# Supplementary material for: New methods to measure residues coevolution in proteins
Source: BMC Bioinformatics. 2011 May 26;12:206. doi: 10.1186/1471-2105-12-206 (PMC3123609; doi:10.1186/1471-2105-12-206)
Supplement: Additional file 1 — Data sets. All MSAs used in the study are given in the file 'Additional-File-1.zip'. [file 1471-2105-12-206-S1.ZIP]

Archive with 6 entries (4 files):
- Additional-File-1/
- Additional-File-1/496MSA.txt
- Additional-File-1/MSA3/
- Additional-File-1/MSA3/1b93_A.txt
- Additional-File-1/MSA3/1jxa_A.txt
- Additional-File-1/MSA3/PF01053.txt
