# Supplementary material for: New methods to measure residues coevolution in proteins
Source: BMC Bioinformatics. 2011 May 26;12:206. doi: 10.1186/1471-2105-12-206 (PMC3123609; doi:10.1186/1471-2105-12-206)
Supplement: Additional file 1 — Data sets. All MSAs used in the study are given in the file 'Additional-File-1.zip'. [file 1471-2105-12-206-S1.ZIP › Additional-File-1/496MSA.txt]

All the 496 MSAs can be downloaded at http://compbio.cs.princeton.edu/conservation/. We used the "Catalytic site data set" and MSAs with less than 125 sequences are removed. 496 MSAs are remained and the IDs are shown below.


132l_A
135l_A
13pk_A
1a05_A
1a0j_A
1a2t_A
1a4i_A
1a4s_A
1a4y_B
1a50_B
1a65_A
1a69_A
1a6d_A
1a6d_B
1a7u_A
1a8h_A
1a8q_A
1a8s_A
1aa6_A
1aam_A
1adn_A
1af7_A
1afw_B
1aj0_A
1aj8_A
1akm_A
1ako_A
1al6_A
1ald_A
1alk_A
1am5_A
1aop_A
1apt_E
1apx_A
1apy_A
1apy_B
1aq0_A
1aq2_A
1aql_A
1arz_A
1ast_A
1asy_A
1at1_A
1aui_A
1auk_A
1auo_A
1auw_A
1aw8_A
1aw8_B
1ay4_A
1azw_A
1azy_A
1b02_A
1b2r_A
1b3r_A
1b5t_A
1b66_A
1b6t_A
1b73_A
1b8f_A
1b8g_A
1b9h_A
1bcr_A
1bcr_B
1bd0_A
1bd3_D
1bf2_A
1bg0_A
1bgl_A
1bh2_A
1bix_A
1bjo_A
1bmt_A
1bol_A
1bp2_A
1brw_A
1bs0_A
1bs4_A
1btl_A
1bvv_A
1bvz_A
1bwz_A
1bxr_B
1bzc_A
1bzy_A
1c2t_A
1c4t_A
1c4z_A
1ca0_B
1ca0_C
1ca3_A
1cbg_A
1cbx_A
1cc1_L
1cd5_A
1cel_A
1cev_A
1cg6_A
1cgk_A
1chd_A
1ci8_A
1cl1_A
1cms_A
1cns_A
1cqg_A
1cqj_A
1cqj_B
1cs1_A
1ctn_A
1cwy_A
1d0s_A
1d1q_A
1d2r_A
1d4c_A
1d6m_A
1d6o_A
1d7r_A
1d8d_B
1d8t_A
1daa_A
1dae_A
1db3_A
1dbt_A
1dci_A
1dco_A
1dd8_A
1ddj_A
1dfo_A
1dgs_A
1dhf_A
1dhp_A
1dj0_A
1dj1_A
1djl_A
1djo_A
1dl2_A
1dli_A
1dnp_A
1do8_A
1dpg_A
1dqa_A
1dqr_A
1dtw_A
1dtw_B
1dub_A
1dup_A
1dxe_A
1dzr_A
1e0c_A
1e19_A
1e2a_A
1e6e_A
1e7q_A
1eag_A
1ebf_A
1ecf_A
1ecx_A
1eed_P
1ef8_A
1eg7_A
1eix_A
1els_A
1emd_A
1eq2_A
1eso_A
1eug_A
1euy_A
1evy_A
1ex1_A
1exp_A
1ey2_A
1eyi_A
1f2d_A
1f2v_A
1f6d_A
1f75_A
1f7l_A
1f7u_A
1f80_D
1f8m_A
1fc4_A
1ff3_A
1fft_A
1fgh_A
1fiq_C
1fnb_A
1fo6_A
1fps_A
1fq0_A
1fua_A
1fug_A
1fuq_A
1fva_A
1fwk_A
1g64_A
1g6t_A
1g72_A
1g79_A
1g8p_A
1g99_A
1gal_A
1gdh_A
1geq_A
1get_A
1ghs_A
1gim_A
1glo_A
1gns_A
1goj_A
1gp1_A
1gp5_A
1gpa_A
1gpj_A
1gpm_A
1gpr_A
1gq8_A
1gsa_A
1gtp_A
1gxs_A
1gz6_A
1h2r_L
1h4g_A
1h7o_A
1hdh_A
1hfe_L
1hfs_A
1hka_A
1hpl_A
1hpm_A
1hqc_A
1hr6_B
1hrd_A
1hrk_A
1hti_A
1hv9_A
1hxq_A
1hy3_A
1hzd_A
1hzf_A
1i1i_P
1i29_A
1i6p_A
1i7q_A
1i7q_B
1i8d_A
1i8t_A
1ig8_A
1im5_A
1ima_A
1iph_A
1ir3_A
1itx_A
1ivh_A
1iyd_A
1j00_A
1j09_A
1j49_A
1j53_A
1j70_A
1j79_A
1j7g_A
1jfl_A
1jhf_A
1jkm_A
1jnr_A
1joa_A
1jqn_A
1js4_A
1k0w_A
1k4l_A
1k82_A
1kae_A
1kas_A
1kc7_A
1kfu_L
1knp_A
1kqf_A
1kra_C
1ksj_A
1kyw_A
1kzl_A
1l0o_A
1l1d_A
1l1r_A
1l7n_A
1lam_A
1lcb_A
1ldm_A
1lj1_A
1ljl_A
1lnh_A
1lvh_A
1lxa_A
1lya_A
1lya_B
1lz1_A
1m21_A
1m53_A
1m9c_A
1mas_A
1mbb_A
1mek_A
1mht_A
1mj9_A
1mka_A
1mla_A
1moq_A
1mpp_A
1mqw_A
1mrq_A
1muc_A
1mud_A
1mvn_A
1myr_A
1n20_A
1n29_A
1n2c_A
1nbf_A
1ndh_A
1ndi_A
1nhx_A
1ni4_A
1ni4_B
1nml_A
1nmw_A
1nn4_A
1nsj_A
1nsp_A
1nvt_A
1nzy_A
1o04_A
1o98_A
1oas_A
1oh9_A
1ohh_D
1oj4_A
1ok4_A
1onr_A
1or8_A
1ord_A
1oro_A
1os7_A
1oxa_A
1oya_A
1p1x_A
1p3d_A
1p4r_A
1p5d_X
1p7m_A
1pad_A
1pbg_A
1pd2_1
1pfk_A
1pjb_A
1pkn_A
1pma_A
1pmi_A
1pnt_A
1ps9_A
1psd_A
1pud_A
1pwh_A
1q18_A
1q3n_A
1q3q_A
1qcn_A
1qdl_A
1qe3_A
1qf6_A
1qfl_A
1qfm_A
1qgn_A
1qh5_A
1qhf_A
1qib_A
1qlh_A
1qpr_A
1qq5_A
1qsg_A
1qtn_A
1qum_A
1qz9_A
1r1j_A
1r30_A
1ra2_A
1rbn_A
1rdd_A
1req_A
1rhs_A
1rk2_A
1roz_A
1rpx_A
1rtf_B
1rvv_A
1s95_A
1s9c_F
1sca_A
1ses_A
1slm_A
1sme_A
1snz_A
1sox_A
1stc_E
1szd_A
1szj_G
1t0u_A
1t4c_A
1tde_A
1tdj_A
1teh_A
1thg_A
1tlp_E
1tmo_A
1tph_1
1trk_A
1tyf_A
1tys_A
1tz3_A
1uae_A
1uam_A
1uaq_A
1uas_A
1ujn_A
1uk7_A
1ula_A
1un1_A
1uok_A
1uqr_A
1uqt_A
1uro_A
1v25_A
1vlb_A
1vom_A
1vq1_A
1vr7_A
1w27_A
1wgi_A
1xgm_A
1xny_A
1xqd_A
1xs1_A
1xyz_A
1y9m_A
1ycf_A
1ysc_A
1ze1_A
1zio_A
1zoi_A
1zrz_A
1zym_A
2a0n_A
2a86_A
2abk_A
2ace_A
2acu_A
2acy_A
2alr_A
2apr_A
2ayh_A
2bif_A
2cnd_A
2cpu_A
2dbt_A
2dhn_A
2dln_A
2dor_A
2eql_A
2esd_A
2f9z_C
2gsa_A
2hdh_A
2hsa_A
2jcw_A
2jxr_A
2nac_A
2oat_A
2pda_A
2pfl_A
2pgd_A
2phk_A
2pia_A
2pth_A
2rnf_A
2sqc_A
2tdt_A
2toh_A
2tps_A
2ypn_A
3eca_A
3mdd_A
3r1r_A
4mdh_A
5eat_A
5fit_A
7atj_A
8pch_A
