# Supplementary material for: New methods to measure residues coevolution in proteins
Source: BMC Bioinformatics. 2011 May 26;12:206. doi: 10.1186/1471-2105-12-206 (PMC3123609; doi:10.1186/1471-2105-12-206)
Supplement: Additional file 1 — Data sets. All MSAs used in the study are given in the file 'Additional-File-1.zip'. [file 1471-2105-12-206-S1.ZIP › Additional-File-1/MSA3/1jxa_A.txt]

CGIVGAIAQRDVAEILLEGLRRLEYRGYDSAGLAVVDAEGHMTRLRRLGKVQMLAQAAEEHPLHGGTGIAHTRWATHGEPSEVNAHPHVSEHIVVVHNGIIENHEPLREELKARGYTFVSETDTEVIAHLVNWELKQGGTLREAVLRAIPQLRGAYGTVIMDSRHPDTLLAARSGSPLVIGLGMGENFIASDQLALLPVTRRFIFLEEGDIAEITRRSVNIFDKTGAEVKRQDIESNLQYDAGDKGIYRHYMQKEIYEQPNAIKNTLTGRISHGQVDLSELGPNADELLSKVEHIQILACGTSYNSGMVSRYWFESLAGIPCDVEIASEFRYRKSAVRRNSLMITLSQSGETADTLAGLRLSKELGYLGSLAICNVPGSSLVRESDLALMTNAGTEIGVASTKAFTTQLTVLLMLVAKLSKLKGLDASIEHDIVHGLQALPSRIEQMLSQDKRIEALAEDFSDKHHALFLGRGDQYPIALEGALKLKEISYIHAEAYAAGELKHGPLALIDADMPVIVVAPNNELLEKLKSNIEEVRARGGQLYVFADQDAGFVSSDNMHIIEMPHVEEVIAPIFYTVPLQLLAYHVALIKGTDVDQPRNLAKSVTVE
CGIVGAVAQRDIAEILIEGLRRLEYRGYDSAGLAVVDSEGHLTRLRRVGKVHALSDAAEKQDLHGGTGIAHTRWATHGEPSEANAHPHVSDYISVVHNGIIENHEPLRELLISRGYRFSSETDTEVIAHLVHWEQQQGGSLLEVVKRVIPQLRGAYGTVVMDSRDPSRLIAARSGSPLVIGCGVGENFIASDQLALLPVTRRFIFLEEGDVVEVTRRSISIFDKQGNAIERPEIESQVQYDAGDKGIYRHYMQKEIYEQPMAIKNTLEGRLSHGMIDLSELGPKADALLAEVQHIQIIACGTSYNSGMVSRYWFESLAGVPCDVEIASEFRYRKSAVRPNSLLITLSQSGETADTLAALRLSKELGYLGSLAICNVAGSSLVRESDLALMTKAGTEIGVASTKAFTTQLTVLLMLVGRIGKLKGADASLEHDIVHALQALPARIEQMLSLDKTIEALAEGFSDKHHALFLGRGDQYPIAMEGALKLKEISYIHAEAYAAGELKHGPLALIDADMPVIVVAPNNELLEKLKSNIEEVRARGGLLYVFADQDAGFTDSEGMKIIQLPHVEEIIAPIFYTVPLQLLSYHVALIKGTDVDQPRNLAKSVTVE
CGIVGAVAQRNIVPVLIEGLRRLEYRGYDSCGVAVLGAPGAPRRARSVARVADLDAQVRESHLGGVTGIAHTRWATHGAPVTHNAHPIFSSALALVHNGIIENFEPLREGLRAKGYAFVSQTDTEVIAHLIHSLYR--GNLFAAVQEAVKQLHGAYAIAVIHQDEPHTVVGARQGSPLVVGFGEQENFLASDALALAGSTDRFTFLEEGDVCELTLAGVTIVDRDGARAVREVRVVAAYGGAVELGPYRHFMQKEIFEQPRAIADTIA---QADAFDPSLFGERAGSVFAGIDSLLILACGTSYYSGLTAKYWLESIAKIPTQVEIASEYRYRESVPNPRALVVVISQSGETADTLAALKHAQALGHAHTLAICNVATSAMVRQTELQFLTHAGTEIGVASTKAFTTQLVALFVLAATLGKLRGHDAAREADYLKQLRHLPAALNSVLALEPQIIAWSEEFARKENALFLGRGLHYPISLEGALKLKEISYIHAEAYPAGELKHGPLALVTEAMPVVTVAPNDTLLEKLKSNMQEVRARGGELYVFADADTHIVNDEGLHVIRMPEHYGPLSPILHVVPLQLLAYHTACARGTDVDKPRNLAKSVTVE
CGIVGVVGNTNATDILIQGLEKLEYRGYDSAGIFVLDGADNHL-VKAVGRIAELS--AKTAGVEGTTGIGHTRWATHGKPTEDNAHPHRSERFVLVHNGVIENYLEIKEEYLA-GHHFKGQTDTEIAVHLIGFAEEDGLSVLEAFKKALHIIRGSYAFALIDSENPDVIYVAKNKSPLLIGLGEGYNMVCSDAMAMIRETNQYMEIHDQELVIVKADSVEVQDYDGNRRERASYTAELDLSDIGKGTYPYYMLKEIDEQPTVMRKLIQAYT--DEAGQVVVDPDIIKAVQDADRIYILAAGTSYHAGFASKKMLEELTDTPVELGISSEWGYGMPLLSKKPLFIFISQSGETADSRQVLVKANEMG-IPSLTVTNVPGSTLSREANYTMLLHAGPEIAVASTKAYTAQIAALAFLAKAVGEANGNAKAQAFDLVHELSIVAQSIESTLSEKETIEAVRELLETTRNAFYIGRGQDYYVAMEASLKLKEISYIQCEGFAAGELKHGTIALIEEGTPVLALLSDPVLANHTRGNIQEVAARGAKVLTIAEENVAKDTDD----IVLTTVHPYLSPISMVVPTQLVAYFATLHRGLDVDKPRNLAKSVTVE
CGIVGAVARRDVVPNLVDGLKRLEYRGYDSCGVVVYQ-DRRLVRARSVDRVAALQREISARALSGYTGIAHTRWATHGAPVTANAHPHFSSRIALSHNGIIENYEALRADLERHGYAFASQTDSEAIAHLVDHLYD--GDLFDAVRRALARLRGSYAIAVMCRDEPHRIVGARDGMPLVVGIGDGEHFLASDAIALSNLTDRIAYLENGDVVDIQLHRHWIVDASGRRVERTVHTIAAHVAAADLGGYRYYMQKEIFEQPRAVADTLLDVTS---IMPELFGDRAWRALSAADSVLLLACGGSYHAALTAKYWIESIAGLPANVEIASEFRYRDGVPNPKALVVAVSQSGETADVLGAVHAAKRLGMPNTLAICNVPTSALVRECASSFITRAGIEVGVASTKAFTTQLVALFLLTLALAQVRALSDEDEKRHLHALRHLPEAMSKVLALEPRIIAWSERLARRENMLFLGRGMHYPIALEGALKMKEISYIHAEAYAAGELKHGPLALVSDEMPVIAVAPNDRLLEKLRSNMHEVSARNGRLFVFADVDCAIASAPGLDVIRLTEYYGPLSPILHAVPMQLLAFHAALARGTDIDKPRNLAKSVTVE
CGIVGFIGEQDAKEILLKGLEKLEYRGYDSAGIAVQAENGVVV-YKEKGRIAKLREIVDEN-VATSVGIGHTRWATHGVPSKVNAHPHQSTRFTLVHNGVIENYELVKKEYL-QDVTFVSETDTEVIVQLMEQQVSTGLSVEEAFRNTLSLLHGSYAIGLLDAENPNMIYVAKNKSPLLVGVGDNFNVVASDAMAMLQVTDQFIELMDKEIVIVTKESITIKNLQGETIERAPFTAELDASDIEKGTYPHFMLKEIDEQPLVIRNIIQK--YQDENGEIELDQDIRNAILDSDRIYIIACGTSYHAGLVGKQFIEKFAKMPVEVHVASEFSYNMPLLTERPFFIYISQSGETADSRAVLVQTNEMGH-KALTITNVPGSTLSREADYTLPLYAGPEIAVASTKAYTAQLAVLSILAADIAKAKG--EVLGFDLTHELGLVANAMVQLCDQKEEMDALAKQFLATRNCFFIGRSVDFYVGLEGALKLKEISYIQAEGFAGGELKHGTIALIENGTPVIALATQEHVNLGIRGNVKEVVARGANPCIISMKGLEM----EGDSFVLPAVHEALAPLVAVIPLQLISYYAALHRECDVDKPRNLAKSVTVE
CGIVGAVAQRDVAEILVQGLRRLEYRGYDSAGVAVVDSDKQLTRLRRLGKVQELADAVEAAQVAGGTGIAHTRWATHGEPSEINAHPHISGDITVVHNGIIENHEMLRTMLQDRGYVFTSQTDTEVIAHLVEWELRSASSLLEAVQTTVKQLTGAYGTVVMDRNDPSRLVVARSGSPIVIGFGIGENFLASDQLALLNVTRRFMYLEEGDVAEMTRRDVRVFDALGQPVQREISESNLEHDAADKGHYRHYMQKEIFEQPKALINTMEGRITHDCVVVESIGVHAAEILAKVEHVQIVACGTSYNAGMTARYWFESLAGVSCDVEIASEFRYRKFVTRPNSLLITLSQSGETADTLAALRLAKEKGYMAAMTICNVAGSSLVRESDFAFMTRAGTEIGVASTKAFTTQLVTLLMLVTALGKQQRIGRELEAEIVHALHQLPKQIETALSFEKQIETLAEDFADKHHTLFLGRGEYYPIAVEASLKLKEISYIHAEAYAAGELKHGPLALIDADMPVVVVAPSNELLEKLKSNIEEVRARGGLLYVFSDEVAGFEADETMKIIAMPHVSEIVAPIYYTIPMQLLSYHVALIKGTDVDQPRNLAKAVTVE
CGIVGYIGYDNAKELLLKGLEKLEYRGYDSAGIAVVN-DDNTTVFKEKGRIAELRKVADSSDFDGPVGIGHTRWATHGVPNHENSHPHQSSRFTLVHNGVIENYEELKGEYL-QGVSFISETDTEVIVQLVEYFSNQGLSTEEAFTKVVSLLHGSYALGLLDAEDKDTIYVAKNKSPLLLGVGEGFNVIASDALAMLQVTSEYKEIHDHEIVIVKKDEVIIKDADGNVVERDSYIAEIDASDAEKGVYAHYMLKEIHEQPAVMRRIIQE--YQDAEGNLKIDQDIINDVKEADRIYVIAAGTSYHAGLVGKEFLEKWAGVPTEVHVASEFVYNMPLLSEKPLFVYISQSGETADSRAVLVETNKLGH-KSLTITNVAGSTLSREADHTLLLHAGPEIAVASTKAYTAQIAVLSILSQIVAKEHGREADI--DLLRELAKVTTAIEAIVDDAPIMEQIATDFLETRNAFFIGRTIDYNVSLEGALKLKEISYIQAEGFAGGELKHGTIALIEEGTPVVGLATQEKVNLSIRGNVKEVVARGAHPCIISMEGLE----KEGDTYVIPHVHELLTPLVSVVALQLISYYAALHRDLDVDKPRNLAKSVTVE
CGIVGANSTRNVTNILIEGLKKLEYRGYDSAGLAIIDDKNNIDICKEVGKVIELEKSVHNLAFKGDIGIAHTRWATHGKPSKNNSHPHASESFCIVHNGVIENFAELKKVLINDGYKFKSDTDTEVIAHLLQKEWSDNFSIVDNIKHIIAMLKGAYALAIISQKFPDKIVAVRSGSPLVIGVGIDENFISSDALSLLPVTNKFSYLDEGDIAIISKDNVKVFDNNGAAKNLEVEEYNYSSSSASKDGYKHYMLKEIYEQPEAVSNTILASLADGEISLDSFDKRAKELFGKTKHICIVACGTSYNAGMTAKYWIEKYAKVPCSVEIASEIRYRDNVVVDGSLFVSISQSGETADTLESLRKSKKQNYVGSMCICNVPNSSLVRESDIAFMTKAGVEIGVASTKAFTTQLVALAIFTLVIAKLKNLTDQQIAKYTEELKNIRALVMGALKLDAEIDQISEYFSDKEHTIFLGRGLYYPIAIEGALKLKEISYIHAEAYPSGELKHGPLALVDKNMPIVAVVPNDELLDKTLSNLQEVHARGGKLILFVDKAVKEVNFDNSIVLELDAGHDFSAPVVFTIPLQLLSYHVAIIKGTDVDQPRNLAKSVTVE
CGIVGYIGTNNAKGILLEGLEKLEYRGYDSAGIALQNKE-LVTVVKEKGRIADLASLVPSDA-FGTTGIGHTRWATHGKPNHENAHPHQSKRFTIVHNGVIENYTLLKEEYL-KNHSFVSDTDTEVIVQLIEL-FAAELSTKEAFKKALSLLHGSYAICLIDQTNTEKLYAAKNKSPLLIGKGENFNVIASDAMAVIKETDEFVEIMDKEIVIVTKDGFTLETLEGEEITRASYKAELDASDIEKGTYPHYMLKEIDEQP-AVTRKIIQAYQDEAGEINVDKTIIDEILSS-DRIHIVACGTSYHAGLVGKNLIEKMAKIPVEVHVSSEFAYNLPLMSKKPLFIFITQSGETADSRQCLVKVKELGY-RTLTLTNVPGSTLDREADHSMYLYAGPEIAVASTKAYTAQISVLAVLAVSLGREIGDEEALNINLAAELGIVATAMEAMVSSKEVIEHIAGEYLATRNAFFLGRNIDYFVAMEAALKLKEISYIQAEGFASGELKHGTIALIEDGTPVLALITQESINWNIRGNVNEVLARGAKTCIFAMENVA----QPGDRFVIPQVHPLLTPLASVIPCQLLAYYAALHRDCDVDKPRNLAKSVTVE
CGIVGAVVQRNIVPGGIEGLRRLEYRGYDSCGVAVLE-PGAPKRARSVARVADLDAQVRESHLEGTTGVAHTRWATHGAPVTHNAHPIFSSALALVHNGIIENFEPLREALRAKGYTFVSQTDTEVIAHLVHSLYR--GDLFEAVRDAVRQLHGAYAIAVIHKDQPHTVVGARQGSPLVVGHGDGENFLASDALALAGSTDRFTFLEEGDVCELSLDGVKIVDRNGALAQREARVVSAYGGAVELGPYRHFMQKEIFEQPRAIGDTVP---QTEAFDATLFGDAAPAAFADIDSLLILACGTSYYSGLTAKYWLESIAKIPTQVEIASEYRYRDSVPNPRQLVVVISQSGETADTLAALKHAQSLGHRHTLAVCNVATSAMVRLTDMQFLTHAGTEIGVASTKAFTTQLVALFVLAATLGKLRGHDAAQEAEFVKQLRHLPAALNSVLALEPQIIAWSEEFARKENALFLGRGLHYPIALEGALKLKEISYIHAEAYPAGELKHGPLALVTEAMPVVTVAPNDTLLEKLKSNMQEVRARGGQLYVFADADTQIVNDEGLHVIRMPEHYGQLSPILHVVPLQLLAYHTACARGTDVDKPRNLAKSVTVE
CGIVGAVAQRDVAEILVEGLRRLEYRGYDSAGVAVIH-NGELNRTRRVGKVQELSAALETDPLAGGTGIAHTRWATHGEPSERNAHPHLSEDIAVVHNGIIENHNKLREMLKGLGYKFSSDTDTEVICHLVHHELKTNSTLLSAVQATVKQLEGAYGTVVIDRRDSERLVVARSGSPLVIGFGLGENFVASDQLALLPVTRSFAFLEEGDVAEVTRRSVSIFDLNGNAVEREVKESEITHDAGDKGEYRHYMLKEIYEQPLALTRTIEGRIANKQVLDTAFGDNAAEFLKDIKHVQIIACGTSYHAGMAARYWLEDWAGVSCNVEIASEFRYRKSHLFPNSLLVTISQSGETADTLAAMRLAKEMGYKATLTICNAPGSSLVRESDMAYMMKAGAEIGVASTKAFTVQLAGLLMLTAVIGRHNGMSEQMQADITQSLQSMPAKVEQALGLDAAIAELAEDFADKHHALFLGRGDQYPIAMEGALKLKEISYIHAEAYASGELKHGPLALIDADMPVIVVAPNNELLEKLKSNVEEVRARGGLMYVFADVDAEFESDDTMKVIPVPHCDIFMAPLIYTIPLQLLSYHVALIKGTDVDQPRNLAKSVTVE
CGIVGAVAQRDILPNLVDGLKRLEYRGYDSCGVVVY-RDRALARARSVDRVANLQREIAELALSGYTGIAHTRWATHGAPVTLNAHPHFSPRIALSHNGIIENCDQLRAELQAHGYVFASQTDSEAIAHLIDHLYD--GDLFEAVRRAVARLRGSYAIAVMCRDEPHRIVGARDGMPLVVGVGEGENFLASDAIALSGITDRIAYLENGDVADIQLHRYWIVDAAGQRVERAVQRVAAHSGAADLGSYRYYMQKEIFEQPQAVADTLLDVSS---IMPELFGDGAWRVFNDVDSVLLLACGGSYHAALTAKYWIESIAKLPASVEIASEFRYRDSVPNPRTLVVAVSQSGETADVLGAVHVAKRSGMMHTLAICNVATSALMRECALQFVTRAGVEIGVASTKAFTTQLVALFLLTLSLAQVRGLSDDEEKEHLRALRHLPDAMSKVLALEPQIMAWSELLARRDNMLFLGRGMHYPIALEGALKMKEISYIHAEAYPAGELKHGPLALVSNEMPVIAVAPNDMLLEKLRSNMHEVSARNGRLFVFADVDCGIVPSEGIEVIRLNEYYGPLSPILHTLPMQLLAYHAALARGTDIDKPRNLAKSVTVE
CGIVGAVAQRNIVPILIEGLRRLEYRGYDSCGVATV-VDGEARRERSVSRVADLEAHVRTAGLAGTTGIAHTRWATHGAPATCNAHPIFSRHIALVHNGIIENHEALRTQLAGEHYEFDGQTDTEVVAHLIHS--KYRGDLLAAVRDATAQLRGAYAIAVFSKTEPNRLIGARVGSPLVVGLKDGECFLASDALALAGITDQFIFLDEGDIVELTPRGARIVDRDGRPVVRAVQTVSAAQGAAELGEYRHFMQKEIFEQPRAVAATIPD---AGLFDPAVFGHDARRAFEQIDNVLILACGTSHYAGLTARRWLETVARIPAQVEIASEYRYSDAVAMPNTLIVVISQSGETADTLAALKYAQALGHIDTLAICNVPTSAMMRQAGLRFLTRAGSEIGVASTKAFTTQLVALFVLAVTLGRMRGYDDAQLARCTQQLRRLPGALEDVLALEPRVKRWADEFACHENALFLGRGLHYPIALEGALKLKEISYIHAEAYPAGELKHGPLALVTNTMPVATIAPNDALLEKLKSNMQEVRARGGQLYVFADADTRIDDGDGISVMRMPDYYGLLSPILHVVPLQLLAYHAACNRGTDIDKPRNLAKSVTVE
CGIVGYIGNNEKKQIILNGLKELEYRGYDSAGMAVMQ-EGELSFFKAVGKLENLANKCSDFESQGGFAVGHTRWATHGKPTEINAHPHLGQYSCVIHNGIIENYKEIKDKLEKEGVSFLSQTDTEVIVQLFEFYARNLGVF-EAWQKTIKELRGAFATLLVTKKDPNHVYFAKNAAPLIIGKNAKEWYFSSGDAPLIGSCDEVMYLEDLSLGYASKDELVIYENDILKSLCF-FKLSGDKAYAKKDGFRFFVEKEIYEQSRVMSEVLMGRIQGDEVVFDELN---NEDLSQVDEITLCACGTSYHAAMASAYLFERIAKVKVKVEIASEFRYREAIIKKDSLFIVISQSGETADTLEALKIAKEQGA-KTFAICNVDNSNIVRLAHLSLLTRAGIEKGVASTKAFATQVLTLWMLAIFMAQKRNLNVSAE---IKALLHTPNCVSVKQALHEKIHRLSKRYLDGHGFFFIGRDVFYPLALEGALKLKELSYFHAEGYPAGEMKHGPIALADSKLYTIALMPKHMLYEKTKSNVEELIARDSTVLSISPLEFDL----SDDFIKTNEQDHYMCEFFEMVITQLLAMEISIRLGNDVDMPRNLAKSVTVE
CGIVGAVAQRDVAEILVEGLRRLEYRGYDSAGVAVVDGESNLTRVRRLGKVQELADAVEEAKVIGGTGIAHTRWATHGEPSEINAHPHMSGDIAVVHNGIIENHEELRELLQSRGYVFESQTDTEVIAHMVEWELRTSETLLEAVQKTAKQLEGAYGTVALDRKDPSRIVVARSGSPIVIGFGVGENFLASDQLALLNVTRRFMYLEEGDVAEITRREVTVFDATGEPVEREIVESNAEHDAGDKGQYRHFMQKEIYEQPKALINTMEGRITSDSVVTDAIGVHAADILSKVEHVQIVACGTSYNAGMTARYWFEDIAGVSCDVEIASEFRYRKFVTRPNSLLITLSQSGETADTLAALRLAKEKGYMAAMTICNVAGSSLVRESDFAFMTRAGVEIGVASTKAFTTQLSALLMLVTALGKEQGRSKEKEKEIVEALHALPKQINAALSFEKEIEALATDFADKHHTLFLGRGEFYPIAMEASLKLKEISYIHAEAYAAGELKHGPLALIDADMPVVVVAPSNDLLEKLKSNVEEVRARGGLLYVFADADAGFEGDETMKIITMPHVSEITAAIYYTIPMQLLSYYVALIKGTDVDQPRNLAKAVTVE
CGIVGAVAQRDVAEILINGLHRLEYRGYDSAGVAVINKQNELQRIRCLGKVKALDEAVSEKPLIGGTGIAHTRWATHGEPSETNAHPHSSGTFAVVHNGIIENHEELRELLKSRGYVFLSQTDTEVIAHLVEWEMRSTDSLLDAVKKAVKQLTGAYGMVVMDSRHPEHLVAARSGSPLVIGLGIGENFLASDQLALLSVTRRFIFLEEGDIAEITRRTVDIYDTHGNKAKREIHESNLENDAAEKGKFRHFMQKEIYEQPTALINTMEGRINHDNVIVDSIGNGAKGILEKVEHIQIVACGTSYNAGMVARYWFESLAGVSCDVEIASEFRYRKFVTRPNSLLITLSQSGETADTLAALRLAKEKGYMAALTICNVAGSSLVRESDLAFMTRAGVEVGVASTKAFTTQLAALLMLVTALGKVKGHSAEKEREIIKAMQSLPAEIEKALAFDTEIEALAEDFAEKHHALFLGRGAFYPIAVEASLKLKEISYIHAEAYAAGELKHGPLALIDADMPVIVVAPNNELLEKVKSNIEEVRARGGQLYVFADKEAGFTPSEGMKIITMPKVNDIVAPIFYTIPMQLLSYYVALIKGTDVDQPRNLAKSVTVE
CGIFGYINRKFILDTLLNGLSRLEYRGYDSAGLAIDDKKNEVCAFKEVGKVAKLRELIDEKSFESHAGISHTRWATHGTPSRLNCHPHRSDEFSVVHNGIITNYKELKALLESKGFRFETDTDTECIAKLTKYLYDQQPDIEFTVLAVVKELEGAFGLLIKSVHYPHEVIAARKGSPLVIGVRTAEFFLSSDPSAIVEHTKKVLYLEDDDIAHVHEGQLNIHRLTGTSNVRAIQTIELELQEIMKGKFDHFMQKEIFEQPESVINTMRGRLDVANKQVTLGGLRQYSTIRRCRRIIFVACGTSYHSCMAVRGVFEELTEIPISVELASDFLDRQAPVFRDDTCVFVSQSGETADSLMALRYCLERGAL-TVGIVNVVGSSISLLTHCGVHINAGPEIGVASTKAYTSQFVAMVMFALSLSEDRASKQKRREEIMEGLSKVSEQFKEILKLNEPIKQLCANFKNQKSLLLLGRGGQFPTALEGALKIKEISYLHCEAVMSGELKHGVLALVDENLPIIMILTRDNLFTKSLNAYQQVIARGGRPIVICNSDDPEFSSAQTVKIEVPKTVDCLQGLLNVIPLQLIAYWLAVSEGLNVDFPRNLAKSVTVE
CGIFAYMNYREIFETLIKGLQRLEYRGYDSAGVAIDGNERHIQLVKKRGKVKALDEELYKQEFETHFGIAHTRWATHGVPSAVNSHPQRSDKFVVIHNGIITNYKDLRKFLESKGYEFESETDTETIAKLIKYVFDNRETFSTLVERVIQQLEGAFALVFKSVHYPGEAVATRRGSPLLIGVRSVEFFFASDASAIIEHTNRVIFLEDDDIAAVADGKLSIHRVKRSDPSRAIQTLQMELQQIMKGNFSAFMQKEIFEQPESVFNTMRGRVNFETNTVLLGGLKDHKEIRRRRRLIVIGCGTSYHAAVATRQVLEELTELPVMVELASDFLDRNTPVFRDDVCFFISQSGETADTLLALRYCKDRGAL-TVGVTNTVGSSISRETDCGVHINAGPEIGVASTKAYTSQFISLVMFGLMMSEDRISLQNRRQEIIRGLRSLPELIKEVLSLEEKIHDSALELYTQRSLLVMGRGYNYATCLEGALKIKEITYMHSEGILAGELKHGPLALIDKQMPVIMVIMKDPCFAKCQNALQQVTARQGRPIILCSKDDTESSKFAYKTIELPHTVDCLQGILSVIPLQLLSFHLAVLRGYDVDFPRNLAKSVTVE
CGIVGYVGQKKATDILVEGLSKLEYRGYDSAGVAVLE-DNKIKAEKHKGRLANLEGMLNENPIEGGIGIGHTRWATHGEPSDVNAHPHLNETIAVVHNGIIENYNELRNWLIEKGYEFKSETDTEVIPNLVDFYYK--GDLLDAVMEATKHMEGSYAIGVICNNEPEKLVAVRKDSPLIVGLGEKEYFIASDIPAVLNHTREVYLLEDKEFVVLTNDGVTLFDEEKNPVEKEVYHITWNVDAAEKGGYEDFMLKEINEQPKAIKDTMTSRIMEGKEVTLDDISITKEYLDNVDRVYIVACGTAYHAGVIGKYAIEKLVRIPVEVDIASEFRYRDAVITDKTLIIVLSQSGETADTLAVLRDGQAKGA-RVLAVTNVVGSSVSREANDVLYTWAGPEIAVASTKAYVTQLIAMYTLALHFAELKGSKSVEEEEIKKAMLELPEKVEEILKNTDLIKEFAVKASTEKDLYFLGRGMDYGVAMEGSLKLKEISYIHSEAYAGGELKHGPIALIEKDIPVISLLTQRELMDKMISNVQEVVTRGANVLGVCFKGDMEESKRKMFLIEIPETLSLLSPVLSVVPLQLFSYYVAKAKGFDVDKPRNLAKSVTVE
CGIVGVVGNRNATDILMQGLEKLEYRGYDSAGIFVANANQTNL-IKSVGRIADL-RAKIGIDVAGSTGIGHTRWATHGQSTEDNAHPHTSQRFVLVHNGVIENYLHIKTEFLA-GHDFKGQTDTEIAVHLIGKFVEEDKSVLEAFKKALSIIEGSYAFALMDSQATDTIYVAKNKSPLLIGLGEGYNMVCSDAMAMIRETSEFMEIHDKELVILTKDKVTVTDYDGKELIRDSYTAELDLSDIGKGTYPFYMLKEIDEQPTVMRQLIS--TYADETGNVQVDPAIITSIQEADRLYILAAGTSYHAGFATKNMLEQLTDTPVELGVASEWGYHMPLLSKKPMFILLSQSGETADSRQVLVKANAMG-IPSLTVTNVPGSTLSRESTYTMLIHAGPEIAVASTKAYTAQIAALAFLAKAVGEANGKQEALDFNLVHELSLVAQSIEATLSEDLVAEKVQALLTTTRNAFYIGRGNDYYVAMEAALKLKEISYIQCEGFAAGELKHGTISLIEEDTPVIALISSSQLVSHTRGNIQEVAARGAHVLTVVEEGLDREGDD----IIVNKVHPFLAPIAMVIPTQLIAYYASLQRGLDVDKPRNLAKAVTVE
CGIVGAIAGRDVVPVLIEGLKRLEYRGYDSSGIAVLDGT-QVRRVRRTGRVAEMAQAAQAEQFGATLGIGHTRWATHGGVTEANAHPHISAGVALVHNGIIENHEEQREKLRALGYTFESQTDTEVIAHLIHHHLADAGDLLSALQRTVKELTGAYALAVMSQAEQERFVCARMGCPLLIGVGEGENFVASDVSAIVQATRQVIFLEEGDTAELRRDGVRVFDASDAAVERPLHLSDVSLASLELGPFRHFMQKEIHEQPRALADTIEAAIDAKGFPASLFGPTADAVLRDIEGVQILACGTSYYAGLTARYWIEAIAGLPCSVEIASEYRYRAAYANPKHLIVTISQSGETLDTMEALKYAKSLGHLHTLSICNVPESAIPRASELVCYTRAGAEIGVASTKAFTTQLAVLFQLTMVLGKLQGRSDSEEADYLEQLRFLPGSVQHALNLEPQIMAWAERFSPKENALFLGRGLHYPIALEGALKLKEISYIHAEAYPAGELKHGPLALVDATMPVVVIAPNDRLLEKVKSNMQEVRARGGELFVFADQDSHFSESDGVHVIRTPRHAGVLSPVIHTIPVQLLAYHTALARGTDVDKPRNLAKSVTVE
CGIIGIIGNDEVAPRLVDALKRLEYRGYDSAGIATLQ-NGRLDRRRAEGKLVNLEKRLAGEPLPGVIGIGHTRWATHGRPVEHNAHPHITTRLAVVHNGIIENFAELRAMLEAEGRKFETETDTEAVAHLVTRELEKGKSPVEAVRDCLPHLKGAFALAFLFEGDEELLIGARQGPPLAVGYGEGEMFLGSDAIALAPFTDTISYLEDGDWAVLTRNGVSIYDENNKPVERPVQKSQNTNMLVSKGNHRHFMQKEMFEQPEVISHTLANYLDFTTGKVRKEAIGID--FSKVDRLTITACGTAYYAATVAKYWFEQIARLPVDSDIASEFRYREMPLSKDSLAMFVSQSGETADTLASLRYCKAQG-LKIASVVNVTGSTIARESDAVFPTLAGPEIGVASTKAFTCQLSAMASLAIAAARARGADEVREQELVHQLSEAPRFINQVLKLEDQIAAVCHDLSKVNHVLYLGRGTSFPLAMEGALKLKEISYIHAEGYAAGELKHGPIALIDETMPVIVIAPSDRLYEKTVSNMQEVAARGGRIILITDKKAESASIDTMATIVLPEVPEFISPLVYALPIQMLAYHTAVLMGTDVDQPRNLAKSVTVE
CGIVGVVGNTNATDILIQGLEKLEYRGYDSAGIFVVGDNKSQL-VKSVGRIAEL-QAKVGDSVSGTTGIGHTRWATHGKPTEGNAHPHTSGRFVLVHNGVIENYLQIKETYL-TKHNLKGETDTEIAIHLVEHFVEEDNSVLEAFKKALHIIEGSYAFALIDSQDADTIYVAKNKSPLLIGLGNGYNMVCSDAMAMIRETSEYMEIHDKELVIVKKDSVEVQDYDGNVIERGSYTAELDLSDIGKGTYPFYMLKEIDEQPTVMRKLISTYAN--ESGDMNVDSDIIKSVQEADRLYILAAGTSYHAGFAAKTMIEKLTDTPVELGVSSEWGYNMPLLSKKPMFILLSQSGETADSRQVLVKANEMG-IPSLTITNVPGSTLSREATYTMLIHAGPEIAVASTKAYTAQVATLAFLAKAVGEANGKAEAKDFDLVHELSIVAQSIEATLSEKDVISEKVEQLLSTRNAFYIGRGNDYYVTMEAALKLKEISYIQTEGFAAGELKHGTISLIEDNTPVIALISDSTIAAHTRGNIQEVVSRGANALIIVEEGLEREGDD----IIVNKVHPFLSAISMVIPTQLIAYYASLQRGLDVDKPRNLAKAVTVE
CGIFAYLNRQEVLDLLVTGLKRLEYRGYDSTGVAIDSPDNKNIVVKRTGKVKVLEEAIQEHPVLTHVGIAHTRWATHGVPCEKNSHPHRSDDFVVVHNGIITNYNDVKTFLSKRGYEFESDTDTEVFAKLVHHLWKTHPTFRELVEQAILQVEGAFAIAVKSKYFPGECVASRRSSPLLVGIKTVEYFFASDASAVIEHTNRVIYLEDDDVAAVRDGTLSIHRLKKSPHAREITTLKMEIQQIMKGNYDYFMQKEIFEQPDSVVNTMRGRVRFDGNAIVLGGIKDYPEIKRCRRLMLIGCGTSYHSAVATRQLLEELTELPVMVELASDFLDRNTPIFRDDVCFFISQSGETADTLMALRYCKQRGAL-IVGITNTVGSSICRESHCGVHINAGPEIGVASTKAYTSQFISLVMFALVMSEDRLSLQQRRLEILQALSKLADQIRDVLQLDSKVKELAKDLYQHKSLLIMGRGYNFATCLEGALKVKELTYMHSEGIMAGELKHGPLALVDDSMPVLMIVLRDPVYVKWMNALQQVTSRKGCPIIICEEGDEETKAFSSRHLEIPRTVDCLQGILTVIPMQLLSYHIAVLRGCDVDCPRNLAKSVTVE
CGIVGYVGRRPAYVVVMDALRRMEYRGYDSSGIALVD-GGTLTVRRRAGRLANLEEAVAEMPLSGTTGLGHTRWATHGRPTDRNAHPHRDAKIAVVHNGIIENFAVLRRELETAGVEFASDTDTEVAAHLVARAYRHGETFVGSVLAVLRRLEGHFTLVFANADDPGTLVAARRSTPLVLGIGDNEMFVGSDVAAFIEHTREAVELGQDQAVVITADGYRISDFDGNDGLQAGRDIDWDLAAAEKGGYEYFMLKEIAEQPAAVADTLLGHFVGGRIVLDEQRLS-DQELREIDKVFVVACGTAYHSGLLAKYAIEHWTRLPVEVELASEFRYRDPVLDRSTLVVAISQSGETADTLEAVRHAKEQKA-KVLAICNTNGSQIPRECDAVLYTRAGPEIGVASTKTFLAQIAANYLLGLALAQARGTKYPDEVEEYHELEAMPDLVARVIAATGPVAELAHRFAQSSTVLFLGRHVGYPVALEGALKLKELAYMHAEGFAAGELKHGPIALIEDGLPVIVVMPSATLHAKLLSNIREIQTRGAVTIVIAEEGDETVRPYADHLIEIPAVSTLLQPLLSTIPLQVFAASVARARGYDVDKPRNLAKSVTVE
CGIVGYVGFRKASDVIVEGLSKLEYRGYDSAGIAVNDGKE-IECQKYKGRLKVLSDHLETKPMDGVIGIGHTRWATHGVPSDVNSHPHLNETIAVVHNGIIENYMEIKEWLVSEGVKFKSETDTEVIAHLVDHYYE--GDLLQAVFKAIKKLRGAYALGVVCKDNPEQLIAVRKDSPLIVGIGENENFIASDVPAILKYTRDVYFLDNGEVVTLEKNKVTIYNEKEEEITKEPFHVMWDVEAASKGGYDHFMIKEINEQPNGIKETLVRRLDESGKIKLDDIKLTKEDLDEINKIYVVACGTAYNAGITGRYAIERFAKIAVETDVASEFRYRNPFIDDKTLIIVVSQSGETADTLAVVREGKEKGA-RVLAITNVVGSSIAREADDVFYTWAGPEVAVASTKAYTTQLVALYMIALDMGIKRGTTEEFYNDIINELKLIPEKVQKILDQHDDIKEIAKEIKDNEHAFYIGRGLDYNLSLEGSLKIKEISYMHAEAFAAGELKHGTIALIEENTPVVATMTQTDLFEKSISNIKEVKSRGAHVIAITQEGNKEAEQVADKVIYIPRTNDILQSIIAVVPHQLLAYYVAILKDRDVDKPRNLAKSVTVE
CGIFAYLNRREILETLIKGLQRLEYRGYDSAGVGFDGGNDKDWEIKKKGKVKALDEEVHKQEFDVHLGIAHTRWATHGEPSPVNSHPQRSDKFIVIHNGIITNYKDLKKFLESKGYDFESETDTETIAKLVKYRESQDTSFTTLVERVIQQLEGAFALVFKSVHFPGQAVGTRRGSPLLIGVRSVEYYFASDASAVIEHTNRVIFLEDDDVAAVVDGRLSIHRIAGDHPGRAVQTLQMELQQIMKGNFSSFMQKEIFEQPESVVNTMRGRVNFDDYTVNLGGLKDHKEIQRCRRLILIACGTSYHAGVATRQVLEELTELPVMVELASDFLDRNTPVFRDDVCFFLSQSGETADTLMGLRYCKERGAL-TVGITNTVGSSISRETDCGVHINAGPEIGVASTKAYTSQFVSLVMFALMMCDDRISMQERRKEIMLGLKRLPDLIKEVLSMDDEIQKLATELYHQKSVLIMGRGYHYATCLEGALKIKEITYMHSEGILAGELKHGPLALVDKLMPVIMIIMRDHTYAKCQNALQQVVARQGRPVVICDKEDTETIKNTKRTIKVPHSVDCLQGILSVIPLQLLAFHLAVLRGYDVDFPRNLAKSVTVE
CGIVGAIAGRDVVPVLIEGLKRLEYRGYDSSGIAVLE-SGSIRRVRRTGRVAEMAVAATQEGFTASLGIGHTRWATHGGVTEANAHPHVSHGVVLVHNGIIENYEVQRERLSAFGYVFQSQTDTEVIAHLIHYYMQQGGDLLGALQCAVKALTGIYALAVMSQAEPGRFVCARMGCPLLIGIGDGESFVASDISALIQATRQVIFLEDGDTAEIRRDGISIFNAEQCPVERSLHLSNVSLSSLELGEFRHFMQKEIHEQPRVLADTMEAAIDAAGFPPMLFGAQAESVFRGITGIQILACGTSYYAGLTARYWIEAIAGLPCQVEIASEYRYRKAYVNPQHLVVTISQSGETLDTLEALKYAKALGHRHTLSICNAPDSAIPRISELICYTRAGPEIGVASTKAFTTQLVVLFQLAVALGVLRGADAEGEAAYLEQLRQLPCSVQQALNLEPQIAGWAECFSSRHHALFLGRGLHYPIALEGALKLKEISYIHAEAYPAGELKHGPLALVDADMPVVVIAPNDSLLEKVKSNMQEVRARGGELFVFADQDSHFSESEGLHVIRTLRHTGVLSPLVHTIPVQLLAYHTALVRGTDVDKPRNLAKSVTVE
CGIVGYIGDSEKKSILLEGLKELEYRGYDSAGLAVLSND-CLEVFKTQGKLENLKSELKNKELDFGVSIAHTRWATHGKPSSANAHPHFTENLALVHNGIIENHASLKKELENKGHAFLSQTDTEVIAHLLEETLKSESDLLKAFEKSISLLKGSYAILMLHKRAKESLFYAKSSSPLVVGKGKEGVFFASSLSVLAPKVDQFIILEENSVGQISLENFKDLKHIE-----NMKDYAFENKDHSKGDFRNYLEKEIYEQHSSLLECLEGRLE----ALNVYCEIDPEFLENVNEITLCSCGSSYHASLASVYLFERLAKIRARAILASEYRYAHFKSNPNELFIAISQSGETADTLEALKLAKAQG-LKTISLCNAPFSMMSRISDHVLLIRAGVERSVASTKAFSSQVMLLWLLSVYLGKQLGTISKEEERIAKNMLNSVNAMKVEPKLHEKIKRLSKRYLHGHGFFYIGRDVFYPLALEGALKLKEISYLHAEGYASAEMKHGPIALVDSNLFTIALLSKHLLFDKTKSNIEELSARDSTICVLSSEILEIAD----DFIQLEESESYMEEFFRNLAVQLLALEIAMRLNHDVDHPRNLAKSVTVE
CGIVGAVAERNITAILIEGLKRLEYRGYDSAGLAVYTQQGELQRRRRIGKVAELEAANAADPLNGQLGIAHTRWATHGAPTEGNAHPHFSEEVAVVHNGIIENHEELREELKGLGYVFVSQTDTEVIVHLIHHTLKTIPDLADALKSAVKRLHGAYGLALISVKQPDRLVAARSGSPLVIGLGHGENFLASDQLALRQVTDRFMYLEEGDIAEIRRDQVKVWDQAGNAVQRETVQYHEGAEAADKGAYRHFMLKEIHEQPTVVQRTLEGRLGKDHVLVQAFGPQAAELFAKVRNVQIVACGTSYHAGMVARYWLESLAGIPCQVEVASEFRYRKVVVQPDTLFVSISQSGETADTLAALRNAKELGFLGSLAICNVGISSLVRESDLTLLTLAGPEIGVASTKAFTTQLVSLMLLTLALGQVRGLEAGVEGELVEELRRLPARLGEALAMDHTVEKIAELFADKHHTLFLGRGAQYPVAMEGALKLKEISYIHAEAYPAGELKHGPLALVDNDMPVVTVAPNNELLEKLKSNLQEVRARGGELVVFADEHAGMSNGEGTHVIKVPHIADALAPILYTIPLQLLSYYVAVLKGTDVDQPRNLAKSVTVE
CGIVGAIAERNITPILIEGLKRLEYRGYDSAGVAVFDNEGRLQRCRRVGKVASLEEGLAGTPLLGRLGIAHTRWATHGAPTEGNAHPHFSSDLAVVHNGIIENHEPLRERLKGLGYVFTSQTDTEVIVHLLHHKLQSIGDLTLALKDAVKELHGAYGLAVISAAQPDRIVAARSGSPLVIGLGLGENFLASDQLALRQVTDRFIYLEEGDIAEIRRDSVRLWDVQGNDVQRETVQYHEGAEAADKGEYRHFMLKEIHEQPSVVQRTLEGRLGQNQVMVESFGPQAAELFAKVRNVQIVACGTSYHAGMVARYWLESLTGIPCQVEVASEFRYRKVAVQPDCLFVTISQSGETADTLAALRNAKELGFLSSVAICNVATSSLVRESDLTLLTQAGPEIGVASTKAFTTQLVALLLLTLGIGQVKRLADGVEAELVDELRRLPTRLGEALAMNRTVEKVSELFAEKHHTLFLGRGAQFPVALEGALKLKEISYIHAEAYPAGELKHGPLALVDSDMPVVTVAPNNELVEKLKSNLQEVRARGGELVVFADEGAGIEAGEGTHVVGMPHIGDVLSPILYTIPLQLLSYHVAVLKGTDVDQPRNLAKSVTVE
CGIVGAIAHHNVVDFLTDGLKRLEYRGYDSSGIAV-NTDGKIKRVRRVGRVQLMEDAAREKGISGGIGIGHTRWATHGGVTEPNAHPHISGMIAVVHNGIIENFESERKRLEGLGYRFESQTDTEVIAHSINHEYAQGGRLFEAVQEAVKRFHGAYAIAVIAQDKPDELVVARMGCPLLVALGDDETFIASDVSAVIAFTRRVAYLEDGDIALLASDGIRLTDKNGLPAERKVKVSELSLASLELGPYSHFMQKEIHEQPRAIADTAEVFLDGGFIP-ENFGKNAQSVFESIRSVKILACGTSYYAALTAKYWLESIAKIPADVEIASEYRYRSVIADPDQLVITISQSGETLDTMEALKYAKSLGHRHSLSICNVMESALPRESSLVLYTRAGAEIGVASTKAFTTQLVALFGLAVTLAKVRGLSGEDEARYTEELRQLPGSVQHALNLEPQIAAWAQQFAKKSSALFLGRGIHYPIALEGALKLKEITYIHAEAYPAGELKHGPLALVDENMPVVVIAPNDSLLDKVKANMQEVGARGGELFVFADLDSNFNATEGVHVIRAPRHVGELSPVVHTIPVQLLAYHTALARGTDVDKPRNLAKSVTVE
CGIVGIVGTQPVAGRLVDALKRLEYRGYDSAGVATIH-EGVMDRRRAEGKLFNLEKRLDAEPLPGVVGIAHTRWATHGVPNETNAHPHFVEGVAVVHNGIIENFSELRDELTAEGSVFETQTDTEVVAQLMAKYLREGLEPRAAMLQMLNRLTGAYALAVMLKADPGTIMAARSGPPLAVGYGRGEMFLGSDAIALSPFTNEITYLVDGDCAVITRDSLAVIDFAGKPVKRARQISQATAYVVDKGNHRHFMEKEIYEQPEVISHALSHYVDFAENTIGANAAAID--FKAATGLAISACGTAYLAGLVGKYWFERYARLPVEIDVASEFRYREMPLSPSQAALFISQSGETADTLASLRYCRDNG-LKIGAVVNVRESTIARESDAVFPIMAGPEIGVASTKAFTCQLAVLASLAIGAGKARGTSADEERALVRHLAEMPRIMSRVLNLQPQMESLSRELSKCKDVLYLGRGTSFPLAMEGALKLKEISYIHAEGYAAGELKHGPIALIDENMPVIVIAPFDRFFEKTVSNMQEVAARGGRIIFITDEAGAAASKPTMATITLPVVDEIIAPMIFSLPIQLLAYHTAVFMGTDVDQPRNLAKSVTVE
CGIVGAVAQRDIVPILIEGLRRLEYRGYDSCGVATV-VDGQARRERSVSRVADLDAHVRTAGLTGSTGIAHTRWATHGAPATCNAHPIFSRDIALVHNGIIENHETLRKQLSDEHYEFDGQTDTEVVAHLIHS--KYRGDLLAAVRAATSQLHGAYAIAVFSKHEPQRLIGAKVGSPLVVGVKDGECFLASDALALAGITDRFIFLEEGDIVELTPGGVRVLDRGGAPVERAVQTISSAQAAVELGPYRHFMQKEIFEQPEAVAATIPD---AGLFDPAVFGPDAARAFEQIDNVLILACGTSHYSGLTARRWLETIARVPAQVEIASEYRYSDALATPNTLVVSVSQSGETADTLAALKYAQALGHIDTLAICNVPTSAMMRQTGLRFLTRAGPEIGVASTKAFTTQLVALFILAVTLGRLRGYDDAQLARYTMQLRRLPGALEDVLGLEPQIERWAAEFSQHENALFLGRGLHYPIALEGALKLKEISYIHAEAYPAGELKHGPLALVTHTMPVATIAPNDALLEKLKSNMQEVRARGGQLYVFADADTRIDNSEGVSVLRMPDYYGLLSPILHVVPLQLLAYHAACLRGADIDKPRNLAKSVTVE
CGIVGAVAERPVADILLEGLNRLEYRGYDSAGMALLHPKTHQIQVRVKGKVAALVDSVKKKPLLGKTGIAHTRWATHGEPSQKNAHPHCSETIAVVHNGIIENHDALRRKLTKAGYKFKSETDTEVIAHLIHYHLQSTPELLTAIHQATKSLKGAYALGIISTREPETLYAVRCGSPLVIGLGIGENFIASDQLALLPVTQRFIYLEEGDIVKIGLKSVAIYDKNKKAVKRTIHATKIDYNATGKGKYRHYMQKEIFEQPQAVLDTINNHFSKPQLTVQRFGSQAASIFKKIQRIQLVACGTSYHAALVGRYWLEALAGIPCQVEVASENRYRQGIVEPNTLFVALSQSGETADTLAALRQAKKAGYAATLGICNVPQSSLAREADLIFLTRAGAEIGVAATKTFTTQLVALLLLTFLFHQNNQKLIRKFTSILPQLKQLPALLQKTLELDRQIKQLSKRFNDKEHALFLGRGAMFPIALEGALKLKEISYMHAEAYPAGELKHGPLALVDKGMPVIVVAPNDHLIEKLASNMQEVQARGGELYAFVDHRINWQQENGTTLIKMPPTPDFAAPIAYTIPLQLLAYHIAVLKGTDVDQPRNLAKSVTVE
CGIVGYAGNIETAEVCLQGLERLEYRGYDSAGVALTAPGMDKVVVRKAGRLKNLVEDIERKPMLATVGIGHTRWATNGEPSDVNAHPHTSMKVAIIHNGIIENASQLRLDLQAEGYRFASATDTEVAAKLLGKIVDKKPDLFKAVRRMARMLEGAFTILATDCRQPDIVVGARHDSPLVVGLGEGENFLGSDVAAFVAYTKRAMEVDQDQAVCVSADKVIVTDFDGNVVENPKTTVDWDASAAEKGGWDSFMDKEIHEDPAAVQRTLLGRFDANGGITLDEVRIDEHDFKAIDKIIVVACGTASYAGQVAKYAIEHWVRIPVEIELAHEFRYRDPILTPRTLVVAISQSGETMDTLMALRHAREQGS-KVLAICNTQGASIPRESDAVLYTHAGPEVAVASTKAFVAQITAAYLLGLYLAQVKGAMFRDEHQVLDSLKDMPRKIQWVLDQPKTIQAAAERMVNANSFLFLGRHVGYPVALEGALKLKEIAYTFTEGFAAGELKHGPIALVDEGEPVVFIVPRNVLHAKVISGIEEVKARGAYIIAVAEQGDPDVERYADVVFWRPACPTLMSPLVDVVPLQLFAMDMAKLKGYDVDKPRNLAKSVTVE
CGIVGYAGKKNAESVLVVGLICLEYRGYDSAGIAVLD-QGDILVRKAKGKIKDLEAYLREFPAPGNVGIGHTRWATHGEPNQINAHPHTNSTVAVVHNGIIENYLELKSELKKKGHVFQSLTDTEVLPHLLEESKKNGKSNKDAFLELFGKIHGKWAISTVFETEPDRVYFAQDGAPLLIGKGKGEYFLASDISPLTRNCEEVYYVSSGEWGYFSQNEFKLLDFSGKELTPVFKKQELRWEDLDKGGYPHYMIKEIHEQAGIFRKIIQERILDNGEIVFPEIKLSKDVLSRVNRIIIQAAGTSYYAGMIGKHYLENFAKIQTDTEASSEFRYRNPVVEGDTLIMGISQSGETADTLASIHEAK-AKFIKVVSLVNNVNSTIARESDSYIRTDAGPEIGVASTKAFTAQVLNLLLFSIYMANLKWLISDEERTLIEEIRLLPAKIDRILTQASKIERMSSHFTTAKDFIFLGRTYNHPVALEGALKLKEISYIHASGYAGGEFKHGPIALITSEVPVVCIAPKSEIYTKMVSNIQEIKARKGIIISIVTEGDQEAKSLSDYSFEIPECSEILSPILNVIPLQLLAYYSAIARGCPPDQPRNLAKSVTVE
CGIVGASGLKNQVPQLVNALSRLEYRGYDSCGIAVL-RDGHLCSERTLRRVADLQQRVLTLGLEAQTCIAHTRWATHGAPSEVNAHPIMSGTIAVVHNGIIENHDALRAELRQRGYTFRGETDTEVIAHLIHSVYRD--NLFDAVIRAVKRLHGAYAIAVLSAREPQRLVAARAGSPLVIGIGADQNYLASDCAALGDLTDRFVYLEDGDVALITPERIDVVDSVGAEARRPLCEVKARDDDAALGPYQHFMQKEIFEQPKAIASTIDG-IDAISPALFGGEASARALLSKARSVLLLGCGTSYYAGLTAKYWLESIAGIPAQVEIASEYRYRDTVPDPRTLVVGISQSGETADTIGALERAREMGQDMSMAICNVATSSIARSAPLCFLTRAGIELGVASTKAFTTQLVALFLLTLTLAQQRGLDAEQVAMHLKKLHELPERIAHALALETQIMGWAAKFARTENALFLGRGIHYPIALEGALKLKEVSYIHAEGYPAGELKHGPLALVTSAMPVVTIAPDDRLFQKLKSNMAEVRARGGRLYVLAGHQLEIEADRDTHLIRVRESGDALSPIVNVIPLQLLAYHVGCARGADVDKPRNLAKSVTVE
CGIVGIVGNQPVSERLVEALKRLEYRGYDSAGVATIDA-GTLQRRRAEGKLVNLESRLREEPLAGTIGIAHTRWATHGAPTERNAHPHFTEGVAVVHNGIIENFAELKDELAAGGAEFQTETDTEVVAHLLTKYRRDGLGRREAMHAMLKRVKGAYALAVLFEDDPSTIMAARNGPPLAIGHGSGEMFLGSDAIALAPFTNEITYLIDGDWAVIGKTGVHIFDFDGNVVERPRQISTAAAFLVDKGNHRHFMEKEIYEQPEVIAHALGHYVNFIENRVVPISDAID--FGKVPSLAISACGTAYLAGLIGKYWFERYARLPVEIDVASEFRYREIPLSPQSAALFISQSGETADTLASLRYCKEHG-LKIGAVVNARESTIARESDAVFPILAGPEIGVASTKAFTCQLAVLAALAVGAGKARGTSGEEEQALVKSLAEMPRIMGQVLNSQPKIESLSRELSKCHDVLYLGRGTSFPLAMEGALKLKEISYIHAEGYAAGELKHGPIALIDENMPVIVIAPHDRFFDKTVSNMQEVAARGGRIILITDEKGAAASKDTMHTIVLPEVDEIIAPMIFSLPLQLLAYHTAVFMGTDVDQPRNLAKSVTVE
CGIMGAVSERDISKILLEGLRRLEYRGYDSAGIAVIDSQDRLKRVRIQGKVQNLADAMQETAIAGNTGIAHTRWATHGKPSEQNAHPHLSHEIALVHNGIIENHEHLRQQLITYGYQFTSETDTEVAAHLIHYHYQQHENLLLAVQKAAAEMQGAFALGVIHQKRPEELVAIRKGSPLVLGFGIGENFIASDALALRSFAQSVIYMEEGDSACVTTQDIKVYDSNRILVQRAVHPLNSDSEIVNKGPYRHFMLKEIFEQSKVITDTLESRINSIDVLRASFGEKASHIFPVVKNIHIVACGTSYHAGMIAKYWLESLAGLPTQVEIASEYRYRDVVVPDNTLFITVSQSGETADTLAALFKAKQSNYLASLAICNVATSTLVREADCVFLTRAGIEIGVASTKAFTTQLAAFLMLAAALCKDNR-----AQEVLRQLQELPACCERVLQMNEEVESLASLFVNKVHALFLGRGVQYPVALEGALKLKEISYIHAEAYPAGELKHGPLALVDKDMPVIAVAPNDELLDKLKSNLHEVSARGGQLFVFVDDSQNW-KANGARLIKVPSCGAWLAPIVYTIPLQLLAYHVAVAKGTDVDQPRNLAKSVTVE
CGIVGAVAQRNIVPILIEGLRRLEYRGYDSCGVATV-VDGHARRERSVSRVADLDAHVRSAGLSGTTGIAHTRWATHGAPATCNAHPIFSRDIALVHNGIIENHETLRRQLSDEHYEFDGQTDTEVVAHLIHS--KYRGDLLAAVRDATSQLHGAYAIAVFSKHEPQRLIGARVGSPLVVGLKDDECFLASDALALAGITDRFIFLEEGDIVELTPGGVRILERGGTPVDRPIQTVSSTQGVVELGPYRHFMQKEIFEQPQAVAATIPD---AGLFDPAAFGPDAARAFEQIDNVLILACGTSYYSGLTGRRWLETIARLPAQVEIASEYRYSDALALPNTLVVSVSQSGETADTLAALKYTQALGHVDTLAICNVPTSAMVRQTSLRFLTRAGPEIGVASTKAFTTQLVALFILSVTLGRLRGYDDAQLARYATQLRRLPDALEDVLGLEPQIERWAVEFSRHENALFLGRGLHYPIALEGALKLKEISYIHAEAYPAGELKHGPLALVTHAMPVATIAPNDALLEKLKSNMQEVRARGGQLYVFADADTRIDNGEGVSVLRMPDYYGLLSPILHVVPLQLLAYHAACLRGADIDKPRNLAKSVTVE
CGIVGMVGENLKLEDLVTSLQKLEYRGYDSAGIAYLGDS--FGVYKKKGRIDVLKNGLKQKLNDRFVGIAHTRWATHGEPNDMNAHPHMKEEIAVVHNGIIENYREIREFLEQRGHVFSSETDTEVIAHLVEEEFE--GDLLDAVLKAVKKLKGAYAIAVVHKNVPDTIVAARKGSPLVAGIGSGVGILASDVTPLLRFTKDVVFLEDGDVMVLRKDGFEIYNTDGVKQQRRVYHVDWDEKAAEKGGYKHFMYKEIMEDPQALVNALVGRVKNNRPFFEELE-YYEELLKDADRIRVVSCGTSYYAGLVFKYFLENHTDIDVEVEVSSEFRYKRPHIKEGDVLIAISQSGETADTLESVRLAKKHGA-KIVSIVNVVGSTLDRESDVTLFMNAGPEIGVAATKTYVAELAVLYLLGLKVMEINGYWDREAEEILDKLVRMPELLENVLRKDPQIRELSEKYKDYRNFMYIGRGYGYPTALEGALKLKEITYIHATAYQAGELKHGPIALLDVDFPVFAVMPDDSLFFKTKSNVIESKSRNAPVIVLGTEGNRSLEEITGDIIHVPPTHESLYPLMMAPVIQLFAYHIADLKGLDPDKPRNLAKSVTVE
CGIFGYLGEKNAVPLVLEGLSELEYRGYDSAGIATL-IEGRLFVEKAVGPVSQLCSAVSS-DIHSQAAIGHTRWATHGEPSRFNAHPHVDASCALVHNGIIENFQKLKEELEEQGVVFSSDTDTEVIVQLFARRYKETRDLIQSFSWTLKRLQGSFACALMHQDHPEVLLCAAHESPLILGLGEDEVFISSDIHAFLKYSGCTQTLASGELAVLRGKSIETYNFELARIQKEVRCIDHTEDSLDKKGFDYYMLKEIYEQPEVFERILHLTCEENSFTESFLKGFS---LDEIQSLHIVACGSSYHAGYLAKYVIESIASIPVYVEIASEFRYRQPYIAEHSLAILISQSGETADTLAALNEFRKLSKARVLGICNVRESALASRVDHCLFIEAGLEVGVASTKAFTAQLLLLILLGLRLANHRQVIAQEDAQAIQGLKDLPNLTRLFL--DSSIHDWRCRQIEETSFIFLGRRFMYPICMEAALKLKEIAYVEANAYPAGEMKHGPIALIREGTPVIVYCGDRSVYTKTIGAIMEVKARKAYVIALAPESNRDIAAVSDEQIYIPDSHDLAAPILFTIAGQIMAYTMALQRGTEVDRPRNLAKSVTVE
CGIVGAVAQRDVAEILVEGLRRLEYRGYDSAGVAVVDSESNLTRVRRLGKVQELADAVDQQHVIGGTGIAHTRWATHGEPSEANAHPHMSGDIAVVHNGIIENHETLRALLQERGYVFTSQTDTEVIAHLVEWELRTSASLVEALQKTAKQLDGAYGTVAVDRKDPSRIVVARSGSPIVIGFGVGENFLASDQLALLSVTRRFMYLEEGDVAEVTRRDVTVFDVAGERVEREIVESNAEHDAGDKGQYRHFMQKEIFEQPTALINTMEGRISDTSVITNAIGVKAEEILSKVEHVQIIACGTSYNSGMAARYWFESLAGVSCDVEIASEFRYRDFVVRPNSLLVTLSQSGETADTLAALRLAKEKGYMSAMTICNVAGSSLVRESDFAFMTRAGTEIGVASTKAFTTQLAAMLMMVTSIGRLQGRNEEKEAEIVQALHQLPADIEKALAFDKEIEALAPDFADKHHTLFLGRGEFYPIAMEASLKLKEISYIHAEAYAAGELKHGPLALIDADMPVVVIAPSNDLLEKLKSNVEEVRARGGLLYVFADEDAGFESDENMKIIKMPHVSEVTAPIYYTVPMQLLSYHVALIKGTDVDQPRNLAKAVTVE
CGIVGAVAQRDVAKILVDGLHRLEYRGYDSAGVAVLNNEHNMQIVRRVGKVKELDDALAVKPLLGGTGIAHTRWATHGEPSETNAHPHRSGKIAVVHNGIIENYEELKVVLQERGYVFQSQTDTEVIAHLVEWELRSAKSLLEAVQKTVVQLRGAYGTVVMNQDEPEHLIVARSGSPLVIGYGIGENFLASDPLALLSVTRRFAYLEEGDVAEITRETVDIYTRDGQKVEREIHEGNFEADAADKGQYRHYMQKEIFEQPVAIMNTLDGRIENGKVKIDAIGPNVAEILSKVEHVQIVACGTSYNAGMVARYWFEAIAGVSCDVEIASEFRYRKFVTRPNSLLLTLSQSGETADTLAALRLAKESGYMSAMTICNVASSSLVRESDFAFMTKAGVEIGVASTKAFTTQLTCMLLLNVAIGRLKGTSEEQEHHIIQSLQRLPAQIESALVFDKQIEKLSEDFADKHHTLFLGRGEYYPIAMESALKLKEISYIHAEAYAAGELKHGPLALIDSEMPVVVVAPENDLLEKVKSNIEEVRARGGQLYVFADHDAGFAEAEGFKTILMPKVDEVTAPIFYTVPLQLLSYHIALIKGTDVDQPRNLAKAVTVE
CGIVGAVAERNITAILLEGLKRLEYRGYDSAGVAVFTNEGVLERRRRSGKVSELEQALAGEPLIGRLGIAHTRWATHGAPCERNAHPHFSADLAVVHNGIIENHEALREQLKSLGYVFVSDTDTEVIVHLLHHKLKDTPDLAVALKSAVKELHGAYGLAVINAAQPDRLLAARSGSPLVIGVGMGENFLASDQLALRQVTDRFMYLEEGDIAEIRRDSVQIWTVDGLPVVREVVQYHEGAEAADKGEYRHFMLKEIHEQPKVVQRTLEGRLGQHQVLVHAFGPQAAELFAKVRNVQIVACGTSYHAGMVARYWLEGLAGIPCQVEVASEFRYRKVVVQPDTLFVSISQSGETADTLAALRNAKELGFLASLAICNVGISSLVRESDLTLLTQAGPEIGVASTKAFTTQLVALLLLTLSLGQVKGLEEGVEAQLVEELRRLPTRLGEALAMDGTIEKVAELFAEKHHTLFLGRGAQFPVAMEGALKLKEISYIHAEAYPAGELKHGPLALVDADMPVVTVAPNNELLEKLKSNLQEVRARGGELIVFADEQAGMKNGEGTHVIAMPHIIDALAPILYTIPLQLLSYYVAVLKGTDVDQPRNLAKSVTVE
CGIVGAIADRDVVPVLIEGLKRLEYRGYDSSGIAVIDQGERVRRVRRTGRVSEMATAAEAEGFNAVLGIGHTRWATHGGVTEANAHPHISHGVALVHNGIIENHEEQREKLRAQGYSFESQTDTEVIAHLIHHHLKDGDDLLVALQRTVKELTGAYALAVVSRAEPERFVCARMGCPLLIGLGEGENFVASDVSAVLSATRKVIFLEEGDTAEIRRDGVRIFDEHDQPVERDVHLSDVSLASLELGPYRHFMQKEIHEQPRALGDTIEAAIDAGGFPAELFGKNAEAVLSGIEGVQIIACGTSYYSGLTARYWIEAIAGLPCSVEIASEYRYRAAYANPKHLIVTISQSGETLDTMEALKYAKSLGHKHTLSICNVPESAIPRASELVCYTRAGAEIGVASTKAFTTQLAALFQLTVVLGKLHGRDAAQEADYLEQLRFLPGSVQHALNMEPQIAAWAERFARKSSALFLGRGLHYPIALEGALKLKEISYIHAEAYPAGELKHGPLALVDEDMPVVVIAPNDSLLEKVKSNMQEVRARGGELFVFADQDSNFNESEGVHVIRTPRHAGVLSPIVHTIPVQLLAYHTALARGTDVDKPRNLAKSVTVE
CGIFGYVNRGEIIDNLIEGLQRLEYRGYDSAGIAVDGKLTKDPSVKTTGKVKVLKQKIIDDQIDRSVGIAHTRWATHGQPKTENCHPHKSDEFIVVHNGIITNYAALRKYLLSKGHVFESETDTECIAKLFKHFYDLNPDLNELTKQVLHELEGSYGLLVKSYHYPGEVCGTRKGSPLLVGVKTVEFFLSSDPASVVQHTKKVLFLEDDDIAHIYDGELRIHRAAGESTVRPIQTLEMELNEIMKGPYKHFMQKEIFEQPDSAFNTMRGRIDFENCVVTLGGLKSLSTIRRCRRIIMIACGTSYHSCLATRSIFEELTEIPVSVELASDFLDRRSPVFRDDTCVFVSQSGETADSILALQYCLERGAL-TVGIVNSVGSSMSRQTHCGVHINAGPEIGVASTKAYTSQYIALVMFALSLSNDSISRKGRHEEIIKGLQKIPEQIKQVLKLENKIKDLCNSLNDQKSLLLLGRGYQFATALEGALKIKEISYMHSEGVLAGELKHGILALVDEDLPIIAFATRDSLFPKVMSAIEQVTARDGRPIVICNEGDAIISNDKVHTLEVPETVDCLQGLLNVIPLQLISYWLAVNRGIDVDFPRNLAKSVTVE
CNYLVERSRGEIIDTLVDGLQRLEYRGYDSTGIAIDGDEADSTFYKQIGKVSALKEEITKQTFVSHCGIAHTRWATHGRPEQVNCHPQRSDQFVVVHNGIITNFRELKTLLINKGYKFESDTDTECIAKLYLHQNGHDLDFHELTKLVLLELEGSYGLLCKSCHYPNEVIATRKGSPLLIGVKSVEFFVSSDAASVVKHTKKVLFLEDDDLAHIYDGELHIHRSVGASMTRSIQTLEMELAQIMKGPYDHFMQKEIYEQPESTFNTMRGRIDYENNKVILGGLKALPVVRRARRLIMIACGTSYHSCLATRAIFEELSDIPVSVELASDFLDRKCPVFRDDVCVFVSQSGETADTMLALNYCLERGAL-TVGIVNSVGSSISRVTHCGVHINAGPEIGVASTKAYTSQYIALVMFALSLSDDRVSKIDRRIEIIQGLKLIPGQIKQVLKLEPRIKKLATELKDQKSLLLLGRGYQFAAALEGALKIKEISYMHSEGVLAGELKHGVLALVDENLPIIAFGTRDSLFPKVVSSIEQVTARKGHPIIICNENDEVWASIDLQTLEVPQTVDCLQGLINIIPLQLMSYWLAVNKGIDVDFPRNLAKSVTVE
CGIFAYLNRQEVLDLLLQGLKRLEYRGYDSTGIAIDDPTAPPDNVKRTGKVKVLEDAIAEQPIDTHIGIAHTRWATHGVPSELNSHPQRSDSFVVVHNGIITNYKDVKTLLEKRGYVFESDTDTEVIAKLVHWQQHPGYTFGELVEQAIQQLEGAFAIAFKSKHFPGECVASRRGSPLLVGIKAVEYFFASDASAVIEHTNRVIYLEDDDVAAVKQSIHRLNKSSDDPHAREIITLKMEIQQIMKGNYDYFMLKEIFEQPESVVNTMRGRMRFDTQSVVLGGIKEYPEIKRCRRLMLIACGTSYHSAVATRQLLEELTELPVVVELASDFLDRNTPIFRDDVCFFISQSGETADTLMALRYCKQRGAL-IVGITNTVGSSICRESHCGVHINAGPEIGVASTKAYTSQFISLVMFALVMSEDRLSLQQRRLEIIDGLSQLDQHIRTVLQLNSQVQALAKELYQHKSLLIMGRGFNFATCLEGALKVKELTYMHSEGILAGELKHGPLALVDDEMPVLMIVLRDPVYTKCMNALQQVTSRKGRPILICEEGDTETMSFSTRSLQIPRTVDCLQGILTVIPLQLLSYHIAVLRGCDVDCPRNLAKSVTVE
CGIFAYLNRSEIVDILVQGLQRMEYRGYDSAGIAIDGSNEIESPLRKAGKVSVLSDFIKESEYNIHCGIAHTRWATHGSPRDVNSHPHRSNDFLVVHNGIITNYREIKEYLEKKGHKFESETDTEVIAKLAQHIHDRDFSFRQLVETVIQQLEGAFALAFKSSRFPGQLVASRRGSPLLVGIKSVEYFVASDAAAIIEHTKQVLFLEDDDVAFVEDGALTIHHADNGEQKREVKLLEMELQEIMKGSFKTYMQKEIFEQPDSVVNTMRGRVLPSGQVVLGGIKEYLPDIKRCRRLIMVACGTSYHSAIACRQILEELSELPVVVELASDFLDRETPIFRDDVCLFISQSGETADTLLALRYCKPRGAL-TIGVTNTVGSSICRESHCGIHINAGPEIGVASTKAYTSQILSLLMFALTLSDDRISMAKRREEIIDALNDLPELIREVLQLDEKVLDIAKQIYKEKSLLIMGRGLNFATCLEGALKIKELSYMHCEGIMSGELKHGPLAMVDEFLSICMVVCNDRVYKKSLNALQQVVARKGAPIIIADCTVPEGDLAGMHILRVPKTVDCVQNILTVIPLQLLSYHIAELNGANVDRPRNLAKSVTVE
CGIFAYLNRRYILEVLFNGLRRLEYRGYDSSGIAVDADVPSCASFRQEGKIENLVRSVYDAAFNVHAGIAHTRWATHGVPAPRNSHPQSSGEFLVVHNGIITNYEVLKETLIRHGFTFESDTDTEVIPKLAKFVFDKAVTFSQVVMEVMRQLEGAYALIFKSPHYPNELIACKRGSTLILGVNEKELFFSSDLFAIVEHTKNYLAIEDDEIVHIKDGSVSILKEKPASVQRALSVLEMEVEQIKKGSYDHFMQKEIHEQPHSLTTTMRGRVKDSGVLLGGLKEKEYKTIRRSRRLVFIGCGTSYNAALAARPFVEELTGIPVTMEVASDLLDRQGPIYREDTAVFVSQSGETADTLLALDYALENGAL-CVGITNTVGSTLSRRTHCGVHINAGCEIGVASTKAYTSQIVVMVMVALAVGSDQISTQVRRQAIISGLSNLPSNVSEVLKLDTEMKELSSSLIDSESLLVFGRGYNYATALEGALKVKEVALMHSEGMLAGEMKHGPLALVDENLPIIVIATRDACFSKQQSVIQQLLSRKGRLIVMCSKGDASAPSGSCRVIEVPEVADCLQPVINIIPLQLLAYHLTVLRGFDVDQPRNLAKSVTTQ
CGIVGYVGPRQCVDLIVGGLRKLEYRGYDSAGVAVVGPNG-LAVKRAKGKLQNLVALLADAPLAGTTGIGHTRWATHGKPSDENAHPHCYGGVAVVHNGIIENHLELKAALAARGHKFSSETDTEIFAHLIADALAAGRDLRAAVGQALAQVKGTYAIAVVSQQRPEEIVAAKNASPLVVGYGKGESFLASDVPAILEHTREVVYLEEGELAVLTPAGIALYGRDGEPLARKPRKIEWSAVAAEKDGHKHFMHKEIFEQPRAVADTIRGRASLEQGDVALDGMEPADYARSLERIVIVACGTSWHAGLSGRQMIESLARVPVEVELASEFRNRDPLVDERVLCLAISQSGETADTLAAVKIARARGA-RAYAICNVVGSAISRECDGTLFTRAGPEIGVASTKAFTTQLAALFLMAVRLGRLRGLSPERARELLEDLRRVPSWMEQMIRQEAQLMPIAKRCAAARDVLFLGRGSEYPVALEGALKLKEISYIHAEGYAAGEMKHGPIALIDEELPVVVLATREPAYEKTLGNMEEVRARGGQVFAVVTEGDTHAASLAEVAITVPPAPPVLVPLLSIIPLQFLAYHVADLKGTDVDQPRNLAKSVTVE
CGIVGYVGHRPACAIVVDALHRMEYRGYDSAGIALLDGHGGMTVHRRAGRLTNLGEVLEPDTLVGCSGLGHTRWATHGRPTDRNAHPHRDAKIVVVHNGIIENYAPLRGELEAEGVEFASDTDTEVAVHLVGRQYRYGGDFPASVLAVLRRLEGHFTLVFANADEPGTIVAARRSTPLVLGIGDGEMFVSSDVAAFIEHTRHAVELGQDQAVVVTADGYTVSDFHGNDVDFREFHIDWDLSAAEKGGYEYFMLKEIAEQPAAVSDTLLGHFIDGRIVLDEQRLS-DQELRDIDKVFVVACGTAYHSGLLAKYAIEHWTRLPVEIELASEFRYRDPVLDRSTLVVAISQSGETADTLEAVRHAKKQKA-KVLAICNTNGSQIPREADAVLYTRAGPEIGVAATKTFLAQIAANYLVGLALAQARGTKYPDEAREYHELEAMPKLVAQVLKQLNPIVELAHRFADKPTILFLGRHVGYPVALEGALKLKELAYMHAEGFAAGELKHGPIALIDEGLPVIVVMPSSMLHAKLLSNIREIQARGATTIVIAEEGDDTVRPFADHIFEIPATTTLYQPLLSTIPLQVFAAEVARARGYDVDKPRNLAKSVTVE
CGIVGGVAERCVTEILIEGLKRLEYRGYDSAGVALLNNQQIL-RERRVGKVANLADAVSEHQLTGAIGIAHTRWATHGKPTENNAHPHMSGKVAVVHNGIIENYQELKDDLQALGYVFTSQTDTEVVAHLVAEALKNTDSLLEAVESVVPQLKGAYALGIIHSDYPDELITVREGSPLVIGVGIGENFISSDQLALLPVTNRFIYLEEGDIARLTRTSIEVFVK-GERVERPVKELDATVSSASKGEYKHYMLKEIYEQPEAIKQTISQAL-DGNNLRDDFLKDADADFSKLQSVQIIACGTSYHSGMIAKYWFEQLIGVPCQVEIASEFRYRSPVIVENTLYICISQSGETADTLAALRETQKRAKIQTLTICNVATSSMVRETDHHLLTLAGPEIGVASTKAFTTQLAALMLLILKIGQVKQRISNMIEELARELWHSPKVILDTLKQDAEILRLSELFVEKQHCLFLGRGTHYPIALEGALKLKEISYIHAEGYAAGELKHGPLALVDTEMPIVILAPNDEMLDKLKSNMEEVQARGGELFVFADENSGVVEKDRQHVVQIPAVNEWLAPIIYSVPVQLLSYHVAVLRGTDVDQPRNLAKSVTVE
CGIVGIVGRESVADALVEALRRLEYRGYDSAGIATLD-HGRLDRRRAEGKLSNLQLKLAQAPLPGAIGIGHTRWATHGRPNETNAHPHATERLAVVHNGIIENFRELKSELEAAGARFESETDTEVVAQLVSHLMEQGLGPVAAVEAALPRLHGAFALAFLFAGEDDFLIGARHGAPLAIGFGQGETYLGSDALALAPFTDQITYLEEGDWAILTRDGAEIRDITGAVVRRPRQRIATQAFLVDKGNHRHFMAKEIHEQPEVVGRTLANYVDMARGQV-VLREELPFDFARLSRLSITACGTAYYAGLVAKYWFETLARLPVEIDVASETRYREPPLERDGLTLVISQSGETADTLASLRYAKAQG-QHTLAVVNVPTSTIARESSAVMPTFAGPEIGVASTKAFSCQLTVLLCLALAAGRARGLSAERERAVVDALITAPGLMAEAVKMEAEVEGLAREIAKARDVLYLGRGTSYPMALEGALKLKEISYIHAEGYAAGELKHGPIALIDESVPVIVIAPHDAIFEKTVSNMQEVAARGGKIILVGDAKGAAAAGDTLATLTMPDVDPVIAPIVYAVPIQLIAYHTAVFMGKDVDQPRNLAKSVTVE
CGIVGASGRNNQVPQLVNALSRLEYRGYDSCGIAVQG-DGRLRSERTLRRVTDLQDRVLTLGLEAQTCIAHTRWATHGAPSEMNAHPIMSGTIAVVHNGIIENHDTLRAELKQRGYTFRGQTDTEVIAHLIHSLYRD--DLFDAVVRAVKRLHGAYAIAVLSAREPQRLVAARAGSPLVIGIGAEQNYLASDCAALGDLTDRFVYLEDGDVALITPERIAVVDAGGQEARRPLCEVKARADDAALGPYQHFMQKEIFEQPKAIDSTLDG-IDAISPALFDATEGTRALLSRVRSVLLLGCGTSYYAGLTAKYWLESIAGVPAQVEIASEYRYRDTVADPRTLVVGISQSGETADTIGAIEQARAMGQDLSMAICNVATSTIARNAPLRFLTRAGAELGVASTKAFTTQLVALFVLTLTLAQLRGLDAAQVATHLKQLRALPDRISHALALETQIMGWATKFARTENALFLGRGIHFPIALEGALKLKEVSYIHAEGYAAGELKHGPLALVTSAMPVVTIAPDDRLFQKLKSNMAEVRARGGRLYVLAGNQLEIDADRDTHLIRVRESGDLLSPIVNVIPLQLLAYHVGCARGADVDKPRNLAKSVTVE
CGIFGYCNRGEIIDTLIEGLQALEYKEYDSSGISIQGDEKSLNIYKQTGKISSLKEEIDNLPFISHCGIAHTRRATHGGLRRANCHPHNSDEFVVVHNGVITNFANLKALLVAKGYVFKSDTDTECIPKLYKHELGYNLDFHVLTNLVLKELEGSYGLLCTSSHFPDEVVAARKGSPLVIGVKGKTFYLSSDCASLARYVSKVVYLEDNDIAHIYDGELHIHCSSEDFSFRTVQKLELELSKIKKGPYDNFMQKEIYEQCETTKNVMRGRVDTNRVVLGGLE-NWLTELRRAKRIIMIASKSSFHSCLAARPIFEELMEVPVNVELALDFVDRNCCIFRNDVCIFVSRSGETTDTINALNYCIKKEAV-TIGVVNCSGSSISRFTHCGVHTNTGPEKGIATTKSYTSQYIALVMIALWMSEDLVSKIERRKEIIQALTIIPSQIKEVLELEPLIIELCDKLKQHDTFLLLGRGYQFASALEGASKMKEISYVHSESILTDELGHRVLAVASDNPPIIAFATKDAFSPKIASCIDQIIERKGNPIIICNKGHKIWEQDNVVTLEVPQTVDCLQGILNVIPLQLISYWLAIKKDIGVDLPRDSAMS----
CGIVGAVAQRDITPILIEGLKRLEYRGYDSCGVALY-MDGHLRRTRSTKRVAELSEQVAEDKLGGFTGIAHTRWATHGIPATYNAHPHFSARIALVHNGIIENHEELRQELQGVGYVFESQTDTEVIAHLVNHLYA--GDLFEAVQQAVRRLQGAYAIAVFCRDEPHRVVGARQGSPLVVGLGQNENFLASDALALAGTTDQIIYLEDGDVVDLQLARVWIVDQAGKQVERKAHTVQVHTGAAELGPYRHFMQKEIFEQPRAVGDTLQDIES---ITPELFGDGAYKVFKEIDSLLILACGTSYYAGLTAKYWIESIARIPVAVEIASEYRYRDSVPNPNALVVTISQSGETADTLAALKHARSLGMQHTLTVCNVATSAMVRECELAYITRAGVEIGVASTKAFTTQLTALFLLTLALAQTRGLTEEQEAEHLKALRHLPAAIGAVLALEPQIMAWADRFASKENALFLGRGMHYPIALEGALKLKEISYIHAEAYPAGELKHGPLALVTEHMPVVTIAPKDALLEKLKSNMQEVRARGGELYVFADADSKIANAEGMHVIRMPEYYGALSPIVHTIPLQLLSYHTACVRGTDVDKPRNLAKSVTVE
CGIVGVLGNHEVAPLLVEALKRLEYRGYDSAGIATVN-GGKLDRRRAVGKLVNLSDLLVHEPLAGKSGIGHTRWATHGAATVTNAHPHRAGPVAVVHNGIIENFRELRAELAEAGCGFESQTDTETVALLTQMHMTRGLTPREAAAATLARLTGAFALCFLFEGEDDLLIAARKGSPLAIGHGDGEMFVGSDAIALAPMTDAITYLEEGDWAVVTRAGAEIFDSHGRRVNRATTRIQIDATRIEKAGYKHFMAKEIAEQPVVLADALRHYVQNGRINLPGVD------FTGVDRVTLVACGTASYACHVAKYWFEQIAGLPADVDIASEFRYREPVLSPTSWAIFVSQSGETADTLAALRHAGEAVA-RTLAVVNVPTSSIAREANLALPILAGVEVGVASTKAFTCQLTVLALLALKAAHDRGRDAAELGRKLDALATLPGLMNHALGLADDIQSLAGELAEAQDILFLGRGPMFPLALEGALKLKEISYIHAEGYASGELKHGPIALIDNRVPVIVMAPRDGLFDKTVSNMQEVMARHGKVLLISDAQGIEEAGAGCQTLTLPRVADFLAPILYAVPAQLLAYHTAIAKGTDVDQPRNLAKSVTVE
CGIVGVVGNTNATDILIQGLEKLEYRGYDSAGIFVAG-EISSQSVKAVGRIAELTAKIEG--VEGTAGIGHTRWATHGKPTEDNAHPHRSERFVLVHNGVIENYLEIKEEYL-SGHHFKGQTDTEIAVHLIGKFVEEDGSTIESFKKALRIIRGSYAFALMDSEDASTIYVSKNKSPLLIGLGGGYNMVCSDAMAMIRETNQYMEIHDQELVIVKADSVEVQDYDGNVKERDSYTAELDLSDIGKGTYPYYMLKEIDEQPTVMRKLIQAYTDKGQVTVDAKIIKA---VQEADRIYILAAGTSYHAGFASKKMLEELTDTPVELGISSEWGYGMPLLSKKPLFVFISQSGETADSRQVLVKANELG-IPSLTVTNVPGSTLSREADHTMLLHAGPEIAVASTKAYTAQIATLAFLAKAVGEANGNEKAKAFDLVHELSLVAQSIESTLSEKEVIDEVAALLSETRNAFYIGRGQDYYVAMEASLKLKEISYIQCEGFAAGELKHGTIALIEDGTPVIALLSDPVLASHTRGNIQEVVARGAKVLTIAEENVAKEGDD----IVLNNVHPYLSPISMVVPTQLIAYFATLHRGLDVDKPRNLAKSVTVE
CGIIACRTHRPAAEYLLTALRRLEYRGYDSVGVAVRTTAGDIARLRTIGRIGALELQLRQWAELDGTGIGHTRWATHGPVTEDNAHPHNSGRISLVHNGTIENADRLRSALAGAGHRFTSAVDSEVLTHLIEDELLVADDLPSAVRNALAVAEGTWALAVLE-RGTGRIVVAANGSPLLVARTAHGVFAASDIAAIADWVDEFQVVEDGDVMELT-PTDPVACTDQNRVQPTMVRCIWRSGDADLNGYADHMAKEIDEQPEAAMRVLDE-LAGGVADGTLWG---DLGLAPFDRLQVIACGTSLNAGMVIGNAVHGLAGLPVTRCVASEAGMDLPEPR--TLCLAISQSGETADVLHAVSTRVAEGC-SILAVTNSSHSTLARRADGVVHCAAGPEIGVAATKTFVCQIIGVAVTISALVAMSRVSRIQAIGLVDELRRLPDQLARAGTVAKVVPPLAEECIDASGYVFIARGTGLPYAAEGALKLKELTYRWAEHYPAGELKHGPLALISDGTPVVVVDNGD---PKLATNIAEVQARGGRVVRIGPPGS--------CVPVVEDPMGPWGPLQSALPLQILARTSALLLGRDVDKPRNLAKSVTVE
CGIIGYIGNERASKILLNGLKRLEYRGYDSCGIATIDDTIKLK--KNTGKVLEVSKKENFNEMTGFIGIGHSRWATHGGITKNNAHPHHSEKICVAHNGIISNYRELKEFLISKGHFFRSETDTEVIPHLIEEELKNFEELTDAIKNAIGKLKGTYALLILNQTFPKTLIGVRNESPLILGIKNDECFIGSDISAFLEYTKLAMPLNDRDIVILRKEDEKIDIEDGKKVERDTIELQWDMESAEKEGYDHFMLKEIMEEPVILKNSMKISKPEIEKLASE--------IEKCDKIYITAMGTSLHAAMVAEYWFSGLNKLV--IPLDSSEFLIKGIVDEKTLVIGITQSGETYDTMKAIKYAKEKGA-KTATIVNVLGSTATREADITIMMGSGLEIAVCATKTFMSQLVILYRLFIEYGKIIGKNMDI---FEKELLNIPNYISKVLDEKENISKIAKELTAK-NYLFISKGINLANALEGALKFKEITYLHAEGMSSGFLKHGTISLIDENMDTVALIPKSELLSSVLSNVEEIKARNGKIIGISPVEDNLKYS-----IKVPDVIEEVSPFVYAPACQLLAYYKAVELKRDVDKPRGLAKSVTVE
---------------------------------------------------------------------------------------------------------------------------------------------------------------------------------------------------------------------------------------------------------TLMFREAAQTADVVAAQFARNADTIAALAQSLRDNPP------PFVVTCARGSSDHAATYAKYLFETQLGIVTASASPSVGSVYAAPLHRGALYIVISQSGKSPDLLRNAEAAKAAGA-RVVALVNVEDSPLAQLADVVIPLGAGPEKSVAATKSYLASLAAVLQLGAMWKNAPALLAA--------LDALPQQLRNAWQAD--WSALTAGLVPAHNLFVLGRGLGLGAAQEAALKFKETCGLHAEAYSSAEVKHGPMALVGPGFPVLVFEQPDETGAGTRALAEEFRARGAQVWLAA-------SSGDLPLAEAAH--PACAPLLTVQSFYRAINALALQRGNNPDLPPHLNKVTE--
CGIVGAVAQRDVAKILIDGLYRLEYRGYDSAGVAILNEQRHVQIVRRVGKVQALDDAIEKQQLSGGTGIAHTRWATHGEPSEINAHPHCSGKIVVVHNGIIENYQELQEVLQQRGYIFQSQTDTEVIAHLVEWELRSANTLLEAVQKAIAQLRGAYGTVVMNQDEPEHLIVARSGSPLVIGLGIGENFLASDPLALLNVTHRFIYLEEGDVAEITCHSVDIFDFNGKQVERAVHKNNFETDVIDKGPYRHYMQKEIFEQPQAIMNTLDGRILNGQVNIEAIAPNAEEILRQVEHIQIVACGTSYNAGMVARYWFESIARVSCDVEIASEFRYRKSVTRPNSLFITLSQSGETADTLAALRLAKQSGYMSAMTICNVASSSLVRESDFAFMTRAGVEIGVASTKAFTTQLTCLLLLNVVLGRIKGSNVEQERNIIQSLQRLPAQVESALVFDKQIQKLSEDFAEKHHTLFLGRGEYYPIAMESALKLKEISYIHAEAYAAGELKHGPLALIDGDMPVIVVAPENDLLEKVKSNIEEVRARGGRLYIFADHEFGFGNSDSFKTLVLPKVDAITAPIFYTVPLQLLSYYIALIKGTDVDQPRNLAKAVTVE
CGIVGMVAGRDVSGLLLEGLRRLEYRGYDSAGIAVVGSDCALRLLRCEGRVQSLCALLGQSPLCGTMGIAHTRWATHGKPCAANAHPHCSESVAIVHNGIVENHRSLREMLVTRGYFFHSQTDSEVLAHLLHWELRYTAHLLLAVKKVLTQVRGTYGLLCMDAASPGRLIAARSGSPLAVGLGCGENFVTSDPLALAHVTQRFLYLEEGDIADVHRDSVCVHDAQGNVVARPVVTYQMQLCTQDKGTHRHHMHQEIWQQPHAIRHTLNAYMSFSSSSRAQVRTFGEDLFRRITRVRIIACGTSYHAGLVARYWFEAFAGVGCQVEIASEYRYRTSVVHAREIVLTISQSGETADTIAALRLAKTQGYLCAIAICNGARSTLVRESDAVLLTHAGSEIGVASTKSFTTQLVCLLVLTRMIAQAKKITQEPEDALSAALQRLPQDVEHVLECEADVARCARHFVHAQHALFLGRGELYPIAIESALKLKEISYIHAEAYAAGELKHGPLALVDAQMPVVAIAPASPLFEKMASNIEEVRARGGMLYIFTDVPERFPEGACSQIVTVPSVSPLTAPIFYAVPLQLLAYHIALLKGTDIDQPRNLAKSVTVE
CGIVGAVAQRDIAEILLEGLRRLEYRGYDSAGLAVVDAEGHMTRLRRLGKVQMLAQAAEEHPLHGGTGIAHTRWATHGEPSEGNAHPHVSEHIVVVHNGIIENHEPLREELKARGYTFVSETDTEVIAHLVHWELAQGGTLREAVLRAIPQLRGAYGTVIMDSRDPSTLLAARSGSPMVIGLGMGENFIASDQLALLPVTRRFIFLEEGDIAEVTRRSVTVFDTKGEQVKRQEIESNLQYDAGDKGAYRHYMQKEIYEQPNAIKNTLTGRISHGEVDLSELGANANELLGKVEHIQIVACGTSYNSGMVSRYWFESLAGVPCDVEIASEFRYRKSAVRRNSLMITLSQSGETADTLAALRLSKELGYLGSLAICNVPGSSLVRESDLALMTKAGTEIGVASTKAFTTQLTVLLMLVAKLARLKGEDASVEHDIVHGLQALPSRIEQMLSQDKRIEALAEDFSDKHHALFLSRGDQYPIALEGALKLKEISYIHAEAYAAGELKHGPLALIDADMPVIVVAPNNELLEKLKSNIEEVRARGGVLYVFADKDAGFASSDNMHIIEMPHVEEVIAPIFYTVPLQLLAYHVALIKGTDVDQPRNLAKSVTVE
CGIVGAVAQRDVAEILVEGLRRLEYRGYDSAGVAVFSANQPLQRVRRLGKVAELAKALDEQSVHGGTGIAHTRWATHGEPSERNAHPHVSEHIVVVHNGIIENHEELREELKALGYVFSSDTDTEVIAHLVHHELKSAGSLLAAMQVAVKQLRGAYGTVVMDSRDDSRVVVARSGSPLVIGRGIGENFIASDQMALLPVTRRFIFLEEGDVAEVTRRDVHIFDTNGNAVVREEQESELSHDAGDKGEYRHYMLKEIHEQPKAITNTLEGRLGSDHVVVESFGNGARAIFDKVEHVQIVACGTSYHSGMVARYWFEEIAGVSCDVEIASEFRYRKSVVRPNSLLVTLSQSGETADTLAALRLAKESGYMSSLAICNVPGSSLVRESDLAFMTRAGAEIGVASTKAFTTQLAGLLMLVASVGHCRGLSAAAEAELVKALQALPLRIKESLALAKDIETLAEEFADKQHSLFLGRGSQYPIAMEGALKLKEISYIHAEAYAAGELKHGPLALIDAEMPIIVVAPNNDLLEKLKSNVEEVRARGGILYVFADADAGFKSDETMRVMSLNHVEEMIAPIVYTVPLQLLSYHVALIKGTDVDQPRNLAKSVTVE
CGIVGAVAQRDVAEILVEGLRRLEYRGYDSAGLAVVDEECQLQRLRRMGKVQALADAVNETQVIGGTGIAHTRWATHGEPSEANAHPHVSEHIAIVHNGIIENHQALRERLQQRGYIFHSQTDTEVIAHLVEWELRTADSLLAAVKQAVTQLEGAYGTVVMDSRDPERLVVARSGSPLVIGLGVGENFIASDQLALLNVTRRFMFLEEGDVAEVTRRDIRVFDQQDELVEREVTESNIQHDDTDKGHYRHYMQKEIFEQPSALINTMEGRIRNNRVILESFGNEAKTIFDHVEHIQIIACGTSYNAGMVARYWFESIAGISCDVEIASEFRYRKFVTRPNSLLITLSQSGETADTLAALRLAKEKGYMAAMTICNVAGSSLVRESDLAFMTRAGAEIGVASTKAFTTQLVALLMLVTALGKQQGTDNEQEEKIVHSLQQLPSFIEKALTLDKPIELLAEEFSDKQHALFLGRGEFYPIAVEASLKLKEISYIHAEAYAAGELKHGPLALVDAEMPVIVVAPTNDLLEKLKSNIEEVRARGGLLYVFADSEAGFEETDGMKIMTMPSVDEIIAPIFYTIPMQLLSYHVALIKGTDVDQPRNLAKAVTVE
CGIVGAVAQRDVAEILVEGLRRLEYRGYDSAGVAVVDAEHNYTRIRRLGKVKELADAVETAHVVGGTGIAHTRWATHGEPSEVNAHPHVSGDITLVHNGIIENHESLRTLLQERGYIFESQTDTEVIAHLVEWELRSSGSLLEAVQKTATQLEGAYGTVVMDRREPERLVVARSGSPIVIGCGVGENFLASDQLALLNVTRRFMYLEEGDVAEITRREIRVFDARGEQVERAITESNAEHDAGDKGQYRHFMQKEVFEQPKALINTMEGRITNDSVVTESIGVNAVEILNKVEHVQIIACGTSYNAGMTARYWFESLAGVSCDVEIASEFRYRKFVTRPNSLLITLSQSGETADTLAALRLAKERGYMGAMTVCNVAGSSLVRESDFAFMTRAGTEIGVASTKAFTTQLAALLMLVTALGKQNRISKEKEKEIVEALHALPAQIEQALSFDKEIEALAPDFADKHHTLFLGRGEFYPIAVEASLKLKEISYIHAEAYAAGELKHGPLALIDAEMPVVVVAPTNDLLEKLKSNVEEVRARGGLLYVFADEQAGFEADESMKIITMPHVSDITAPIYYTIPMQLLSYHVALIKGTDVDQPRNLAKAVTVE
CGIFAYLNRRDIFETLVKGLQRLEYRGYDSAGIAVDDDEAKICLYKKTGKVKALNEEIYEAELDTHFGIAHTRWATHGEPSPLNSHPHRSDKFVVIHNGIITNYKELKKYLGSKGYEFESDTDTEVIPKLIKYLYDNRVSFSTLVERVIKQLEGAFALVFKSIHFPGEAVATRRGSPLLIGIRSVEFYFASDASAIIEHTNKVIYVEDDDVAVVMEGKLYVHRVAGEDPVRVIQTLQMELQQIMKGNFKAFMQKEIFEQPESVYNTMRGRIFFEKNTVFLGGLTDHKEIKRCRRLIMIGCGTSYHAGVATRQILEELTELPVMVELASDFLDRITPVFRDDVCFFISQSGETADTLMALRYCKKRGAL-TVGITNTVGSSICRETDCGVHINAGPEVGVASTKAYTSQFVSLIMFGLMMCEDRLSLEPRRQEIISGLNQLPELIKKVLAQDDNIKTIAEELHHQRSLLVMGRGFNYATCLEGALKIKEITYMHSEGILAGELKHGPLALIDKHMPVIMIIMRDACYQKCHNALQQVTARQGRPIIICCQDDPEISKMAYKTIELPQTVDCLQGILSVIPLQLISFHLAVLRGYDVDCPRNLAKSVTVE
CGIFAYLNRREILERLIRGLQRLEYRGYDSAGVGIDGGSNQIQLIKKKGKVKALDEEINKLEFEIHLGIAHTRWATHGEPSPTNSHPQRSDKFIVIHNGIITNYKDLKKFLESKGYEFESETDTETIAKLVKYMYDNKESFATLVERVIQQLEGAFALVFKSVHFPGQAVGTRRGSPLLMGVRSVEYFFASDASAVIEHTNRVIFLEDDDVAAVVDGRLSIHRNVGDHPARAIQTLQMELQQIMKGNFSSFMQKEIFEQPESVVNTMRGRLNFDDLTVNLGGLKDHKEIQRCRRLILIACGTSYHAGVATRQILEELTELPVMVELASDFLDRNTPVFRDDVCFFISQSGETADTLLALRYCKERGAL-TVGVTNTVGSSISRETDCGVHINAGPEIGVASTKAYTSQFVSLIMFALMMCDDRISMQERRKQIINGLKILPDNIKEVLSLDDEIQKLASELYQQKSVLIMGRGFHYATCMEGALKIKEITYMHSEGILAGELKHGPLALIDKLMPVIMIIMRDHSYTKCQNALQQVVARQGRPVVICDKEDTETINSIKRTIKVPHTVDCLQGILSVIPLQLLAFHLAVLRGYDVDCPRNLAKSVTVE
CGIFAYLNRREVLDLLLTGLKRLEYRGYDSAGVAVDSPQSGIVTFKRTGKVKVLEESIIDATKDGSVGIAHTRWATHGAPSAVNSHPQRSDSFVVVHNGIVTNYKDIKKFLELRGYVFESDTDTETIAKLVHHLYVQHPSFRELVEQVVQQIEGAFALAFKSKHFPGECVVTRRGSPLLVGIKAVEYFFASDASAVIEHTNRVIYLEDDDVAAVKDGALCIHRLKKSPHAREITTLKMEIQQIMKGNYRYFMQKEIFEQPESVINTMRGRVNFESMKVTLGGIKDYPEIKRCRRLMLIACGTSYHSAVATRQLLEELTELPVMVELASDFLDRNTPIYRDDVCFFISQSGETADTLMALRYCKQRGAL-IVGITNTVGSSICRESHCGVHVNAGPEIGVASTKAYTSQFISLVMFALVMSEDRLSLQGRREEIIEGLRQLDTHIKQVLKLDQKVLEIAQDLYQQKSLLIMGRGYNFATCMEGALKVKELTYMHSEGIMAGELKHGPLALVDDTMPIVMIIMRDPVYVKCINALQQVTAREGRPIIICEEGDTETMSLGSKTLEIPRTVDCLQGILTVIPMQLLSYHIAVLRGCNVDCPRNLAKSVTVE
CGIVGAVAQRDVAEILVEGLRRLEYRGYDSAGVAVIN-DGELRTTRRVGKVQELSAALDDSPLVGGTGIAHTRWATHGEPSERNAHPHLSSDIAVVHNGIIENHNKLREMLKGLGYVFTSDTDTEVICHLVHHELKSHDTLLAAVQATVKQLEGAYGTVVIDRTDSDRMIVARSGSPLVIGFGLGENFVASDQLALLPVTRSFAFLEEGDVAEVTRRTVSIFDIDGNAVEREVKESEVTHDAGDKGEYRHYMLKEIYEQPRAIAHTLEGRIASGTVLDSAFGENAAEFLKDIKHVQIIACGTSYHAGMAARYWLEDWAGVSCNVEIASEFRYRKSHMFPNSLLVTISQSGETADTLAALRLAKEMGYKATMTICNSPGSSLVRESDMAYMMKAGAEIGVASTKAFTVQLAGLLMLTAVVGRHNGMSDEMQAKITQSLQSMPAKVEQALGLDDAIAELAEDFADKHHALFLGRGDQYPIAMEGALKLKEISYIHAEAYASGELKHGPLALIDADMPVIVVAPNNELLEKLKSNVEEVRARGGLMYVFADVDAEFESDDTMKVIQVPHCDEFMAALIYTIPLQLLSYHVALIKGTDVDQPRNLAKSVTVE
CGIVGAVAQRDVAEILVEGLRRLEYRGYDSAGVAVLN-NGELNRTRRVGKVQELSAALDVAPLAGGTGIAHTRWATHGEPSERNAHPHLSEDIAVVHNGIIENHNKLREMLKGLGYTFTSDTDTEVICHLVHHELKTHDTLLAAVQATVKQLEGAYGTVVIDRTDSERMIVARSGSPLVIGYGLGENFVASDQLALLPVTRSFSFLEEGDVAEVTRRAVSIFDVDGNAVDREVKESEVTHDAGDKGEYRHYMLKEIYEQPAAIARTLEGRIAGGKVLDTAFGENAAEFLKEIKHVQIIACGTSYHAGMAARYWLEDWAGVSCNVEIASEFRYRKSHLFPNSLLVTISQSGETADTLAAMRLAKEMGYKATLTICNAPGSSLVRESDMAYMMKAGAEIGVASTKAFTVQLAGLLMLTTAIGRYNGMSDEMQAAITQSLQSMPAKVEQALGLDDAIAELAEDFADKHNALFLGRGDQYPIAMEGALKLKEISYIHAEAYASGELKHGPLALIDADMPVIVVAPNNELLEKLKSNVEEVRARGGLMYVFADKDAEFESDDTMKVIPVPHCDEFMAPLIYTIPLQLLSYHVALIKGTDVDQPRNLAKSVTVE
CGIVGAIADRDVVPVLIDGLKRLEYRGYDSAGIAVFDGA-QLRRVRRTGRVAEMEAAAQSESFSAQIGIGHTRWATHGGVTEANAHPHISGELAVVHNGIIENHDEQRERLRAAGYAFESQTDTEVIAHLIHSYLKQGHDLLAAVQAAVRELVGAYAIAVVSLNEPGRLIAARMGCPLLVGLGEGENFVASDVSAIVQATRRVIFLEEGDTAEVTRAAVRVFDIDGAQIEREVHLSDVSLASLELGPYRHFMQKEIHEQPRAIADTIEAVIDNNGFSASLFGAKADEVFAGVEGVQILACGTSYYAGLTARYWIEAIAGLPCQVEIASEYRYRAAVANPKQLIVTISQSGETLDTMEALKYAKSLGHDKTLSICNVPESAIPRASKLVYYTRAGAEIGVASTKAFTTQLVALFTLTATLAKLRGLSDEQEAEYLDALRHLPGSVQHALNLEPQVTAWAERFAPKHHALFLGRGVHYPIALEGALKLKEISYIHAEAYPAGELKHGPLALVDAAMPVVVIAPNDKLLEKVKSNIQEVRARGGEMFVFADLDSHFGESEQVHVIRTPRHVGVLSPVVHAIPVQLLAYHAALARGTDVDKPRNLAKAVTVE
CGIVGYIGTKTATEVLIDGLERLEYRGYDSAGIATV-LEGTVHCTRAKGKLYNLREKLEREVNPSQMGIGHTRWATHGKPEEHNAHPHRSKRVAVVQNGIIENHQELREELIEKGCEFLSETDTEVIPHLIAQYLPETDGLLEAVQKAVHRLNGSFAIAVICADYPDEIIVARHQAPLIIGFGQGEFFCASDVTAVVPHTHAVLSLENGEIARLTALGVEVYDFDLKRLRKLPRTLDWNIATVEKQGFRHFMLKEIYEQPSVVRSCLETNIENGEEKSPIALGLAAELCDNVDYIQIVACGTSWNASVVGKYLLEQLAGIPTMVQYASEFRYSPAPMLANTLTVGVTQSGETADTLAALEMEKQRRMGRILGITNRPESTLAHMVDRIINTQAGIEIGVAATKSFTAQLMGFYFLALELARRKRLSLEKFESLIKGLRELPNQIELILSQEKQIEELAHEFIETQDFIFLGRGVNFPIALEGALKLKEISYIHAEGYPAGEMKHGPIALLDAKVPVVAIAMPGEVHDKVLSNAQEAKARDARLIGVTSVDDNEARSTFDDLLFVPHVDEILSPIIAVIPLQLLAYHIAARRGLDVDQPRNLAKSVTVE
CGIVGYIGTQTAIDILLAGLERLEYRGYDSAGIATI-LEGELHRVRAQGKLYNLREKLEQEVNPSQIGIGHTRWATHGKPVESNAHPHTSQRVAVVQNGIVENFQVLRTELKEKGCIFDSETDTEVIPHLIASYLPKPSPFLKAVLRAIERLEGAFALGVISPDYPDELIVVRQHAPLIIGFGQGEFFCASDVSALVPHTRAVLSLDNGEIARLTPLGVEIYNFEGKRVRKSPRVLDWSPTTVEKQGYRHFMLKEIYEQPGVVRDCLGTYLHPHWTAQNEDNVNSEEIYDNLEHIQILACGTSWHASLVGKYLIEQLAGIPTRVQYASEFRYAPTPLMPNTLTIGVTQSGETADTLAALETEKQRRLGRIIGITNRPESTLAQMVDQIINTQAGIEIGVAATKSFTAQLLGFYLLALDLSRRQTLSLERIEEIINGMRSLPRSIETVLEQEKAIEELAHEFNDTQDFIFLGRGINFPIALEGALKLKEISYIHAEGYPAGEMKHGPIALLDAKVPVVAIAMPGIVYDKVLSNAQEAKARDARLLGVVADSDTEAPKVFNDLLYVPEIEELLSPILTVIPLQLLSYHIAARRGLDVDQPRNLAKSVTVE
CGIVGYVGESKSLEVLLGGLRRLEYRGYDSAGVAVLDADGTLGVRKRAGKLDRLLEDLEASPLNGSTGIGHTRWATHGGPTDRNAHPHLGDKLALIHNGIIENFAELKDDLLADGYTFESDTDTEVAARLLGREYGITQDLEQAFRNTVSRLEGAFTLLAVHRDQPGLVVGARRNSPLVIGLGDGENFLGSDVAAFVEFTRRAVAIGQDQMVAIRPDSVTVTDFHGAPVETHEFEIAWDASASEKGGWSSFMAKEISEGPDAVANTLRGRIVDGVVVLPDLDAIGEVDLADISRIVIVACGTAAYSGILGKYAIEKWARVPVEVELAHEFRYRDPVLDATTLVISISQSGETMDTLLAVRYAREAGA-RVLSICNTQGATIPRESEAVVYTHAGPEVAVASTKAFVAQVAALYLFGLHLARIRGTLSADEVANTEELLAVPEKLATVVEQGERISQLAKWMADTRAVLFLGRNVGFPVALEGALKLKELAYIHAEGFAAGELKHGPIALIEPGQPVFVIVPSPALHKKVISNIEEIRARGARVIAIAEQGDAFVLPHADEVIPIPLAAPLFEPLLAVTPLQIFAMELAAAKGLDVDQPRNLAKSVTVE
CGIFGYINRKYILDTLVNGLSRLEYRGYDSAGLAIDDKKNEVFAFKEVGKVAKLKALIEQKVFDSHAGIAHTRWATHGPPSRLNCHPHRSDQFSVVHNGIITNYKELKTLLTSKGFKFETETDTECIAKLAKYLYDQHPTIGDLAKAVIKELQGAFGLLMKSVHYPHEVIAARKGSPLVIGVRTTEFFLSSDPSAIVEHTKKVMYLEDDDIAHIHEGSLNIHRLTGSSNVRTIQTLELELQEIMKGKFDHFMQKEIFEQPESVINTMRGRLDVENKTVTLGGLRSYATIRRCRRIIFIACGTSYHSCMAVRGAFEELTEIPISVELASDFLDRQAPVFRDDTCVFVSQSGETADSLMALRYCLERGAL-TVGIVNVVGSSISLLTHCGVHVNAGPEIGVASTKAYTSQFIAMIMFALSLSEDRSSKQKRREDIMDGLGKISEQIKEVLKLDQPIKELARTFKDQKSLLLLGRGSQYSTALEGALKIKEISYLHCEAVMSGELKHGVLALVDENLPIIMILTRDEIFAKSLNAYQQVIARSGKPIVICNPGDEEFQTSQAEKIEIPATIDCLQGLLNVLPLQLISYHLAVAGGLNVDFPRNLAKSVTVE
CNYLKEKRRQEVLEVLCAGHARQEYRGYDSAGIGIDDKPGEVVFFKEVGKVAGLRKQIAASPINVDVSIAHTRWATHGPPSTVNCHPLKSDEFCVVHNGIVTNSAELRLVLQKRGYKFESETDTEAVAILTKYQADKRLTFTDLIKAVLKELEGSFAFVFKSKHFPNXVVTARRGSPLLIGVKTIEFFVASDAAAIIEHTKRVLYLEDDDVAHIADGELHIHRLRRKEGDQSPSQLELELAAIMKGKFDTFMQKEIYEQPESVVNTMRGRVNFDENKITLGGLRAYSIIRRGRRIVFVACGTSYHSCLATRAIFEELTEIPVSVELASDFLDRKTPIFRDDVCIFVSQSGETADTILALRYCLERGAL-CVGVVNTVGSTLSRETHCGVHINAGPEVGVASTKAYTSQYIALVMMAPQLSEDRISLTERRAQIIEGLHNLPGQIKRVLQQDSSLQQLATTVGVNKSLLLMGRGYQHATCLEGALKIKEISYMHSEGILAGELKHGPLALIDENMPVIIIMTQDSLYPKVQSAFAQITARKAQPIVLCNEGDEAISKDA-KTIRVPRTVDCLQGLPNIIPLQLLSYHLAVNNGCDVDFPRNLAKSVTTE
CGIVGAVAERNIANILLEGLKRLEYRGYDSAGLTVI-RDGALHRERQVGKVQALVDAVAVNPFDGHIGIAHTRWATHGEPAQRNAHPHVSGKIAVVHNGIVENYAELKEALIAKGYEFTSQTDTEVVAHLINDIYKATPDLLEAVRTVIPLLHGAFALGVIHVDCPEELITVRLGSPLVIGVGIGENFIASDQLALLPVTNRFMYLEEGDIAKLTRSSIQVYA-NGVEVKRQIHEIDAAQHNADKGEFKHYMLKEIYEQPDAVARTLEMALDSDEPTRDDFLQRHEAQLKGIKHVQVIACGTSYHSGLVAKYWFESLIRVPCSVEVASEFRYRNPVVIDNSLVICISQSGETADTLSALRDIQKQSPVGSLALCNVPTSSLVRETDVFLPTLAGPEIGVASTKAFTTQLAALMLLLLKVGVIRRMTDENLRTLLGQLQQLPGQLHASLHLDAPIKVMSEHFEYKKSCLFLGRGLQFPIALEGALKLKEISYIHAEGYAAGELKHGPLALVDKDMPIVVLAPKDSMFDKLKANMQEVHARHGELFVFASQSSQMVAEDRLHVVYVPDVCETLAPIVYSVPVQLLSYHVAVMRGTDVDQPRNLAKSVTVE
CGIVGFTGRQEATSIIIEGLRRLEYRGYDSAGICTI-SDGKASIRRSEGKLSNLEKLLAASPVTGTVGIGHTRWATHGRPSEINAHPHQAGPIVVVHNGIIENYLQLREELKGQGHVFKSETDTEVISHLIDQRLKSCDSFEQAVREALAVLKGAYAICIVSENDPDEMIAAKLGSPMVVGIGDGEFYVASDIPAILSHTRSMIFMEDGEMVVFKGGSATFSNVAGGVLNKVPRHIDWSAHMAEKGGYKHFMLKEIFEQPRAVRDTIAGRLREEQGDVYEDLSLNDAALKGINRICIIACGTSWHAALVGKFLIEEHCRVPVEVDIASEFRYRNPVVDENTLVMLISQSGETADTLAAMRESKRRGG-KCVAICNVVDSSIAREADGVIYTHAGPEIGVASTKAFVTQLIALYLFTIRLGRSREVMSLEERDLIAAVVRVPALMEEALKLNEQVEKVARNYLQARDFLYLGRGMNYPIALEGALKLKEISYIHAEGYAAGEMKHGPIALIDEHMPVVVLVPKGPNYDKVFSNMEEVIARGGRVIAVCSEGDQEVKDKVEVALEIPEDGCNVSPLILSIPMQLLAYHVAVLKGTDVDQPRNLAKSVTVE
CGIVAVIGSREAAPLLLEGLRQLEYRGYDSAGLATVDGSSRLTCQRAQGKLVNLTACVEEKGAPGHCGIGHTRWATHGKPEERNAHPHRSGLVAVVQNGIIENHRSLREALEAEGVRFVSETDTEVIPHLISLELRNGRMLLEAVQRVLPQLKGAYALAVVWGEVPGALVVARKQAPLLIGLGEGEFLCASDTPALAGFTRTILPMEDGEVALLTPLGIELYDAQGERQQRSPSLLSGGDQVADKRHFRHFMLKEIHEQPETAELWVARHLPPDLSSDDPVAPFDHSFYADLERIQILACGTSRHAALVGAYLLEQFAGIPTSVFYASEFRYAPPPLAPHTLTIGVTQSGETADTLAALAMDAQRRQARQLGVTNRPESSLTRQVPYILDIGAGIEVGVAATKTFLGQLLAFYGLALAFAARRSHRSVTEANLKDELRALPHQLHSLVEHDQRCEVLANRFADTQDVIFLGRGINYPIALEGALKLKEISYIHAEGYPAGEMKHGPIALLDARVPVVSIAMPGVVFEKVLSNAQEAKARDAKLIGVAPECPDTALFDA--LLPVPEVSEWISPLLTLVPIQLLSYHIAAHRGLDVDQPRNLAKSVTVE
CGIVGYVGQQPACAVVMAALRRMEYRGYDSSGVALVNGDGTLTVSRRAGRLANLEEAVAQLPLTGTTGLGHTRWATHGRPTDRNAHPHRDAKIAVVHNGIIENYAGLRHELEADGVEFASDTDTEVAVHLVAQAYRHGGDFAASVLAVLRRLDGHFTLVFANADEPGTIVAARRSTPLVIGIGDGEMFVGSDVAAFIPHTRNAIELGQDQAVVLTADGYRITDFDGNDDLGPGAYREFHIDAAEKGGYEYFMLKEIAEQPAAVADTLLGHFVDGRIVLDEQRLS-DQELREVDKVFVVACGTAYHSGLLAKYAIEHWTRLPVEVELASEFRYRDPVLDRSTLVVAISQSGETADTLEAVRHAKEQKA-KVLAICNTNGSQIPRECDAVLYTRAGPEIGVASTKTFLAQITANYLVGLALAQARGTKYPDEVEEYHELEAMPDLVARVLATIKPVAALAQRFAQSPTVLFLGRHVGYPVALEGALKLKELAYMHAEGFAAGELKHGPIALIEDDLPVIVIMPSPKLHAKLLSNIREIQARGAITIVIAEEGDDTVRPYADHLIEIPSVSTLLQPLLSTIPLQVFAASVAQARGYDVDKPRNLAKSVTVE
CGIVALVGSREAAPQLLEGLRQLEYRGYDSAGIATVDAEGQLTCLKAKGKLVNLTARVEEQGASGQCGIGHTRWATHGKPEERNAHPHCTGSVAVVQNGIIENHRNLREALETDGAVFVSETDTEVIPHLIGAELKKGDLLLHAVQAVLPQLQGAYALAVIWDQTPGALVVARKAAPLLIGLGEGEFLCASDTPALAGFTRTILPMEDGEVALLSPLGVELYDAQGERQQRMPTLLTGTDHVADKREFRHFMLKEIHEQPETAELWVARHLPQGLTEQMPVAPFEASFYEGIERIEILACGTSRHAAMVGAYLLEQFAGVPTAVYYASEFRYSPPPLAPNTLTVGVTQSGETADTLAALAMEAKRREVRQLGITNRAESSLSRQVPHILDIGAGIEVGVAATKTFLGQLLAFYGLAMAFAANRRSSASEIEALADELRALPEHLRGLVDHDQRCAALAYRFATTQDVIFLGRGINYPIALEGALKLKEISYIHAEGYPAGEMKHGPIALLDAHVPVVSIAVPGLVFDKVLSNAQEAKARDAQLIGVAPEGPDTALFDE--LLAVPEMSEWISPLLTVIPMQLLSYHIAAHRGLDVDQPRNLAKSVTVE
CGIVGYVGQRPACEVVLDALRRMEYRGYDSSGIALVDGSGKLTVRRRAGRLANLETAVAEMPLTGTTGLGHTRWATHGRPTDRNAHPHRDAKIAVVHNGIIENFAVLRQELEAAGVEFASDTDTEVAVHLVAQAFHHGGDFPASVLSVLRRLEGHFTLVFANADDPGTIVAARRSTPLVLGIGDGEMFVGSDVAAFITHTRHAVDLGQDQAVVITADGYRISDFDGNDTDYREFHIDWDLAAAEKGGYEYFMLKEIAEQPTAVAETLLGHFVGNRIVLDEQRLS-DQELREIDKVFVVACGTAYHSGLLAKYAIEHWTRLPVEVELASEFRYRDPVLDRSTLVVAISQSGETADTLEAVRHAKEQKA-KVLAICNTNGSQIPRECDAVLYTRAGPEIGVASTKTFLAQVTANYLLGLALAQARGTKYPDEVEEYRELEAMPDLVARVISAIKPVAHLAYRFAQSSTVLFLGRHVGYPVALEGALKLKELAYMHAEGFAAGELKHGPIALVEDELPVIVIMPSATLHAKLLSNIREIQTRGAVTIVIAEEGDDTVRPFADHLIEIPAVSTLLQPLLSTIPLQVFAAAVAQARGYDVDKPRNLAKSVTVE
CGIVGYVGQRPACDIVVDALRRMEYRGYDSAGVALLDGRGGLTVRRKAGRLANLEAALAEDNLVGATGLGHTRWATHGRPTDRNAHPHRSGKVAVVHNGIIENFAVLRAELEAAGVEFASDTDTEVTVHLVAREYVHGGDFPASVLAVLRRLEGHFTLVFAHADDPGTIVAARRSTPLVLGVGDGEMFVGSDVAAFIEHTRDAVELGQDQAVVVTADGYRVTDFHGNPDDARTRRFHIDWDAAEKGGYEYFMLKEIAEQPAAVSDTLLGHFADNRIVLDEQRLS-DQELRDIDKVFVVACGTAYHSGLLAKYAIEHWTRLPVEVELASEFRYRDPVLDSHTLVVAISQSGETADTLEAVRHAKEQKA-KVLAICNTNGSQIPRECDAVLYTRAGPEIGVASTKTFLAQIAANYLVGLALAQARGTKYPDEAREYHDLEAMPDLIARVLDTSEPVLQLAKQFAASQTVLFLGRHVGYPVALEGALKLKELAYMHAEGFAAGELKHGPIALIEDDLPVIVVMPSATLHSKLLSNIREIQARGAVTIVIAEEGDDTVRPYADHLIEIPAVSTLFQPLLSTIPMQLFSAGVAQARGYDVDKPRNLAKSVTVE
CGIFAVIGSREVSSLLIDGLRKLEYRGYDSAGIATIDNIGQLNVTKAKGKLINLSNLIKKKPPKGHVGIAHTRWATHGKPNERNAHPHLSGQIAVVQNGIIENYRDLSNSLKLKGIKLTSETDTEIIPHLIGLEIEHSQTLLIAVQKVLTLLEGTYSIAVIWSKAPNALVVARGQAPLVLGFGEGEFFCASDTPALTGFTRTFLPLRDHESALLTPLGIEIYDDDGKRQHRAPSILQGTEFFADKRNFRHYMLKEIYEQPETAQQWIDRFLPMDLPSENQIAPVSKSILENIEQIQILACGTSRHAGMVGAYLLEQFAGVPTKVYFASEFRYAPPPLSPHTLTIGVSQSGETADTLAALRMEKERRDFHQLGITNRVDSSFGRELENVIDIGSGIEIGVAATKTFLGQMLSFYGLTLVFASHRQKRKSQELDLSNDLRLIPKQLTNLIKKHDSLSEIAHLFVETKDVIFLGRGINYPIALEGALKLKEISYIHAQGYPAGELKHGPIALLDQHVPVVSIAVPGIVYEKVLSNSQEAKARDARLIGVSTHRSESEMFDE--LFTIPKVSEWVSPLLTVVPLQLFSYHIAAHKGLDVDQPRNLAKSVTVE
CGIVGYAGNVRTAEVCLQGLQRLEYRGYDSAGVALTAPGMDHVAVRKAGRLANLVQDIERDPMPEAVGIGHTRWATNGVPNDTNAHPHTSRKVAIIHNGIIENASQLRLDLQTEGYHFVSETDTEVAAKLLGKEETGKPDLFKAVRRLARMLEGAFTILATDVRQPDIVVGARHDSPLVVGLGEGENFLGSDVAAFVAYTKRAMEIDQDQAVMVSADKVVVSDFMGNIVDPKTYTVDWDASAAEKGGWDSFMDKEIHEDPAAVQRTLLGRLDNGNINLDEVRIDEH-DFKAIDKIIVIACGTAAYAGMVAKYAIEHWVRIPVEVELAHEFRYRDPILTPRTLVVAISQSGETMDTLMALRHAREQGS-KVLAICNTQGASIPRESDAVLYTHAGPEVAVASTKAFVAQITAAYVLGLYLAQVKGAMYRDEAQTLESLKDMPRKIQWILDQTKTVQEAAEQMVDAKSFLFLGRHVGYPVAMEGALKLKEIAYTFTEGFAAGELKHGPIALVDEGEPVVFIVPRNVLHSKVISGIEEVKARGAYIIAVAEEHDPDVERYADVVFWRPACPTLMSPLVDVVPLQLFAMDMAKLKNYDVDKPRNLAKSVTVE
CGIVAVTGYKKALPLLINGLEKLEYRGYDSAGIAIINSETNFISNKAKGKLKNLISNLNDHNIPGTVGIGHTRWATHGKPEVKNAHPHTSGNIAVVQNGIIENFQDLKNKLEEEGIIFNSDTDTEVIPHLIQRELNNGSTLLVAVRNVISDLEGSYALAVLWSGAPTSLVVARRQAPLIIGLGEGEFICASDTPAIANFTNIILPMEDEEIALLTPLGIEIYDSSNERQYRNPISLKVSEQIMDKMNFKHYMLKEIYDQPQTAKNWLENYLIKNLDNYQIKYPFDTEFFESIERIEIIACGTSKHAAMVGSFLLEQFSGIPTNVFYASEFRYSPPPLLPNTLTIGVTQSGETADTIAAIDMEIKRRSSNLIAITNRKESSIGRQVSNIIDICAGIEVGVAATKTFFAQLLSFYGLAIKFAQIKGNQSPDEGKLINELIKLPPLLEDLLHKNKSSEKLAHDFFNIKDVIFLGRGINYPIALEGALKLKEISYIHAAGYPAGEMKHGPIALLDKKVPVISIASPGEVFDKVISNAQEAKARDSYLIGIAPECNGTEIFD--YLMKVPSSNELISPLLNILPLQLLSYHIAAHRGLDVDQPRNLAKSVTVE
CGIIGYSGPRPAAEVLLKGLERLEYRGYDSAGIAVVTDKAYIESVKKSGKLNVLKTCLERRPIVGSTGIGHTRWATHGEPSDRNAHPHMDTSLAIVHNGIIENSDVLKRELLASGKSFTSETDTEVVAHLLSDAFKKTQDLVQAFVEVTQRLEGAFAVVAIHKDQPNTIVAAKNNSPLLLGFGQGENFLASDIAAFAEYTQRVANIDQERIVALSGDSVYITDFAGHPVDYEVHTVSWHPASVDSSGWSSFMLKEIFEEPQAVENTLKGRTEDGTVILPECDHIRDDLLA-IDRVVLVGCGTAAYAAMTASYSIEAWAGLPVSVELSHEFRYREPVLNSKTLAVFISQSGETMDSLMAVRYARQAG-VKTISVCNVMDSSIPKESHAVIYTKAGPEVAVASTKSFVCQIVVLYLLALYLGQLRGFRSIFPRKAVCELNRLPVKLKQVLEIYESVRQLAHWMSDSRSILFLGRHAGYPIALEAALKLKELAYIHAEGFAAGELKHGPIALIEPGQPVFVIVPSPVLHAKVISNIREIKSRGARIIAIAAEGDSAVLPHTDSVLRIPLTRYSFEPLLSIVPLQIFALELAADKGFDVDRPRNLAKSVTVE
CGIIGILGRGPVAEQLVDSLKRLEYRGYDSAGVATLE-DGELVRRRAEGKLKNLEAVLKRQPLAGHVGIGHTRWATHGKPNEANAHPHAASGVAVVHNGIIENFRELRDELEGGGATFASETDTEVVAHLVNSFLVKGLSPQDAVKAALPRLRGAFALAFVFKGYDDLMIGARKGSPLAIGYGDGEMYLGSDAIALAPLTDDISYLDDGDWVVLTHTTAEVRDAKGDVVKRDVMKSGASSFVVDKANYRHFMAKEIHEQPEVVGHTLARYLDMAS-ERIALPMKLPFDFKDVQHLSITACGTANYAGYVAKYWFEQFARLPVEIDIASEFRYREAPLRSGDLAIFISQSGETADTLAALRYAKEQG-LHTLSVVNVPTSTIARESEVVMPTLAGPEIGVASTKAFTCQLTALAALAIAAGRARGLTDADEAKLVHGLIELPRLMAAALTHEPQIERLARDISKAQDVLYLGRGTSYPLALEGALKLKEISYIHAEGYAAGELKHGPIALIDEKMPVVVIAPYDRVFEKTVSNMQEVAARGGRIILMTDKGAEEATVDSMVTIMMPDMPAAFTPMVYAIPVQLLAYHTAVVMGTDVDQPRNLAKSVTVE
CGIVGYIGEQEATSIIFEGLRKLEYRGYDSAGIATLQPDGIAVR-RSEGKLLNLEKLLREQPLAGSIGIGHTRWATHGRPSETNAHPHRAGSIVVVHNGIIENYLGLKEQLQAAGHKFSSQTDTEVIAHLVEERLKTAGSFEVAVRTALQELQGAFAVCILCKDQPDTLIAAKVGSPMVVGLGQGEFFVASDIPAILAHTREMVFMEDGELAVFNGRSACFSTIAGAPLEKKARHIDWSPLMAEKGGYKHFMLKEIHEQPRAVRDTIAGRLQQGDVYLEDLG-YADAALQTVQRMVIVACGTSWHAALTGKFLIEGHCRIPVEIDIASEFRYRSPVIDEKTLVMVISQSGETADTLAALREAKKLGAM-NLAICNVLDSSIARDAAGVIYTHAGPEIGVASTKAFVTQLTALYLFTIRLGRAIGLSVSEGQQMIADLKKVPELLEQTLKLNGQTEKIARQYMNARDFLYLGRGRNFPIALEGALKLKEISYIHAEGYPAGEMKHGPIALIDEHVPVVVLVPKNSTYEKTVSNMEEVIARSGRVIALCSEGDHEVQDKAEATLELPELSDDLDPILLSVPLQLLAYHIAVLKGTDVDQPRNLAKSVTVE
CGIVAVIGSRDAAPLLLEGLRQLEYRGYDSAGVATVEA-GQLHCIRAKGKLVNLSARVEREGAPGLVGIGHTRWATHGKPEEHNAHPHRSGALAVVQNGIIENHRELREELTANGVSFRSDTDTEVIPHLVAAELGRGALLLEAVQAVLPRLQGAYALAVLWAEVPGALVVARKAAPLLIGLGEGEFLCASDTPALAGFTRTILPLEDGEVALLSPLGIELYNASGARQQRSPSLLSGQEHVADKRHFRHFMLKEIHEQPETARLWVERHLPPGLPAQQPVALPFDEFYEGIERIQILACGTSRHAALVGAYLLEQFAGVPTSVDYASEFRYAPPPLAPNTLTIGVTQSGETADTLAALAMDVERRQGRQLGMTNRPESSLARQVPHILDIGAGIEVGVAATKTFLGQLLAFYALALGFAARRNSRSEADAGLITELRGLPEQLSALVEQDQRSEAMAHRFADTQDVIFLGRGINYPIALEGALKLKEISYIHAEGYPAGEMKHGPIALLDARVPVVSIAVPGKVFEKVLSNAQEAKARDAQLIGVAPEGPDTDLFDE--LLPVPAVSEWISPLLTVVPMQLLSYHIAAHRGLDVDQPRNLAKSVTVE
CGIVGYIGTQPASHILLEGLRQLEYRGYDSAGIATL-WDHQLQIVRAEGKLHNLQAALQNHDSPAHLGIGHTRWATHGKPEVRNAHPHKSGLVAVVQNGIVENYRELREALQAEGIEFVSDTDTEVIPNLVARHFRQDSRLLEAVRLAVQELEGAYAIAVLCVDAPDEIVVARQQAPLVIGFGQGEFFCASDTPAIINHTRAVVTLENGEMARLTPLGVEIFNFQGDRLRKQPRLLSGTSLLAEKQGFRHYMLKEIYDQPGVVRSWLSTHLNDNWRADAADEPAPDELLNDLEQVQILACGTSWHASLVGRYLLETLAGVPTQVYYASEFRYAPSPLVRNTLTIGVTQSGETADTLAALEKEGERRSGRLLGITNRSESTLAHVVPHILDIQAGIEVGVAATKTFLGQVLAFYGLAIDLAYRRSSQSHEKEALIAGLKRIPDQIEQLLRQDGAIESLAHQFTETQDFIFMGRGINFPIALEGALKLKEISYIHAEGYPAGEMKHGPIALLDSKVPVVAIAVPGSVYDKVLSNAQEAKARDARMIGVIPDGPDANMFD--HYLWVPIVDELLSPLLTVVPLQLLSYHIAALRGLDVDQPRNLAKSVTVE
CGIVGYLGKRQALPVIIKGLKRLEYRGYDSAGVALLN--GGLEIVKKKGKVADLESEIGNRKLEASLGIGHTRWATHGEPNDRNAHPHTSSKLAIIHNGIIENYSSIKKELESNGHVFKSDTDSEVLIHLIEEIKKQNNTIEEAVRLALNEVVGAYAIVVLSKDNERSMIAARKGSPLVIGIGEDEYFVASDATPIIEYTNNVTYLNDQEMAIIKDGSLVVKNLENVTKTPFIQKLELDLEDIEKGGYPHFMLKEIFEQPKSIRDAMRGRLVSREHHLFLSGIDQYNRFLNADRLILVGCGTSWHAGLIGEYLFEDIARIPTEVEYASEFRYRNPIVTERDVVIAVSQSGETADTLAAIELAKSKGAL-IFGVCNVVGSSIARASHAGAYLHAGPEIGVASTKAFTSQVTILTMMALYLGLKKGTSLSDYQTLLLELDSIPDKVAKILTKDEEIRNISENFYRASNFLYLGRGFNFPVALEGALKLKEISYIHAEGYPAAEMKHGPIALIDEDMPVVFIATKDSSYEKVISNIQEVKARKGKVIAIVTDGDTEIQSMADFTFQIPKTADALVPLLAVIPLQLLSYHIAILRGCNVDQPRNLAKSVTVE
CGIVGAVSTRNIVPVLIEGLRRLEYRGYDSCGVAI-QRDGQLERARTVSRVADLDAQAQTSHLDGAIGIAHTRWATHGRPDTVNAHPHFSGTIALVHNGIIENYEALREELKAVGYGFESQTDTEVVAHLIHQASKTRGDLFASVRASVKRLHGAYAIAVFARDNPDVVVGARAGSPLVVAIGENESFLASDALAVAGTASRMAYLEEGDVVELTRDGFTVADANDKIVAREVKEVGTYAAAVELGPFRHFMQKEIFEQPRALGDTLEGVQGFAP---DLFGPEAAQVLPKVDSVLILACGTSYYSGCTAKYWLESIAKIPTQVEVASEYRYRETVPNPNALVVVISQSGETADTLAALRHARELGHTHTLAICNVATSAMVRETQLKFLTRAGTEIGVASTKAFTTQLAALYMLALTFAKLRGLNAEQEEDALRHLRHLPSALNAVLALEPQIIAWSEEFARRENALFLGRGLHYPIALEGALKLKEISYIHAEAYPAGELKHGPLALVTEQMPVVTVAPNDALLEKLKSNIQEVRARGGKLYVFADADTHIQSSDGIQVIRMPEHYGQLSPILHVVPLQLLAYHTALARGTDVDKPRNLAKSVTVE
CGIVGAVSTRNIVPVLIEGLRRLEYRGYDSCGVAV-QRDGQLERARTVSRVADLDTQAQSSRLDGAIGIAHTRWATHGRPDTVNAHPHFSGTIALVHNGIIENYETLREELKAVGYGFESQTDTEVVAHLIHQAYTTRGHLFASVRAVVKRLHGAYAIAVFARDNPDVVVGARAGSPLVVALGDNESFLASDALAVAGTANRIVYLEEGDVVELTREGITVSDLHDHLVEREVKVVEAHAAAVELGPYRHFMQKEIFEQPRALGDTLEGVQGFAP---DLFGPRAAEVLSKVDSVLILACGTSYYSGCTAKYWLESIAKIPTQVEVASEYRYRDTVPNPNALVVVISQSGETADTLAALRHARELGHTHTLAICNVATSAMVRETELKFLTRAGTEIGVASTKAFTTQLAALYMLALTFAKQRGLNAQQEEDALRHLRHLPSALNAVLALEPQIIAWSEEFARRENALFLGRGLHFPIAMEGALKLKEISYIHAEAYPAGELKHGPLALVTEQMPVVTVAPNDALLEKLKSNIQEVRARGGKLYVFADADTHIQSSDGIQVIRMPEHYGQLSPILHVVPLQLLAYHTAVARGTDVDKPRNLAKSVTVE
CGIVGAVSTRNIVPVLIEGLRRLEYRGYDSCGVAVV-RDDAVERARTVSRVADLDAQTQASGLSGFTGVAHTRWATHGKPDTVNAHPHLSETIALVHNGIIENYEPLREELRAVGYGFESQTDTEVVAHLIHQAYSTRGDLFASVRAVTKRLHGAYAIAVFAKDQPGRVVGARAGSPLVVALGENESFLASDALAVAGTANRIIYLEEGDVVEITLDGVTIHDASDHPVEREARVVEAHAASVDLGPYRHFMQKEIFEQPRALGDTLEGVEGLSP---DLFGDNAAEVFAGIDSVLILACGTSYYSGCTAKYWLESIAKIPTQVEVASEYRYRDTVPNPRALVVVISQSGETADTMAALRHARALGHVHTLAVCNVATSAMVRETELRFLTRAGTEIGVASTKAFTTQLAALYMLTLSLAKTRGLTEEAEAKALTNLRHLPAALHGVLALEPQIIAWSEDFARRENALFLGRGLHYPIALEGALKLKEISYIHAEAYPAGELKHGPLALVTEAMPVVTVAPNDALLEKLKSNIQEVRARGGRLYVFADSDTQIQSSDGIQVIRMPEHYGDLSPILHVVPLQLLAYHTACARGTDVDKPRNLAKSVTVE
CGIVGIVGHSQVTSLILTTLKRLEYRGYDSAGVATIE-HGELARRRAEGKLINLERRLKEEPLDGTIGIGHTRWATHGVPNETNAHPHFSDGVAIVHNGIIENFAELRDELVRDGYAFSSQTDTEVVAHLVARELAKGLKPVEAAHQALKRLEGAFALAIMFKGDEDLIVGARNGPPLAVGHGDGEMFLGSDAIALAPFTNSITYLEDGDWAVVRRDSVAIFDIDGKKVERKRQQSLSTSFMVDKGNRRHFMEKEIHEQPEVISHTLAHYVDFVSGVSKPLDLPFD--FAKIGRLAISACGTAYLAGLIGKYWFERYARLPVDIDVASEFRYREMPLSANDAAFFISQSGETADTLASLRYCRKAG-MKIGAVVNVRESTMARESDVVLPTLAGPEIGVASTKAFTCQLSVLASLAVRAGVARGVSQEQEKTLVRALSEAPRYANQVLKLEEQIERIARELSRYKDVLYLGRDTNFPLAMEGALKLKEISYIHAEGYAAGELKHGPIALIDENMPVIVIAPHDRIFEKTVSNMQEVAARGGKIILITDSKGAAVSVKTMETIILPDVPEIISPIIYALPIQMLAYFAAVFMGTDVDQPRNLAKSVTVE
CGIVGIVGHKPVSERLIEALGRLEYRGYDSSGVATIF-EGELHRRRAEGKLGNLKTRLKEAPLSGTVGIAHTRWATHGAPTECNAHPHFTDGVAVVHNGIIENFSKLKDALAEVGTKFQTDTDTEVIAHLLTKFRRDGMGCLEAMHAMLKCVEGAFALAILFEDDPATIMVARNGPPLVIGHGDGEMFLGSDAIALAPFTNDITYLNDGDWAVVGKTSVQVFDIEGNVVTRPRHISLATADLVGKGNHPHFMEKEIYEQPEVIARALGHYINVNDSHVTTTSTDID--FAGVESLAISACGTAYLAGLIGKYWFERYARLIVEIDVASEFRYREIPLSPRSAALFISQSGETADTLASLRYCKAHG-LRIGAVVNTRESTMAREADAIFPILAGPEIGVASTKAFTCQLAVLAALRIGAGKARGTTDDEEQVLVQSLATLPGVMRQVLNDTPEIELLSRELSHYRDVLYLGRGTSFPLAMEGALKLKEVSYIHAEGYAAGELKHGPIALIDENMPVIVIAPHDRFFDKTVSNMQEVAARGGRIILITDETGASMSKPTMHTIVLPDVAEIIAPMIFSLPLQLLAYHTAVVMGADVDQPRNLAKSVTVE
CGIVGYIGDKQATPILLEGLTKLEYRGYDSAGIAILN-DGNINIKKAKGRLNVLKELVEKDNMVGTIGIGHTRWATHGEPSDTNSHPHLSQLIAVVHNGIIENYLPLKKWLLEEGYTFKSETDTEVVANLLEYYYN--GDIVEAVKKVLDRIEGSYALGVLCKNNPDMIVAARKEAPLIVGIGNGENFIASDIPAILKHTRSVYFLDDHEIAIIKKDSVEFIDMFGRQVEKSLFEVKWDVEAAEKGGYEHFMIKEIHEQPSAIKDTLRGRIIDDSEIVLDDVKITKEDLEKIDKIFIVACGTAYHAGVVGKYVIENLARIPVEVDVASEFRYRNPLVNERTLTIVISQSGETADTIAALKEAKKKGS-RVIAITNVVGSSVSREADDVLYTWAGPEIAVASTKAYTTQLIALYLIAMDLAIKRGITKTKVMELCTELKKLPEKVQYLLDNKDVIQKFASEHYNAKDVFYIGRGLDYAVAMEGSLKLKEISYIHSEAYPAGELKHGTLALVEEGTLVIALATQDDLFEKMLSNIKEVKARGGFLVAFAKQGNLQLEGVVDKVIYIPETLKELTPVLTVVPLQLLAYYMAVEKGCDVDKPRNLAKSVTVE
CGIVGYLGSGKATSFLINGLSKLEYRGYDSAGVAVVN-NGEIEVRKFQGRLSNLANDIKANPVEGNMGIGHTRWATHGAPSDANSHPHLNETIAVVQNGIIENYLTLRTWLKGEGYTFKSETDTEVIPNLIDYYYE--GNLFDAIIKTLKRLEGSYALGVVCKDEPDKLIAVRKECPLIVGLGKDESFIASDIPAVLSYTRDVYLLEDHEIAVLSNEGVKLYETSGKEIQKDIYHVTWNEDAAEKGGFEDFMLKEIHEQPRAIRDTMAGRISMEKSMLLDDLKITKEDLENTDRVFIVACGTAYHAGLVGKNLIESFARIPVEVDIASEFRYRNPLVTDKSLVIVISQSGETADTLAALRNSKNIGAT-IIALTNVVGSSVSREADHVLYTLAGPEISVASTKAYTTQIIGMYMMAMTFAKILGKLKSDRLEKLKELLDLPEKLELVLEDREKIKVIAEKMYEEKDVFYLGRGLDYAVALEGSLKLKEISYIHAEAYAGGELKHGPIALIEEGTNVIALLTQEALKEKMVSNIVEIKARGAKVIGVCYVGTKGLEEVLDEIIYIPRTMDMFAPVLSVAALQLLSYYVAKAKGCDIDKPRNLAKSVTVE
CGIVGIVGQQPVSERLVDALKRLEYRGYDSAGIATIT-EGTLHRRRAEGKLVNLERRLKEEPLGGTIGIAHTRWATHGPPTERNAHPHFTDGVAVVHNGIIENFAELKDELAATGAEFQTDTDTEVLAHLLARHRREGMRRGEAVHAMLKSVRGAYALAILFEDDPSTIIAARNGPPLAIGHGDGEMFLGSDAIALAPFTNEITYLIDGDWAVVGRTGADIFDYDGHPVARPRQTSVAVATLANKGNHRHFMEKEILEQPEVIADALGHYINFIENGADAVFGID---FAKIPSLAISACGTAYLAGLIGKYWFERYARLPVEIDVASEFRYREIPLSPQSAALFISQSGETADTLASLRYCKQLG-LKIGAVVNARESTIAREADVVFPILAGPEIGVASTKAFTCQLAALAALAIHAAKARGTVTEDEQALVESLAEMPGVMRQVLDSQPEIELLSRELSKCHHVLYLGRGTNFPLAMEGALKLKEISYIHAEGYAAGELKHGPIALIDENMPVIVIAPHDRFFDKTLSNMQEVAARGGRIILITDGKGAAASKDTMHTIVLPATDEIIAPMIFSLPIQLLAYHTALFMGTDLDQPRNLAKSVTVE
CGIVGILGQHEVAPTLVEALKRLEYRGYDSAGIATIDA-GKLDRRRAVGKLVNLSDLLVHEPLAGKSGIGHTRWATHGAPSVTNAHPHQAGPVAVVHNGIIENFRELRAELSKDGVEFVTETDTETVVLLTQKYMAEGLGPVDAATKTIARLHGAFALAFLFDGENDLMIGARKGAPLAVGYGDNEMYLGSDAIALSPMTDRVTYLEEGDRAVLTRTSVKIYDANDAPVDRVIKKISLDTTRIDKAGHKHFMAKEIAEQPAVIGEALSRYLS---ADGEIMLPDPGLDFTKIDRITMVACGTAFYACLTAKYWFEQIARMPVEVDVASEFRYREPPISDRTMALFVSQSGETADTLAALRYCAGKADL-ITSVVNVTESSIARESNLALPIHAGVEVGVASTKAFTCQLTVLFLMVLKAAVDRGAITKEEADYVSGLRSMPSLINTALEQNAALRDEAYKLSSARDVLFLGRGAMFPLALEGALKLKEISYIHAEAYASGELKHGPIALIDENVPVVVMAPNDTLFDKTVSNMQEVMARKGKVILISDRAGLDEAAEGTGQIEMPPVADALAPILYAIPAQLLAYHTAIAKGTDVDQPRNLAKSVTVE
CGIVGYIGKRPAIPVLLDGLKKLEYRGYDSAGVAVLE-QDAITTCKAVGKLAVLEEKLGTDFSQTCIGIGHTRWATHGRPSDLNAHPHLDTKFAVVHNGIIENYIELKEWLVEQGHTFVSETDTEVLPHLVEYFYK--GDLVATVREVLNKLKGSFAILVMSRQDPDILVAARKDSPMVVGLGEEEFFVASDIPAILNYTRKTYIIEDGEMVILTKNGVEVTDFEGKEKEKQLYEVKWDAVAAEKAGYDHFMLKEIYEQPRALRDTLISRLEDDKVVLNEVDLTA-EQLRSFRKVFIVACGTAWHAGLVGKTLIERWVRLPVEVDIASEFRYRSPLVDEHTLVVVISQSGETADTLAALREAKRNGA-RIVAITNVVGSSVAREAHDVIYTWAGPEIAVASTKAYTTQLEGVVLLGLYLAQTRGTLATEKRKIITALRRLPAQAQEILDESEHIKDLAQSFVEVEDAFFIGRGLDWNVAMEGALKLKEISYIHAEAYAAGELKHGTLALITDKTPVIALATQMDVYEKTLSNIIEVRARDARVIGITFKSNKDLDKSVDRVIYLPETIGELAPILTVIPMQLLAYYVSVARGCDVDKPRNLAKSVTVE
CGIIGIASNKPVSSTIINSLRKLEYRGYDSAGIATL-SNGIVSEAKSEGRVDILEKNLAVKNMSGPIGIGHVRWATHGIPNTINAHPHSSESVSVVHNGIIENSTLLKKYLINKGHVFKSQTDTEVIVHLITEYLKE-LNLKEAIIKTLKQLHGSFALGIIFKDQPNLIVGARRGSPLAVGYGPNENYLGSDSYALKSMTNKISYLNDGEFCIIKKDQVEFFDEEGLKVNKKVLELSSKEQDYDKGDFKHFMAKEIEEQPTTLKNCINEYVDKINNDINIY--NFPWNIKEISSVTLIGCGTAYHSCLMAKYWFEENTTLEVTIDIASEFRYRKNRFKDDNLYIFVSQSGETADTYAALDLCNKNN-MKTCSVVNVIESSIARDSNFVLPIHCGQEIGVASTKAFMGQMLVLYILVLKLGILKDLDKDLYLNKIKDLKLLPKLVEQTLLTESKIQTVSSSFTDAKGSMFLGRGFSYPIALEGALKLKELAYVHAEGYPAGEMKHGPLALIEDGMPVVVLAPRDNYYKKTISNMQEVIARGAKVLLITNKSKDEVFSENIETVLVESANDDLLPFLLTVPLQKLAYYSALKKGYDIDKPRNLAKSVTVE
CGIIGYSGSKANAEVLLEGLEKVEYRGYDSAGIAFVTDSGIQI-EKKEGKLENLKNHMKNFEVLSCTGIGHTRWATHGIPTDRNAHPHYSEDVALIHNGIIENYVEIKKELLEQGVKFSSDTDTEVVAQLFSKLYD--GDLYSTLKKVLKRIRGTYAFAIIHKDFPDKMICCRNHSPLIVGLGEHQNFIASDVSAILKYTRDIIYLEDGDVVLVTKDNVTVYDKDEKEVKREVKKVEWNFEQASKGGYAHFMIKEIEEQPEIIEKTLNVYTDKEK-NVKFDEQLEGINFHDIDRIYIVACGTAYYAGLQGQYFMKKLLGIDVFTDIASEFRYNDPVITNKTLAIFVSQSGETIDTLMSMKYAKEKGA-RTLAISNVLGSTITREADNVIYTLAGPEISVASTKAYSSQVLVMYLLSLYMAKLGKIEEKDYQKYISDISLLKENVVKLISEKEKIHDIAKKIKDIKNGFYLGRGIDEKVAREGSLKMKEINYIHTEALPAGELKHGSIALIEKGVLVVAISTNLEMDEKVVSNIKEVKARGA-YVVGACKEGSLVPEVVDDVIQVKDSGELLTPVLTVVGLQYLAYYTSLEKGYDVDKPRNLAKSVTVE
CGIVGAVAQRNIVPVLIEGLRRLEYRGYDSCGVAVLGSDGP-RRARSVARVADLDEQVRESHLEGITGIAHTRWATHGAPVTDNAHPIFSKALALVHNGIIENYETLRDMLRGKGYTFVSQTDTEVIAHLIHSLYH--GDLFAAVREAVGQLHGAYAIAVLHKDQPHTVVGARQGSPLVVGLGEGENFLASDALALAGSTERFIFLEEGDVCELTLEGVRIADRDGYEAQREVRQVAAYGGAVELGPYRHFMQKEIFEQPRAITDTIPQADSF---DPSLFGEGAGKVFAEIDSLLILACGTSYYSGLTAKYWLESIAKIPTQVEIASEYRYRESVPNPKSLVVVISQSGETADTLAALKHAQELGHKHTLAICNVGTSAMVRQTELAFLTHAGREIGVASTKAFTTQLVGLFVLAATLGKLRGRSEEQEGEYLKQLRHLPAALNSVLALEPQIIAWSEEFSRKEHALFLGRGLHYPIALEGALKLKEISYIHAEAYPAGELKHGPLALVTEAMPVVTVAPNDALLEKLKSNIQEVRARGGQLYVFADADTKIVNDEGLHVIRMPEHYGLLSPILHVVPLQLLAYHTACARGTDVDKPRNLAKSVTVE
CGIIGIIGTHDAAPRLVEGLRRLEYRGYDSAGVATL-VKGGIERRRAEGKLLNLDAKLREAPLPGVIGIGHTRWATHGGPTENNAHPHATHRVAVVHNGIIENYQELKAELIEHGYVFESATDTEVIAHLVTYYMKEGLGPVEAAAASFKRFTGAFSLVLLFSGQEDMLIGARHGTPLAVGYGEGEMYFASDAFALAPLTNRICYLEDGDWVELTRSAAVIHDASDAVVERPVKTTALSGALIGKDGYRHYMLKEIYEQPQVIGDTLNAYINTGRVTLPETSFD----IAKATKLTIVACGTAYYAGVVAKYWFETLARLPVEVDIASEFRYREAPMPEGGVALFISQSGETLDTLEALRYCKRQG-QKILSIVNVPESTIARESDAVLYTMAGPEIGVASTKAFTTQLTTLACLAVTVGHARGVPAERMQQIAQALREVPARAADVLAHDERLHELAQEVAEARDVLYLGRGAMYPLALEGALKLKEISYIHAEGYAAGELKHGPIALIDENVPVIVLVPSDGLFEKTVSNVQEVCARSGKVLLIADKKGIDKLSDKVRSLELPACDPLVAPLLYAIPVQLLAYHVAVLKGTDVDQPRNLAKSVTVE
CGIFGVVSSGDVIPTLLTGLQKLEYRGYDSSGIAIINNEGKIEVKKSEGKVERLCEVVDDSKMHSTVGIAHTRWATHGVPGLKNAHPIRTNNVVVAHNGIIENYNLLKKGLEERGMSFHTDTDTEIIPNMLTLYLDEGLSPIDSLFKCLNNLHGSFALVLLFAEYPDALFVAKRNLPLAIGYNCNTVFAASDSNALSAFVERISHLEDDDIAVIKSSGVSIYN-NGTQVKRSIENSSPSDFLISKNGYPSFMLKEIFEQPRALNKTINQFYK----QYKEVIFANKKLFSELSYITIVGCGSSYFAGLIAKYWLENVAQVRVYLEISSEFRYSNVKLEEGSIGLFISQSGETADTIEALRYAKSQK-QTIISITNTFSSSIEKISDIVLHTLAGPEIGVASTKTFSAQLATLACFAVELGKIKGVGGERIKQLSNAINSIPEYVEHVLNVMK-IQHISDSILEHNNVILIGRGSSYGVAMEGALKIKELSYINTTGIAAGEMKHGSIALIDSTVLVIAIIPYDDLFFKTLSNIQEIIARKGKVIAFSDQGAPFLRGVCADVVQLPDTDNFISPIIYSVAMQFLAYFTAAKKGLDADCPRNLAKSVTVE
CGIVGYVGFRNATDVLLDGLRRLEYRGYDSAGIAVRTPEG-LKVVKRSGKLSALAQAVGKTPLQGALGIGHTRWATHGAPTDPNAHPHTTERIALIHNGIFENYLELKEALEARGHRFRSETDTEVLAHLLEETYR--GDLLEALREALKAVRGAYAVVVAHE-DHEEIVAARTVSPLVVGLGEGENFLASDVPALLPYTRRVIFLHDGDVVRLTREGVEITDLEGRPVQREAVEVDWTLEAAEKGGFPHYMLKEIYEQPWVLENTLGGRLREEEGTV-ELGLALDP--REVDRVHVIACGTASYAGLYGKYLLETLARLPTEWDVASEYRYRDPVVDSRTLALAISQSGETIDTLEGLREAKRKGA-RSLGVINAKGSTLTREVEDVLYIHAGPEIGVASTKAYTAMLVAMALLAVWFGRARGALALEEQSLLREMRRLPRLVEEVLEKRPLVAHVAEKYHQARDFLFLGRHVQAPTAYEGALKLKEISYIHAEAYPAGEMKHGPIALIDEHLPVVVLATKGPLYEKTLSNIQEVRARGGKVIAIATEGDEEIPRLAQDVIYVPEVHPLLAPIVSVVPLQLLAYEIAVLLGRDVDQPRNLAKSVTVE
CGIVGVLGNHEAAPILVEALKRLEYRGYDSAGIATVN-GGALDRRRAVGKLVNLSDLLVHDPLPGKSGIGHTRWATHGAPTVGNAHPHRAGGVAVVHNGIIENFKELREELAQKGITFATETDTETVALLCQSLIGDGKTPVEAARETVQQLEGAFALAFLFEGEADLMIAARKGSPLAIGHGDGEMFVGSDAIALAPFTDQITYLEEGDFAVLTRNSLEIRDQRGAIANREKRQIQLANARVDKDGHKHFMAKEIAEQPVAIDRALKAYMG----DDGQLSLPAELDFTKIERLTMVACGTAFYACMVAKYWFGQIARMPVEVDVASEFRYREPPVPEKTLALFVSQSGETADTLAALRYMEGKA-QQIVGLVNVPESSIARESDVILPLHAGPEISVASTKAFTCQLSILLLLALRAAEQRGL--PLPDGMPADLRALPGLIHQSLAAEKQITASARGLAEARDIIFLGRGQLYPLALEGALKLKELSYIHAEGYASGELKHGPIALIDEKVPVVVMAPRDALFDKTVSNMQEVMARGGKVILITDAEGAKIAGDGTHVIVMPQVPDSLAPILYAVPAQQIAYYTAIAKGTDVDQPRNLAKSVTVE
CGIVGYIGKRDVAPLLLEGLQRLEYRGYDSAGIVITGKPGALKMVKAKGRVRELE-AKVPKRFAGTTGIAHTRWATHGAPSDENAHPHMDAKVAVVHNGIIDNASELRAKLTADGVVFLSETDTEVLVHLIAR--AQAETLEEKVREALRHVEGTYGVAVLHADFNDRIVVARNGSPVVLGIGEKEMFVASDVAALVAHTRQVVTLDDGEMATLKADDFRTYTTEGSTTTATPTTVEWEAESYDMGGHDTYMHKEISEQADAVDRVLRGRIDDRFSTVHLGGLNLDAEARGVRRIKILGCGTSYHAGQIGAQLIEELARIPADAEPASEFRYRNPVVDPDTLYVAVSQSGETYDVLAAVQELKRKGA-RVLGVVNVVGSAIAREADGGTYVHAGPEVCVVSTKCFTNTVVAFALLALHLGRIRDLSVADGKRIIDGLRRLPEQISEILANEDEIKRLAAEYADAKSMMFIGRVRGYPVAREASLKLKEVSYIHAEAYPASELKHGPLALIEPAMPTVAIVPDDDLLEKNRAAMEEIKARSGRILAVAHQ----VQEKADHTIVVPKNENELDPILMGIPLQLFAYHTALAMGRDIDKPRNLAKSVTVE
CGIVGVTGTDKSLSILIDGLKRLEYRGYDSAGVYVNDQQGHDYLVKRPGRIANLEAALGE-EVHGLAGIGHTRWATHGEPNEANAHPQYSERFYLVHNGVIENYADLKKEYL-SDIKFVSQTDTEVIVQLVDKFVVESGMSTEAALLKVLRLDSSYAFVLMDKEQPDTLFVAKNKSPLLVGIADGYNMVGSDAMSMIKETNTFMEIGDHELVIVKPDHVTVKDFDGNEIDRPTFKVDMDANAADKGAYPYYMLKEIDEQPAVMRKLVQEYF--GDNDIAQINEEMLKDMANADHLYIVGAGTSYHAGLVGARIFEKLCGIPTSVHISSEFAYEQPLLSKKPFFIFLSQSGETADSREVLVNVNKHNW-PSLTITNVDKSTLSREATYTELLYAGPEIAVASTKAYTAQIAVEAILAQALGVYMDKQAAKDFDVKHQLGLVANGMQSITDSKKKVEEIASRYLSKPSAFYIGRGMDWSVSLEAALKLKEISYVQAEGFASGELKHGTIALIEDQTPVIGIITQDRTAGLTRSNLEETQARGANAITIVSRHLA----KEDDTFVLPDVDEVLTPLLSVIPAQLLAYYTSLGKGLDVDKPRNLAKSVTVQ
CGIVGVVGSKNATDILMQGLEKLEYRGYDSAGIFVNGQKTAAKLVKSVGRIADL-RAKLGIDVSGTSGIGHTRWATHGKPTEDNAHPHTSSRFVLVHNGVIENFVELKNEFLMND-SFKGQTDTEIAVHLIAFAEEENLTTLEAFKKALKLIQGSYAFALMDREDADLIYVAKNKSPLLIGLGDGYNMVCSDAMAMIRETSEFMEIHDKELVVLTKDKVEVMDYEGQIISRDSYTAELDLSDIGKGTYPFYMLKEIDEQPAVMRKLIATYTNED--GTMKVDQDIIKGIQEADRIYIIAAGTSYHAGFGAKMMLEALTDTPVELGLASEWGYDMPLLSKKPFFIFLSQSGETADSRQVLVKVNELG-LPSLTVTNVPGSTLSREATYTMLIGAGPEIAVASTKAYTGQIATLAFLAKAVGEAEGQAKAKDFDLVKELSLVAQSIESTLSEKDEIAAVSELLPTTRSAFYIGRKQDYYVAMEASLKLKEISYIQCEGFAAGELKHGTISLIEKGTPVLALISNNEVAAHTRGNVMETVARGASAITIVEEGVA----REDDTIVINQVHPYLSAISMVIPTQLIAYYASMQRGLDVDKPRNLAKAVTVE
CGIVGVIGKKNATQILLKGLEKLEYRGYDSAGIYVNDQAGHDHLIKRVGHISNLEEAVTP-DVQGVMGIGHTRWATNGGPTEANAHPHVSERFYLVHNGVVTNANELKQQYL-QDIELQSDTDTEVVVQLIALFAREGLSAKEALRKTLKMIQGSYAFSMVDRLDPTVLYVAKNKSPLLIGRGKGFNVVASDALAMLSETDQFVELKDQEIVTLTADAIHIETIDGKVEERKPFTVKVDDGEVSKGTYPFFMLKEIDEQPIVMRRLVEKYTDHGNIVLPEDLLKA---LQQADRLYIVAAGTSYHAGLVGAPLFEQLAGIPTEVHVASEFAYHQPLLSKHPLFIFLTQSGETADIRQVLVSVKERGYQ-TLTITNVASSTLAREATFMLQLHGGPEIAVASTKAYTAQIAVEALVSKAVGEAKGLQAAKDFDVIHELGLAATGQQALIDQKDRIHELATDFKTTRNAFYIGRGDDYYASMEAALKLKEISYVQAEGFAAGELKHGTIALIEKNTPVVAIISDPVTAARTRSNADEVQARGAKVLHIAMASQA----QDGDQIVVDEINPLLAPLLTIIPAQLLAYFTSADRGYDVDRPRNLAKSVTVE
CGIVGVVG-KPAREVVLNGLKNLEYRGYDSAGIYLNDLQGHEYLTKAVGRIANLEEKLTP-EEEGTTGIGHTRWATHGHPTVENAHPQYSERFYLVHNGVIENYLELKEKYLA-GAHFKSETDTEVVVQLVAKLAKEENDAFSAFKQALKLVKGSYAFLLVDNTKPDHIYIAKNKSPMMLGLGDGFNIIASDAISVLDQTKTFIALNDGDCADVTKDSIEIQDCDGNKAEREAKVLDIDPNAASKGTYEFYMLKEIDEQPAVMRRLSTDYLDEAGKPV--VDEKIIDAVSQADRIYIFAAGTSYHAGLVGKEIFEKFTGIPTEVGYASEAGYHFPMMSKHPFFIFLTQSGETADSRVVLTEANKRG-IPSLTMTNVEGSTLSREATYTMLLNAGPEIAVASTKAYTAQVALQAILAKAVGEKLGDQAAKDWNLKQGLSLAAEGIQEIVDGKEKIEELAKKYLPSRNAFYIGRGIDHAVSLESALKLKEVSYIQTEGFAAAELKHGTISLIEDGTPVIALINDPVTADLTRGNIQEVASRGANVITIVGKQFA----KEGDNIVLPEIDYYLSALLSVVPTQLLAYFASKNKGLDVDKPRNLAKSVTVE
CGIVGVVG-KSVRDIILNGLTNLEYRGYDSAGIYLNDLNGNEYLTKAVGRISNLKEKLTPDE-QGLVGIGHTRWATHGKPTVDNAHPHFDERFYLVHNGVIENYAELKEKYL-QDVKFHSNTDTEVVVQLVSKIAREKNLDGSAFKEALKLVKGSYAFLLVDDTEPEHVFIAKNKSPMMLGLGDGFNIIASDAISVLDQTKTFVDLQDGDVGDITKDSYTIETVDGKKVERKPHVLDIDPNAASKGTYEFYMLKEIDEQPSVMRKIS--QTYFDENDDVKVDPKIIDSISKADRIYIYAAGTSYHAGLVGKTMLEHYTGIPTEVGLASEAGYHFPMMSKNPFFIFLTQSGETADSRVVLKEVNKRN-IPSLTITNVEGSTLSREADYTMLLEAGPEIAVASTKAYTAQIAVQAVLAKALGEALNKAEAKDWNLKHDLGIAAEGMQQLVDSKESLKEIADKYLIKRNAFYIGRGIDYAVALEGALKLKEVSYIQTEGFAAAELKHGTISLIEKDTPVIALINDPATADLTRGNIQEVVSRGANVVTIAGKDFAREGDN----VVLPEINYYMSALLTVVPAQLLAYYASKDKGLDVDKPRNLAKSVTVE
CGIVGVVGNTNATDILIQGLEKLEYRGYDSAGIFVTGGEQAHL-VKAVGRIAELS-AKVGDKTEGTTGIGHTRWATHGKPTENNAHPHTSQTHILVHNGVIENYAEIKEEYLA-GHDLKGQTDTEIAVHLIGQFAEEGLSTLEAFKKALKIIQGSYAFALIDAADADTIYVAKNKSPLLIGLGDGYNMVCSDAMAMIRETSEYMEIHDKELVIVKKDSVEVMDYDGNAIERGSYTAELDLSNIGKGTYPYYMLKEIDEQPTVMRKLISAYTN--EAGQVTVDADIIKAVQEADRIYILAAGTSYHAGFAAKDFLEKLTDTPVELGISSEWGYSMPLLSKKPLFVMISQSGETADSRQVLVKANEMG-IPSLTVTNVPGSTLSREATYTMLLHAGPEIAVASTKAYTAQIATLAILAKAVGDANGNAYAKEFDLVHELSIVAQSIEASLSEKDVIEKVEKLLSTTRNAFYIGRGSDYYVSMEASLKLKEISYIQCEGFAAGELKHGTISLIEDGVPVLALISNHPLASHTRGNIQEVVARGANVLTIVDEAVAKEEDD----ITVTTVHPFLSAIAMVVPTQLIAYYATLQRGLDVDKPRNLAKSVTVE
CGIVGVVG-KPAREIILSGLTNLEYRGYDSAGIYLNDLNGNEYLTKAVGRILNLKEKLTPDE-QGLVGIGHTRWATHGKPTVDNAHPHFDERFYLVHNGVIENFAELKEKYL-QGVHFHSDTDTEVVVQLIGKIARDKNLDGSAFKEALKLVKGSYAFLLVDNTEPDHVFIAKNKSPMMLGIGDGFNIIASDAISVMDQTKTFVDLHDGDVGDITKDSYTIETVDGKKVDREPHVLNIDPNAASKGAYEFYMLKEIDEQPGVMRHMSQNYLDDNGE--PKVDQDILDAISKADRLYIFAAGTSYHAGLVGKTIFEHYTGIPTEVGLASEVGYHFPMMSKHPFFIFLTQSGETADSRVVLKEVNKRS-IPSLTMTNVEGSTLSREATYTMLLGAGPEIAVASTKAYTAQIALQAVLAKALGEKLGKQEAKDWNLRQDLAMAAEGIQQIVDGKEKLKKLADDYLIKRNAFYIGRGIDYAVALEAALKLKEVSYIQTEGFAAAELKHGTISLIEKGTPVVALINDPVTADLTRGNIQEVVSRGASVITIVGKDFAREGDD----IVLPEINYYMSALLTVVPAQLLAYYASKDKGLDVDKPRNLAKSVTVE
CGIMAYLGDGDASKILIDGIEILQNRGYDSCGMSTIDKSNSLKSSSASNAIEKLRGNYMTSHKNDNIGIAHTRWATHGSKTDENAHPHAKERISLVHNGMIENYRELKKFLVQKNIPFKSNTDTEVVANLIGYFLDQKQSFQDAVVSSIKQLEGTWSFCIIHKDFPDEMILAANGSPLHIGIKDNEMFVASEHSALFAFTNEYISLKNGEIMLINKNNINNLKMIKKFDNIPEIVIQKTPDP-----YPHWTIKEIHEQSISLSKSLNNGGRFNLVKLGGLDPYVDE-LKNIENIILIGCGTSYYAALFCKYIMNYLHCFNTVQVMDPSDFNISSIPKEKEGIIFISQSGETRDIIKACKLAEYFN-LKKLSVINSVGSTIANMTGRGVYLNAGREVGVASTKCFTSEVSVLTLIALWFFQNKQNLSSNNKSLINSLYRLPRYADTTIKSCEDTCKALSHKLSNKSMFIIGNGISYPIALEGALKIKEIAYIHCEGSTGNALKHGPYALLGGNIPVIMLIFNDGTKNSMISIGEQIKSRGAHIICLTD-DVNLCNHFADDIILIPN-NGLLTSLLAVIPLQMLAYYMSVNLGHNPDKPRSLAKTVTV-
CGIIGYAGHRPAVPVVIEGLRRLEYRGYDSAGVAFVQNRELNT-VRAEGKLAALEERLAGCPTVATTGMGHTRWATHGVPAERNAHPHKSNSLAIVHNGIIENYQELKNDLLAKGYVFHSETDTEVLANLIAEGRKHTATTLDAFAWALRQAHGAYAVALTTPEEPDVLYAARLSAPLILGVGTGENFVASDIPAFLPYTRDVVFLEDGELVRLDAHSMRIADLSAVDKPVHHIQWDMQ--AAQKGGYKHFMLKEIFEQPKVVTDCLAGRVDWAREEVTLPELAA---LPVPKRLHIVACGTSLHAGMWGKHLLESWAKVPVSVEIASEFRYRDILLDPEDMVLVISQSGETADTLAGLRIAREKG-VKVAGLCNVVGSSIAREADAVIYTQAGPEISVASTKAMCSQMVLLTLLALYWGRRKATLADVRHEALSALRKLPGQLESALPGMREAQQLARTYSKARSFFYLGRGHCFPLALEGALKLKEISYIHAEGYASGEMKHGPIALIDPEFPTFALALADDLFPKVKSNIEEVQARRGKVIALTNPGVEVRVDNP---WVVPAAWGPLAAFIALPALQLFSYEAADYLGKDVDQPRNLAKSVTVE
CGITGYIGTDPTGRIVHEGLQNLEYRGYDSAGIALAG-GGSLSVHKTGGEVGDLPVPSRE---DGTRGIGHTRWSTHGEPTRENAHPHTTGDVAVVHNGIIENYAALADELRA-DHVFHSDTDTEVVPHLIETHLADGVSLLTAVQRTTERLTGSYALAITAA-GHDGIVVARSDSPLLLGHGDTGTFVASDATAFIEHTNRVTYLRNGDIAHLTETEWTVYN-DGARVSRDIEALDWSADAAGKSGYDHYMLKEIHEQPRALRQAISGRISDLGTDVTLDMELSTETLQNVAELQIVACGTSYHAGLYAKELLETHADLPVTVHVASEYELRGGRSPEDTLVVAITQSGETADTLAALRSAAQKGA-PTLALTNTLGSTVTREADDALFIRAGPEIGVAATKTFVSQVATAALLTMHIGRARNAISTGDAALRDAIRDLPGAVQQVLDQAPEIASIGREYADSDAFFYVGRRAGRPVALESALKLKEISYDHAEGFSAGELKHGPLALVTDNTPVVAVLTEYAAPERTANNVKEVQSRGADVIGLASDAGTARHAD--VTITLPAC-GPLEPVVANVALQLFAYHIANEKGRPIDKPRNLAKSVTVE
CGIVGYIGYDNAKELLLKGLEKLEYRGYDSAGIAVVNDDGTKL-FKEKGRIAELRKVADNSDEDGTLGIGHTRWATHGVPNYENSHPHQSTRFTLVHNGVIENYEELKAEYL-SDVTFSSETDTEVIVQLVDYFSRQGLATEDAFTKVVKLLHGSYALGLLDDNDKDTIYVAKNKSPLLVGVGEGFNVIASDALAMLQTTNQYKEIHDHEIVIVKRDTVEIKDLEGHIQQRDTYTAEIDAADAEKGVYDHYMLKEIHEQPAVMRRIIQE--YQDEKGNLKIDSEIINDVADADRIYIVAAGTSYHAGLVGKEFIEKWAGVPTEVHVASEFVYNMPLLSEKPLFIYISQSGETADSRAVLVETNKLGH-KSLTITNVAGSTLSREADHTLLLHAGPEIAVASTKAYTAQIAVLSILSQIVAKNHGRETDV--DLLRELAKVTTAIETIVDDAPKMEQIATDFLKTRNAFFIGRTIDYNVSLEGALKLKEISYIQAEGFAGGELKHGTIALIEDGTPVIGLATQENVNLSIRGNMKEVVARGAYPCMISMEGL----NKEGDTYVIPQVHELLTPLVSVVTMQLISYYAALQRDLDVDKPRNLAKSVTVE
CGIVGYIGESDAKEILLKGLEKLEYRGYDSAGIAVRNEEG-VTVFKEKGRIADLREAVDE-DVAAKIGIGHTRWATHGVPNRLNAHPHQSARFTLVHNGVIENYHLLQKTYL-KGIPMKSDTDTEVIVQLVELFVKEGLSTADAFRKTLSLLHGSYALALLDAEAADTIFVAKNKSPLLVGIGEDFNVVASDAMAMLQVTDQYVELHDKEVVIVHKASVEITKLDGSVVERAPYTAELDMSDIEKGTYPHYMLKEMDEQPTVIRKIIQA--YEGDNGDLTIDTEILEALRAADRLYIIAAGTSYHAGLIGKQYFEKMAGIPVEVHISSEFGYNMPLLSKRPLFIFITQSGETADSRQVLVKIKELGY-PTLTITNVPGSTLSREADHTLLLHAGPEIAVASTKAYVAQVAVLALAAYVTAKANGT--GLEFDLKQELAIAANGIQTIIDSKDVLEDIAEDYLKARNAFFIGRNMDFYVSLEGALKLKEISYIQAEGFAGGELKHGTIALIEEGTPVFALVTQASVGLNIRGNVKEVAARGAYPCIIAMAGID----EDGDRLVIPHVHEYLTPLVSVVPLQLISYYAALHRRCDVDKPRNLAKSVTVE
CGIIGYIGSGDAQKVLMQGIEILQNRGYDSCGMSTIDDQGELISKESGDSIERLKNDSELLHGNHHIGIAHTRWATHGGKTDFNAHPHQDYRISIVHNGTIDNYCSLKSELMEKGIKFQSETDTEVIANLIGSYLDDGEDFQNAVQKALSRLQGTWGIAVLHKDYKDLMILARHGSPLLVGVQSGHIYIASETSALANYTNQYVALQDGEIALLSHEGINITPSRLLSIDHEKVESS-------PSPYLHWTLKEIYDQPHALARSLNGRISNNMVKLGGLDQRLDE-LKNVQNMILLGCGTSFHAALFAQLLMEHISGFNTVSAKDASEIFVTGFPREHAGAIAISQSGETADTVKAINIADKLG-IPKISVVNVVGSMLARTTGCGVYLNAGREVAVASTKAFSTQVLVLSLIAAWFAQNRDSVISQRQELLEAIHRVPISVGVSLQAKDQCEQIAEMIKDNNSIFVLGKGYGYPVALEGALKIKEISYIHSEGYSAGALKHGPFALIDKDTPVILVILSDENQSLMMNVAQQVKARGARVICITDDEN--LCKDIDCEKVLIPSNGPLTALNAVIPLQLIAYYLAIKRGINPDKPRGLAKAVTV-
CGIVGYTGVNNALPFLLNGLEKLEYRGYDSAGVYVHTDDNRDVLVKEKGRVKDLEKKVKEYDMQGKSGIAHTRWATHGQPSIENAHPHVSARYYLVHNGVIENYKQLKADYL-SDVEFKSQTDTEVAVQLVGKFASQGLDTLAAFRKMINLLNSSYAFLLMDTKQPDLLYTAKTKSPLLIGISETGNVVASDAPAALDLTKDFIELRDGEIAVVSKNDVQLYDAEGNNYTRQPFHLDIDPTAADKGAYPFFMLKEIDEQAIVTRTLIEHYFVNGLPHINEKIIQA---IKQSDRLYIVAAGTSYHAGLIGRRFFEKWAGIPTETHIASEFAYDRPIISKKPFFIFISQSGETADSIQVLDFVQKESY-PSLTISNVMNSTLTRESDFALPILAGPEIAVASTKAYTAQIMTQVILAAAIAGGHS-------ELQEELSRLAIDLQAEIDGKEKIKQIADKYLNANRTFYIGRGADADSTLEAALKLKEISYTLVEGFAAGELKHGTISLIEQATPVIGLISQSKMAGLTRSNLEETMARGAKAVTIVTKNLA-TKDDDIILPALTGEMEMFGPILEAIPIQLLAYYTSLGRNLDVDHPRNLAKSVTVQ
CGIVGYTGKRQAQGVLYDCLCRLEYRGYDSCGIAVNTPEVQV--FKDAGKVHDILQNAPL--FKGTAGLGHTRWATCGEPTQINAHPHTTGKICLVHNGVINNYSQLLKRLEGNGHKIVSDTDTELIAHLIEEYDK--GDLEEAVRLAVKEIEGSYALVVMRS-GENTLVVVRQDSPLVIGVGDGEYLVASDVPAILGYTNRVIYLDEGDIGTISPDSLKIRRNGGYIVPLVE-KVNWTQDESQKAGYSHYMLKEIHEQPRVIQNTLINMPLPESFNKSEILEQ-----SRKTGILFLACGSSYHAALTARYLVEEHLNIPVRLEIASEFNYMHRLL-PCKLAVVLTQSGETADVLRAMRRLKQAGCM-VVAITNVAGSTAARLADHTIYTQAGPEIGVAATKSFIAQLIVLYALCFAGASAANI---RYQDYLSTMRLLPSVVQSILGSHQNIKDAAVEVAKSKSAFFIGRGINYPIALEGALKLKEISYIHAEGYAAGELKHGPFALLSPETPVLALVSRDQTYEAMLTGLREIKVRRAPLIVIGEAGDEQLGQLADRVISLPSFNRLFNPILFTVVLQLLAYYVALELGCSIDTPRNLAKSVTVE
CGIFGIVSNSSAIPLSLDGIQKLEYRGYDSCGIAFPDADG-LKRIRSINGIDDLRR--QSIGSSSSIVIAHSRWSTTGIPSVMNAHPHFSVNIAVVHNGIIENYRDLRTHLIGQGFVFESQTDTEVVAHLIR--LFYDGNLLEAVQVVVKQLRGSYALGVICNKEPNVLVIAKNKSPLVIGKNDDNSIIASDPIAAP--TNKIMYVEDGVTGKISPGEVCLFDSNNDTIPTSFEILDEFEVMPANGAFEHHMLREIYEQPLSIKNTIKNIVFEPD----TFGDIAPVIFGKVSNVIILACGTSYNAGLVAKNWIETIAHKHCDVYIASEYEPFISNP--NTLVVTISQSGETADTISALHKAKKAGMLYTLTICNSAKSTIVRESIMKFITKCGPEVSVASTKAFTSQLAALYVLANVLGNKQDSSM---------LDEMPDAVERTLSLVKSMLEWADDIYESQSALFLGRGLHAPVAYEGALKLKEISYIHAEGISAGELKHGPLALLNKPVPVVVSLADHSCLDKLKSNIDEVLARGARVFVITEQHIDLEHHENLKVVKVPYVDKILSPIIHTIPMQLLSYFVAARLGRNVDRPTGLAKSVTVE
CGIFGAVSNNNSIEVSIKGIQKLEYRGYDSCGIAYADGDGVIERIRSIDGIEDLRKKTLE--ESSPVAIAHSRWSTTGIPSVVNAHPHISRRIAVVHNGIIENYQQIRKYLINLGYTFDSQTDTEVIAHLIDSQYN--GNILHTVQMAVKHLKGSYAIAVMCHKESGKIVVAKQKSPLVLGIGSGAYYIASDVLALP--TNKVVYISDGFSAELSPGSMTIYDPDGNEVEYEVEDVEMEQTSMSLDNFDHYMIKEINEQPISILNTIKNKGFYAEI----FGDLAHEIFQKIDNILILACGTSYHAGLVGKQWIETIARIPVDVHIASE--YEPTIPRANTLVITISQSGETADTIAALQRAQNAGMIYTLCICNSPKSTLVRESVMKYITKCGSEVSVASTKAFTSQLVVLYMLANVLANKTD----------DLLGDLPQAIERVICLNDEMKRWADEICTAKSAIFLGRGLNAPVAFEGALKLKEISYIHAEGFLGGELKHGPLALLDDKIPVIVTVADHAYLDHIKANIDEVLARNVTVYAIVDQYVNIEPQERLHVVKVPFVSKEFSPIIHTIPMQLLSYYVAIKLGKNVDKPRNLAKSVT--
CGIFAYLNRRYILEVLFNGLRRLEYRGYDSSGIAVDADVPSCASFRQEGKIENLVRSVYDAAFNVHAGIAHTRWATHGVPAPRNSHPQSSGEFLVVHNGIITNYEVLKETLIRHGFTFESDTDTEVIPKLAKFVFDKAVTFSQVVMEVMRQLEGAYALIFKSPHYPNELIACKRGSTLILGV----------------------------------------------------------------------------------NELSG-----------------------------------------------------------------------------QNSGKPFHDVKAL-----------------------------------------TTNGKPKELFFSSDLFAIVEHTKNYLAIEDDEIVHIKD--GSNVSEVLKLDTEMKELASSLIDSESLLVFGRGYNYATALEGALKVKEVALMHSEGMLAGEMKHGPLALVDENLPIIVIATRDACFSKQQSVIQQLLSRKGRLIVMCSKGDASAPSGSCRVIEVPEVADCLQPVINIIPLQLLAYHLTVLRGFDVDQPRNLAKSVTTQ
-----------------------------------------------------------------------------------------------------------------------------------------------------------------------------------------------------------------------------------------------------------IQHEIYAQPTVISELLE----HGLVQAYQLA--AKIRKHDIRYVYAAGRGTSEHASIYGQYLFGTLNRLPVALAAPSLFTYQQPPNLRHALVIGVSQSGQSPDILAVIDEAQRQGAL-TLAITNDPASPLAQHAALHFDIAAGPELAVAATKTYTAQLTAFALLAIALADDQAR--------LTELRRLPVALTEALQLEEVVATAASHFRTMSYCVVLGRGFQLATALEWSLKLKEMAYVVAERYSTAEFQHGPIALIEPGFPVLAVATRDAGSMYIANLLDRLRAAGAELLVLSDDRTLFAHGVTGLLIPAG-IPDWLTPIVTIVPAQLFCYHLALARGVDPLHPRGLRK-----
---------------------------------------------------------------------------------------------------------------------------------------------------------------------------------------------------------------------------------------------------------TFMAREIAEIPDAASLLVAGEAARIGATLRA---------RSFPFVVVCGRGSSGHAGVHLRYLIETRLSLPVSAAAPSVVTYDRPPNVAGALFIVVSQSGRSPDLVAATEAARAGGAL-TLALVNDPDSPAARASDLVLPILAGPEHAVAATKTVTNSAIAGAALVSAWAGDGELE--------RGLAALPERLRQALALD--WSAWSADLAGAPAAFVTGRGHGLGPLREIALKLAETLRLPALGYSAAELRHGPRASVSVATPVLALRQADPLVRDLSRDGMRVHACGGPLGTLPWLGDGHPACD---------------PIAMLVPAYRAIEAEARRRGLDPDKPAGLTKVTE--
CGIVGAVAQRDVSEILLEGLQRLEYRGYDSAGLAVISADGQLQRTRRLGKVKELANAVAANPVSGGTGIAHTRWATHGEPSEANAHPHLSGNIVIVHNGIIENYESLRETLRGRGYEFLSQTDTEVICHLVEWELRSAETLLEAVQKTLPQLEGAYGTVVMDRRDPSRLVVARSGSPLVIGLGVGENFLASDQLALLNVTRRFIFLEEGDVAEITRRDINVFDLNGKAIEREVHESTIEQDAADKGKYRHFMQKEIFEQPSALINAMEGRISHDSVLVESIGVGAKDILKNVEHVQIIACGTSYNSGMAARYWFESLAGVSCDVEIASEFRYRDFVVRPNSLLLTLSQSGETADTLAALRLAKQKGYMSAMSICNVSGSSLVRESDLAFMTRAGTEIGVASTKAFTTQLAAMLILVTAIGKEQGTSKEKEAKIVRALHSLPAQIEKALAFDKPIEALAEDFADKEHTLFLGRGEFYPIAMEAALKLKEISYIHAEAYAAGELKHGPLALVDADMPVVVVAPTNDLLEKVKSNIEEVRARGGQLYVFADESAGFESSEGMKIITLPSVDEIIAPIFYTVPMQLLAYHVALIKGTDVDQPRNLAKAVTVE
CGIVGAVAQRDVVDILVEGLRRLEYRGYDSAGVAVLNAEGELSRLRRLGKVKELADAVAESPVLGGTGIAHTRWATHGEPSERNAHPHVSNTISVVHNGIIENHAELRTMLKGEGCEFSSDTDTEVIAHFVQTRLDAGASLLEAVQNTVSKLEGAYGTVIMDSRDPSRVIVARSGSPLVIGLGIGENFIASDQLALLPVTRRFMFLEEGDVAEITRTSVNVFDKDGNAVEREVSESTASYDAGDKGEYRHFMLKETYEQPTAITNTLDGRLGSGTVLDETFGNGAAELFKKVKHVQIVACGTSYHSGMVARYWLESVAGISCNVEIASEFRYRKSFVQPNSLLVTISQSGETADTLAALRLAKDLGYLGSLTICNVAGSSLVRESDLAFMTRAGAEIGVASTKAFTTQLVGFAMLVLALGKYNGMSEADQAELTQALKLLPGKLEETLELASQIEGLAEEFADKHNALFLGRGDQYPIAMEGALKLKEISYIHAEAYAAGELKHGPLALIDADMPIIVVAPNNDLLEKLKSNVEEVRARGGILYVFADVNAHFESDDTMRVINVPHVHPLLAPIVYTLPLQLLSYYVAIIKGTDVDQPRNLAKSVTVE
CGIVGAVAQRDIAEILVEGLRRLEYRGYDSAGVAIVDQDNNLQRVRSLGKVKELANAVETEQPVGGTGIAHTRWATHGEPSQANAHPHVSGDIAVVHNGIIENHEMLRELLQQRGYIFQSQTDTEVIAHLVEWELRSADSLLDAVQKTVAQLEGAYGTVVLNRLEPGKLIVARSGSPIVIGLGVGENFLASDQLALLNVTRRFMYLEEGDVAEITRRDVSVFDINGKPVTREVTESNAEHDAADKGKFRHFMQKEIFEQPVALTNTMEGRLTANRVITESIGVNAAEILEKVEHIQIIACGTSYNAGMTARYWFESLAGVSCDVEIASEFRYRKFVTRPNSLLITLSQSGETADTLAAMRLAKEKGYMAVMTICNVAGSSLVRESDFAFMTRAGTEIGVASTKAFTTQLSALLMLVTALGKQKHVDATKEAEIVTALHALPAQIENALSFDKDIEALAQDFADKHHTLFLGRGEFYPIAMEAALKLKEISYIHAEAYAAGELKHGPLALVDADMPVVVIAPTNELLEKLKSNIEEVRARGGLLYVFADAEAGFVESEGMKIITMPHVSEITAPIFYTLPMQLLSYHVALIKGTDVDQPRNLAKAVTVE
CGIFAYLNRSEIIDVLLRGLHRMEYRGYDSAGLAVDDGADNVTLLKKVGKVSVLEEYIKEYIYKTHCGIAHTRWATHGSPRDVNSHPQRSNTFLVVHNGIITNYREVKEYLVKKGHEFESETDTEVIVKLIQHITSEGASFRQLVEATIQHLEGAFALAFKSNRFPGQLVATRRGSPLLIGIKTAEYFVASDASAIVEHTKQVIFLEDDDVAVIENGSLSIHRVKRGDEIPQTRELTLELQEIMMGDFKTFMQKEIYEQPDSIVNTMRGRILDDGTVVLGGIKDYLLDIKRCRRLILVACGSSYHSALACRQIMEELTELPVVLELASDFLDRETPIFRDDVCFFISQSGETADTLNALRLVLQITYTRTIGITNTVGSSICRETHCGVHINAGPEVGVASTKAYTSQILSLVMFALTMSDDRISMRKRRDDIINGLRQLPDLIREVLKLDGEVLEIAKKIYKERSLLIMGRGYNFATCLEGALKIKELSYMHCEGIMSGELKHGPLAMVDKNRSIVMVICSDNVIVKSVNALQQVLARDGDPIIIADFGVPENDRGRHSVLRVPKTVDCIQNILTVIPLQLLSYHVAELKGLNVDRPRNLAKSVTVE
CGIVGAIAQRDVAEILVNGLHRLEYRGYDSAGIAIVDQEKRLQRVRCLGKVQVLAEAVAAEKITGGTGIAHTRWATHGAPSEDNAHPHVSGQFAVVHNGIIENYEQLRIDLQQKGYQFLSQTDTEVIAHLVHWVMRNETSLLRAVQQVVKQLKGAYGMVVMDCEQPNHLVAARSGSPLVIGLGIGENFLASDQLALLNVTRRFIFLEEGDVAEITRRTVDIYDVNGHPVQRDSQDSHLTHDATEKGTFRHFMQKEIFEQPRAILNTLEGRLHQHNVLVDSIGNGAERLLEQVEHIQIVACGTSYNAGMVARYWFEHLAGISCDVEIASEFRYRKFVTRPKSLLITLSQSGETADTLAALRLAKEKGYMGAMTICNVAGSSLVRESDLAFMTRAGVEIGVASTKAFTTQLATLLMLVIAIGKVTGISLSQEEELVKALQSLPAEIEKALAFNQQIESLAQDFADKHHALFLGRGEYYPIAMEGALKLKEISYIHAEAYAAGELKHGPLALIDADMPVIVVAPTNDLLEKVKSNIEEVRSRGGQLYVFADKEAGFTETEGMKIMTMPKVNEVIAPIFYTIPMQLLAYHVALIKGTDVDQPRNLAKAVTVE
CGIVGAVAQRDVAEILVEGLRRLEYRGYDSAGVAVVDADSELKRVRRLGKVQELADAVDSQDVTGGTGIAHTRWATHGEPSEANAHPHVSGDIAVVHNGIIENHEELRATLQERGYVFQSQTDTEVIAHLVEWELRTSATLVEALQKTAAQLDGAYGTVVIDRKDPSRIVAARSGSPIVIGFGVGENFLASDQLALLSVTRRFMYLEEGDVAEITRREVTVIDVDGNPVEREITESNAEHDAGDKGQYRHFMQKEIFEQPRALINTMEGRITDKAVVTEAIGVNAVDILKKVDHVQIIACGTSYNSGMAARYWFESIAGVSCDVEIASEFRYRDFVVRPNSLLVTLSQSGETADTLAALRLAKEKGYMSAMTICNVAGSSLVRESDFAFMTRAGTEIGVASTKAFTTQLAAMLMMVVSIARLQGMTEEREAEIVKSLHELPTNIEKALAFDKEIEALATDFADKHHTLFLGRGEYYPIAMEASLKLKEISYIHAEAYAAGELKHGPLALIDADMPVVVVAPTNDLLEKLKSNIEEVRARGGLLYVFADEKAGFEGDENMKIIQMPNVDDIIAPIYYTVPMQLLSYHVALIKGTDVDQPRNLAKAVTVE
CGIVGVVAQRDVAEILVDGLHRLEYRGYDSAGVAVLGNDHNLQIVRRVGKVKFLDEALEANPLLGGTGIAHTRWATHGEPSEVNAHPHRSGKIAVVHNGIIENYEELRAELQQRGYVFQSQTDTEVIAHLVEWEFRTTPNLLDAVRKAVKQLRGAYGTVVMNQDEPEHLVVARSGSPLVIGLGVGENFLASDPLALLSVTRRFIYLEEGDVAEITRRTVDIYNRAGEKVERDVHEGNFESDAADKGQYRHYMQKEIFEQPVAIMNTLEGRIANGKVNIEAISNNAEEILKKVEHIQIVACGTSYNAGMVARYWFESIAGVACDVEIASEFRYRKFVTRPNSLLITISQSGETADTLAALRLAKESGFMAAMTICNVASSSLVRESDFAFMTRAGVEVGVASTKAFTTQLTCLLLLTAALGRLKGVSAEQETEIVKSLQRLPAQIESALVFDKEIEKLSEDFAEKHHTLFLGRGEFYPIAMESALKLKEISYIHAEAYAAGELKHGPLALIDADMPVIVVAPENDLLEKVKSNIEEVRARGGQMYVFADSEAGFSSQEGYTVLTFPKVDHVTAPIFYAVPLQLLSYHVALIKGTDVDQPRNLAKSVTVE
CGIVGAVAQRDVAEILVDGLHRLEYRGYDSAGVAVLNNTHEMQIVRRVGKVKALDDAIAEKPLLGGTGIAHTRWATHGEPTQANAHPHRSDKIAVVHNGIIENYEELKVVLQERGYEFQSQTDTEVIAHLVEWELRSAGSLLEAVQKTVVQLRGAYGTVVMNQDEPEHLIVARSGSPLVIGYGVGENFIASDPLALLSVTRRFAYLEEGDVAEITRKSVQIYTREGQKVEREIHEGNFEADAADKGPYRHYMQKEIFEQPVAIMNTLDGRIKDGKVNIEAIGPNAADILAKVEHVQIVACGTSYNAGMVARYWFESIAGVSCDVEIASEFRYRKFVTRPNSLLITLSQSGETADTLAALRLAKESGYMSAMTICNVASSSLVRESDFAFLTRAGVEIGVASTKAFTTQLTCMLLLNAAIGRLKGLTEEQEHHIIQSLQRLPAQIESALVFDKQIEKLSEDFAEKHHTLFLGRGEYYPIAMESALKLKEISYIHAEAYAAGELKHGPLALIDSEMPVVVVAPENDLLEKVKSNIEEVRARGGQLYVFADSDAGFTDADNFKTIVLPKVDEVTAPIFYTVPLQLLSYHIALIKGTDVDQPRNLAKAVTVE
CGIVGAVAQRDIAEILVDGLHRLEYRGYDSAGVAVLNADKTMQIVRRVGKVKALDEALDTKPLLGGTGIAHTRWATHGEPSETNAHPHRSGKIAVVHNGIIENYEELKIVLQERGYVFQSQTDTEVIAHLVEWELRSASSLLEAVQKTVVQLRGAYGTVVLNEEEPEHLIVARSGSPLVIGYGVGENFLASDPLALLSVTRRFAYLEEGDVAEITRRTVDIYDREGNKAEREIHEGNFEADAADKGQYRHYMQKEIFEQPVAIMNTLDGRIKDGKVDISAIAPNAAEILSKVEHVQIVACGTSYNAGMVSRYWFESIAGVSCDVEIASEFRYRKFVTRPNSLLITLSQSGETADTLAALRLAKESGYMAAMTVCNVASSSLVRESDFAFLTKAGVEIGVASTKAFTTQLTCLLLLNVAIGRLQGMSEEQEHHIVQSLQRLPAQIESALVFDKQIEKLSEDFADKHHTLFLGRGEYYPVAMESALKLKEISYIHAEAYAAGELKHGPLALIDSDMPVVVVAPENDLLEKVKSNIEEVRARGGQLYVFADHDAGFEEAEGFKTIVMPKVDEVTAPIFYTVPLQLLSYHIALIKGTDVDQPRNLAKAVTVE
CGIVGAVAQRDVADILVDGLHRLEYRGYDSAGVAVLNEQHHMQIIRRVGKVKALEEAVIGEKVFGGTGIAHTRWATHGEPSEINAHPHRSGKIAVVHNGIIENYEALKVVLQQRGYIFASHTDTEVIAHLVEWELRTAHSLLEAVQKAVVQLRGAYGTVVMNQDDPTRLVVARSGSPLVIGYGIGENFIASDPLALLSVTHRFAYLEEGDVAEITRHAVAIYNQAGEAVTREIHQGNFEQDAADKGVYRHYMQKEIFEQPIAIMNTLAGRIKDGQVNIEAIAPNAADILAKVEHIQIVACGTSYNAGMVARYWFEEIANISCNVEIASEFRYRKFVVQPNSLLITLSQSGETADTLAALRLAKQSGYMAAMTICNVASSSLVRESDFAFMTKAGIEIGVASTKAFTTQLTCLLLLNVAIGRLKGLSVAQEQQIVQSLQKLPSQIESALVFDKAIEKLSEDFADKQHTLFLGRGEFYPIAMESALKLKEISYIHAEAYAAGELKHGPLALIDSEMPVVVVAPENDLLEKVKSNIEEVRARGGQLYVFADHEAGFEQTVDFKTIVLPRVDAVTAPIFYTVPLQLLSYHIALIKGTDVDQPRNLAKAVTVE
CGIVGAVAQRDVADILVEGLKRLEYRGYDSAGVAVINSNNELLTTKRLGKVQELAQALEQQPVTGGTGIAHTRWATHGVPSEVNAHPHVSNTIAVVHNGIIENHQTLRSQLQGLGYEFLSQTDTEVITHLVHHELKTSDTLLSAVQKTVKQLEGAYGTVVMDSRDQDNIIVARSGSPLVIGYGLGENFIASDIMALLPVTRKFSYLEEGDVAQISRFNVSIFDTNGEPVEREAKDANVSHDSGDKGEYRHYMLKETYEQPTAIRNSLEGRLVNGMLDINTFGEGADEIFKNVEHVQIIACGTSYHSGMVARYWLEELAGVSCNIEIASEFRYRKSFVPKNSLLVTISQSGETADTLAALRLAKEIGYQSSLVICNVPGSSLVRESDLAFMTKAGAEIGVASTKAFTTQLVGLLMMTVAIGQHHGMSDEKQAEITQSLMSLPAKLDEVLALASSIEDLAEDFADKHHALFLGRGDQYPIAMEGALKLKEISYIHAEAYAAGELKHGPLALIDAEMPVIVVAPKNDLIEKLKSNVEEVRARGGLMYVFADSDANFASDDTMKVINVPVCDDIIAPIVYTLPLQLLSYYVAIIKGTDVDQPRNLAKSVTVE
CGIVGAVAERNVVEILLEGLKRLEYRGYDSAGVALLKNDGTLTRIRRTGKVQELADAVAEGEALGTTGIAHTRWATHGGVTEANAHPHFSERVAVVHNGIIENYVNLKGQLKEQGYTFTSDTDTETIAHTVHEELKSGKALLDAVQSAVKTFHGAYGTVIMDKEDPSRVVVARSGSPLVIGLGLGENFIASDQMALLPVTRRFIFLEEGDVAEITRRDVKIFDKDGNAVEREVVESNVEHDAGDKAGYRHYMLKEIHEQPTVVRNALKDRIDENGLTADVFGKGADEIFKKVKHVQIIACGTSYHAGMTARYWLEQYANVSCNVEIASEFRYRKSVVHPNSLLITISQSGETADTLAALRLAKELGYMSSLTICNVQGSSLVRESDLAFMTRAGAEIGVASTKAFTTQLAAFLMLTLALGKENGMSDTDTNAIVSALHSLPAKLEETLAITGGIEDLAEEFADKNHSLFLGRGDQYPIAMEGALKLKEISYIHAEAYASGELKHGPLALIDDEMPVIVVAPNNELLEKLKSNVEEVRARGGIMYVFADKDAAFAGDETMRVIDVPHCEAPIAPIIYTLPLQLLSYYVALIKGTDVDQPRNLAKSVTVE
CGIVGATSERRVTGILLEGLKRLEYRGYDSAGVAVIDADNHLKSVRRTGKVQELKDAIEQNPLDGTIGIAHTRWATHGGVTEANAHPHRSEDIAVVHNGIIENHERLREELQAEGYVFNSQTDTEVIAHLIHHERKTHGDLLAAVKSAVRQLEGAYGTVVMDTQYPERLVVARSGSPLVIGVGIGENFVASDQLALLPVTRQFIYLEEGDVADINRTEIDIYDSEGNAVEREVVESDVSYDAGGKGQYRHFMLKEIYEQPIAVRNTLEGRLSEISVLDNAFGENAADILKDIEHVQIVACGTSYHAGMVARYWLESMANVSCNVEIASEFRYRKSYVHPNSLLVTISQSGETADTLAALRLSKKLGYKGSLTICNVGSSSMVRESDLAFLTRAGAEIGVASTKAFTTQLTGLLMLTLGIGKYRGMPEQQQEAVVHALQALPTKLEEAVSLADEIEELAQDFANKEHSLFLGRGNQYPIAMEGALKLKEISYIHAEAYAAGELKHGPLALIDEEMPVIVVAPNNDLLEKLKSNVEEVRARGGLMYVFADKNARFKGDDSLTVLNVCHCDEVIAPIVYTVPLQLLSYYVALIKGTDVDQPRNLAKSVTVE
CGIVGATSERRVSGILLEGLKRLEYRGYDSAGIAVIDKSQHLQTIKRTGKVQALADAIDESPVDGTIGIAHTRWATHGGVTERNAHPHLSEHIAVVHNGIIENHETLREQLQALGYEFVSQTDTEVIAHLIHHERKTHDDLLDALKAAVRQLEGAYGTVVMDTNDPERLVVARSGSPLVIGVGIGENFVASDQLALLPVTRKFIYLEEGDVADINRNDIKIYDSADEAVEREVVDSDVNYDAGGKGQYRHFMLKEIHEQPIAVRNALEGRLSETTVLDDAFGEGAAELFKTVEHVQIIACGTSYHAGMVAKYWLESMANISCNVEIASEFRYRQSFVRPNSLLVTISQSGETADTLAALRLSKEMGYRGSLTICNVATSSMVRESDLAFMTRAGAEIGVASTKAFTTQLTGLLMLTVAIGKYRGMNEQQQSAIVKALQTLPAKLEEAVELDAEIEALAPDFASKDHSLFLGRGNQYPIAMEGALKLKEISYIHAEAYAAGELKHGPLALIDEEMPVIVVAPNNELLEKLKSNVEEVRARGGIMYVFSDKNARFTSDDTMNVLNVCHCDEVIAPIVYTIPLQLLSYYVAIIKGTDVDQPRNLAKSVTVE
CGIVGGVAQRDIVEILLQGLQRLEYRGYDSSGIALVSGKGTLERVRCVGKVQALRDSLKNSPLQGGTGIAHTRWATHGAPNEVNAHPHFSERIAVVHNGIIENHQVLRQQLQTQGYVFSSDTDTEVIAHLIHANMKNNDSLLKAVQYTTKQLTGAYGMVVIDSTDPECLVVARSGSPLVIGYGVGEHFVASDQIALLPVTRRFAFLEEGDVAQVTRQQVLIFDASGEAVTRAITESNVVHDESDKGEYKHHMLKEIYEQPVAIQRTLSGRISDTRVLDNVFGENASALLQKVKHIQIIACGTSYHSAMTARYWFESIAGVSCNVEIASEFRYRKSVTQANSLLVTLSQSGETADTLAALRLAKKQGYMASLAICNVDGSSLVRESDLVYLMKAGPEIGVASTKAFTVQLVALMMLVTEIGRYNALSSAQEAEIVQALHALPQQIEKVLEMDAQIKVLAEDFADKQHCLFLGRGDQYPIAMEGALKLKEISYIHAEAYAAGELKHGPLALVDADMPVIVVAPNNELIEKLKSNVEEVRARGGLMYVFADKDANFSRDESMKVLDVIHCDPLLAPIIYTIPLQLLSYHVALIKGTDVDQPRNLAKSVTVE
CGIVGAIAERNVVEILLEGLKRLEYRGYDSAGVALLDNEGNLTRTRRIGKVKELADALHNNPAKGSVGIAHTRWATHGGVTEANAHPHFSERIAVVHNGIIENYQHLRAELSAKGYGFTSDTDTESIAHQVHYELDQGVDLLQAVQMAVSKFDGAYGTVIVDKHDPERMIVARSGSPLVIGFGIGENFIASDQMALLPVTRRFMYLEEGDVAQVTRTSVTVYDQSGQVVERDIVESDVEHDAGDKAGYRHYMLKEIHEQPSVVRNCLQGRLGEHDISPNIFGQDADEVLANIKHVQIVACGTSYHSGMTAKYWLEEYANVSCNVEIASEFRYRKSFVHPNSLLVTISQSGETADTLAALRLAKSLGYTSSLTICNVPGSSLVRESDLAFMTLAGAEIGVASTKAFTTQLTGFLMLTLALGKHNGMTEADHKAIVDGLHSLPSKLEETLSLTQGIKDLAEEFADKQHSLFLGRGDQYPIAMEGALKLKEISYIHAEAYASGELKHGPLALIDDEMPVIVVAPNNELLEKLKSNVEEVRARGGIMYVFADKEAHFKSDKTMRVINVPHCEAAIAPIIYTLPLQLLSYYVAIIKGTDVDQPRNLAKSVTVE
CGIVGAVAERNITAILLEGLKRLEYRGYDSAGVAVLTNDGTLERTRRVGKVSELDAALAEHPLVGRLGIAHTRWATHGAPNERNAHPHFSGGIAVVHNGIIENHEALREQLKALGYVFTSDTDTEVIAHLLTHKLKDLHDLTVALKATVKELHGAYGLAVINAQQPDRLVAARSGSPLVIGLGLGENFLASDQLALRQVTDRFMYLEEGDIAEIRRDSVQIWDVNGQAVERQTVQYSDGAEAAEKGEYRHYMLKEIHEQPVVVQRTLEGRLSENQVLVQAFGPQAAELFVKVRNVQIVACGTSYHAGMVARYWLEELAGIPCQVEVASEFRYRKVVVQPDTLFVTISQSGETADTLAALRNAKELGFLASLAICNVGISSLVRESDLTLLTQAGREIGVASTKAFTTQLVGLLLLTLSLGQVRGTLADVEARLVEELRRLPTRLGEALAMDGTVEKIAELFAEKNHTLFLGRGAQFPVAMEGALKLKEISYIHAEAYPAGELKHGPLALVDNDMPVVTVAPNNELLEKLKSNLQEVRARGGELIVFADEKAGMTNGEGTHVVQMPHIHDILSPILYTIPLQLLSYYVAVLKGTDVDQPRNLAKSVTVE
CGIVGAVAERNITAILLEGLKRLEYRGYDSAGVAIYTNAGKLERMRRPGKVSELEQALASEPLVGRLGIAHTRWATHGAPCERNAHPHFSGDLAIVHNGIIENHEALRAQLGALGYEFTSDTDTEVIAHLLNHKLKDLGDLTKALKATVKELHGAYGLAVISASQPDRLVAARSGSPLVIGLGLGENFLASDQLALRQVTDRFMYLEEGDIAEIRRDSVQIWDINGKAVEREAVQYRDGAEAAEKGEFRHFMLKEIHEQPSVVQRTLEGRLSANQVLVQAFGPQAAELFAKVRNVQIVACGTSYHAGMVARYWLEELAGIPCQVEVASEFRYRKVVVQPDTLFVTISQSGETADTLAALRNAKELGFLASLAICNVGISSLVRESDLTLLTQAGREIGVASTKAFTTQLVGLLLLTLSLGQVRGLAAGVEAELVEELRRLPIRLGEALAMDGVVEKTAELFADKHHTLFLGRGAQYPVAMEGSLKLKEISYIHAEAYPAGELKHGPLALVDNDMPVVTVAPNNELLEKLKSNLQEVRARGGELIVFADEQAGMTNGEGTHVIQMPHIHDILSPILYTIPLQLLSYYVAVLKGTDVDQPRNLAKSVTVE
CGIVGAIAERNITPVLVEGLKRLEYRGYDSAGVALLTEQGALDRRRRVGKVCELQAALQAEPLAGRLGIAHTRWATHGAPSERNAHPHFSGHLAVVHNGIIENHEELREHLKGLGYVFTSDTDTETIVHLLEHKLQQFGDLSAALKAAIPELHGAYGLAVISAKQPDRLLAARSGSPLVIGLGLGENFLASDQLALRQVTDRFMYLEEGDIAEIRRDGVQIWDTAGNPVQREAVQYHEGAEAADKGEYRHFMLKEIHEQPKVVQRTLEGRLGSDHVLVQAFGPQAAELFAKVKNVQIVACGTSYHAGMVARYWLEELAGIPCQVEVASEFRYRKVVVQPDTLFVSVSQSGETADTLAALRNAKEGGYLASLVICNVGTSSLVRESDLCLLTQAGPEIGVASTKAFTTQLVGLMLVTLALGQVHGLDKSLAAELVKELRRLPTRLGEALAMEKTVEKISELFAEKHHSLFLGRGAQYPVAMEGALKLKEISYIHAEAYPAGELKHGPLALVDADMPVVTVAPNNELLEKLKSNLQEVRARGGELIVFADQQAGMSNGEGTHVVAMPHIHDLLAPILYTVPLQLLSYYVAVLKGTDVDQPRNLAKSVTVE
CGIVGAVAERNITAILLEGLKRLEYRGYDSAGVAVLSDSGRLERLRRNGKVAELETAQQQTQLVGRLGIAHTRWATHGAPCERNAHPHFSGDLAVVHNGIIENHEALRARLKALGYVFLSDTDTEVIVHLLHHKLDALGDLTAALKEAVKELHGAYGLAVISAKQPDRLLAARSGSPLVIGLGLGENFLASDQLALRQVTDRFMYLEEGDIAEIRRDAVQVWDVNGQPVQREAVQYHEGAEAADKGEYRHFMLKEIHEQPKVVQRTLEGRLGDRQVLVEAFGPQAGELFAKVRNVQIVACGTSYHAGMVARYWLEELAGIPCQVEVASEFRYRKVVVQPDTLFVTISQSGETADTLAALRNAKQLGYLASLAICNVGISSLVRESDLTLLTQAGPEIGVASTKAFTTQLVGLMLLTLALGHVRGLSVAREAELVDELRRLPTRLGEALAMDATVEKIAEHFAEKHHTLFLGRGAQYPVAMEGALKLKEISYIHAEAYPAGELKHGPLALVDADMPVVTVAPNNELLEKLKSNLQEVRARGGELIVFADREAGFENGEGIFLVNMPHIHDALAPILYTLPLQLLSYYVAVLRGTDVDQPRNLAKSVTVE
CGIVGAIAERNITPILLEGLKRLEYRGYDSAGVAVIDAAGQLARCRRSGKIAELEQALRAAPLAGRLGIAHTRWATHGAPLERNAHPHCSAEVAVVHNGIIENYLQLRERLQGLGYRFESDTDTEVIVHLLHHKLQETGDLTTALKAIIPELHGAYGLAVIGAGQPDRLLAARSGSPLVIGLGHGENFLASDQIALRQVTDRFVYLEEGDIAEIRRDGVQIWDAQGRPVQRETLQYRDGAEAADKGEFRHFMLKEIHEQPTVVRRTLENRLAASHVLVEAFGPQAAELFGRVKNVQIVACGTSFHAGMVARYWLEGLAGIPCQVEVASEFRYRKVVVQPDSLFVTISQSGETADTLAALRSARELGYLASLAICNVGTSSLVRESDLCLLTQAGPEIGVASTKAFTTQLVALLLLTLALGQARSLGAGVEAELVEELRRLPARLDEALAMDDTIQRIAEFFADKNNCLFLGRGAQYPVAMEGALKLKEISYIHAEAYPAGELKHGPLALVDASMPVVTVAPNNELLEKLKSNLQEVRARGGELIVFADGEAGIHNGEGTRLVRMPHIHHQLAPILYTVPLQLLSYHVAVLKGTDVDQPRNLAKSVTVE
CGIVGAVAQRDVVPILLEGLRRLEYRGYDSAGIVVIDGEGKLQRVRRRGKITELERGLSGTVLRGRTGIAHTRWATHGEPSETNAHPHIRQAIALVHNGIIENHEKLRTQQRANGFEFTSDTDTEVIVHQIYRYFERYDDLLVAVQNALKDLKGAYALGVISTKDPSYLVAARRGSPLVIGIGIGEHFIASDVAALLPVTQRFIFLEEGDIAELTRERVTIYNVEGEQVERPIRESELHADAVERGDFRHYMLKEIFEQSRAITETLEGRISGHRVLDEVFGPKAGEVLDEIQSVLILACGTSYHAGMVGHYWLESIANVSCRVEIASEFRYRCPVVTPHTLVVTLSQSGETADTIAALKEAKRAGFGPSLSICNVPESSLVREADLVLMTRAGPEIGVASTKAFTTQLTALLLLVIVLGRRHKLTAGEEARLVSQLLLLPSRVEQALQLSPAIEELSEQFAEIRNALFLGRGAHYPIAMEGALKLKEISYIHAEAYPAGELKHGPLALVDADMPVIAVAPNDQILEKLKSNLQEVRARGGRLYVFADHAAEVKSGPGITVIEIPSVEDETAPIIYTIPLQLLAYHAAVIKGTDVDQPRNLAKSVTVE
CGIVGAVAERPIIEILIEGLKRLEYRGYDSAGVVVLDQQGNTSCTKREGKVGVLAKAVKEQSPQGTTGIAHTRWATHGVPSERNAHPHQSGRFSVVHNGIIENHKELRKSLSVDGYTFISDTDTEVIVHLIHKLSAVYPDLRSAVFAANQQLVGAYGMAVVDSQSLGQLVVARSGSPLVIGYGLGEHFVASDQLALLPVTRRFAVLEEGDVAQITKESVSIIDASGEPVSRPIEESDITADAGGKAGYKHYMLKEIFEQPEAIRRTLQGRIVDGKVAEDAFGNGSLELFEAIKHVQIVACGTSYNAGMVARYWIEQYVGISCSVEIASEFRYRESFVHKDSLLVTLSQSGETADTLAALRLAKSLGYSASLTICNVETSSLVRESDLVYLMKAGPEIGVASTKAFTVQLAALLLLSKALCEAKAINQEFCTDAAEALNALPTHMEQAFSLEQSVKVLSEQFADKHHALFLGRGDLYPVAMEGALKLKEISYIHAEAYAAGELKHGPLALVDADMPVVVVAPSNDLLDKLKSNIEEVRARGSVMYVFADSDDQFEPGPGLDVVNMAHASHLIAPILFSIPLQFLSYYVALVKGTDVDQPRNLAKSVTVE
CGIVGAIAQRDVSAILLEGLKRLEYRGYDSAGMAVVEAANKIQRQREVGKVAALEEAITKYPLPGRTGIAHTRWATHGKPSVTNAHPHMSENLAIVHNGIIENYEALRQDLRDKGYEFTSETDTEVVAHLIDSMYQETGDMLQAFRKTIAQLHGAYALAVVHSSEPNRILAAREGSPLVVGVGIGENFLASDALALLQVTDRFIYLEEGDITEVTLEQITIWDGSGAKVERPVVREHGGLDSVEKGEYRHYMMKEIYEQPKVIKATLEGRISGDHILEQVLGADAANVFDGVGSVQIVACGTSYHSGLVARYWIEELVGIPCQVEVASEYRYRKHVVQPDMLFVTISQSGETADTLAALRQAKKAGFKSALAICNVPGSSLVRESDLTVMTQAGPEIGVASTKAFTTQLVALLILTIALGRRHGLTKEKEAELVEGLKALPGLIQKVLDLDDVINKTSEAFAEKHHSLFLGRGSMYPVAMEGALKLKEISYIHAEAYPAGELKHGPLALVDKDMPVITVAPNNELLEKLKSNLQEVRARGGELYVFADAEVALEEEPGVHVIPIPAVHDILAPIVYTVPLQLLSYHVAVLKGTDVDQPRNLAKSVTVE
CGIVGAVAHRNVTPILLEGLRRLEYRGYDSAGIAVIAADGSLERVRRPGKLRELEAALESALVEGETGIAHTRWATHGVPSERNAHPHVRERVAVVHNGIIENHEALRRQLQQKGYEFLSETDTEVVVNQIHDFLEQGFPLLEAVRATVGILEGAYAIGVVSTCEPGRLIAARKGSPLVVGLGESENFVASDVFALVGETQRFVFLEEGDLVELTTESVRVYGKDGGRVERPVHETRLAPDSVERGEYRHYMQKEIHEQPVAVEKTLSGRIHQGKVLSAAFGERAEAAFEHVRAVQIVACGTSYHAGKVARYWFEALAGLPCSVEVASEFRYRRQVVQPGTLFVTISQSGETADTLAALKAAKELGYAHTLAICNVPESSIVRESDSCLMTRAGPEIGVASTKAFTTQLTALLLLVLALGRRHALAAEQEAKIVRELETLPAQIRHVLQLEDEIAAWAELFGEKHHALYLGRGAQYPVAMEGALKLKEISYIHAEAYPAGELKHGPLALIDNEMPVVAVAPNNELLEKLKSNLQEVQARGGELYVFADAEAPIENVPGVRILRVAETDEVVAPIVYSVPLQLLAYHVALIKGTDVDQPRNLAKSVTVE
CGIVGAAARREISEILVEGLKRLEYRGYDSAGVAIIDSNGEIGCHKTLGKVAVLDAAVSKAPLSGSTGIAHTRWATHGHPSEENAHPHLSNQIALVHNGIIENHEELRRYLTEKGYEFKSQTDSETIVHLIHLEMTSGLSLLDGIHAAVKRLEGAFGLAVISKTEPDRIICARSGSPLVLGLGLGENFLASDQLALRQVTDTFIYLEEGDFAEITPSSYRIWDKDGAEIERKTHRITEKAESADKGKYRHYMLKEIYEQPDVVRNTLAGRLGTDHILEQAFGINAKAVLDKTKAVQIVACGTSYHAAMVAQYWIEGIAGVPCRVEVASEFRYRKFVVQEDTLLVTISQSGETADSLAALRLAKTLGYAATMTICNVAQSSLVRESDLALMTEAGPEIGVASTKAFTTQLVALMLLTVALGRRKNLDQNQEADIVSALHQLPNLMEETLKLDKTIHKMAEAFAEKHHALFLGRGAQWPIAMEGALKLKEISYIHAESYAAGELKHGPLALVDADMPVVAVAPNNQLLEKLKSNLEEVQARGGQLFVFADKASGFSSSQGINLVNVPNVPDVIAPIIYTIPLQLLSYHVAVLKGTDVDQPRNLAKSVTVE
CGIVGAVSERDVQGILLEGLRRLEYRGYDSAGMAVINGQHLVQRAREVGKVAALADAIEANPLAGHLGIAHTRWATHGEPSQVNAHPHMSERLAIVHNGIIENYQELRDELRAEGFEFTSQTDTEVVAHLIEKYFREQGKLYEAVKAAIQRLRGAYALAVVHADEPDHLVVCREGSPLVVGVGIGENFIASDQLALLPVTDRFMFLEEGDIADIRKDNIRIHDRSGQPVERTITRFEHGADSADKGEYRHFMLKEIYEQPKVIKATMEGRITDSRVLEQALGTDAANLLDNVRHVQIIACGTSYHAGMVARYWIEELAGVPCSVEVASEFRYRKHVIQPDTLFLCISQSGETADTLAALRQAKQAGFRAALAICNVPGSSLVRESDLVIMTQAGPEIGVASTKAFTTQLTALLIFTLGLARHNGLSEEKEAGIVAAIHQLPKQVSDVLALDADIEEMSKAFMDKNHSLFLGRGSQFPVAMEGALKLKEISYIHAEAYPAGELKHGPLALVDSEMPVVTVAPNNDLVEKLKSNLEEVRARGGELFVFADKAADVKPEEGIHVMQLPSVHEITAPIVYTVPLQLLSYHVAVLKGTDVDQPRNLAKSVTVE
CGIVGAVSERDVHGILLEGLRRLEYRGYDSAGMAVIDSAAQVHRAREVGKVAALAEAIAANPPAGPVGIAHTRWATHGAPSQINAHPHMSGRLAIVHNGIIENYQELREELKAEGFEFTSQTDTEVIAHLIEKKYRINGDLYQAVSQAISHLRGAYALAVIHADEPDHMVVCREGSPLVIGVGIGENFIASDQLALLPVTDRFMFLEEGDMADIRRDRMEIRDREGQVVERTVSRFEHGSDSADKGEYRHFMLKEIFEQPRVIKATMEGRVTAKKVLEQALGTSAGDLLKNVQHVQIIACGTSYHAGMVARYWIEDLAGVPCSVEVASEFRYRKHVIQPDTLFLCISQSGETADTLAALRQAKKAGFRAALAICNVPGSSLVRESDLVMMTQAGPEIGVASTKAFTTQLTALLIFTLALARHNGLSEEREAEIVEALHRVPGQVEQVLALDSAIAEMSGAFMDKVHSLFLGRGSLFPVALEGALKLKEISYIHAEAYPAGELKHGPLALVDSDMPVVTVAPNNAMLEKLKSNLEEVRARGGELFVFADSQANVKAEEGLHVLSLPSVHEVTAPIVYTVPLQLLSYHVAVLKGTDVDQPRNLAKSVTVE
CGIVGAATQRNVYKILIEGLLRLEYRGYDSAGLSIIDAEGTLQTRKNIGKVAELVKVAESNPVSGFTGISHTRWATHGEPSSINSHPHNSGGISVVHNGIIENHDELRAEMIAAGYSILSATDTEVVAHLVHYYLQNTDSLRRAVEQTLSRLEGAYALGVIAESQPDTIIAARSGSPLVIGVGIDEHFIASDQMALRQVTDRFIFLEEGDLVELNSAEFTIFDQSGARVERLINELDEADQVAEKGQYRHFMQKEIFEQPTVLGNTINGRLAADHIREAIFGYKADGLFSETKNIHIIACGTSFHSGLVAKYWIEEYANIPCQVEVASEYRYRKVPVPAGTLFVTISQSGETADTLSALRKGKENGYLGFLAICNVANSSLVRESDISLMTLAGPEIGVASTKAFTTQLVALQLLALSLAKHNGLDAETEKELVGSLHQLPHLCNQILQLDSVIEAVSESFANKHHALFLGRGEQYPIALEGALKLKEISYIHAEAYPSGELKHGPLALVDEDMPVVTVAPNNQLLEKLKSNLHEVRARGGQLFVFADIASGFVSEPGTTVIDMPHVPKSLEAIIYTLPLQMLSYHVALLKGTDVDQPRNLAKSVTVE
CGIVGAVSERDVQGILLEGLRRLEYRGYDSAGMAVIDGRQAINRAREVGKVAALADAITGNGLEGAAGIAHTRWATHGEPSQINAHPHMSGRLAIVHNGIIENYQELREELKAEGFEFTSQTDTEVVAHLIEKQFRLSNSLYEAVSTAIERLRGAFALAVIHADEPDHMVVCREGSPLVVGVGIGENFIASDQLALLPVTDRFMFLEEGDIADIRRDRIEIHDRNKQPVERAVIRFEHSQDAAEKGEYRHFMLKEIHEQPRVIRATTEGRVTNTRVLEQALGTQAGNLLEDVRHVQIIACGTSYHAGMVARYWIEELAGVPCSVEVASEFRYRKHVIQPDTLFLCISQSGETADTLAALRQAKKAGFRAAMAICNVPGSSLVRESDLVIMTQAGPEIGVASTKAFTTQLTALLIFTLALARHNGLEESREAEIVEAIRLLPSQVDQVLALDGDIAEMSKSFMDKNHSLFLGRGAMFPVALEGALKLKEISYIHAEAYPAGELKHGPLALVDGEMPVVTVAPNNELLEKLKSNLEEVRARGGELFVFADQAADVRPQEGIHVMPLPSVHPITSPIVYTVPLQLLSYHVAVLKGTDVDQPRNLAKSVTVE
CGIVGGIAQRNVSEILLEGLRRLEYRGYDSAGLAAMTDAGVIERCRRMGKVKELEQGLADHPFDGKAGIAHTRWATHGKPSEVNAHPHMSERLAIVHNGIIENHDELREQLKADGYSFTSQTDTEVIVHLLHKYLQKTSNLSDAVKETVQVLDGAYALGVISADHPGKLVAARHGSPLVIGVGSGEHFIASDQLALLQVTDRFIFLNEGDVAELTADHIHVWDKHNEEVVHDVTRFDHQLGTADKGEFRHYMMKEIYEQPDVIRQCLEGRVSETRLLEQAFGVKAKEVLDQTQAIQIIACGTSYHAGMVAKYWIESLAGIPCQVEVASEYRYRKTVALPNSLFITISQSGETADTLAALRKAKDLGFTASLTVCNVPGSSLVRESDLAIMTNAGPEIGVASTKAFTSQLTALMLLTIALGRRHGMVDQVEEEIIKDLVKLPELVEKAIALDDKIEKMSQAFAEKHNSLFLGRGAMFPIALEGSLKLKEISYIHAEAYPAGELKHGPLALVDKDMPIVTVAPHNDLLDKLKSNLEEVRARGGELFVFADEKSKVKDADGLTVLNMPSCSDLMEPILYIIPLQLLSYHVAVLKGTDVDQPRNLAKSVTVE
CGIVGAVAQRDVAPILLEGLRRLEYRGYDSAGLAVQDREGYIERERALGKVASLAERLAERPLAGPTGLAHTRWATHGAPSDRNAHPHMSERLALVHNGIIENHEPLRQALEQAGHRFESETDTEVVVKQIDQQIGARGDLLAAVFDTLSLLDGAYALGVICRDEPGRLVAARRGSPLVIGIGIGEHFIASDVQALLPVTRQFIFLEEGDVADLRRDSLVIYDEHRRVVDRPVRQSELSADAAERGGYRHFMLKEIHQQPAVVAETLEGRLADHEVLEASFGPRAATLFPQVQRVQIIACGTSYHAGLVARYWFEEHAGLPCDVEVASEYRYRRHVVAPGTLFVAISQSGETADTLAALREARTLGYLATMAICNVPESSLVRESDLVLMTRAGPEIGVASTKAFTTQLVALLLLVIALGRHQQLNADDAADMVNALRSLPSALEQALELDGPVARLAELLVERQHALFLGRGLHYPVALEGALKLKEISYIHAEAYPAGELKHGPLALVDAEMPVVAIAPRDDLVEKLKSNLQEVRARGGTLMVFADSDVRYAEDDDTRVLAVPHCHPLIAPVVFTVPLQLLAYHVAVLRGTDVDQPRNLAKSVTVE
CGIVGAVAKREITEVLLQGLHRLEYRGYDSAGLAVISSQNQLQILRKVGKVNILTEATKKQGISGQIGIAHTRWATHGDIQERNAHPHVSSNIIVVHNGIIENYQSLRQVLSKRGYSFFSDTDTEIIAHLVHWEQCQGGILADIIQNVIFQLHGNYSIVIMDSLDCNKLVAVCSGSTLIIGCGDGENFIASDKNALLPVTCCLIFLETGDIAEITSQNIKIRNHLGNIVERSKLLAKKTYIEETYSQYRHYMQKEIFEQPCAIQNTIAGRLQSDFIDLSELGENINILFSKVQHVQIIACGTSYHSAMISRFWLEKLANLPCDIEIASEFRYRELVVRPGSLLITISQSGETADTLAALRLTKNSGYLGSLTICNTEHSTLVRESDFALITYAGSEISVASTKTFTAQLTLMLILITYIARIRGMEHVIFHQIIRTIEKLPRSIEQILSLEKEIKILANKFIHKKHALFLGRGSLLPIAMEGALKLKETAYIHAEAYAAGELKHGPLALINDDIPVIVIVANDYLINKVKSNIEEVHARGGKLYIFAEQNTGFIQCKNINITLLPKTEPIIAPIIYAVPMQMLAYYIAVVKGNNVDQPRHLAKSVTVE
CGIVGGIAERNLVPILLEGLKRLEYRGYDSSGIAVLGSEQDIQRVRALGKIKSLEQKIQESPISGQVGIAHTRWATHGIPAENNAHPHINNEVAVVHNGIIENYQALKQLQLEKGYRFTSETDTEVVAHCVHRQQQTSETLLESVQKAIVHFEGAYAIGVVSVHEPDTLIAARKGSPLVIGVGIGEHFIASDVSALLPVTQNFIFLEEGDVAEIKRDSVEIFNAQGQKVAREVKQSSVSMHAIELGEHRHFMHKEIFEQPQAVTDTLEGRITQDHVLVSAFGHEAETLFESIQQVQIIACGTSYHAGLVAKYWFEDIIGLPCQVEVASEYRYRNPVVLNNTLFVTISQSGETADTLAALQQIKNLKKIPTLSICNVPESSLTRESDLTFLTHAGPEIGVASTKAFTTQLVALSLLVTAVGKTLNLMSETERKIVHGLQKLPGLLQKALTHEDSIKQIAQGFADKTSALFLGRGTMFPIALEGALKLKEISYIHAEAYPAGELKHGPLALIDEHIPVIAIAPHDDLLEKLKSNLQEVKARGGQMIVFEDEKSCVGSEDNFEVVKATSVGRITAPITFNIPLQLLSYHVALIKGTDVDQPRNLAKSVTVE
CGIVGIVSQRNILKFLLTGLNHLEYRGYDSSGLAVIDNNNKLRCIKKVGKVNVLEKANKKMSFLGKTGVAHTRWATHGPPTENNAHPHISGNIAVVHNGIIENHEHLRSKLKSYKYKFNSDTDTEVIAHLIHWEQKNGGSLTEVVKRVSRMLFGIYSTVVMDSNNPNILIAECFGSPLIIGLGICENSIASDQLALLNLSKNFIFLKNGDIAEITNSKIRIWDKFNNKINRDTVQTKISLDINKKGNFKHFLKKEIFEQPKAIKNTLKNRIKKNYIYLSELSGKFNKTIKYIKHIKLVACGSSYNSAMVSKYWFEKFAGLSCNIEIASEFCYRKIVICKNSLLIFLSQSGETADILSALRLIKKFNYVFSISICNTPESSLIRESEISILTHAGVEISVASTKTFTTQLTALLMLISHICYIRKINEKSQTDIFNAIQILPNRIEQMLLVKNSVKKLVKNFSNKKNVIIIGRGELYPIAIEAALKLKETSYIHAEGYAAGELKHGTLALIDTNTPVIVLVCKNKLLRKTLSNIEEIKSRGGQIYIFSEKSIFFSKSSNVNITKLPFVEELLVPMAYIVPMQLLSYYIGIEKNVDVDHPRNLAKTVTVE
CGIIGAVGARNMVPVLVEGLSRLEYRGYDSAGIAVLSEDNRIRRVRAVGRVAEMQGKAQSENLTGTLGIGHTRWATHGGVTESNAHPHISREIAVVHNGIIENHDEQRQRLQAMGYEFESQTDTEVIAHLIHHYLAQDLSLLDAVKHAVKELTGAFAISVLSIHYPGRMICARQGCPLLIGLGEGENFIASDVSAVLSATRNVIYLEDGDVADITKDQVRIFDAADQLVERTVHRSDLSLASLELGPYAHFMQKEIHEQPRALTDTLEAIIDDNAFSPALFGAEAATVFNEVDSILILAAGTSYYAGLTAKYWLEGIAQLPTSVEIASEYRYRKSVPNPRQLIITISQSGETLDTMEALKHAKSLGQHLTLAICNVQESAIPRASRLVLYTRAGAEIGVASTKAFTTQLVALFTLAATFAKQRGLSQQEEQAYIDELRHLPGSVQYALNLEPQIREWAKAFSNKYHALFLGRGMHYPIALEGALKLKEISYIHAEAYPAGELKHGPLALVDKNMPVVVIAPNDALLEKVKSNMQEVSARGGELFVFADADSNFTASEGVHVIRTPRHVGVLSPILHTIPVQLLAYHAALLKGTDVDKPRNLAKSVTVE
CGIVGANSTRNITNILIEGLKKLEYRGYDSAGLAVIDDHNQIDICKEVGKVIELEKAVHSSNFKGDIGIAHTRWATHGKPSKANSHPHASEKFCIVHNGVIENFAELKKSLIDEGYHFKSDTDTEVVAHLLDREWNDSKSIIDNIKIITKLLKGAYALAIISQKFTDKIVAVRSGSPLVIGVGIDENFISSDTLSLLPVTNRFSYLDEGDIAIISKQDVKVFDSKGVPKNLEVEEYNYSSSSATKDGYKHYMLKEIYEQPEAISNTIMASLNDGEISLDNFDRKAQELFENTKHISIVACGTSYNAGMTAKYWIEKYAKIPCSVEIASEIRYRDNIVVDGSLFVSISQSGETADTLESLRKSKRQNYIGSMCICNVPNSSLVRESDIAFMTKAGVEIGVASTKAFTTQLVALAIFTLVMSKLKRSLSDDEVKYTKELNNIRALVMGALKLDPEIDEISEYFSDKEHTIFLGRGLYYPIAIEGALKLKEISYIHAEAYPSGELKHGPLALVDKHMPIVAMVPNDDLLDKTLSNLQEVHARGGKLILFVDKVIKDVSFDNSIVLELDGGHDFSAPIVFTIPLQLLSYHVAIIKGTDVDQPRNLAKSVTVE
CGIVGGICKYNITPILLNGLKRLEYRGYDSAGIVVLSNNNKLNRVRAVGKVINLETNIQKQKIQGNVGIAHTRWATHGEPSTQNAHPHIFDTVSVVHNGIIENFLKLKQEQKAQGYAFTSDTDTEVIVHGIHQALKTSKNLLQATQKSIKTFEGAYGLGVISPSYPGHIVVARSGSPLIIGISNEGNFITSDQVALLGITKKFIFLEEGDIADITLNSITIYNQDDEQVNRVIKISNLNSKQIDLGDYKHYMQKEIFEQPQAIRDTLESRITKDTVSLSAFGHNAETIFTNIKHIQIIACGTSYNAGLVAKYWLEDIAKVPTNIEVASEYRYRNPVVLNNTLLVTISQSGETTDTLEALKSVKQHNNIHTLTICNCAESFLTRESELTLLTHAGPEISVASTKAFTTQLVSLALLSVAIGKHKQVDKKQETAIVDGLNRLPGLIKKTLEQESQIIELAQSFKNKFNAIFLGRGTMHAIAMEGALKLKEISYIHSEAFPAGELKHGPIALIDQDTPVIAIAPNDQLLDKLKSNLQEVKSRGSQMIVFEDEMSNVTPMQNMTVMSITHNLGIIAPIIFTIPLQLLSYHVALIKGTNVDKPRNLAKSVTVE
CGIVGGICKNNITPILLSGLKRLEYRGYDSAGIVVLSNDNKLSRVRVVGKVINLETSIQKQSLQGNIGIAHTRWATHGEPSTQNAHPHIFGTVSVVHNGIIENFLKLKQKQKEQGYDFTSDTDTEVIVHSIHQALKTSVNLLKATQKAVKIFEGAYGLGVISSEYPGHIVVAKNGSPLIIGISDEGNFIASDQVALLDITKKFIFLEEGDVADITFDSITIYNKDGRQINRSIKTSNLNSKQIDLGDYKYYMQKEIFEQPQAIRDTLESRITKNTVLLSAFGYRAKTIFKNTKHIQIIACGTSYNAGLVAKYWLEDIAKIPTNIEVASEYRYRNPIVLDNTLLITISQSGETADTLEALRIKKRYKNIHTLTICNCAESSLTRESELILLTHAGPEISVASTKAFTTQLVSLALFSVAIGKHKQVDKQQEASIVDGLNRLSGLIKKTLEQENKIIKLAQSFKDKFNAIFLGRGTMHAIAMEGALKLKEISYIHSEAFPAGELKHGPIALIDKDTPVIAIAPNDQLLDKLKSNLQEVKSRGSQMIVFEDEMSNVLPMKNMTVMSITHLGRITAPIIFTIPLQLLSYHVALIKGADVDKPRNLAKSVTVE
CGIVGGVSKTDLVPMILEGLQRLEYRGYDSAGLAILGADADLLRVRSVGRVAELTAAVVERGLQGQVGIGHTRWATHGGVRECNAHPMISEQIAVVHNGIIENFHALRAHLEAAGYTFTSETDTEVIAHLVHHYRQTAPDLFAATRRAVGDLRGAYAIAVISSGDPETVCVARMGCPLLLGVADDGHYFASDVAALLPVTRRVLYLEDGDVAMLQRQTLRITDQAGASRQREEHWSQLSAAAVDLGPYRHFMQKEIHEQPRAVADTLEGALNSQLDLTDLWGDGAAAMFRDVDRVLFLASGTSHYATLVGRQWVESIVGIPAQAELGHEYRYRDSIPDPRQLVVTLSQSGETLDTFEALRRAKDLGHTRTLAICNVAESAIPRASALRFLTRAGPEIGVASTKAFTTQLAALYLLALSLAKAPGASERAAGGSPGRLRQLPGSVQHALNLEPQIQGWAARFASKDHALFLGRGLHYPIALEGALKLKEISYIHAEAYPAGELKHGPLALVDRDMPVVVIAPNDRLLEKLAANMQEVHARGGELYVFADSDSHFNASAGVHVMRLPRHAGLLSPIVHAIPVQLLAYHAALVKGTDVDRPRNLAKSVTVE
CGIVGAVAQRDIAEILLEGLRRLEYRGYDSAGLAVVDNAGHMTRLRRLGKVQMLVQAAEEHPLHGGTGIAHTRWATHGEPSEGNAHPHVSGHIVVVHNGIIENHEPLRELLKTRGYEFVTETDTEVIAHLVHWELEQGGTLREAVLRAIPQLRGAYGTVIMDNRDPSVLLAARSGSPLVIGLGVGENFIASDQLALLPVTRRFIFLEEGDIAEVTRRSVAIFNTQGESVSRPEIESNVQYDAGDKGIYRHYMQKEIYEQPNAIKNTLAGRISHGEVDLSELGPNADELLSKVEHIQIVACGTSYNSGMVSRYWFEALAGVPCDVEIASEFRYRKSAVRRNSLMITLSQSGETADTLAALRLSKELGYLGSLAICNVPGSSLVRESSLALMTKAGTEIGVASTKAFTTQLTVLLMLVAKLGRLKGVDAAVEHDIVHGLQALPSRIEQMLSQDKRIEALAEDFSDKHHALFLGRGDQYPIALEGALKLKEISYIHAEAYAAGELKHGPLALIDADMPVIVVAPNNELLEKLKSNIEEVRARGGVLYVFADQDAGFTSSDNMNIIPMPHVEEVIAPIFYTVPLQLLAYHVALIKGTDVDQPRNLAKSVTVE
CGIVGAVAQRDIAEILLEGLRRLEYRGYDSAGLAVVDSEGHMTRVRRLGKVQMLAQAVEEQPLHGGTGIAHTRWATHGEPSESNAHPHVSEHIVVVHNGIIENHEPLRALLQSRGYVFVTETDTEVIAHLVHWELEQGGTLREAVLRAIPQLRGAYGTVIMDTRDPGTLLAARSGSPLVIGLGMGENFIASDQLALLPVTRRFIFLEEGDIAEVTRRSVVIFDKSGAEVKRQEIESNLQYDAGDKGIYRHYMQKEIFEQPNAIKNTLTGRISHGEVDLSELGPNANEMLAQVEHIQIVACGTSYNSGMVSRYWFEALAGVPCDVEIASEFRYRKSAVRRNSLMITLSQSGETADTLAALRLSKELGYLGSLAICNVPGSSLVRESDLALMTKAGTEIGVASTKAFTTQLTVLLMLVAKLARLKGQDASIEHDIVHGLQALPNRIEQMLSQDKRIEQLAERFSDKHHALFLGRGDQYPIAMEGALKLKEISYIHAEAYAAGELKHGPLALIDAEMPVIVVAPNNELLEKLKSNIEEVRARGGELYVFADGEAGFNGSDNMHIIEMPHVEETIAPIFYTVPLQLLAYHVALIKGTDVDQPRNLAKSVTVE
CGIVGAVAQRDVAEILLEGLRRLEYRGYDSAGLAVVDSEGHVARLRRLGKVQVLSQAAEEHELHGGTGIAHTRWATHGEPSEENAHPHISEHITIVHNGIIENHEPLRELMIGRGYRFVSETDTEVVAHLVHFEQKQGGTLVEVVKRVIPQLRGAYGMVVLDNRDSSVLVAARSGSPLVIGRGVGENFIASDQLALLPVTRRFMFLEEGDVAEITRRDVRVFDKSGQLATREEIESKVSYDAGDKGAYRHYMQKEIYEQPMAIKNTLEGRFSHGEINLSELGPKADELLAKVEHVQIIACGTSYNSGMVSRYWFEALAGIPCDVEIASEFRYRKPAVRKNSLMITLSQSGETADTLAALRLSKELGYLGSLAICNVAGSSLVRESDMALMTKAGVEIGVASTKAFTTQLTVLLMLVARVGRLRGMDAQIEHDIVHGLQALPARIEQMLSQDKLIESLAEGFSDKHHALFLGRGDQYPIAMEGALKLKEISYIHAEAYAAGELKHGPLALIDADMPVVVVAPNNELLEKLKSNIEEVRARGGELYVFADEDAGFTSSENMKIIPLPHIEEVIAPIFYTVPLQLLSYHVALIKGTDVDQPRNLAKSVTVE
CGIVGAVAQRDIAEILLEGLRRLEYRGYDSAGLAVVDAEGNVNRLRRVGKVNKLTEAAEQHELHGGTGIAHTRWATHGEPTEANAHPHVSDYITVVHNGIIENHEPLRELLIERGYHFSSETDTEVIAHLVHWEQRQGGTLLEVVQRVIPQLRGAYGTVVMDSRDPSVLVAARSGSPLVIGRGVGENFLASDQLALLPVTRRFIFLEEGDVVEMTRRTVNIFDKQGNAVERPEIESQVQYDAGDKGAYRHYMQKEIYEQPLALKNTLEGRFSQGKINLSELGPRADELLAKVQHVQIIACGTSYHSGMVARYWFESLAGVPCDVEIASEFRYRKSAVRPGSLIITLSQSGETADTLAALRLSKELGYLGSLAVCNVAGSSLVRESDLALMTKAGTEIGVASTKAFTTQLAVLLMLVARLGRLKGMAESVEHEIVHGLQALPARIEQMLSLDKNIEALAEGFSDKHHALFLGRGDQYPIAMEGALKLKEISYIHAEAYAAGELKHGPLALIDADMPVIVVAPNNELLEKLKSNIEEVRARGGQLYVFADQDAGFVSSEGMTIIPLPHVEEIVAPIFYTVPLQLLSYHVALIKGTDVDQPRNLAKSVTVE
CGIVGAVAQRDIAEILLEGLRRLEYRGYDSAGLAVVDANGQATRLRRVGKVSNLAAAAEHTALAGGTGIAHTRWATHGEPSESNAHPHISGDIIVVHNGIIENHEPLRELMIGRGYTFTSETDTEVVAHLVNWERQNGGSLLDVVQRVIPQLRGAYGMVILDSRDPSTLVAARSGSPLVIGRGVGENFIASDQVALLPVTRRFIYLEEGDIAQITRRDVTIVDGSGDVVQRREIESNAQYDAGDKGVYRHYMQKEIYEQPVAIKNTLSGRFSHGEVDLSELGANADSLLANVEHIQIVACGTSYNSGMVSRYWFESLANVPCDVEIASEFRYRKSAVRKNSLLITLSQSGETADTLAALRLSKELGYLGSLAICNVAGSSLVRESDLALMTKAGTEIGVASTKAFTTQLTVLLMLVAKIGRLKGVNPQVEQDIVHSLQALPSRIEQMLSQDELIASLAEDFSDKHHALFLGRGDQYPIAMEGALKLKEISYIHAEAYAAGELKHGPLALIDADMPVIVIAPNNELLEKLKSNIEEVRARGGLLYVFADADAGFANSDGMRIIPLPHVEEVIAPIFYTIPLQLLSYHVALIKGTDVDQPRNLAKSVTVE
CGIVGAVAQRDIAEILIEGLRRLEYRGYDSAGLAVVDNEKNMFRLREVGKVQVLADEVDKQPVLGGTGIAHTRWATHGEPNEKNAHPHVSDYIAVVHNGIIENYEELRVQLIALGYQFISDTDTEVIAHLVHWEQKQGGTLLEAIQRVIPRLRGAYGAVIMDSRDPGTIIAARSGSPLVIGLGVGENFLASDQLALLPVTRRFIFLEEGDIAEVTRRTVRIFNTQGKPVEREQIESNIQYDAGDKGIYRHYMQKEIYEQPMAIKSTLERRLSHGQVDLSELGPNAAKLLAKVEHIQIVACGTSYNAGMVSRYWFEALAGIPCDVEIASEFRYRKSARRSGSLLITLSQSGETADTLAALRLSKELGYLTSLTVCNVAGSSLVRESDFALMTKAGAEIGVASTKAFTTQLTVLLMLVAYLGRLKGVDAEQEQEIVHALHALPSRIEGMLSKDKIIEVLAEDFSDKHHALFLGRGDQYPIAVEGALKLKEISYIHAEAYAAGELKHGPLALIDADMPVIIVAPNNELLEKLKSNIEEVRARGGLLYVFADQDAGFTDSEGMKIIPLPHVEELIAPIFYTVPLQLLSYHVALIKGTDVDQPRNLAKSVTVE
CGIVGAVAQRDIAEILIEGLRRLEYRGYDSAGMAVVDHEGHLQRLREVGKVQMLAEEAEKNPVSGGTGIAHTRWATHGVPSERNAHPHTSGFIAVVHNGIIENYLELKEELKQLGYIFSSDTDTEVIAHLVHHEQQKGGALVEVVQRVIPQLRGAYGTVIMDSRTPELLVAARSGSPLVIGLGVGENFLASDQLALLPVTRRFIYLEEGDIAEVTRRTVRIFDKQGQAVEREQIESNVQYDAGDKGVYRHYMQKEIYEQPMAIKNTLEGRFSKDNIDLSELGPKASEILSQVEHIQIVACGTSYNAGMVARYWFESLAGIPCDVEIASEYRYRKPAHRKGSLMITLSQSGETADTLAALRLSKELGYLTSLAVCNVAGSSLVRESDFALMTKAGAEIGVASTKAFTTQLTVLLMLVAYMGRIKGASPELEESIANALHALPARIESMLSQDKVIEALAEDFSDKNHALFLGRGEQYPIAVEGALKLKEISYIHAEAYAAGELKHGPLALIDADMPVIIIAPNNELLEKLKSNIEEVRARGGLLYVFADQDAGFEASENMKIIPLPHVEELIAPIFYTVPLQLLSYHVALIKGTDVDQPRNLAKSVTVE
CGIVGAVAQRDIAEILLEGLRRLEYRGYDSAGLAVVDKDGHLQRLRRVGKVRALTEAAQAHPLSGGTGIAHTRWATHGEPTENNAHPHVSGHIVVVHNGIIENHEPLREQLRSRGYTFVTETDTEVIAHLVHWEQRQNGALVEVMQRVVGALRGAYGTVIMDSRDPNMLVAARSGSPLVIGLGVSENFLASDQLALLPVTRRFMYLEEGDIAEITRRTVQVWDKAGQIVERPEIESQVKYDAGDKGLFRHYMQKEIFEQPQGIKNTLKGRFSHGEVTLSELGEGANALLSQVQHVQIIACGTSYHSAMVSRYWFEALAGVPCDVEIASEFRYRKPAVRPGSLLITLSQSGETADTLAALRLTKTLGYLGSLAICNVSGSSLVRESDMALMTRAGTEIGVASTKAFTTQLTVLLMLVVRIGRLRGMEKRVEEDIVHALQALPSRIEQMLSLDEPIETLAEGFSDKHHALFLGRGDLYPIAMEGALKLKEISYIHAEAYAAGELKHGPLALIDADMPVIVIAPNNELLEKLKSNIEEVRARGGLLYVFAEQDAGFTASENMKIIPLPHVEQIVAPIFYTVPMQLLAYHIALIKGTDVDQPRNLAKSVTVE
CGIVGAVAQRDVAEILVEGLRRLEYRGYDSAGVAILDTECNLQRVRRLGKVKELADAVDSNPITGGTGIAHTRWATHGEPSEANAHPHVSENIALVHNGIIENHEELRSLLTERGYSFASQTDTEVIAHLVEWELRSAKTLLEAVQKTAAQLEGAYGTVVMDRRDPERLVVARSGSPLVIGLGIGENFLASDQLALLNVTRRFMFLEEGDVAEITRREVNIFDLNGEPVAREVHESNLQQDAADKGQYRHFMQKEIYQQPSALINTMEGRISNDTVIVESIGAGAADILRNVEHVQIVACGTSYNAGMTARYWFEALAGVSCDVEIASEFRYRKFVTRPNSLLITLSQSGETADTLAALRLAKEKGYMSAMTICNVAGSSLVRESDLAFMTRAGTEIGVASTKAFTTQLATMLMFVTALGKQKGVDPKKEKEIVTSLHQLPAQIEKALAFDKPIEQLAEDFADKHHALFLGRGEFYPIAMEGSLKLKEISYIHAEAYAAGELKHGPLALIDADMPVIVVAPTNDLLEKLKSNIEEVRARGGLLYVFADSDAGFEECEGMKIITMPKVDEFIAPIFYTIPMQLLSYHVALIKGTDVDQPRNLAKAVTVE
CGIVGAVAQRDVAEILVEGLRRLEYRGYDSAGVAILDTECNLQRVRRLGKVKELADAVDSNPIVGGTGIAHTRWATHGEPSEANAHPHVSGDISIVHNGIIENHEYLRALLQERGYVFESQTDTEVIAHLVEWELRSAKSLLEAVQKTAAQLEGAYGTVAMNRRDPERLVVARSGSPLVIGLGIGENFLASDQLALLNVTRRFMFLEEGDVAEITRRDVNIFDVHGNAVEREITESNAEHDAGDKGQYRHFMQKEIFEQPTALINTMEGRISNDTVIVESIGAGAADILRNVEHVQIVACGTSYNAGMTARYWFEALAGVSCDVEIASEFRYRKFVTRPNSLLITLSQSGETADTLAALRLAKEKGYMSAMTICNVAGSSLVRESDLAFMTRAGTEIGVASTKAFTTQLATMLMFVTALGKQKGVNPQKEKEIVTSLHQLPTQIEKALAFDKSIEQLAEDFADKHHTLFLGRGEFYPIAMEGSLKLKEISYIHAEAYAAGELKHGPLALIDADMPVVVVAPTNELLEKLKSNIEEVRARGGLLYVFADEKAGFEPCDGMKIITMPHVSEYTAPIFYTVPMQLLSYHVALIKGTDVDQPRNLAKAVTVE
CGIVGAVAQRDVVDILVEGLRRLEYRGYDSAGVAVVSGNGELQRVRRLGKVKELADAILASPTPGGTGIAHTRWATHGEPSERNAHPHVSEHIAVVHNGIIENHSPLRTRLQAEGYVFTSDTDTEVIAHLVEKELQTSGNLLAAVQTVVKQLHGAYGTVLMDKNDPSRLVVARSGSPLVIGLGIGENFIASDQLALLPVTRRFIFLEEGDVAEITRHSIDIYDRDGVKVERQIHESTASYDAGDKGQYRHFMLKEIYEQPHAVLNTLEGRLSNDSVLDETFGNGAAELFKKVKHVQIVACGTSYHSGLVARYWIESFAGISCNVEIASEFRYRKSFVQPNSLLVSISQSGETADTLAALRLAKDLGYLGSLTICNVAGSSLVRESDLAFMTRAGAEIGVASTKAFTTQLVGLAMLVLAIGKYNGLSAAQQHDMVGALKNLPAKLEESLALAPQIEALAEEFADKHHALFLGRGDQYPIAMEGALKLKEISYIHAEAYAAGELKHGPLALIDAEMPIIVVAPNNDLLEKLKSNVEEVRARGGILYVFADVDAHFESDATMRVINVPHIHHWLAPILYTLPLQLLSYYVAIIKGTDVDQPRNLAKSVTVE
CGIFGYINRGQILNTLIEGLQRQEYRGYDSAGLAIDDADGTVDIYREVGKVAALRKANTEELFDVHAGIAHTRWATHGQPQRKNCHPQRSDEFTVVHNGIITNYRELKALLTSKGIQFESDTDTECIAKLTKFNKDQDLDFSQLAKLVVVELEGAYGLLIKSTHFPDEIVATRKGSPLLVGVKTSEFFLASDPAAVVEHTKKVLFLEDDDIAHIYDGELHIHRVENAAPTRSIQTLEMELNQIMKGEFDHFMQKEIFEQPESIVNTMRGRIDFEAKTVQLGGLRTLTTIRRCRRLIMIACGTSYHSCLAVRSIFEELTEIPVSVELASDFLDRRSPVFRDDVCVFVSQSGETADSLLALQYCIDRGAL-TVGIVNSVGSSISRQTHCGVHINAGPEIGVASTKAYTSQYTALVLFALSLSDDSIHKKERREAIIDGLSKISEQISEVLKLNDSIKQMCDELCEQKSLLLLGRGYQHATALEGALKIKEISYMHSEGVLAGELKHGVLALVDENLPIIVLATRDSLFPKVMSAVEQVVARSGNPIIICNKGDKTMSDGKFKTIELPSTVDCLQGLLNVIPLQLMSYWLAVKRGIDVDFPRNLAKSVTVE
CNYLVEKSRGEIIDTLVEGLQRLEYRGYDSTGIAIDGDGADETFFKQIGKVSALEREIAERRFVSHCGIAHTRWATHGQPRQVNCHPHRSDEFVVVHNGIITNFRELKTLLRNKGYEFESDTDTEVIAKLFKHENGHELDFHELTKQVLLELEGSYGLLCRSSRYPCEVIATRKGSPLLVGVKSVEFFLSSDAASVIKHTKKVLFLEDDDIAHIYDGELHIHRSVGASATRSIQTLEMELAQIMKGPYDHFMQKEIFEQPESTLNTMRGRIDFENNTVMLGGLKSLPAIRSARRLTMIACGTSYHSCLATRAIFEELSEIPVSIELASDFLDRRCPVFRDDVCIFVSQSGETADTMLALNYCIERGAL-TVGIVNSVGSSISRVTHCGVHINAGPEIGVASTKAYTSQYIALVMLALSLSNDRVSRIERRKEIIQGLKKIPRQIKQVLQLEKQIKHLCEELCNQKSLLLLGRGYQFASALEGALKIKEISYMHSEGVLAGELKHGVLALVDENLPIIAFGTRDSLFPKVVSSIEQVTARKGRPIIICNENDEVAQNSNLLTLEVPLTVDCLQGLLNIIPLQLTAYWLAVNNGIDVDFPRNLAKSVTVE
CNYLVEKSRGEIIDTLVDGLKRLEYRGYDSTGIAIDGDELDSTFFRQIGKVSSLEKEIADVTFVSHSGIAHTRWATHGEPKQINCHPQRSDEFVIVHNGIITNFRELKTLLLNKGYQFESDTDTECIAKLFKHNLKNGHDLHELTKLVLLELEGSYGLLCKSNHYPNEIIATRKGSPLLVGVKSVEFFVSSDAASVIKHTKKVLFLEDDDIAHIYDGELHIHKEVGASMTRSIQTLEMELAQIMKGPYKHFMQKEIYEQPESSFNTMRGRIDFENKNVMLGGLKALPVIRRARRLIMIACGTSYHSCLATRAIFEELSEIPVSVELASDFLDRRSPVFREDVCIFVSQSGETADTMFALNYCLERGAL-TIGIVNTVGSSISRVTHCGVHINAGPEIGVASTKAYTSQYVALVMVALSLSDDRVSKIERRKEIIDGLKLIPGQIKQVLNLEDKIKKLVTELKDQKSLLLLGRGYQFASALEGALKIKEISYMHSEGVLAGELKHGVLALVDENLPIIAFGTRDSLFPKVVSSIEQVTARKGKPIIICNENDDVWAKKNLVTLEVPQTVDCLQGLLNIIPLQLMSYWLAVNKGIDVDFPRNLAKSVTVE
CGIFAYLNRQQVLELLLQGLKRLEYRGYDSTGVAIDGAGDDILLVKRTGKVKVLEDAIAEQPVDIHIGIAHTRWATHGVPSELNSHPQRSDSFVVVHNGIITNYKDVKTLLEKRGYVFESETDTEVIAKLVHWQTHPGYTFGELVEQAIQQLEGAFAIAFKSKHFPGECVASRRGSPLLVGIKAVEYFFASDASAVIEHTNRVIYLEDDDVAAVKRSIHRLNKSSDDPHIREIITLKMEIQQIMKGNYDYFMLKEIFEQPESVVNTMRGRVRFDTQTIVLGGIKEYPEIKRCRRLMLIACGTSYHSAVATRQLLEELTELPVMVELASDFLDRNTPIFRDDVCFFISQSGETADTLMSLRYCKQRGAL-IVGITNTVGSSICRESNCGVHINAGPEIGVASTKAYTSQFISLVMFALVMSEDRLSLLQRRQEIIAGLSQLDEHIRSVLKLNSQVQELAKELYKHKSLLIMGRGFNFATCLEGALKVKELTYMHSEGILAGELKHGPLALVDDEMPVLMIVTRDPVYTKCMNALQQVTSRKGRPILICEENDTETMSFSTRSLQIPRTVDCLQGILTVIPLQLLSYHIAVLRGCDVDCPRNLAKSVTVE
CGIFGYINRKYIVDTLINGLQRLEYRGYDSAGLAIDDKKNEVYAVKEVGKVASLKKLVDEQVFDSHAGIAHTRWATHGPPSRVNCHPHRSDEFSVVHNGIITNYKELKTLLESKGFKFETETDTEAIAKLTKYIWSEHPDLSSLVKAVIKELQGAFGLLLKSVHYPHEVVAARKGSPLVIGVRTTEFFLSSDPSSIVEHTKKVLYLEDDDIAHIHEGSLNIHKDDGSSNVRTIQTLEIQLQEIMKGRFDHFMQKEIFEQPESVVNAMRGRLDAVNKTVTLGGLRQYSTIRRCRRIIFIACGTSYHSCMAVRGVFEELTEIPIAVELASDFLDRQAPVFRDDTCVFVSQSGETADSLGALRYCLERGAL-TVGIVNTVGSSISLLTHCGVHINAGPEIGVASTKAYTSQFVCMVMFALSLSEDRASKQKRREEIIEGLTRISDQFKEVLKLDQPIKKLCERFKNQKSLLLLGRGSQHATALEGALKIKEISYLHCEAVMSGELKHGVLALVDENLPIVMILTRDDIFAKSLNAYQQVIARSGRPIIICNEDDPEFPTDKTDKIEVPKNVDVLQGLINVVPLQLMSYWMAVAEGVNVDMPRNLAKSVTVE
CGIFAYLNRRYILDVLFNGLRRLEYRGYDSAGIAIDNSSPSSSPFRQAGNIESLVNSVNEEVFYFHAGIAHTRWATHGEPAPRNSHPQSSGDFLVVHNGVITNYEVLKETLVRHGFTFESDTDTEVIPKLAKFEGGQTVTFCEVVFEVMRHLEGAYALIFKSWHYPNELIACKLGSPLLLGVKEKEFFLSSDPHALVEHTKKVLVIEDGEVVNLKDGGVSILKFRPASVERALSVLEMEVEQISKGKYDHYMQKEIHEQPESLTTTMRGRLIRGKTVLLGGLKDHLKTIRRSRRIVFIGCGTSYNAALASRPILEELSGIPVSMEIASDLWDRQGPIYREDTAVFVSQSGETADTLLALDYARENGAL-CVGITNTVGSSIARKTHCGVHINAGAEIGVASTKAYTSQIVVMVMLALAIGSDTISSQKRREAIIDGLLDLPYKVKEVLKLDDEMKDLAQLLIDEQSLLVFGRGYNYATALEGALKVKEVALMHSEGILAGEMKHGPLALVDENLPIAVIATRDACFSKQQSVIQQLHARKGRLIVMCSKGASVSSSGSCRAIEVPQVEDCLQPVINIVPLQLLAYHLTVLRGHNVDQPRNLAKSVTTQ
CGIFGYVNRKEILDTLLNGLSRLDYRGYDSAGLAIDDKKKEVFIYKEVGKVAGLRKLITEKTFESHAGIAHTRWATHGVPSRTNCHPHRSDEFVVVHNGITTNYKELRRLLASKGFKFETETDTEAIAKLAKYIYDENPTIEFTTLAVIQELEGAFGLLIKSVHYPHEVIAARKGSPLVVGIRSAEFFLSSDPAAVIEHTKKVLYLEDDDIAHIHDGQLNIHKDLGTSSVRAIQTIELELQEMMKGNFDYFMQKEIYEQPESIVNAMRGRLNAEKKTVTLGGLRQYSTIRRSRRIIFIACGTSYHSCVAVRGIFEELTETPIAVELASDFLDRQAPVFRDDTCVFVSQSGETADSLMALRYCLSRGAL-TVGIVNVVGSSISLLTHCGVHINAGPEIGVASTKAYTSQFVCMVMFALALSEDRTSKRQRRIDIMEGLANTSEQIKEVLKLDEKIKNLCMKFKDQKSLLLLGRGNQHATALEGALKIKEISYLHCEAVLSGELKHGVLALVDEALPLVMILTRDDNFSKSLNAYNQVVARNGRPIVICNTGDPEFPSDKTDRIEVPRTVDALQGLLNVIPLQLMAYWLAVAEGLNVDFPRNLAKSVTVE
CGIFGYVNRGEIVDNLIDGLQKLEYRGYDSSGIAIDDNKGETIIVKTPGKVKVLKQKERSTVFDNHVGIAHTRWATHGQPMISNCHPHRSDEFIVVHNGIITNYRALKTLLVSKGFKFESETDTECIAKLYKHIYDTNADLNELTKQVLYELEGSYGLLVKSTHYPGEVCGTRKGSPLLVGVKTVEFFLSSDPASVVQHTKKVLFLEDDDIAHIYDGELHIHKNAGESTTRQIQTLEMELNQIMKGPYKHFMQKEIFEQPDSTFNTMRGRIDFESNTITLGGLKSFPTIRRCRRILMIACGTSYHSCLATRSIFEELTEIPVSVELASDFLDRRSPVFRDDTCVFVSQSGETADSILALQYCLERGAL-TVGIVNSVGSSMSRQTHCGVHINAGPEIGVASTKAYTSQYIALVMFALSLSNDSVSRQERHKEIIQGLQKIPEQIKKVLLLEEKIKSLCDNLNDQKSLLLLGRGYQFATALEGALKIKEISYMHSEGVLAGELKHGVLALVDDKLPIIAFATRDSLFPKVMSAIEQVTARDGRPIVICNEGDEILSSDKLATLEVPETVDCLQGLLNVIPLQLMSYWLAVNRGIDVDFPRNLAKSVTVE
CGIFAYINYREIFNVLLDGLQRVEYRGYDSAGLCIDGQDADQPPIRSVGNIAQLRKIVFSDSFDVHVGIAHTRWATHGMPSVKNCHPQASNDFVVVHNGIMTNFMPVKQMLLERGYHFSGDTDTEVIAVLLEYLHTQEPSLVELATRITSMLEGAYALLVKSMFFPNELIACRKSSPLMVGFRRGELYFASDANSFIAHTREVIFLENGDIAHFHDGALALYATSNTPVSRAPQIIDATPEGLSKDGYEHFMLKEIYEQPESVTRTMRGRINKGDVNFDGMDASILAALSRAHCLMLISCGTSYHSCLAVRPIFEELLNLSVVVENAPYFMDRQPRVHRDDICVFVSQSGETADTIMALQYSKAAGAT-LIGVTNVPGSTVSRQTDYAISLNAGVEVGVASTKAYTSQIVLLTLLALLMSQTTNSSQKRRAEIISGLAALPAAISQCLKVSDAVISIAEEWHDASTILVIGRGYDYPTALESALKVKEVSYVFTEGIHSGELKHGPLALVDANSRVIAFCAHDRHFERGKSAIQQVKARGGRVVAITTQKDAEVENATTLCVEVPKVVDCLQGVVNVVPLQLLAYYLAVRRGHNVDCPRNLAKSVTVQ
CGIFAYLNRREILECLIRGLQRLEYRGYDSAGVAFDDAEGNISVIRKSGKVKVLEDLDMDQEHLTHVGIAHTRWATHGAPSDLNSHPQRSSEFVVVHNGIITNYKDVKQFLIQRGCHFESETDTEMIAKFIKHDTHPGLSFRELVEQVIQQLEGAFALVFKSKRFPHQCVATRRGSPLLVGLKTKSYFFASDASAIIEHTNRVIFLEDDDVAAVSDGHLTIHRLLDENVNREIITLKMEIQQIMKGNFSSFMQKEIFEQPESVFNTMRGRLNFEKESVVLGGIKDYTEIKRCRRLLLIGCGTSYHSAIATRQILEELTELPVMVELASDFLDRNTPVFRDDVCFFISQSGETADTLMALRYCKQRGAL-IVGVTNTVGSSICRESHCGVHINAGPEIGVASTKAYTSQFISLVMFSLMMCEDRISMQPRRSEIIQGLHRLPDQIKEVLKLDNDVKQLAQHLYQQKSLLVMGRGYNHATCLEGALKIKELTYMHSEGILAGELKHGPLALVDKAMPVMMVLTRDPVFPKCMNALQQVMARDGRPIIICEKGDEETKKMAFKYLEVPHTVDCLQGVLTVIPLQLMSYHIAVLKGCNVDCPRNLAKSVTVE
CGIFAYLNRREILEVLIKGLRRLEYRGYDSAGVGIDGGSKCIHLIKQTGKVQALDEEIQRQEFDVHLGIAHTRWATHGVPSPVNSHPQRSDKFIVIHNGIITNYKDLKKFLESKNYEFESETDTETIAKLVKYMYDNRETFATLVEQVTQQLEGAFALVFKSVHFPGQAVGSRRGGPLLIGVRSVEYYFASDASAVIEHTNRVIFLEDDDIAAVSDGRLSIHRIAGDHPARAIQTLQMELQQIMKGNFSSFMQKEIFEQPESVVNTMRGRVNFENNTVILGGLKDHKEIQRCRRLIMIACGTSYHAGVATRQVLEELTELPVMVELASDFLDRNTPVFRDDVCFFISQSGETADTLLALRYCKERGAL-TVGITNTVGSSISRETDCGVHINAGPEIGVASTKAYTSQFVALVMFALLMCDDRISVQPRRKEIIQGLRILPDLIKEVLTLDEEIQKLAAELYPQKSVLIMGRGYHYATCLEGALKIKEITYMHSEGILAGELKHGPLALVDKLMPVIMIIMRDHTYTKCQNALQQVVARQGRPIVICDKEDNETINNSKRTIKVPHCVDCLQGILSVIPLQLLSFHLAVLRGYDVDCPRNLAKSVTVE
CGIFGYINYLIEAHVLALGLSRLEYRGYDSAGLAVDDKKNEVFAFKEVGKVAKLRELIDNKTFDSHAGIAHTRWATHGPPSRLNCHPHRSDEFSVVHNGIITNYKELKALLESKGFRFETETDTECIAKFAKYDLHPDIDFTVLAKAVVKELQGAFGLLLKSVHYPHEVIAARKGSPLVIGVRTAEFFLSSDPSAIVEHTKKVLYLEDDDIAHIFEGQLNIHKDDGTSNVRAIQTIELELQEIMKGKFDHFMQKEIFEQPESIVNTMRGRLDVANKKVTLGGLRQYTTIRRCRRIIFIACGTSFHSCMAVRGVFEELTEIPIAVELASDFLDRQAPVFRDDTCVFVSQSGETADSLMALRYCLERGAL-TVGIVNVVGSSISLLTHCGVHINAGPEIGVASTKAYTSQFVAMVMFALSLSEDRASKQKRREDIIDGLSKISDQFRQILKLSEPIKEMAKFFKNQKSLLLLGRGSQYSTALEGALKIKEISYLHCEAVMSGELKHGVLALVDENLPIIMILTRDGIFKKSLNAYQQIIARRGRPIVICNTGDEEFPASETERIEVPSTVDCLQGLLNVIPLQLIAYWLAVAEGLNVDFPRNLAKSVTVE
CGIFAYLNRSEIVDILVQGLQRMEYRGYDSAGIAIDGSNDKIALLRKRGKVSVLNDYIKENEYNIHCGIAHTRWATHGSPRDVNSHPHRSNDFLVVHNGIITNYREIKEYLEKKGHKFESETDTEVIAKLTQHVHDRDFSFRQLVETVIQQLEGAFALAFKSSRFPGQLVASRRGSPLLVGIKSVEYFIASDAAAIIEHTKQVLFLEDDDVAFVEDGSLTIHHADSGEQKREVQLLELEIQEIMKGSYKTFMQKEIFEQPESVVNTMRGRVLPSGQVVLGGLKEYLPAIKRCRRLIMVACGTSYHSAIACRQVLEELSELPVVVELASDFLDRETPIFRNDVCLFISQSGETADTLMALRYCKPRGAL-TIGVTNTVGSSIGRESHCGIHINAGPEIGVASTKAYTSQIVSLLLFALTISEDRISKMKRRAEIIDALNNLPILIRDVLDLDDQVLKIAEQIYKDKSLLIMGRGLNFATCLEGALKIKELSYMHCEGIMSGELKHGPLAMVDEFLSICMVVCNDHVYKKSLNALQQVVARKGAPIIIADSSVPESDLAGMHVLRVPRTVDCVQNILTVIPLQLLSYHIAELNGANVDRPRNLAKSVTVE
CGIFGYVNRGEIMDNLIEGLQRLEYRGYDSSGIAIDGNQDDVIIVKQTGKVVALKEEDRSTVFENHVGIAHTRWATHGQPMTTNCHPHRSDEFVIVHNGIITNYRALKTLLLSKGMKFESETDSECIAKLFKHVYDSNLDLNELTKQVLYELEGSYGLLVKSTHYPGEVCGTRKGSPLLVGVKTVEFFLSSDPASVVQHTKKVLFLEDDDIAHIYDGELHIHRAAGDSTIRQIQTLEMELNEIMKGPYKHFMQKEIFEQPESTFNTMRGRIDFENPNVLLGGLKSLPTIRRCRRIIMIACGTSYHSCLATRSIFEELTEIPVAVELASDFLDRRSPVFRDDTCVFVSQSGETADSILALQYCLERGAL-TVGIVNSVGSSMSRQTHCGVHINAGPEIGVASTKAYTSQYIALVMFALSLSNDSISKAARHKEIIQGLRKIPEQIKTVLQLEDKIKQLCDSLNDQKSMLLLGRGYQHATALEGALKIKEISYMHSEGVLAGELKHGVLALVDSKLPIIAFATRDSLFPKVLSAIEQVTARDGRPIVICNEGDDVIGSRALATLHVPLTVDCLQGLLNVIPLQLMSYWLAVNRGIDVDFPRNLAKSVTVE
CGIFAYLNRREVLDLLLNGLKRLEYRGYDSAGVAVDGTDADILLFKRTGKVKVLEDAIHSAAQSVDVGIAHTRWATHGAPSEVNSHPQRSDAFVVVHNGIVTNYKDIKKFLELRGYAFESDTDTEAIAKLVHHLWKQHPSFRELVEQVIQQLEGAFALAFKSKHFPGECVVTRRGSPLLVGIKAVEYFFASDASAVIEHTNRVIYLEDDDVAAVKDGALGIHRLKKSQHAREITTLKMEIQQIMKGNYRYFMQKEIFEQPESVINTMRGRVNFESKKVTLGGIKDYPEIKRCRRLMLIACGTSYHSAVATRQLLEELTELPVMVELASDFLDRNTPIYRDDVCFFISQSGETADTLMALRYCKQRGAL-IVGITNTVGSSICRESHCGVHVNAGPEIGVASTKAYTSQFISLVMFALVMSEDRLSLQNRRLEIIEGLRNLDAHIKQVLMLDQRVLEIAQDLYQQKSLLIMGRGYNFATCMEGALKVKELTYMHSEGIMAGELKHGPLALVDDTMPIVMIIMRDPVHQKCMNALQQVTAREGRPIIICEEGDRETMAFASKALEIPRTVDALQGVLTVIPMQLLSYHIAVLRGCNVDCPRNLAKSVTVE
CGIFAYMNFREILTNLLSGLKKLEYRGYDSCGISFDKDENKIVIAKSKGTVDNLSNLTDETVFHSHVAIAHTRWATHGPPTAGNAHPHISSEFVVVHNGIISNYAELRDRLLQANAKFTSETDTEVLAKLALFELGKKPTFLQVIANTMKLVQGTFGAVFKSSLYPNEVVACRLSSPMLLGLKYCELFLASDAPAFAEHTRDVIILEDWDIVHICENGIDIINTAPSQEKRISETLQLSLESIAKGNYGHFMLKEIMEQPNSLAATTRGRILPGSTDIHLGGMIPYETIKQSKYIIFIGCGTSYNAALAVRPLFEQFTRQRIFVEVASDFNDRKPIVFRDDTCVFLSQSGETADTLMALEHCRNCGAF-CVGINNTPGSSISRGTTCGIHLNAGVEIGVASTKCYTSMIETLLMFLLLLMQDSISQRKERKRALQDLASLPSMVEEVLKSTSTIQEISAFVAKQKNLIMLGRRTHYATARETALKIKELTYIHSEGLMAGELKHGPLALIDNDSLVIFFATDDEMFSAGQSSLQQIKARGAKLVVVTEEDVNKVKSFSDWLIVVPKMSQWTQMIVNIIPMQLLSYYVALQKGINVDRPRNLAKAVTVA
CGIFGYINHKEIIDMLIAGLKRLEYRGYDSAGMAIDTDDKFFQLIKKSGKVAGLEEAALNQVLDQHSGIAHTRWATHGPPSEVNCHPHASDEFVIIHNGIITNYKSIKTFLQEKGHEFVSETDTEVIVKLAKYIFDEPCDFRTLVEETILRLEGAFAVIFKSVHYPNEVVAARRGSPLLIGILTVEYFLASDASALIEYTNRVIYLEDDDVVHIRGGNLSLHHVKQSQSDKAFVELDMQVNEIQKGNFAHFMLKEIFEQPESVVNTMRGRVRASEKLVKLGGLVEHGDIRRCRRLLFIACGTSYNSAMATRQFMEEMTELPVIVDIASDFLDRGCPIFRDDVCFFISQSGETADTLDALRYCQRKGAL-IVGITNTVGSTLSRESDCGVHINAGPEISVASTKAYTSQIITLVMFGLMMSEDSIRMQARRQEIIQCLEDLPDLIQAVLENNDVIKKHAEDIAAEKSILVMGRGYSFANCLEGALKIKELTYIHAEAILAGELKHGPLALIEEKKKIIMLIMKDKTLSQSENALAQITARHGRPLIICPEEPKLDSGVVLNCIKVPKIVDCLQSVLSVIPLQLLSYHIATHLGRNVDKPRNLAKSVTVA
CGIFAYMNFKDILIKLLGGLKKLEYRGYDSCGIAFDEYERMIVTAKSKGTVDNLLNLTNETIFENHVAIAHTRWATHGPPTAGNAHPHISSEFVVVHNGIISNYAEMKNRLLQSKAEFTSETDTEVLAKLALFELGRQPTFLQVIANTMKLVEGTFGAVFKSSIYPNEVIACRLSSPLLLGLVYGELFLASDAPAFAEYTKNVIILEDWDIVHISEEGVDIINTAPTNVQTNSTRSQLSLENIAKGKYGHFMHKEIMEQPQSLASTMRGRILPGSTDIHLGGMIPHDTIKNSKYLIFIACGTSYNAALAVRPLFEQYTKQRIFVEVASDFNDRKPVIFRDDVCVFLSQSGETADTLTALEYCKSAGAF-CVGINNTPGSSISRGTHCGIHLNAGIEIGVASTKCYTSMIEALIMFLLLLMQDSISQRKERKKALQALASLPSIVEETLKLSPTIQEIAPFVANEQNLIMLGRKTHYATARETALKIKELTYIHSEGLMAGELKHGPLALIDDHSMVIFIATDDEMLAATQSSLQQIKARGAKVLVVATQDDPRVKEFSDWLVIVPKTCQWTQMIVNIIPMQLLAYYVALQKGINVDRPRNLAKAVTVA
CGIFGYLNRREILQTVVNALKRMEYRGYDSAGLAFDGAKNETGSCKMPGKVKALEDADMDEVLNNHCGIGHTRWATHGPPSKVNSHPQRSTDFVVVHNGILTNYYPLKCFLEKNGYQFESDTDTECIPILLKYLWDTKGTFLQLVTRCAQQLEGAYAICVKSHLFPGEVIATRRGSPLLIGISSSSEGIETDIEYFFASDARVIYLEDDDVASVVDGGLSLHSSSANDTQRNISKIELELQQIMKGSFDSFMQKEIFEQPESVVNTMRGRVSFEKERVVLGGLDHIAELKRCRRIILIACGTSFHSCIATRQLLEEMTELPVMVELASDFLDRQTPIFRDDVCFFISQSGETADTLMALRYCKSRGAL-TVGITNTVGSSISRETDCGVHINAGPEIGVASTKAYTSQFVALVMFALMMSEDRFSKRERYMEILQGLRELPEKIKKVLELDDQIKELAKEMKDNKSILVMGRGYNYATCMEGALKIKEITYMHSEGILSGELKHGPLALIDDTMPVMMIVVKDHTYEKCLNAVQQVTARNGKPVFICEEDLTKLSRFGDKILSIPPIVDCLKGILTVIPLQLMSFHLATLKGLNVDFPRNLAKSVTVE
CGIWGYANHEQILDVLIRGIQKVEYRGYDSAGLAIDAGIGSENDVRSVGNVSQLREKVFSRAVAATIGIAHTRWATHGDVCERNCHPQQSNNFTIVHNGIVANYATLKELLKAEGYAFFSDTDTEVISILSEYLYTRKGNLVDLTLELSRLVEGSYALLIKSIYFPGQIAASRKGSPLMVGIRQHEVFFASDWSSFVEYTNNVVHLEDDDVAHYCDGTLRFYKAEGRTVKREVQYLDAKPESLSKGNYPHFMLKEIYEQTESVISSIHGRISSGTVRLSGFTLQSIRAILTSRRILFIACGTSLNSCLAVRLLFEELVPLPISVENASDFLDRKPPIQRDDVCFFVSQSGETADTLLALRLCFEAGAV-CVGITNAVDSSISRLTHYCIPLNAGVEVSVASTKAYTSQVVVLTLVALLLSDDSVRLQERRQEVVRGLAEMPVKISEALKTHDSVKALAARLKESSSILVLGRGYDLATAMEAALKVKEVSYVHTEGINSGELKHGPLALIDDTLPVLAMCTNNRHFHLSKTAVQQVSARKGAVVVFATEADAELKAAAREIILVPNTVDCLQCVVNIIPFQLLAYYMALLRGNNVDYPRNLAKSVTVQ
CGIVGAVAQRDVAEILLEGLRRLEYRGYDSAGMAVIQNAE-MNRTRRVGKVQELADALAEAPLTGGTGIAHTRWATHGEPSERNAHPHQSEDIAVVHNGIIENHAKLRERLKGLGYQFNSDTDTEVICHLVHHELKSADTLLAAVQATVKQLEGAYGTVVIDRRDAERMVVARSGSPLVIGFGLGENFVASDQLALLPVTRTFAFLEEGDVAEVTRRNVRIFDVDGNEVEREAKESEVTHDAGDKGEYRHYMLKEIYEQPRALARTLEGRIANMQVLDSAFGDKAADLLKDIKHVQIIACGTSYHAGMTARYWLEQWAGVSCNVEIASEFRYRKSHLFPNSLLVTISQSGETADTLAALRLAKEMGYQATLTICNAPGSSLVRESDMAYMMKAGAEIGVASTKAFTVQLAGLLMLTAVIGRNNGMSAELQSSLTQSLQSLPAKVEQALGLDDAIASLAEDFADKHHALFLGRGDQYPIAMEGALKLKEISYIHAEAYASGELKHGPLALIDADMPVIVVAPNNELLEKLKSNVEEVRARGGLMYVFADKDAEFASDDTMKVIPVPHCDEFMAPLIYTIPLQLLSYHVALIKGTDVDQPRNLAKSVTVE
CGIFAYINRRHILEVLFNGLRRLEYRGYDSAGISIDSDGDDGPTFREEGKIEKLVANVNEHAFKNHAGIAHTRWATHGPPSPRNGHPQSSGKFLVVHNGIITNFMVLKETLLRHGFEFESDTDTEVIPKLAKFVYDSLIQFSQVVMEVMRQIEGAYALIFKSPHYPNELVACKCGSPLLLGVKVGEAYIASDASAVVEHTKKVMVIEDNEVLHIRNGAVRIYKFRPASIERALSILAMEVEQIKKGNYDYYMQKEIHEQPDSLTTTMRGRLIRGGGDLLGGLKDHLRTIRRSRRILFIGCGTSYHAGLATRALVEELSGVPVTMELASDLLDRQGPIYREDTAFFVSQSGETADTLQALEYARSCGAL-CVGVTNTVGSAIARGTHFGVHINAGCEIGVASTKAYTSQIAAMTMIALALGEDTLSSRSRREAIIDDLFNLPDNVKEVLKLDYDMKNLAQELMEEQSLLVFGRGYNYATALEGALKVKEVALMHSEGILAGEMKHGPLALVDETLPIIVIATRDATCSKQQSVIQQLQARKGRLIVMCSKGDADLMCPNCRVIEVPQLQDCLQPIINIVPFQLLAYHLTVLRGFNVDQPRNLAKSVTTS
CGILGYANSEQILSILLCCIQKVEYRGYDSAGLAIDANIGSDKEVRSVGNVNQLREPPMDATTSHHVGIVHTRWATHGGVCDRNCHPQQSNNFTIVHNGIVTNYSALKELLKGEGYVFYSDTDTEVISVLSEYLYTRKGNFADLLLEVSRMVEGSYALLVKSVYFPGQVAASRQGSPLMLGIGPLEVFFSSDSNAFAEYTRDVVYLEDSDIVHYCDGALRFYNAAERQIKREVQHLQTKLENLSKGNYAHFMLKEIYEQAESVISTMHGRVSSGTVQLSGFTQQNIRVILTSRRILFIACGSSLNSCIAVRPLFEELVPLPISVENASDFIDRRPQVQRNDTCFFISQSGETADTLMALKLCSEAGAM-CVGITNVVESSISRLTHCGIHLKAGVEVGVASTKAYTSQVIVMTLVALLLSSDSVRLQERRNEILRGLSEVSARIAEVLRTHDPVKALAARLKESRSIIVLGRGYDLATAMEAALKVKELSYVHTEGIHSGELKHGPLALIDETVPVLAMCTSDKHFDLSKAAVQQVNARNGAVVVFATEVDAELKAAASEIVLVPKTVDCLQCVVNVIPFQLLAYYMALLHGNNVDCPRNLAKSVTVQ
CGILGYANSEQILDILLCCIQKVEYRGYDSAGLAIDANIGSGKEVRSVGNINQLREPPMDATTSHHVGIVHTRWATHGGVCERNCHPQQSNNFTIVHNGIVTNYSALKELLKGEGYVFYSDTDTEVISVLSEYLYTRKGNFADLLLELSNMVEGSYALLVKSVYFPGQVAASRQGSPLMVGIRHTDNFFSSDPNAFAEYTRDVVYLEDNDIVHYCDGALRFYNAAERQIKREVQHLETKLESLSKGNYAHFMLKEIYDQAESVISSMHGRISSGTVQLGGFTQQSIRAILTSRRILFIACGSSLNSCIAVRPLFEELVPLPISVENASDFIDRRPQMQRNDTCFFISQSGETADTLMALKLCSEAGAM-CIGITNVVESSISRLTHCGIHLKAGVEVGVASTKAYTSQVIVMTLVALLLSSDSVWLQERRNEILRGLSEVSAKIAEVLRTHDPVKALAARLKESHSVIVLGRGYDLATAMEAALKVKELSYVHAEGIHSGELKHGPLALIDETVPVLAMCTNDKHFGLSKAAVQQVNARNGAVVVFATGVDAELKAAASEIVLVPKTVDCLQCVINVIPFQLLAYYMALLRGNNVDCPRNLAKSVTVQ
CGIVGAVAQRDVAEILLEGLRRLEYRGYDSAGVAVIHNNE-LASTRRVGKVQELSSALEQAPLVGGTGIAHTRWATHGEPSERNAHPHQSSDIAVVHNGIIENHNKLRDMLKGLGYTFNSDTDTEVICHLVHHELKSHGTLLGAVQATVKQLEGAYGTVVIDRRDSERMIVARSGSPLVIGFGLGENFVASDQLALLPVTRSFAFLEEGDVAEVTRRTVSIFDVDGNAVEREVKESEVTHDAGDKGEYRHYMLKEIYEQPRAIAHTLEGRIAGGHVLDSAFGENAAEFLKDIKHVQIIACGTSYHAGMAARYWLEDWAGVSCNVEIASEFRYRKSHLFPNSLLVTISQSGETADTLAALRLAKEMGYKATLTICNAPGSSLVRESDMAYMMKAGAEIGVASTKAFTVQLAGLLMLTAAVGRHNGMSPEMLAEITQSLQSMPAKVEQALGLDDAIAELAEDFADKHHALFLGRGDQYPIAMEGALKLKEISYIHAEAYASGELKHGPLALIDADMPVIVVAPNNELLEKLKSNVEEVRARGGLMYVFADKDAEFESDDTMKVIPVPHCDDYMAPLIYTIPLQLLSYHVALIKGTDVDQPRNLAKSVTVE
CGIVGAVAQRDVAEILVEGLRRLEYRGYDSAGVAVIN-NGELSRTRRVGKVQELTAALADAPLMGGTGIAHTRWATHGEPSERNAHPHVSADIAVVHNGIIENHNKLRDMLKGLGYVFTSETDTEVICHLVHHELKTAASLLAAVQATVKQLDGAYGTVVIDRRDSERMVVARSGSPLVIGFGLGENFVASDQLALLPVTRNFAFLEEGDVAEVTRRSVAIFDLNGNPVEREVKESDVTHDAGDKGEYRHYMLKEIYEQPMALARTIEGRIANKQVLDTAFGDNAAEFLKDIKHVQIIACGTSYHAGMAARYWLEDWAGVSCNVEIASEFRYRKSHLFPNSLLVTISQSGETADTLAAMRLAKEMGYKATLTICNAPGSSLVRESDMAYMMKAGAEIGVASTKAFTVQLAGLLMLTAVIGRHNGMSAQMQADITQSLQSMPAKVEQALGLDDAIAELAEDFADKHHALFLGRGDQYPIAMEGALKLKEISYIHAEAYASGELKHGPLALIDADMPVIVVAPNNELLEKLKSNVEEVRARGGLMYVFADKDAEFKSDDTMKVIPVPHCDIFMAPLMYTIPLQLLSYHVALIKGTDVDQPRNLAKSVTVE
CGIVGAVAQRDVAEILVEGLRRLEYRGYDSAGVAVIH-QGELSRTRRVGKVQELSSALDAAPLSGGTGIAHTRWATHGEPSERNAHPHLSEDIAVVHNGIIENHSKLREMLKGLGYVFSSDTDTEVICHLVHHELKTAATLLVAVQATVKQLEGAYGTVVIDRRDSERMVVARSGSPLVIGYGLGENFVASDQLALLPVTRSFAFLEEGDVAEITRREVNIFDINGNAVQREMKESEVTHDAGDKGEYRHYMLKEIYEQPTAIAHTLEGRIAGGKVLDSAFGENAAEFLKDIKHVQIIACGTSYHAGMAARYWLEDWAGVSCNVEIASEFRYRKSHLFPNSLLVTISQSGETADTLAAMRLAKEMGYKATLTICNSAGSSLVRESDMAYMMKAGVEIGVASTKAFTVQLAGLLMLTTVIGRHNGMSSDMEAAITQSLLSMPAKVEQALGLNDAIAELAEDFADKQHALFLGRGDQYPIAMEGALKLKEISYIHAEAYASGELKHGPLALIDADMPVIVVAPNNELLEKLKSNVEEVRARGGLMYVFADVDAEFESDETMKVIPVPHCDEFMAPLIYTIPLQLLSYHVALIKGTDVDQPRNLAKSVTVE
CGIVGAVAQRDVAEILLEGLRRLEYRGYDSAGVAIINNAE-LSSTRRVGKVQELSSALDAAPLSGGTGIAHTRWATHGEPSERNAHPHQSQDIAVVHNGIIENHNKLREMLKGLGYSFASDTDTEVICHLVHHELKSHKTLLAAVQVTVKQLEGAYGTVVIDRRDSDRMIVARSGSPLVIGYGLGENFVASDQLALLPVTRSFSFLEEGDVAEVTRRSVDIYDIDGNAVEREVKESEVTHDAGDKGEYRHYMLKEIYEQPLALSRTIEGRIANKQVLDTAFGDNAAEFLKDIKHVQIIACGTSYHAGMAARYWLEDWAGVSCNVEIASEFRYRKSHMFPNSLLVTISQSGETADTLAALRLAKEMGYKATMTICNSAGSSLVRESDMAYMMKAGAEIGVASTKAFTVQLAALLMLTAVIGRHNGMSDEMQAKITQSLQSMPAKVEQALGLDTAIAELAEDFADKHNALFLGRGDQYPIAMEGALKLKEISYIHAEAYASGELKHGPLALIDADMPVIVVAPNNELLEKLKSNVEEVRARGGLMYVFADVDAQFKSDDTMKVIPVPHCDEFMAALIYTIPMQLLSYHVALIKGTDVDQPRNLAKSVTVE
CGIVGAVAQRDVAEILVEGLRRLEYRGYDSAGVAIIN-NRELSRVRRVGKVSELADALQSQPHAGGTGIAHTRWATHGEPNEVNAHPHRSEDIAVVHNGIIENYESLREMLRGKGYEFVSDTDTEVIAHLVLDKLKATGSLLQAVQEARKEMTGAYGMAVIDQNQPEHLVVARSGSPLVIGLGIGENFVASDQMALLPVTRKFMFLEEGDVAEITRTDVSIFDLNDKPVERTASESDLKHDAGDKGEYRHFMMKEIHEQPEALAATLEGRIVNGEIVTEAFGANSNDILKKVEAIQIVACGTSYNSAMASRYWFEEIAGIPCQVEIASEFRYRKSVVLPNSLLITLSQSGETADTLAALRMAKDLGFMSTLTICNVPGSSLVRESDLAYMMRAGVEIGVASTKAFTVQLAGLMLLILSIAKHRGVDPALIQEITQGLTELPKQIEKALEMEEAIKVLAEDFADKHHTLFLGRGSQYPIAMEGALKLKEISYIHAEAYAAGELKHGPLALIDDDMPVIVVAPNNDLLEKLKSNMEEVRARGGQLYVFADKNAGFESAEGVKVIELDHINNYLAPVLYTIPMQLLSYYVAIIKGTDVDQPRNLAKAVTVE
CGIVGAIGQRNVTNILITGLKRLEYRGYDSAGVALLNDKG-ISRVRRQGKVAGLEEAVLEAQTQGFTGIAHTRWATHGKPSEPNSHPHMSGDLALVHNGIIENFQALKDELEASGYTFNSQTDTEVIVHLVHQALDNGLNLFDAVQAVTKKLDGAYALGVIHASEPHKLVTVRSGSPLVIGLGIDENYIASDQLALLPVTNRFIFLEEGDQAEITTNSVRIVDAAGEPVTREAHEFDGTHEDAEKGEYRHYMQKEIFEQPAAIQKTLEDRIDSPATLIESFGEKAPAIFDKVKTVQIVACGTSYHAGMVARYWLEDIAGIPCQVEVASEFRYRKHVVPEGTLFVTISQSGETADTLAALRDTQSPNYVGRLAVCNVDSSSLVRESELVFLTKAGPEIGVASTKAFTTQLVGLLMLVLALGRQKGLADSEIEKILEELRQLPNLIEQAAALDKPIEKLSEAFVEKHHALFLGRGVQFPVALEGALKLKEISYIHAEAYAAGELKHGPLALVDSEMPVVSVAPNDELLEKLKSNLQEVRARGGELYVFADKNAHVKEGEGIHVLNMPSVPDTVAPIVYTIPLQLLSYHVAVLRGTDVDQPRNLAKSVTVE
CGIIGAVAQRDVVPILIEGLKRLEYRGYDSAGLAIIDNQS-LDNLRVIGKVHDLVAQLEKNQLSSPTGIAHTRWATHGKPSSENAHPQISNTIAVVHNGIIENHAQLREQLEQQGYEFTSETDTEVIAHQIHYYLQQGNDLHAAVASTLQILEGSYAIAVVSPKAPGRLIAARRGSPLVIGIGIGEHFIASDVAALVLVTQRVIFLEDGDIVDLQREKCQITDLAGNPVQRQMRYSQIRADATERGEYRHYMQKEIFEQPKAITDTLEGRVHDGRILEATFGPSAQRLLENIEAVQIIACGTSYHAGMVARYWIESLAKLPCSVEIASEFRYRQPLANPKTLIVTLSQSGETADTLAALEEAKRLGFGPSLVICNVPESSLVRASDMVFMTHAGPEMGVASTKAFTTQLLALLMLTVVLARRRGMTLEVEKQIVAAMSALPKQMERILTLNDSIEQLAEEFADKRHALFLGRGIHYPIAMEGALKLKEISYIHAEAYPAGELKHGPLALVDAEMPVIAVAPNDALQEKLKSNLQEVHARGGQLFIFANQRAIMQASDYVKVIELGEVDDIISPLIYTIPLQLLAYHVALIKGTDVDQPRNLAKSVTVE
CGIVGAVAARHVQEILLEGLRRLEYRGYDSAGMAVLSDDARLNRQRAVGKVAALEEKLEGNALKGNLGIAHTRWATHGRPSEQNAHPHQSGSLAVVHNGIIENHEALKGELEAQGYVFTSETDTEVIAHLLSREFTLAQDLLQAVQRSVALLEGAYALAVMHRAQPDVVIGARKGSPLVVGVGIGEAFLASDPLALLQVTDRFIYMQEGDVVRLSQGSIELFDAGGERVERPAQIFEHGDGVTSKGGYRHFMLKEIHEQSQVIAATLEGRLGDHQVLVNSFGTDAEQLFQGVRQVHIIACGTSYHAGMVARYWIEKLAGVPTQVEVASEYRYREVVVPEGTLFVTLSQSGETADTLAALRFAKQRDYRGSLAICNVPGSSLVRESDLTLMTQAGPEIGVASTKAFTTQLVALMLLALALGRVRGANGEHA-PIVQGLRELPGVINQVLALDGEIERLSMAFAEKHHALFLGRGAHFPIAQEGALKLKEISYIHAEAYPAGELKHGPLALVDSEMPVIAVAPNDELLEKLKSNLQEVRARGGELFVFADESIRMETNEHLHVLRVPAISEALAPIVYTIPLQLLAYHVAVLKGTDVDQPRNLAKSVTVE
CGIVGACAQRDVAPVLLEGLRRLEYRGYDSAGMAVIDADGHLSRTRVAGRVDDLASVLEPQLPAGGTGIAHTRWATHGVPNDVNAHPHTAAEVALVHNGIIENHERLRERLEAAGYRFQSETDTEVAVTLFADRHSRGADLFAAVQGGLSELEGAYAFAVVSAREPGRMIACRRGSPLVIGVGIGEHFVASDVAALLPVTRQFIFLEDGDVADIHRDGVAIYDADGHTVERPVRVSELSAESVERGGYRHFMLKEIHEQPAAVAETLEGRHADGRVLEAAFGPGAEQLLDQAERLQIVACGTSYHAGLIARFWAETYAGLPCDVEVASEFRYRAHAVTPGTLVVVISQSGETADVLAALRESRRLGYAGVLAICNVPESSLVREADLTLLTRAGPEIGVASTKAFTTQLTALLLLVAAFARRRGRPQS-EQELVRAAVQLPGALERAVAVEAQVAELAEQFVDRAHALFLGRGAHYPVALEGSLKLKEISYIHAEAYPAGELKHGPLALVDDGMPVVAVAPRDDLLDKLQSNLQEVRARGGRLFVFADDAAALRSTGGYQVLPVPAGPDPISPVIHTVPLQLLAYHVAVLRGTDVDKPRNLAKSVTVE
CGIVTAIASNNVVPVLLEGLRKLEYRGYDSAGIAVLGQQGLL-RLRSTGRVAELASLADARQLTANIGIAHTRWATHGVPCERNAHPHISEGLAVVHNGIIENFEAIKSELQGRGYVFESDTDTEAIAHLVHAKLRETPDLFEAVRLATNELVGAYAIGVVAEADPFRIIVARRGSPLLLGVGEHGTYAASDTAALLQVTRKVIYLEDGDLAELRLDGYRVVRPDGTPVEREIHISSLSADAVELGQFRHYMQKEIFEQPQALGNTLEMIAGGGGIAPQVFGAAAPEVLGGARRVLVLACGTSYHAGLVARYWLESVAKIPCTVEIASEYRYRESVPDADTLVVVISQSGETADTLAALKHAKGLGMARTLAICNVPESAIVRETALRFITRAGPEIGVASTKAFTTQLAALALLTLALAKLNGLPEAEENRHLTALRHLPVAVQKVLELEDAIAKWAQRFAGKQHALFLGRGRHWPIAMEGALKLKEISYIHAEAYAAGELKHGPLALVDKEMPVIAIAPADELLEKLKSNLQEVRARGGELYVFADAGSEIAESEGVHILQLPEHYGMLSPVLHVIPLQLLSYHAALVKGTDVDKPRNLAKSVTVE
CGIIGYTGSRPCAPLLVEGLRRLEYRGYDSAGVAILDPSRTPTTTRCEGKIAALAGRLEAEPISGTTGIGHTRWATHGRPCEANAHPQRSGRVCVVHNGIIENHGKQREALRARGRSFASETDTEVIAHLIDELYDARVDLLEVVRAALAQLEGAYAVGVVHDEHPGTVVAARQASPLLVGLGDPECFIASDVSAILEHTRTVVDLEDGDIVRIGAGGIAHLDAAGEVVRRGKRRIDWSPLAAEKQGFKHFMLKEIFEQPRAVRDTLIGRLRSEDLEFAELDARVDRALAERHKITIVACGTSWHAALAGKYLIEQLARIPVEVDLASEFRYREPIVREGDLVLAISQSGETADTKAALQEAQRLGAT-GLAICNVVDSSIARLADVVLYTHAGPEISVASTKAFTTQLTMLSMLAIHLGKQSGAMAARAQALLEGLREMPVAIDAVLGVQAAIKIIARRWVGARDWLYLGRGLSFPVALEGALKLKEISYVHAEGYASGEMKHGPIALIDDSVPVVVLALEGPGYHKTLANLEEVRSRGGKIIAVATAGDDAIGDVADDVILVPKVDAFLQPILASVPLQLLAYHVADLKGTDVDQPRNLAKSVTVE
CGIVGYIGPQGAAQILLQGLQKLEYRGYDSAGIATLN-EGELLCVRAKGKLQNLVEKVEQLDIVAHVGIGHTRWATHGKPEEYNAHPHRDSRLAVVQNGIIENYRELRDQLQARGHIFRSETDTEVIPHLIAELLPETPTLLEAVRQAVHQLEGAFAIAVICADYPDELIVARQQAPLVIGFGQGEFFCASDTPAIIPYTRAVLPLENGELARLTPTGVEVYDFEGHRLRKTPRTLNWNPVMVEKQGFKHYMLKEIYEQPGVVRACLENYLRADWEVASPFSPLPPSLLDNLQHIQIVACGTSWHAGLVGKYLLEQVAQIPTSVQYASEFRYAPPPLLPHTLTIGVTQSGETADTLAALEMELKRRQGRLLGITNRPESSLGHLVPHIIDTRAGIEIGVAATKTFVAQLMAFYLLTLELSWQRQSDRSRLAELVTGLRQLPAQMEQILEQERYIEALSHDFWETQDFIFLGRGINFPIALEGALKLKEISYIHAEGYPAGEMKHGPIALLDAKVPVVTIAMPGSVFEKVLSNAQEARARDARLIGVTPLDEAEAQHTFDNLLPVPEVDELLSPILTVIPLQLLAYHIAARRGLDVDQPRNLAKSVTVE
CGIVGYIGTQTAVDILLGGLERLEYRGYDSAGIATI-LEGELHCTRAKGKLYNLREKLEREVNPARIGIGHTRWATHGKPEEHNAHPHRDSRVAVVQNGIIENYQELREELKSKGHEFVSETDTEVIPHLIADILAQDEDLLKAVQTAITHLDGAFAIAVLCVDYPDELIVARQQAPLTLGFGQGEFFCASDVTALVPHTHTVLSLENGEIARLTPLGVEIYNFEGKRLKKTPRTLDWSLTTVEKQGFRHFMLKEIYEQPNVIRTCLDAYLNPHWHPQDNSEVSSEAMLGNVENVQILACGTSWHSSLLGKYLIEQLAGIPTMVQYASEFRYAPSPITPNTLSIGVTQSGETADTLAALETEKQRRIARILGVTNRPESTLAHMVDEIINTQAGIEIGVAATKSFTAQVMGFYLLALELARRQSLSLEQIETIINGLRHLPRQMELVLEQEPIIEELAHEFNDTQDFIFLGRGVNFPIALEGALKLKEISYIHAEGYPAGEMKHGPIALLDAKVPVVAIAMPGIVYDKVISNAQEAKARDARLIGVTVIDDLDASHTFNDILTVPRVDEILSPMLAVIPLQLLAYHIAARRGLDVDQPRNLAKSVTVE
CGIVGYIGTKTATDVLIDGLERLEYRGYDSAGIATV-LEGNIHCTRAKGKLYNLREKLEREVNPSQMGIGHTRWATHGKPEEHNAHPHRSQRLAVVQNGIIENHQELREELINKGCEFASETDTEVIPHLIAQYLPETDGLLEAIQKAIHRLNGSFAIAVICADYPDEIIVARHQAPLIIGFGQGEFFCASDVTAVVPHTHAVLSLENGEIARLTPLGVEVYDFDLKRLRKLPRTLDWNVTTVEKQGFRHFMLKEIYEQPSVVRSCLETYLDASWSKEKAEEKSAGELCDNVDYIQIVACGTSWNASMVGKYLLEQLAGIPTMVQYASEFRYSPAPMLRNTLTIGVTQSGETADTLAALEMEKQRRMAQILGITNRPESTLAHMVDRIINTQAGIEIGVAATKSFIAQLMGFYCLAIDLARRQHLSADKLESLVKGLRELPNQIELILSQEKQIEELAHEFIDTQDFIFLGRGINFPIALEGALKLKEISYIHAEGYPAGEMKHGPIALLDAKVPVVAIAMPGDVHDKVLSNAQEAKARDARLIGVTPTDDNEARATFNDLLFVPHVDELLSPIISVIPLQLLAYHIAARRGLDVDQPRNLAKSVTVE
CGIVGYVGKQQAYPILIKGLHRLEYRGYDSAGLALVNREGVLNVFKSKGKVADLEHFVESKDLDGTIGIAHTRWATHGEPNDINAHPHYSDNIALIHNGIIENYRVLKEALIENGYTFKSDTDTEVLVNLIEYRTSNNCTLLEAVQQALKQVIGAYAIAVVEKGNQDQIIAARRSSPMVIGIGDKEFFLASDAASIVEYTDKIVYVNDGEVVVMDRHPLKIVTLDNQESKIDIKKLQLSISQLEKGGYPHFMLKEIFEQPKTIVDCIRGRINPETYDVILSGIMDNERFLNARRIIFVACGTSWHASLIGEYLIEDFCRIPVEVEYASEFRYRNPVIYPDDIVIAVSQSGETADTLAAIELAKQNGAF-VYGICNVIGSSIARATDSGTYIHVGPEIGVASTKAFTGQVTVLTMLALMIARVKGTDQECSRKIAKHLLDLPAVLEEVLRLNDRIADFSKIFTYAHNFIYLGRGYNYPTALEGALKLKEISYIHAEGYPAAEMKHGPIALIDAEMPTIAIATPDHTYEKTASNIEEIKARGGKVITVIAKGDEQVRKSSDYFIEVPVVAECLMPIVVSVPLQLLAYHIAVNKGRDVDQPRNLAKSVTVE
CGIVGYVGAMDGRDILIEGLKRLEYRGYDSSGIAMVGDSGTVEIVRSRGKIAVLEGRLRERPIAGSIGIAHTRWATHGKPSDENAHPHRSGPFVVVHNGIIENYAEIKSRLQLEGFGFSSETDTEVIVKLVEREWRSGKDHKQAIVDSLRQLRGSYAVVFLNEAAPDQLIAARKESPLILGLGENEYYLASDVPAILPYTRKIIYLEDGDVVSVSRSGYSIESFEGERLERVPRTIEWNPIMAEKAGYKHFMLKEIHEQSQAIIDTFRSAVDLNRGEIRLDDLNLDKGVAGIRKICLIACGTSYHACMVGKYMIENMCRIPVEVDLGSEFRYRGPLLGQDTLLVVISQSGETADTRAALQEGLEKGAV-CRAIVNVVGSSLVRMAGGVIYTHAGPEIGVASTKAFTAQLVALYLFGLYFAVASGLDRQELSAYIQELIELPRKVSDILARSEELSGLARRFMNCRDFLYLGRGILYPIALEGALKLKEISYIHAEGYAAGEMKHGPIALIDEQMPVVVLMQKGPLFEKMLSNVQEVKARGGQVIALVEGKADERIGPPENRFLIPESSPWLAPVLFTVPLQLLAYQIAVLRGTDVDQPRNLAKSVTVE
CGIVGYIGKRDAAPLLLHGLKRLEYRGYDSAGIAVIGEERVKEKVKRKGNVAALAEAIAGCFLGATVGIGHTRWATHGDPSDRNAHPHLNEDIALIHNGIIENHAALRVELEKYGYSFVSDTDSEVLVHLIDHLWANIPDFESAVRQALSIVEGAYGICVISMREPDRLIVARKGSPLVIGVGEGEYFVASDAAPLVEYTRHVVYLADGDMAVVRRDGFKVKSIGNIERESMVTELDFEIEEIEKGGFEHFMLKEIFEQPSVMRDVMRGRVSVEHNALHLGGIQDHDTLRGAKRMVILACGTSWHAGLIGKYLIEEFARICVEVDYASEFRYRNPIVGPGDVVIVISQSGETADTLAALRIAKERGAT-VMGICNVVGSTIARETHFGMYTHAGPEIGVASTKAFTAQVVALFMIAVQLRMGNPEMSGVETSLLQELLAVPDKAEQILRLNDDILSIAESYWDAEHVLYLGRGYNFPVALEGALKLKEISYIHAEGYPAAEMKHGPIALIDEDVPVVFIAIRDHSYRKVLSNIEEVRSRKGRVIAIATEGDREIGRIAEHVIYIPEAAAALMPLLTVIPLQLLAYHIATLRGCNVDRPRNLAKSVTVE
CGIVGYIGTQTATDILVSGLERLEYRGYDSAGVATV-LEGKLHCVRAKGKLYNLREKLEREVNPSQIGIGHTRWATHGKPEEHNAHPHRDSRVAVVQNGIIENHQELREELIDQGVEFASETDTEVIPHLIAQYLPETDDFLIAVQKTIHRLKGSFAIAVLCADCPDELIVVRNQAPLIIGFGQGEFFCASDVTALVPHTHAVLSMENGEIARLTPLGVEIYDFSLNRLRKLPRTLDWTATTVEKQGFRHFMLKEIYEQPSVVRSCLETYLQPNWHAQTNADISASELCENVDYIQIVACGTSWNASMVGKYLLEQLAGIPTMVQYASEFRYAPAPMLPNTLTIGVTQSGETADTLAALEMEKQRKMGRILGITNRPESTLAHMVDRIINTQAGIEIGVAATKSFTAQLMGFYFLALELARRKNLALDKLEGLIKGLRELPAQIELILEQGQQIEELAHEFADTQDFIFLGRGINFPIALEGALKLKEISYIHAEGYPAGEMKHGPIALLDAKVPVVAIAMPGLVHDKVLSNAQEAKARDARLIGVTSIDDSEARSTFDDLLFVPHVDELLSPIIAVVPLQLLAYHIAARRGLDVDQPRNLAKSVTVE
CGIVGYIGTQAATDILLAGLEKLEYRGYDSAGIATV-WEGEVNCVRAKGKLHNLRSKLEQIEAPAQIGIGHTRWATHGKPEEYNAHPHLDTRVAVVQNGIIENYRDLREELKAKGHQFVSETDTEVIPHLIAEFLKNSSPFLEAVRQAVNHLHGAFAIAVISADYPDELIVVRQQAPLVIGFGQGEFFCASDTPAIVAYTRAVLPLENGEIARLTPLGVEIYNFAGDRLKKQPRLLNFNPAMVEKQGFKHFMLKEIHEQPGVVRASLDAYFNPAESTESPINLGPADLYNDLEQIQILACGTSWHAALIGKYLIEQLAEISTQVHYASEYRYAPSPVTANTLIIGVTQSGETADTLAALTMEKERRQGRLLGITNRPESSLGHLVPHVISTLAGIEIGVAATKTFTAQLMAFYALALDLAARRQTVSKDTLDIINGLRQIPKEIEATLEQERLTEQLAHEFAETQDFIFVGRGINFPIALEGALKLKEISYIHAEGYPAGEMKHGPIALLDAKVPVVAIAIPGSVYEKVISNAQEAKARDSRLIGVTPVNDGEAAEIFNDLLPISHVEELLSPILTVVPLQLLAYHIAARRGLDVDQPRNLAKSVTVE
CGIVGYIGQRKAYPILIKGLKRLEYRGYDSAGVALISDNRQLNVYKAKGKVSELETFVAQKDISGNIGIAHTRWATHGEPCSVNAHPHYSERLALIHNGIIENYAVLKEKLQAKGYVFKSSTDTEVLVQLIEYQVTNHIDLLTAVQLALQEVIGAYAIAVLDKDNPDGIIAARKSSPLVVGIGEGEFFLASDATPIVEYTDKVVYLEDEEIALIRREKLKVVNLKNVECPHEVKTVALNLGQLEKGGYPHFMLKEIFEQPGCIRDCMRGRINEGTNVVLSAVIDYKERLLAAKRFVIVACGTSWHAALIGKHLIESFCRIPVEVEYASEFRYRDPVIDSNDVVIAISQSGETADTLAAVELARNRGAF-IYGICNAVGSSIPRATHTGSYIHVGPEIGVASTKAFTGQVTVLTMLALTLAKEKKTDEGQYLAIVKELGHIPDKMKEVLKLNDRIAELSKIFTYAHNFIYLGRGYSYPVALEGALKLKEISYIHAEGYPAAEMKHGPIALVDAEMPVVVIATRNGLYEKVLSNIQEIKARKGRVIAIVTKGDTVISKIADTCIELPETMECLDPLITTVPLQLLAYHIAVCKGMDVDQPRNLAKSVTVE
CGIVGYIGTQAATEILLAGLEKLEYRGYDSAGIATV-WEGDVNCVRAKGKLHNLRSKLEQLATPSQIGIGHTRWATHGKPEEYNAHPHLDTRIAVVQNGIIENYRELRDELKQKGHEFRSETDTEVIPHLIAEFLKNSSSLLEAIRQAVNHLQGAFAIAVISADYPDELIVVRQQAPLVIGFGQGEFFCASDTPAIVSHTRAVLPLENGEIARLTPLGVEIYNFAGDRLKKQPRLLNLNPTMVEKQGFKHFMLKEIYEQPGVVRASLEAYFNPDTNTDESFTSLSEEIYADLEQIHIVACGTSWHAALVGKYLLEQLAGISTQVHYASEYRYAPSPLTANTLIIGVTQSGETADTLAALAMEKERRQGRLLGITNRPESSLGHLVPHIINTLAGIEIGVAATKTFVAQLMAFYALALDLAYHRQTVAPDKADIIQGLRQIPKEIEATLEQEKLTEHLAHEFAETQDFIFLGRGINFPIALEGALKLKEISYIHAEGYPAGEMKHGPIALLDAKVPVVAIAYPGSVYEKVISNSQEAKARDSRLIGVTPVNDGEAAEIFNDLLPVSSVDELLSPILTVVPLQLLAYHIAARRGLDVDQPRNLAKSVTVE
CGIVGYIGPQTASGILLSGLQKLEYRGYDSAGIATV-SEAQLQCIRAKGKLHHLQEKLASWENSAVLGIGHTRWATHGKPEEHNAHPHRDARLAVVQNGIIENYRELREELKERGCTFRSETDTEVIPHLISEKLKGEPSLLEAVRQAVNHLEGAFAIAVVSADFPDELIVARQQAPLVVGFGDGEYFCASDPPALIHHTRTVLTLENQELARLTTQGVELYHFEGNRVRRPPRTLNWNPVMVEKQGFKHFMLKEIYEQPGVVRTCLEKYVDPGQATSPIRLNLAPELTANLENIQIMACGTSWHASLVGKHLLEQLAGIPTVVQYASEFRYAPSPMTANTLTIGVTQSGETADTLAALETEQQRRSQRLLGITNRPESSLARLVPAIIDTHAGIEIGVAATKTFMAQLMAFYFLAIEVAYQRKTVAPQRGEIIDGLQQLPAQLEQVLEQERYVETLAHDFVETQDFIYIGRGINFPIALEGALKLKEISYIHAEGYPAGEMKHGPIALLDAKVPVVAIAMPGTVFEKVLSNAQEARARDARLIGVTPMNEQEAKETFDTLLPVPAVDEIISPLLTVVPLQLLSYHIAALRGLDVDQPRNLAKSVTVE
CGIVGYIGTQTATEILLSGLEKLEYRGYDSAGLATV-SDGKIRQIRAKGKLYNLRNKLASTEMLANIGIGHTRWATHGKPEERNAHPHLSPKVAVVQNGIIENYRELREELKSKGYEFKSDTDTEVIPHLIAEYLSEPSTFVEAVRCVVNRLKGAFAIAVICADFPNELIVARQQAPLSIGLGQGEFFCASDTPALVPYTQTVLSLENGELARLTYLGVEVYSFAGERLNKMPRILDVSPTLVEKHSFKHFMLKEIHEQPGVVRDCLQAYINTDQLHPATVEINPDELLENLEQVQILACGTSWHASLVGKYLLEQLADLPTTVEYASEARYAPSPLRPNTLIIGVTQSGETADTLAALSMEKQRRLNRLLGITNRTESSLGQLVPHLINTRAGIEIGVAATKTFTAQVIAFYLLAIDLARRKTLSQSRVQELIKGLRKLPSQIELILNQGTKIEEFSHRFTDTKDFIFLGRGINFPIALEGALKLKEISYIHAEGYPAGEMKHGPIALLDKDVPVVAIAMPGSVYEKVISNAQEAKARDAHLIGVTAKETLEESDVFDDILPVPFVDELLSPILAVIPLQLLAYYIAARRGLDVDQPRNLAKSVTVE
CGIVGYVGTDKSLEVLLGGLKRLEYRGYDSAGIAVIAPDGSLATAKRAGKLDVLTDELQQHPIDGGTGIGHTRWATHGGPTDCNAHPHLGDRLAVIHNGIIENFATLRDELLAEEFTFESETDTEVAAVLLGREYRAAGSLSEAFQRVVSRLEGAFTLLALHQDQPHVVVGARRNSPLVIGLGEGENFLGSDVAAFVEHTQRALAIGQDQIVTITPEQVTVTDFAGAPVEVEPFDVAWDATAAEKGGWPSFMAKEIAEEPDAVANTLRGRAADGAVHIPELDALGDEFFLGIDQITIVACGTAAYAGLVGSYAIEKWARVPVTVELSHEFRYREPVISGGTLIVSISQSGETMDTLMAVKYAREAGA-KAISVCNTQGATIPRESDAALYTHAGPEVAVASTKAFVGQIAALYLFGLSLARVRGLSAAQQRDAVAELFAVPEKIRAVLESKDTIAQLAHWMSDTRSVLFLGRHVGYPIALEGALKLKELAYIHAEGFAAGELKHGPIALIEPGQPVFVVVPSDELHKKVVSNIQEIRARGARVIAIAEAGDAAVLPFADEVIRIPLAAPLFEPLLSVIPLQIFAMELAVAKGLDVDQPRNLAKSVTVE
CGIVGYVGFQWAAPILLEGLRTLEYRGYDSAGIATVDPEEGLRIVRATGKLHNLLVKLTANMPTAKVGIGHTRWATHGGVTEENAHPHCDERIVVIQNGIVENYLELKERLLERGIPFRSQTDTEVIAQLLGLYTEELGSFEAAFGQVMGQLRGGNAVVALDREAPDRLIAARLGGAVVVGEGEGENFVASDLPAIVRHTRKVVFLEDGEMAVLTESQVRYLRITGEELRKSSITVAWDPVSAAKGGYKHFMQKEIFEQPRTTTDTLRGRVDLEQGRVTLEGLTLSEQLAHIEHIHAVACGTAWHACWVLKYFIESLARTPVEVDYASEFRYRQPVLRPNHLLLALTQSGETVDTLAAMSEARTQG-IPTLAIVNAIGSQASRLADAVLYIHAGPEIAVASTKVFTGMLVAGYLLALQLAQAKGILSPAQQAHLQALIELPGKISLMLKDAALYDQLAEQYHHVANMLYLGRWVNAPIALEGALKMKEVSYIHAEGYPAGEMKHGPIALIDERVPVVCIATRDPVYEKMLSNIEQVRARGGRVIALINPEDTQVREKADHIIEVPSTTPLLSAVLNVIPLQLFAYAMALRRGADVDQPRNLAKSVTVE
CGIVGYLGTQAATDILVSGLERLEYRGYDSAGIATIWQE-KLHSVRAKGKLYRLREKLEGNSTPATIGIGHTRWATHGKPEEHNAHPHLAQRVAVVQNGIVENYRELREELQGKGYTFLSETDTEVIPHLIADLLQEPEPLLAAVQKAVQRLEGAFAIAIICVDYPDELIVARQQAPLTLGFGQGEFFCASDITALIPHTRAVLTLENGEMARMTPLGMEIYNFAGDRLKKAPRTLDWNPGQVEKQGFRHYMLKEIYEQPAVVRTNLEVYLNPEAAQPINLGINDPTFLDNIDHIQIVACGTSWHASLVGKYLLEQLAGIPTFVHYASEFRYSPSPIMPNTLTIGVTQSGETADTIAALEMEKERRLHRLLGITNRSESTITHIVDQVLYTHAGIEIGVAATKTFTAQLMSFYFLALELAARRQTLAPEKQHIVTGLQQIPTQIESILAQEKSIEELAHNFTDTQDFIFIGRGINFPIALEGALKLKEISYIHAEGYPAGEMKHGPIALLDAKVPVVAIAMPGDIYEKVISNAQEAKARDALLIGVTALDDTEATQTFDEVLPVAAVDEILSPLLAVIPLQLLSYHIAARRGLDVDQPRNLAKSVTVE
CGIVGYIGTQTAVNILIEGLERLEYRGYDSAGIATVT-EGKIESVRAKGKLFNLKEKLENHSNFSRLGIGHTRWATHGKPEEHNAHPHLDNRIAVVQNGIIENYQTLRDQLKEKGYQFYSETDTEVIPILIADILKDDEALLEAIGKAVHQLEGAFAIAVLDAHCPEQLIVARQQAPLILGFGQGEFFCASDVTALVHHTTTVLSLENGEIARLTPLGVEVYDFNLKRVRKLPRTLDWSATTVEKQGFRHFMLKEIYEQPAVVRTCLATYLNDHPSHSPVFLGLDPQLTKNLQHIQVLACGTSWHAGLVGKYLLEQLAGIPTTVHYASEFRYAAPPLTPHTLTIGVTQSGETADTLAALEMEKQRRLTLILGITNRPESTLATMVNEIINTHAGIEIGVAATKTFVAQVLAFYFLALDIAFQHSLSLEAIEHIMVGLRQLPAQIETILEQQGAIEALAHEFAETQDFIFLGRGINFPIALEGALKLKEISYIHAEGYPAGEMKHGPIALLDAKVPVVAIAMPGSVHDKVISNAQEAKARDARLIGVTPMDDSQARSVFDDLLLVPHVEEMLSPIVAVIPLQLLSYHIAARRGLDVDQPRNLAKSVTVE
CGIVGYIGNKQAYPIIINGLKRLEYRGYDSAGIALFDGKKIQLSKTKGKVVDLEARVAEEIETKGSVGIGHTRWATHGIPNDVNSHPHCSNDLVLIHNGIIENYASLKTELINRGYTFKSDTDTEVLVNLIEEIKKQEVKLGKAVQIALNQVVGAYAIALFDIKKPNELVVAKLGSPLAIGIGEDEFFVASDASPFIEFTKDAIYLEDEEMAIIRLREVRVRKIKNDKLVNANIQLKLNLEQIEKGGYDHFMLKEIYEQPTVIKDTYRGRLLANKGIIKLGGLDDNSRFTNADRIIIIACGTSWHAGLVAEYIFEEWTRIPVEVEYASEFRYRNPIITEKDIVIAISQSGETADTLAAIKLAKQRGAF-VYGICNVVGSTISRETHSGSYTHAGPEIGVASTKAFTTQITVLTMMALEIGRVKGAIAQSDYMLLRELELIPGHVEAALKSNEKIEEIAAVFKNAKNFLYLGRGVNFPVALEGALKLKEISYIHAEGYPAAEMKHGPIALIDDQMPVVVVAINCNHYGKVVSNIEEIKARSGKIIAVVTEGDTEVAALADYVMEVPDTPETLTPLLTTIPLQLLSYHIAVMLDKNVDQPRNLAKSVTVE
CGIVGYIGTQAATDILLAGLEKLEYRGYDSAGIATV-WEGEINCVRAKGKLHNLRSKLELIETPAQIGIGHTRWATHGKPEEYNAHPHVDTAMVAVQNGIIENYRELREELKAKGHVFRSETDTEVIPHLIAEILKNSSDFLEAVSQAVNRLEGAFALAVVCADYPDELIVVRQQAPLVIGFGQGEFFCASDTPAIVAYTRAVLPLENGEIARLTPLGIEIYNFAGHRLKKQPRLLNLNPTMVVKTGFKHFMLKEIHEQPGVVRASLEAYFNNGRGKWRSNLRLPENLYTDLEQIHIVACGTSWHAALIGKYLIEQLAGISTQVHYASEYRYAPSPLTSNTLIIGVTQSGETADTLAALAMEKERRQGRLLGITNRPESSLLSHLVPNIITLAGIEIGVLATKTFTAQLMAFYALALDLAAHRQTASKETEKIINGLREIPKDIESTLEQERLTEQLAHEFAETQDFIFLGRGINFPIALEGALKLKEISYIHAEGYPAGEMKHGPIALLDAKVPVVAIAVPGSVYEKVISNAQEAKARDSRLIGVTPVKDGEAGEIFNDLLPVSHVEELLSPLLTVVPLQLLAYHIAARRGLDVDQPRNLAKSVTVE
CGIVGYIGKRDAYPVLIKGLKRLEYRGYDSAGVALIDKKRRLNVYKTKGKVSDLEAFVSQKDVSGTIGIAHTRWATHGEPCQANAHPHFSSNLALIHNGIIENYATLKEKLQKKGFIFKSSTDTEVLVQLIEFQLSNHLDLLTAVQLALHEVIGAYAIAVLDKNNPDEIIAARKSSPLVVGIGKDEFFLASDATPIVEYTDKVVYLQDGEIAVIRRKTLEVVNLDNVLQNPEVRTVEMNLGQLEKGGYPHFMLKEIFEQPDCINDCMRGRINDGDKVVLSAVIDHKERLLKARRFVIVACGTSWHAGLIGKQLIESFCRIPVEVEYASEFRYRDPVIHEDDVVIAISQSGETADTLAAIELAKEKGAF-IYGICNAVGSSIPRITDTGSYIHVGPEIGVASTKAFTGQVTVLTMLALTLAKEKGSMADEKYEVIRELTVIPAKIKKILISNPKIAELSRIFTYAHNFLYLGRGYSFPVALEGALKLKEISYIHAEGYPAAEMKHGPIALIDAEMPVVVIATHNAMYEKIMSNIQEIKARKGKVIALVTEGDTVIGKLADDCIELPETLECLEPLIATVPLQLLAYHVAICKGKNVDQPRNLAKSVTVE
CGIVGYIGQRKAYPILIKGLKRLEYRGYDSAGVALISDDRQLNVYKTKGKVSDLETFVTQKDISGSIGIAHTRWATHGEPCSVNAHPHYSERFALIHNGIIENYAALKDKLQAKGYTFKSSTDTEVLIQLIEYQVINRIDLLTAVQLALQEVIGAYAIAVLDRENPDEIIAARKSSPLVVGIGQDEFFLASDATPIVEYTDKVVYLEDEEIAVIRGEKLKVVNLKNVECPHEVKTVALNLGQLEKGGYPHFMLKEIFEQPDCIHDCMRGRINEGTNVVLSAIIDYKERLLAAKRFVIVACGTSWHAALIGKHLIESFCRIPVEVEYASEFRYRDPVIDSSDVVIAISQSGETADTLAAIELAKSRGAF-IYGICNAIGSSIPRATNTGSYIHVGPEIGVASTKAFTGQVTVLTMLALTLAREKRTDETQYLAIVRELGQIPGKMKEVLKLNDRIAELSKIFTYAHNFIYLGRGYSYPVALEGALKLKEISYIHAEGYPAAEMKHGPIALIDAEMPVVVIATQNGLYEKVLSNIQEIKARKGRVIAIVTKGDTVIGKIADICIELPETMECLGPLITTVPLQLLAYHIAVCKGMDVDRPRNLAKSVTVE
CGIVGYIGTQVATDILLAGLEKLEYRGYDSAGIATVT-EGEVNCVRAKGKLHNLRSKLEQIATHSQIGIGHTRWATHGKPEEHNAHPHMDMRVAVVQNGIVENYRGLREELKQKGHQFVSETDTEVIPHLIAEFLKNPSPLLDAIRQAVNYLKGAFAIAVISADYPDELIVVRQQAPLVIGFGQGEFFCASDTPAIVAHTRAVLPLENGEIARLTPLGVEIYNFAGDRLKKQPRMLNLNPTMVEKQGFKHFMLKEIYEQPGVVRASLAAYFDTDSNSADLASPLPPEFYADLEQINIVACGTSWHAALLGKYLIEQLAGISTQVHYASEYRYAPSPLTANTLIIGVTQSGETADTLAALGMEKERRLGRLLGITNRPESSLGLMVPHIINTLAGIEIGVAATKTFTAQLMAFYALALDLAARRQTSPERLAEIIQGLRQIPQQIEATLQQETLTEHLAHEFADTTDFIFLGRGINFPIALEGALKLKEISYIHAEGYPAGEMKHGPIALLEAKVPVVAIAVPGNVYEKVLSNAQEAKARDSRLIGVTPSNDGEAAEIFNDLLPVSEVDELLSPILTVIPLQLLAYHIAARRGLDVDQPRNLAKSVTVE
CGIVGYIGKQSAAPIILEGLRRLEYRGYDSAGMSVLNGHGLEVRKKKGKIEEGLGKLLKTNLLLGQVGVGHTRWATHGEPSDENSHPHFSGKISVVHNGVVENYDRLKDRHLKAGHTFQSSTDTEVLAHLIGEHYERIHPLTKAVTEALREVIGTYGIAVICADYPEVIVGARRGSPLIVGIGDGEHFLASDATAIALHTRQVIYLNDYDVVTLRADRFAVTSLGSDIARVQISQLEFSPEQAEKGEFEHFMLKEIFEQPRTVANAMRGRIDLEEGTAKFGGLNMSAELRAIDQIVITACGTSWHAALVGEYLFEELAHIPVEVEYASEFRYRNAPIEKNTLVLAITQSGETADTLASLRETKRRGH-KVLAICNVVGSTIAREADGGIYLHAGPEIGVASTKAFTSQVTVLSLLALFMGRIRMLSLHRGEKILKALQAVPDQMERMLEQNGEIRRIAQRFASVRNFFFLGRQYNFPVALEGALKLKEISYIHAEGYPAAEMKHGPIALIDDQTPSVVIIPSDAMYEKTLSNLEVVRARKGPVIAIATEGNEALAKQVDEIIYLPQTLEAVFPLLAVVPLQLLAYHVAVARGCDVDKPRNLAKSVTVE
CGIVGYVGNNKSVEVLLGGLKRLEYRGYDSAGLAIIDEAGVLGTRKRAGKLQMLLDDLAEAPLNGATGIGHTRWATHGGPTDVNAHPHLSRKLALIHNGIIENFSELKNELLADGATFASETDTEVAALLVGREYEKTGDLTSALRGVVARLEGAFTLLAVHEDEPGVVVGARRNSPLVIGLGDGENFLGSDVAAFVEFTRRAVAIGQDQIVTIRPDSVDVTDFDGNTVEVEEFDIAWDASASEKGGWSSFMAKEISEEPDAVANTILGRVQDGLVKLSEFEPLGDDVIANIDRIVVIACGTAAYAGMLGKYAIEAWARVPVDVELAHEFRYRNPILTERTLVISISQSGETMDTLMAVKFAMESGA-KVVSVCNTHGATIPRESHAVVYTHAGPEVAVASTKAFVAQVTALYLIGLHIAGVRGTLSDEERENVTELQAVPEKISEVLVTSQSIKQLAHWMTDTQSVLFLGRHVGYPIALEGALKLKELAYIHAEGFAAGELKHGPIALIEPGQVVFVVVPSNSLHKKVVSNIQEIRARGARVIAIAEKGDAAVLPFADEVIPIPLAGSFFEPLLAVIPLHIFGMELSAAKGLDVDQPRNLAKSVTVE
CGIVGYVGRADRGDVVLEGLRRLEYRGYDSAGVAVLTDGGIASAKKAGKLANLLAELEAEPLPDSLTGIGHTRWATHGGPTDINAHPHLADKLALIHNGIIENFAELKADLLAKGVNFLSETDTEVAAALLADEVEQSIRLTVAMQRACQKLEGAFTLLAVHAELPGVVVAARRNSPLVVGLGEGENFLGSDVSGFIDYTRRAVELGQDQIVTITPDEVVITDFFGNPASGKEYHVDWDAAAAEKDGYPSFMAKEIHEQPRAVADTLLGRTDPSGKLIPDELRISETILRSVDKIIVIACGTSAYVGQVAKYAIEHWCRIPTEVELSHEFRYRDPIVNEKTLVVAISQSGETMDTLMAVRHAREQGA-KVLAICNTNGSTIPRESDAVLYTHAGPEIAVASTKAFLAQITASYLLGLYLAQLRGNKFRDEKVILDELAATPEKIQTVLDHEQQIKDLAVSMKDAKSILFLGRHVGFPVAMEGALKLKELAYIHAEGFAAGELKHGPIALIEEGQPVFVVVPSDSLHDKIVSNIQEVRARGAKTIVIAEEGDEAVKAYAEHVFYIPKTPTLLAPLLATVPLQIFACELAEAKGYDVDQPRNLAKSVTVE
CGIVGYIGSKQAYPILIKGLKRLEYRGYDSAGVGLISHESKLNVYKAKGKVSNLEDTASQKDTSGHTGIAHTRWATHGEPCQANAHPHLSQNLALVHNGIIENYATLREQLQEKGYTFKSSTDTEVLVQLIDYQTTYDTELLEATQMALHKVVGAYAIAVLDRRHPGQIIAARKSSPLVIGVGTDEFFLASDATPIVEYTDKVVYLQDGEIAILENKPLKLVNLDNETQPAEIKKVDMNIGQLEKGGFPHFMLKEIFEQPECINDCMRGRINGTLHEVTLSAVNDKEQLLNAQRFVIVACGTSWHAGLIGKQLIETFCRIPVEVEYASEFRYRNPVLTNRDVVIAISQSGETADTLAAVELAKSQGAF-VYGICNAVGSSIPRITDSGSYIHAGPEIGVASTKAFTGQVTVLTMFALTLGKEKGEISTADYNIIDELLQIPEKITEVLKQNESIASLSRIFTYAHNFLYLGRGYSYPVALEGALKLKEISYIHAEGYPAAEMKHGPIALVDTEMPVVVIATQNAMYEKIVSNVQEIKARKGHIIALINKQDTIIRKIADECIEIPETLECLEPLVTTIPLQLLAYHIAVCKGKDVDQPRNLAKSVTVE
CGIVGVVGDRQAVDFIVQGLRRLEYRGYDSAGIAALDPDAEISVCKTAGRIDNLASRLAKQHIVGATGIGHTRWATHGPATETNAHPHVGQEVVLVHNGVIENYAKLKETLIARGYEFATETDSEVIAHLLEEAVPTDQQLIDIVQDALAQLRGTYGLAILFKQRPELIVAARLGSPLVVGVADDVHYLASDASPLAGFTDKIVYLADHQIALLKADSLQVRHRDHGAIEHSVEVIEIDASDVDLGGYEHYMLKEIFEQPQSIENTMRGRLSLDDATAVFGGLNSPQELRGVDRILLTACGTSWHAALVGEYIIEEMARIPVEVEYASELRYRNPPTPRRTLVFGITQSGETADTLAALREMKRKGH-PTLAICNVVGSTIAQEADGGIYLHAGPEIGVASTKAYTSQLAVMAMLGLYFGRLTHLSFDQGYRIIESLQKLPAAVEKALESNDAARKIAEKYQAASNFLYLGRHFNFPTALEGALKLKEISYIHAEGYPAAELKHGPIALVDEQTPSVFIMPRGVVYDKVMSNLEEIKARRGPVIAIASEDDDQVAKIADDVIRIPMVDEFLQPIVSIIPLQLLAYHIAQLRGCDVDKPRNLAKSVTVE
CGIFAYSNQKEIVEKLLTGLKRLEYRGYDSAGLALEDGEDVSRTFRETGKIANLEGEASEKDLHGDCGIAHTRWATHGPPAPKNSHPHTSDDFLVVHNGIITNHQALRETLQRKGYMFESDTDTEVIPKLTKYKFHDKCSFRQLVMEVLRQLHGAYALAFKSRHYPGELVAAKRGSPLLLGIAEGEFYFASDASAMVEHTKRVLHLEDDDVAHIHNGGYGIYRMKSAEVERTIETLTMEVEQIMKGNFDHFMKKEIHEQPDAIQQTMRGRVVDGNVQRVFLGGMVDSTIRRSRRIILCGCGTSYNSAIAVRQLMEELTELPVTLELASDVLDRQCPFFRDDSIIFISQSGETADTLRALEYAKSKGAL-CIGIVNVVGSAISRATDCGLHINAGAEIGVASTKAYTCQITSMVLLALALSEDSRSRADRRMDIMRGVVTLPDTMRRALELDQKMLALARTLVDENSLLLFGRGYNYATALEGALKVKEVALLHSEGILAGEMKHGPLALVDETLPLVVIATRDSSYLKQKSVIEQLRARDARCILIVSEDDDSLASNEDMIIKVPEVCDCLQPLINIVPLQLLSYHLTVLRGHNVDQPRNLAKSVTVE
CGIVGYVGYRDALGVVVDALRRMEYRGYDSAGVAILDGAGTLAVERKAGRLANLEAELAESAFAGTTGMGHTRWATHGAPTDRNAHPHRDAKVAVVHNGIIENFAPLRRELEDAGVELRSDTDTEVAVHLVARAYAEGGDFTASALAVLRRLEGAFTLVFVHADHPDTIIAARRNTPLVVGVGKGEMFIASDVTAFIEHTREAVELGQDQAVVITADSYTVTDGRGDGVRTRPYTIDWDIAAAEKGGHDYFMLKEIEEQPAAVADTLIGHFTTDEAGVLDEQRLADQELREFDKVFVVACGSSYHAGLLAKYAIEHWTRLPVEVELASEFRYRDPVLDRSTLVVAISQSGETADTLEAVRHAKEQKA-RVLAICNTNGAQIPRESDAVLYTRTGPEIGVASTKAFLAQVAANYLVGLALAQARGTKYPDEAREFQELEAMPKLVSRVLETAPQVRAIARELAHVPTVLFLGRHVGYPVALEGALKLKELAYMHAEGFAAGELKHGPIALIEDGLPVIVVMPSPKLHSKLLSNIREIQARGARTIVIAEEGDDTVRPFADDLIEIPSAPTLFQPLLSTVPLQIFAAEVAQTRGYDVDKPRNLAKSVTVE
CGIVGYVGVAEAGDVVLEGLRRLEYRGYDSAGIAVVAQGAGGTGRKKAGKLANLVEALDADPLPAATAIGHTRWATHGGPTDANAHPHVGQRLALIHNGIVENFAPLREELLRAGVAFTSETDTEVVAHLLARAHDEDPTLAAAMRAVCARLEGAFTLLAVHADEPGTIVGARRNSPLVVGLGEGANYLGSDVAAFIAHTREALELGQDQIVTITADEVVVTGFDGTPSEGRRFHVDWDAAAAEKGGFPSFMAKEIHDQPQAIADTLLGRTDAEGRLQLDEMKISEAELRSVDKIVVIACGTAAYAGQVAKYAIEHWCRIPVEVELAHEFRYRDPVVSDRTLVVAISQSGETMDTIMAVRHAREQGA-KVLAICNTNGSTIPRESDAVLYTHAGPEIAVASTKAFLAQITACYLLGLYLAQLRGNKADEVAEVLAQLHEIPAQVREVLDGLEQVREIARYMADTRSVLFLGRHVGYPVAMEGALKLKELAYIHAEGFAAGELKHGPIALVEPGQPVFVVVPSDSLHSKVVSNIQEVRARGARTLVIAERGDTAVEPFADVVIRIPQTSTLLSPLLAVVPLQVFACELATAKGLDVDQPRNLAKSVTVE
CGIVGYAGNVKTAEVCLQGLQRLEYRGYDSAGVALTAPGGHVEVRKKAGRLANLVEDVERNPMLATVGIGHTRWATNGVPNDVNAHPHTSRKVAIIHNGIIENASQLRLDLQTEGYHFASETDTEVAAKLLGKEEEGGPDLFKAVRRLARMLEGAFTILATDCRQPDIVVGARHDSPLVVGLGEGENFLGSDVAAFVAYTKRAMEIDQDQAVMVSANKVVVSDFMGNIVPDPKITVDWDASAAEKGGWDSFMDKEIHEDPAAVQRTLLGRLDKDGNLNLDEVRIDEHDFKAIDKIIVIACGTAAYAGMVAKYAIEHWVRIPVEVELAHEFRYRDPILTPRTLVVAISQSGETMDTLMALRHAREQGS-KVLAICNTQGASIPRESDAVLYTHAGPEVAVASTKAFVAQITAAYVLGLYLAQIKGAMFRDEQQTLDSLKDMPRKIQWVLDQTKAVHDAAAQMVDAKSFLFLGRHVGYPVAMEGALKLKEIAYTFTEGFAAGELKHGPIALVDEGEPVVFIVPRNVLHAKVISGIEEVKARGAYIIAVAEENDPDVERYADVVFWRPACPTLMSPLVDVVPLQLFAMDMAKLKNYDVDKPRNLAKSVTVE
CGIFGYVNRKFIIDTLINGLSRLEYRGYDSAGFAVDDKKKEVLAFKEVGKVAKLRQLVDEKVFDSHVGIAHTRWATHGPPSRLNCHPHRSDEFSIVHNGIITNYKELKTLLEAKGFRFETETDTECIAKLAKYDQNRGIGFTDLAKAVISELEGAYGLLIKSVHYPHEVIAARKGSPLVVGVKTTEFFLSSDPSAIVEHTKKVMYLEDDDIAHIHEGSLHIHKADGSSNVRTIQTLELELQEIMKGKFDHFMQKEIFEQPESVVNTMRGRLDIGNQTVTLGGLRSYATIRRSRRIIFIACGTSYHSCMAVRGVFEELTEIPIAVELASDFLDRQAPVFRDDTCVFVSQSGETADSLMALRYCLDRGAL-TVGIVNVVGSSISLLTHCGVHVNAGPEIGVASTKAYTSQFIAMIMFALSLGEDRASKQKRREEIMEGLSKISDQIKSVLSQDQKIKALCETFRNQKSLLLLGRGSQYSTALEGALKIKEISYLHCEAVMSGELKHGVLALVDENLPIIMILTRDDLFKKSLNAYQQVTARGGKPIVICNEGDEEFSENQAEKIEVPKTVDVLQGILNVIPLQLIAYWLAVLEGLNVDFPRNLAKSVTVE
CNFLVEKSRGEIIDTLVEGLQRLEYRGYDSTGIAIDDREDETVIYKQIGKVSALKKEIEAHHFVTHCGIAHTRWATHGEPKQVNCHPHRSDTFVVVHNGIITNFRDLRQLLTNKGYKFESDTDTECIAKLFKHNLKNGPDFHELTMQVLQELEGSYGLLCKSTHYPNEIIATRKGSPLLIGVKSEKFFLSSDAASIVKHTKKVLFLEDDDIAHIYDGELHIHKKLTESATRSIQTLEMELAQIMKGPYQHFMQKEIYEQPESTLNTMRGRIDFEHNLVNLGGLKSRSAIRKARRLIMIACGTSYHSCLATRAIFEELTEIPVSVELASDFLDRKCPIFRDDVCIFVSQSGETADTMLSLNYCLERGAL-TLGIVNSVGSSISRSTHCGVHINAGPEIGVASTKAYTSQYIALVMVALSLSDDRVSKIERRNEIIQGLKLIPGQIKEVLNVEPRIKELAKELKDQKSLLLLGRGYQFASALEGALKIKEISYMHSEGVLAGELKHGVLALVDEDLPIIAFGTRDSLFPKVLSSIEQVIARKGHPIIICNENDEVWQNNNLITLEVPQTVDCLQGLLNIIPLQLTSYWLAVNNGIDVDFPRNLAKSVTVE
CNFLVERSRGEIIDTLVEGLERLEYRGYDSTGIAIDGDELDSTMFRQIGKVAALKEEIKKQTFVSHCGIAHTRWATHGEPKQVNCHPQRSDSFVIVHNGIITNFRELRTLLVNKGFKFESDTDTECIAKLFKHQNGNELDFHELTKLVLLELEGSYGLLCKSIHYPNEVIATRKGSPLLIGVKSVEFFLSSDAASVIKHTKKVLFLEDDDIAHIYDGELHIHRSVGASMTRSIQTLEMELAQIMKGPYKHFMQKEIYEQPESTLNTMRGRIDFENNTLMLGGLKALPAIRRARRLIMIACGTSYHSCLATRAIFEELSEIPVSVELASDFLDRKSPVFRDDICVFVSQSGETADTMLALNYCLERGAL-TVGIVNSVGSSLSRATHCGVHINAGPEIGVASTKAYTSQYIALVMFALSLSDDRLSKLERRKDIIQGLKLIPGQIKQVLQLEKKIKKLCEELKDQKSLLLLGRGYQFASALEGALKIKEISYMHSEGVLAGELKHGVLALVDENLPIIAFGTRDSLFPKVVSSIEQVTARKGHPIVICNENDEVAESIHLVTLEVPQTVDCLQGLLNIIPLQLMSYWLAVNKGIDVDFPRNLAKSVTVE
CGIFGYINRKFILDTLVNGLSRLEYRGYDSAGLAVDDKKKEVYAFKEVGKVAKLKELIDEKTFDSHAGIAHTRWATHGPPSRINCHPHRSDEFSIVHNGIITNYKELKTLLESKGFKFETETDTECIAKLAKYLYDHNPKLGDLAKAVINELEGAYGLLIKSVHYPHEVIAARKGSPLVIGVKTTEFFLSSDPSAIVEHTKKVMYLEDDDIAHIHEGSLNIHKADGSSNVRTIQTLELELQEIMKGKFEHFMQKEIFEQPESVVNTMRGRLDIENKKVTLGGLRSYSTIRRCRRIIFIACGTSYHSCMAVRGIFEELAEIPIAVELASDFLDRQAPVFRDDTCVFVSQSGETADSLMALRYCLERGAL-TVGIVNVVGSSISLLTHCGVHVNAGPEIGVASTKAYTSQFIAMVMFALSLSEDRASKIARREEIMEGLYKISDQIKEVLKQDQVIKDLSKTFKDQKSLLLLGRGSQFSTALEGALKIKEISYLHCEAVMSGELKHGVLALVDENLPIIMILTRDNIFKKSLNAYQQVVARGGKPIVICNPADEEFGANDAEKIEIPKTVDCLQGILNVIPLQLISYWLAVMEGLNVDFPRNLAKSVTVE
CNYLVERSRGEIVDTLVEGLQRLEYRGYDSTGIAIDGDEPDSTLYRQIGKVSALIKEIESKTFVSHCGIAHTRWATHGEPKQINCHPQRSDDFVIVHNGIITNFRELKTLLQNKGYKFESDTDTECIAKLFKHIYDTNLTFHELTKLVLLELEGSYGLLCKSSHYPGEVIATRKGSPLLIGVKSIEFFLSSDASSVVKHTKKVLFLEDDDIAHIYDGELHIHRSVGASMTRSIQTLEMELAQIMKGPYTHFMQKEIFEQPESTFNTMRGRIDFDNNSVMLGGLKALPAIRRARRIIMIACGTSYHSCLGTRAIFEELSEIPVSVELASDFLDRKSPVFRDDICVFVSQSGETADTMLALNYCLERGAL-TVGIVNAVGSSISRVTHCGVHINAGPEIGVASTKAYTSQYIALVMLALSLSDDRVSKVERRKEIIQGLKRIPGQIKQVLNLESRIKELCDELKDQKSLLLLGRGYQFASALEGALKIKEISYMHSEGVLAGELKHGVLALVDEDLPIIAFGTRDSLFPKVVSSIEQVTARKGKPIIICNENDEVWKKKNLVKLEVPQTVDCLQGLLNIIPLQLMSYWLAVNKGIDVDFPRNLAKSVTVE
CGIFGYILHRDVLNVLLDSLQRMEYRGYDSAGLCVDDVKSKKHVVRSVGNISKLRERVFSAQLENHEGIAHTRWATHGPPSEANCHPQASNNMVVVHNGIITNFMTIKQMLLEEGYHFSSDTDTEVIVVLAEHIFSMDHSISFADLKVMAELDGAYALLIKSVHFPGELIACKEASPLVIGLQNGKSFFSSDVASFLPYTQEVIFLEDGDVAHYSKGALTLYN-DATPVSRTSQTVDVSPEGLCKGAYPSFMLKEIYEQPESVSRSMRDRIDTREVTIKEMSDGVRTTLLSARRLMLVACGTSFHSCVAARPIFEELPNISITLENAPDLLDREPRIGSDDVCIFVSQSGETADTLMALQYCKKYEAM-IVGLTNVPGSSVLRLSDFALLLNAGVEVGVASTKAYTSQVVVLTLLALFLSKENCSGNSSRLEIIDGLAALPGALSHCLKTNDVATKLAEELCDAKAILILGRGYDYATALEAALKVKELTYIHTEGIHCGELKHGPLALVDEHSTIVAFCPHDKFLGRSKSAIQQVKARGGRVVAITTEPDAELVSATSRCVEVPAIVDCLQGIVNVVPLQLLAHHLAVRRGLNVDCPRNLAKSVTVQ
CSYLKEKTRKEVLEVLCAGLARQEYRGYDSAGLCIDDKPGEVVFFKEVGKVAGLRKQISATPIDVEVSIAHTRWATHGPPSVRNCHPIRSDEFIVVHNGIVTNSGELRTVLEKRGYKFETETDTEAVAILTKYIFDQKPTFSNLVKAVLKELEGSFAFVFKSRHYPNEAVTARRGSPLLIGVKTIEFFIASDAAAIIEHTKRVLYLEDDDIAHISEGELHIHRFRRKETTRTIETLEIELAAIMKGKFDTFMQKEIYEQPESVVNTMRGRVNFDEHKITLGGLRAYPIIRRGRRLVFIACGTSYHSALATRAIFEELTEIPVSVELASDFLDRKTPIFRDDVCIFVSQSGETADTILALRYCVDRGAL-TIGVVNTVGSTISRETHCGVHINAGPEVGVASTKAYTSQYVALLMIALQLSEDRISFTERRRQIIDALHDLPAMIKKVLELDASIQQLASTVSTRQSLLLMGRGYQYATCLEGALKIKEISYMHSEGILAGELKHGPLALIDENMPVIIIMTQDSLYPKVQSAFAQITARKAQPIVLCNEGDDGIPA-NAKTIRVPKTVDALQGLLNVIPLQLLSYHLAVMNGCDVDFPRNLAKSVTVE
CGIVGYVGRQKASAIILEGLKRLEYRGYDSAGVCVLQ-GRQLEVVKKAGRVETLVKEAARHQLTGTTGIGHTRWATHGGVTDANAHPHVSSKFALIHNGVIENYAQMRAFLSTKGYTFHSETDTEVLCNLIAYEQNGHSRFLESVRKTLRHVEGTYGIAALCVDFPGEIVAAREASPLILGVGDGEYILASDASALISRTQNVVYLKDGELVHLTPASFSITTRDQSDVSPVVDKITWSITDASKGDYAHFMEKEIFEQPAALENAMRGRFAADGSTAQFGGLNVTAEFRHIDRLMFCACGTAWHACLVTEHLIERFARLPVEVDYASEFRYRNTPLGSNTLFFVMSQSGETIDTLAALREAKRKGH-RVLAISNVVGSSIAREADGGIYQHVGPEIGVASTKAFTSQLLIGAMMALYLARMRDMSFTDGVQFANALKAAPDLVRRVLDQAPNIREIAKRYAQSTDMLFLGRLSLFPLALEGALKLKEISYIHAEGYPAAEMKHGPIALISERCPSVFFAPAGEIFNKIVSSMQEIKARKGAVIAITTEGMQLPAGLANDVIEIPACHEAVLPIVAAIPIQLLSYYIAVERGCDVDKPRNLAKSVTVE
CGIFAYLNRGYIIDALIKALKRLEYRGYDSAGIAYDGDDNTCI-IRNKGKVGALEKAVKAHEFDKHVGIAHTRWATHGIPSEVNSHPQRSGEFSVVHNGICTNYKDIKQFLLNKGYTFESETDTEVIVKMVRYDDGSDVDFRVIIEKVVHQLEGAFALVFKSSHYPDEIVAARRGSPLLIGVKSVEYYFASDASAVIEYTNRVIFLEDDDVAAVSNGALSIHHRSGSDPSHRDVATKMELQQIMKGNFKAFMQKEIFEQPESVVNTMRGRIDFDNNTVVLGGIKSHHDIKRCRRLIFIACGTSYHSTVATRQLLEELTELPVMVELASDFLDRRTPIFRDDVCFFVSQSGETADTLMALKYCKERGAL-NVGITNTVGSSISRDTHCGVHINAGPEIGVASTKAYTSQFVAIVLFALMMSEDRISMQSRRQEIIKGLQELPAKIKEILDMDSEIEQLAKELYQQKSLLLMGRGYNYATCLEGALKVKEITYMHSEGILAGELKHGPLALVDKAMPVIMIVMRDKVYSKCQNALQQVVARHGRPVVICCKGDTATAKEAFKAIEIPETIDCLQGILSIIPLQLLAFHVATLRGFDVDFPRNLAKSVTVE
CGIFAYLNRKEIMETLIKGLQRLEYRGYDSAGVAV-DIEKHIRLIKKKGKVKALDEELHKQEFETHFGIAHTRWATHGVPNAVNSHPQRSDKFVVIHNGIITNYKDLRKFLESKGYDFESETDTEVIPKLLKYVYDNRERFSTLVERVIQQLEGSFALVFKSIHHPGEAVATRRGSPLLIGVRSVEYFFASDASAIIEHTNRVVFLEDDDVAYVAEGKLSIHRIMGDESSRAIQTLQMELQQIMKGNFSAFMQKEIFEQPESVVNTMRGRINYETNTVLLGGPQDHKEFKRCRRLILIGCGTSYHAAVATRQVLEELTELPVMVELASDFLDRNTPVFRDDVCFFISQSGETADTLMALRYCKERGAL-TCGVTNTVGSSISRDTDCGVHINAGPEIGVASTKAYTSQFVALVMFGLMMSEDRISMQERRMEIIKSLKSLPRMIKDVLALDEQIQDIAHELYNQRSLLVMGRGYNYATCLEGALKIKEITYMHSEGILAGELKHGPLALIDKQMPVIMIIMKDPCFTKCQNALQQIVARQGRPIILCSKDDAESKKLAYKTIELPQTVDCMQGILSVIPLQLLSFHLAVLRGYDVDFPRNLAKSVTVE
-GIFGYINRAYIIETLLNGLSRLEYRGYDSAGLAIDGNKKNVMAFKEVGKVAKLRELIASQVFDSHAGIAHTRWATHGSPSRLNCHPHRSDEFSVVHNGIITNYKELKALLESKGFRFETDTDTECIAKLAKYDLHPDIDFTVLAKAVIKELQGAFGLLLKSVHYPHEVIAARKGSPLVIGVRTSEFFLSSDPSAIVEHTKKVLYLEDDDIAHIHDGQLNIHRLTGTSNVRAIQTIELELQEIMKGKFDHFMQKEIFEQPESVVNTMRGRLDVANKKVTLGGLRQYSTIRRCRRIIFIACGTSYHSCMAVRGVFEELTEIPIAVELASDFLDREAPVFRDDTCVFVSQSGETADSLMALRYCLERGAL-TVGIVNVVGSSISLLTHCGVHINAGPEIGVASTKAYTSQFVAMVMFALSLSEDRISKQKRREEIMEGLSKVSDQFREILKLNEPIKEMAKFFKDQKSLLLLGRGSQFSTALEGALKIKEISYLHCEAVMSGELKHGVLALVDENLPIIMILTRDKIFAKSLNAYQQVIARGGRPIVICNTNEEEFPASRVERIEIPQTVDCLQGLLNVIPLQLIAYWLAVAEGLNVDFPRNLAKSVTVE
-GIFGYINRKYILNTLINGLARLEYRGYDSAGLAIDDKKNEVFAVKEVGKVASLKKLVDEQVFDSHAGIAHTRWATHGPPSRVNCHPHRSDEFSVVHNGIITNYKELKTLLESKGYKFETETDTEAIAKLAKYIYSEHPDLSSLVKAVIKELQGAFGLLIKSIHYPHEVVAARKGSPLVIGVRTTEFFLSSDPSSIVEHTKKVLYLEDDDVAHIHEGSLNIHRLTKDDGSVSNVTLEIQLQEIMKGRFDHFMQKEIFEQPDSVVNAMRGRLDPVNKTVTLGGLRQYATIRRCRRIIFIACGTSYHSCMAVRGIFEELTEIPIAVELASDFLDRQAPVFRDDTCVFVSQSGETADSLMALRYCLERGAL-TVGIVNSVGSSISLLTHCGVHINAGPEIGVASTKAYTSQFVCMVMFALSLSEDRASKTKRRAEIMDGLTKISEQFKEALKLDQPIKKLCERFKDQKSLLLLGRGSQHATALEGALKIKEISYLHCEAVMSGELKHGVLALVDENLPIVMILTRDDIFAKSLNAYQQVIARSGRPIIICNKDDPEFPADKTDKIEVPSNVDCLQGLINVIPLQLMSYWMAVAEGVNVDMPRNLAKSVTVE
CGIFGYANFSEIANIMINGLKRIEYRGYDSAGFCITDNDRNFARIRAVGKVNSLYEIKNSRKVLNHVSIAHTRWATHGQPSIENSHPLSSDSFLVVHNGIITNYKDLKVYLKKKGFTFESDTDTECAAKLALYRKKEETDFVAIVKNVVKHCEGAFAFVFASSLFPNELVTVRKSSPVLIGLKPLEVFVASDASALIEHTRKVIFLEDNDIVHISNGNISIHAKESGPEIREVKTIETELAAIMKGNYDHYMIKEINEQEESVVNTMRGRINFESLTVSLGGLKDHSGIRKSQRIIFVACGTSYHASLANRALLEELLEIPVSVEIASDFLDRAPPIMRSDCVFFVSQSGETADSVMALRYCMSMGAL-CVGITNTVGSTISRETACGVHINAGPEIGVASTKAYTSQYIALVLVALQLSDQNLVKQARRREIMEGLKNISSQINRVLELSTSVKSLANPMKDDASLLLIGRGYQYPTCMEGALKIKEITYIHAEGLAAGELKHGPIALVDDKLRIIFIATKDLLYDKTRNAMEQIFARGGRPIVICTEDIS-GDYAEYDTFVVPKTVDCLQGILTVIPLQLLSYHLAVAKGYNADFPRNLAKSVTVE
CGIVGYYTFKFVLDCLFNGLKRLEYRGYDSAGIAFDNGVLESVGIKEVGKVDALERLAHEREFRSQVGIAHTRWATHGPPSVVNSHPIPSDQFVVVHNGIITNYNLIKDFLIKHGEVFKTETDTEVIPKLCKFRLGERVPFPKLVMEVLKKLEGAYAVLVKSTHYPGELVACKRGSPMILGIKEIECFIASDASAVIEHTKRVIVLEDNDVLHLCGGGYGIYDNVEEAVPRVLLTLQLEVEQIMKGGYDHFMQKEIHEQPESLLQTMRGRVRSGSVCLGGLVEHG-ATISRCRRILLVACGTSFHACLAARATLEEMCEVPVVLELASDFLDRRCPIFRDDTCFFLSQSGETADTLRALEYSKAHGAL-CVGVTNTVGSAISRMTHCGVHLNAGYEIGVASTKAYTSQILAITMMALQLAEDSISKRERRDCIIDELGQLPGKVRSTLMLDGAMRELAEQLKGAGNLLFFGRGYNYATALEAALKVKEVAIIHSEGILAGEMKHGPLALVDKHMPIVVIATRDTMYKKMESVIQQLLAREAQLYILCNENDESMEAKGCKLIQVPETVDCLQPVINIVPLQLLSYHLTVLRGFNVDQPRNLAKSVTVS
CGIFAYINRRHILEVLFNGLRRLEYRGYDSAGISI-DADGDVASFREEGKIEKLVTSVYKQAFTNHAGIAHTRWATHGPPSPRNGHPQSSGNFLVVHNGIITNYMVLKETLLRHGFGFESDTDTEVIPKLAKFETKSGNQFSQVVMEVMRQIEGAYALIFKSPHYPNELVACKCGSPLLLGVKEKEFYFASDASAVVEHTKRVMVIEDNEVVHIRNGTVQIYKFRPASVERALSILAMEVEQIKKGNYDHYMQKEIHEQPDSLTTTMRGRLIQGENGLLGGLKDHLRTIRRSRRILFIGCGTSYHAGLATRALVEELSGGPVTMELASDLLDRQGPIYREDTCFFVSQSGETADTLQALEYAKACGAL-CVGVTNTVGSAIARGTHCGVHINAGCEIGVASTKAYTSQIAAMTMMALALGEDTLSNRSRREEIIDDLFNLPDKVKEVLKLDNDMKMLAQELMMEQSLLVFGRGYNYATALEGALKVKEVALMHSEGILAGEMKHGPLALVDETLPIIVIATRDATCSKQQSVIQQLQARKGRLIVICSKGDANLMCPNCRVIEVPQLQDCLQPIINIVPFQLLAYHLTVLRGFNVDQPRNLAKSVTTS
CGIVGAIAGRNVLPILMDGLQRLEYRGYDSAGVAIRDAAGELLRFRALGKVSVLKELVDRSDIAGDLGIAHTRWATHGAPSERNAHPHMSGRVAVVHNGIIENHRELRDRLLALGYTFTSETDTEVIAHLLAHKLEGGRDLYAAVVEAAAELDGAYALAAASPEDPDRIVVTREGSPLVIGLGEGENFIASDVAALLPVTRRFIFLEEGDVAEVRRDGVTVCDGDGIEVVREIKTSELSSASIDKGLYAHYMLKEIYEQPAVIAETLEGRIHKGRLLEASFGHETTALLDKARHIQIVACGTSYHAGMVARYWMEEF-GIPCSVEVASEYRYRKVVVPEGSLLITISQSGETADTLAALRGSRANGYIGSLTVCNVPESSLVRESDVCFMTRAGTEIGVASTKAFTTQLVALRLLAIALARRKELSTAQEEAMVNELHALPRQIEVVLQLADAIKTMAEGFVDKHNALFLGRGAFYPVALEGALKLKEISYIHAEAYPAGELKHGPLALVDESMPVVCALPDDPLLEKVLSNLQEVRARGGELFLFSDHKVN-VGLDHYQNLTLSDIYPGTAPIVYSIPLQLLAYHVAVLKGTDVDQPRNLAKSVTVE
CGIVAAVTQRNIIDFLLEGIKKLEYRGYDSSGLAIINKNQNIVRIRCVGRVNKLLKKVKKKKLFSNIGLAHTRWATHGQVSEKNTHPHISSHIAVVHNGVIENNTKLRHFLEKKGYIFYSDTDTEVIAHLLHWETKTGESLVEVIQRSKMKLNGNYSMVVMDAYNSSRLIAVRSGSPLVIGLGIKENFIASDQIALLNITKRFIYLEEGDTAIVETKKINIFNKNNLIIKRKEITSNVKYKSINKGKYKHYMEKEIYEQPISIQNTLNNRIKKDTINFSELGDREKKFFLNAEHIQIVACGTSYHAAMVSRYWFESLANIPCDVEIASEFSSRKLAVRKKSVFITLSQSGETADTLAALRISKKLGYLGSLTICNMKGSSLVQESDCYLLTKAGIEIGVASTKSFTTQLTVLLMLIAKITKLKKQKNNIEKKIAQILSLLPSKVEAILKKNTLIKTLANQLCNKKNILFLGRGDQYPIAMEGALKLKEISYIHAEAYPSGELKHGPLALIDKNIPVIITAPKNSLLEKTKKNIKEICARGGIIYVFSDQEIDL--EKNMTIIKIPYVEEIIAPILYIIPLQLLAYYIALSKGKNIDQPRHLAKSVTVE
CGIVAAVTQRNIANFLIDGIKKLEYRGYDSSGLAVIDNKNNIVRIRCVGKVNELIKKTNKKKILGSIGVAHTRWATHGKVSKENTHPHISSNIIVVHNGIIENNSTLRGFLKKQGYIFSSDTDTEVIAHLLHWEQKKKDSLIKVIQNSIKKLDGNYSMVVIDQNNPSKLIAARSGSPLIIGLGTEENFIASDQIALLHVTKRFIYLEEGDIAIVARKEINIFNKNNSIIQREEVVSNIEYKSAKKGKYRYYMEKEIHEQPKSIRNTLKNRLTNSNVHFSELGSKENNIFYNTEHIQIVACGTSYNAAMVSRYWFEELANIPCDVEIASEFSSRKLVVRKKSLLITLSQSGETADTLSALRYSKKLGYLGNLTICNMKSSSLVRESDFYILTKAGLEIGVASTKSFTTQLTVLLLLVAKIINSKKENNNTSKRIVQTLSILPVRIEEILKKKQLIQDMANTLANKKNMLFLGRGNQYPIAMEGALKLKEISYIHAEAYPSGELKHGPLALIDKNIPVIMIAPENSLLEKNKKNIKEICSRGGIVYVFSNQE--FDYEENINTIKLPYVEELIAPIFYTIPLQLFAYYVALKKGRDIDQPRHLAKSVTVE
CGIVGAIARRNVSKILIEGLSRLEYRGYDSSGIAINNEEGVFS-HRAVGKVQALKDKFEAEPLDGKMGIAHTRWATHGKPTEANAHPHFSGDLALVHNGIIENHEPLRRELKAKGYEFKSETDTEVIVHLIHDALKTQPDLLKAVQTTLTKLHGAFAIGVVQKDDNDRFIAARKGSPLVVGVGIEENFVASDQLALLHVTDQFIFLEEGDVVEVSRDNVSIYDAKGELQDRPISVFNHNIDATDKGEFRHYMMKEIYEQPKVISACLEGRISENKVLTSCFGADS-AFLKEVENVHIVACGTSYHAGMVAKYWIEDLAGLPCSVEVASEYRYRKVAVPKKTLFLTLSQSGETADTLAALRMAKELGYLTTLAICNVPSSTLVRESALTLLTNAGPEIGVASTKAFTTQLTALLITSVAIAVENGLSAEREKELVQAMRSLPAYVNAALLEDAHIKTVADRFANKTNALFLGRGTMFPIALEGSLKLKEISYIHAEAYPAGELKHGPLALVDENMPIIALVPHNDMLDKLKSNLQEVAARGGELYVFADKDTDLHNEENIIFTEVPKVDSILEPIVHTIPLQLLSYHVAVVKGTDVDQPRNLAKSVTVE
CGIVAAIAKRNVSKILIEGLSRLEYRGYDSSGVAVNNEAGVHS-HRAVGKVQALKDKFESTPLDGQIGIAHTRWATHGKPTEANAHPHFSSDLALVHNGIIENHEVLRNSLIEQGYRFKSETDTEVIVHLIHAELKRANDLLSAVQAALSQLEGAFAIAVTHKAEKERFIAARKGSPLVVGVGIEENFVASDQLALLHVTDQFIFLEEGDVVDASRESVVIYDVSGEQQDRPVHVFNHNVDVTDKGEYRHYMMKEIYEQPAVISACLEGRISKDKVLTSCFGADS-AFLKDIENIHIVACGTSYHAGMVAKYWIEDLAGLPCTVEVASEYRYRKVAVPKNTLFLTLSQSGETADTLAALRMAKELGYLTTLAICNVPSSTLVRESALTLLTNAGAEIGVASTKAFTTQLTALLITSVAIAVEQGLSEAKQAELVQAMRDLPAHVDAALMQDSHIKNVADKFANKHHALFLGRGPMFPIALEGALKLKEISYIHAEAYPAGELKHGPLALVDENMPIITMVPHNNLLDKLKSNLQEVSARGGELFIFADKSTDLHNEDAITFTEVPKVPEILEPIVHTIPMQLLSYHVAVVKGTDVDQPRNLAKSVTVE
CGIVGAVAQRNVVPILLEGLRRLEYRGYDSAGLVIID--GGLKRARSVGRVAALAETCAAQALSGHLGIAHTRWATHGAPSEANAHPHVSGRFAVVHNGIIENHEALRAELRAAGYVFESETDTEVIAHLVDLHYRQSKDLLAATRAAVARLEGAYAIGVVSEDAPNHLVCARKGSPLLIGLGIEENFIASDVSALLPVTQRVMYLEEGDVADVGLLSVAVYDAAGNKADRSVHVSELSADMAELGTYRHFMQKEIHEQPRALTDTLLVAVSQEHVQPEWFGFDAAEVLEKVDGVTFLACGTSYHAAKVATYWLEEIAGIPAHAEIASEYRYRTSVPNPDALIVTISQSGETADTLAALNHAKSLGQDKTLTICNVPESALTRASRLKFLTRAGPEIGVASTKAFTTQLAGLFLLTLVLAKLRGLSAAQEAEHLAALRSLPNKLQQVLALEPAVEAWSQRFANKTHALFLGRGVHYPIALEGALKLKEISYIHAEAYPAGELKHGPLALVDEDMPVITIAPNDQLIEKLKSNMQEVRARGGELYVFADGDVHIEESPFVHVIRLPGGNGALSPILHTVPLQMLSYHAALQKGTDVDKPRNLAKSVTVE
CGIVGAVAKTNIVPTLIEGLRRLEYRGYDSAGIALNN--GRLHRLRTTGRVAELSKLADEQHFTGDVGIAHTRWATHGAPSERNAHPHFSGKVAVVHNGIIENHEVLRQRLQKTGFEFSSETDTEVIAHLISSHLRENPDLFEAVCRSVGELRGAYAIAVMEEARPERLIVCRNGAPLLLGLGENGIYAASDASALLQVTRRMIYLEEGDVAELRQDGYRIYDGARAEVARAVQESELTNEAVEMGPYAHFMQKEIFEQPGVVANTLEMVLNAQSISPRLFGTEAENIFKNTRSILILACGTSYHAGVVARYWLETVAGIPCNVEIASEYRYRNPAVGADTLIVGISQSGETADTLAALSYAKSLGHRYSLGICNVAESALVRQTDLRFLTRAGPEIGVASTKAFTTQLAALMLLTMTLAKLNGLSGESERQMIAALRHLPVALQHSLQVEPQVKAWAERFAEKRHALFLGRGMHYPIALEGALKLKEISYIHAEAYAAGELKHGPLALVDKDMPVVAIAPNDALLEKLKSNLQEVRARGGELYVFADADSHIQESEGVHIIRLAEHAGMLSPILHTIPLQLLAYHVALQKGTDVDKPRNLAKSVTVE
CGIVGAIAKNDVVPFLLEGLSRLEYRGYDSAGIVVAD--GTLHRLRTTGRVSELSKLVHAGGTSGLTGIAHTRWATHGAPSERNAHPHFSGKIAVVHNGIIENHETLRQRLEQEGFKFLSDTDTEVIAHLISLYLRKTDDLLDAVCHSLEELQGAYAIAVMEEARQDRIVVARNGAPLLLGIDDGGLYAASDASALVQITQRIVYLEEGDVAELSSDGYRILNCNGCEVTREVIESSLTRDAVELGSYSHFMQKEIFEQPVAVANTLEMVLNVQSVSPQLFGSEAQTIFAQTRGILILACGTSYHAGLVAKYWLETIARLPCNVEIASEYRYRNPIADPATLVIGISQSGETADTLAALSYAKSLGHRYNLAICNVPESALIRQTNLRFLTRAGPEIGVASTKAFTTQLAVLLLFTAVLAKIRNLPTEDEQKMIAALRHLPVAIQRTLQSELEIKKWAGDFSQKHHALFLGRGVHYPIALEGALKLKEISYIHAEAYAAGELKHGPLALVDSGMPVVAIAPNDVLLEKLKSNLHEVRARGGELYVFADADSRIEESEGVHIIRMDEYGGVLSPILHTIPLQLLAYHVALQKGTDVDKPRNLAKSVTVE
CGIVGAIAKNDVVPFLLEGLSRLEYRGYDSAGIVVAD--GMLHRLRTTGRVSELSKLVDSGKTSGLTGIAHTRWATHGVPSERNAHPHFSGKIAVVHNGIIENHETLRQRLQQDGFEFLSDTDTEVIAHLISSYLCKTNDLLEAVCRSLDELQGAYAIAVMEESRQDRIIVARNGAPLLLGIDDDGIYAASDASALVQVTQRIVYLEEGDVAELSSDGYRILNCNGYEVTRKITESSLTRDAVELGPYSHFMQKEIFEQPVAVANTLEMVLNAQSVSPQLFGSEAQSILAQTQGVLILACGTSYHAGLVAKYWLETIARLPCNVEIASEYRYRDPIADPTTLVVGISQSGETADTLAALSYAKSLGHRYSLAICNVPESALIRQTDLRFLTRAGPEIGVASTKAFTTQLAALLLFTAVLTKIRDQLSTGEQKMIAALRHLPVAIQHALQCEPEIRKWAGDFSQKHHALFLGRGVHYPIALEGALKLKEISYIHAEAYAAGELKHGPLALVDSGMPVVAIAPNDALLEKLKSNLHEVRARGGELYVFADADSRIEESEGVHIIRLAEHSGVLSPILHTIPLQLLAYHVALQKGTDVDKPRNLAKSVTVE
CGIVTAIATGNVVPVLLEGLRKLEYRGYDSAGLAVL--AGGLKRLRSTGRVAELAALAEAKELRASLGIAHTRWATHGGPSERNAHPHISGGLAVVHNGIIENFEAIKEALEMRGYRFESETDTEAIAHLVHAKLESGADLFEAVRLATNELVGAYAIGVIAEAEPERVIVARRGSPLLLGVGEDGMYAASDTAALLQVTRNVIYLEDGDLAELRVDAYRIVRPDGTPVERDVHVSSLSADAVELGQYRHYMQKEIFEQPQALASTLELIAGGGSISPQLFGSQAADVFGGVRRVLVLACGTSYHAGLVARYWLESVAKVPCTVEIASEYRYRDSVPDPDTLVVVISQSGETADTLAALKHAKSLGMTRTLAICNVPESAIVREAALRFITRAGPEIGVASTKAFTTQLAALALLTLALAKLAGLPEAEEGRYLIALRHLPVAVQKVLELEPQIEAWAQRFAAKHHALFLGRGRHWPIAMEGALKLKEISYIHAEAYAAGELKHGPLALVDRDMPVIAIAPADELLEKLKSNLQEVRARGGELYVFADAGSEIAESEGVHILPMPEHYGMLSPVLHVVSLQLLSYHAALVKGTDVDKPRNLAKSVTVE
CGIISAISKKNVTNILIEGMKRLEYRGYDSSGLAIINKKKEIIRLRSQGKIKIINLIHKTKQLIGNIGIAHTRWATHGLALKKNAHPHVSKNIAIVHNGIIENYLNIKTKLQKNGYIFTSDTDTEVIAHLIHYEQKNNKSLLKTIQTVILKLTGSYSMVIMDRYHPNILIAIRSGSPLLIGLGKQENFISSDQLSLLKITKKFIYLNEGDIAILSHKKITIFNKNSILVHRPIVISNIQNDSITKGHYQHYMKKEIYEQPYAIKNAIRNRITKNEIQFSELNNNAHALLLKIEHIDIIACGTSYNAGMVSKYWFESLSKISCNVEIASEFCHRKFIVKKNSLLLILSQSGETADSLTALRNSKKHEYLGSLVICNSSSSSLVYESNFSILTNAGIEIGVASTKSFTTQLTILLMIAAKINNLKTNDEKIENKVAKTLRLLPEITKNVLKCDSLIYSLAKELSDKNNIIFIGRGHNYPIAMEGALKLKEISYTHAEAYAAGELKHGPLALVDSSTQIIVIAPNDNLIDKIKLNISEIRTRGGVLHIFSDNLTKF--NDNTNVIRLPYDGILLSPIIYVIPLQLLAYYVALIKGKNIDKPRNLAKSVTVE
CGIVGAIAKRNIVPILVDGLKRLEYRGYDSAGVAVL-AGDEIRRVRRVGRVAEMEGAAAEEGLQGELGIGHTRWATHGGVTEYNAHPHISGKIAVVHNGIIENHEQQRQRLKGLGYPFESQTDTEVIAHLVHHYYQAGDSLFDAVKKATRELTGAYAIGVIALDRPDELVCARMGCPLLVGLGDGENFIASDVSAILSATRRVIFLEEGDIGHLSRDGVKLIDKHDQAVERPVHLSDVSLASLELGPYSHFMQKEIHEQPKALADTIEAVQDCG-FNPELFGESAAAILPQLEGVKILACGTSYYAGMTAKYWIESIAGLPCDVEIASEYRYRDAFANPKHLIVTISQSGETLDTMEALKYAKELGHQYALSICNVRESAIPRASDLVFYTRAGAEIGVASTKAFTTQLVGLFALAVTLGKTRGRSAEAEAQYLDELRHLPGSVQHALNLEPQIKAWSERFAAKDDALFLGRGLHYPIALEGALKLKEISYIHAEAYPAGELKHGPLALVDENMPVVVIAPNDALLEKVKSNMQEVSARGGELFVFADADSHFSESDGVHVIRTPRHVGILSPIVHTIPVQMLAYHVALSRGTDVDKPRNLAKSVTVE
CGIVTAIATNNVVPVLLEGLRKLEYRGYDSAGLAVL--AGELTRLRSCGRVAELAALADARQLSAHIGIAHTRWATHGVPSERNAHPHISGGLAVVHNGIIENFESIKADLQGKGYVFESETDTEAIAHLVHYKLQANTDLFEAVRQATNELVGAYAIGVVAEADPFRVIVARRGSPLLLGIGEDGMYAASDTAALLQVTRKIVYLEDGDLAELRRDSYIVIRSDGSPVEREVHISSLSADAVELGKFRHYMQKEIFEQPQALAQTLELIAGGAGITPQHFGARAGEVFDGVRRVLVLACGTSYHAGLVARYWIESIAKLPVTVEIASEYRYRESVPDPDTLVVVISQSGETADTLAALKHAKALGMQRTLAICNVPESAIVRETALRFITRAGPEIGVASTKAFTTQLAAFALLTLALAKINGLSAEDEERRLAALRHLPVAVQKVLELEPEIEQWAQRFAGKEHALFLGRGSHWPIAMEGALKLKEISYIHAEAYAAGELKHGPLALVDKDMPVIAVSPADELLEKLKSNLQEVRARGGELYVFADAGSEIPESEGVHILHMPEHYGMLSPVLHVIPLQLLSYHAALVKGTDVDKPRNLAKSVTVE
CGIVGVLSKTNSVPVLIDGLKKLEYRGYDSAGLAIQDTDQSIHRARSVGRVVELDSSTKT--LSARMGIAHTRWATHGVPSERNAHPHISESVSVVHNGIIENHEEIRKALTAEGYVFQSDTDTEVIAHLTHKHLVQGLELRAAVQATVKKLEGAFAIAVICNTAALTLLASKKGAPLLVGHGEGEYFLASDASALVAYTKQITYLEENDVVELQTTGVSFFDGEGLQVDRPIIESQLSADAVELGPYAHYMQKEIYEQPGAIAATLEMVSNASAVKPELFGAEAGNILPGIQQVLILACGTSYHAASVARYWLESIAALPTNVEIASEYRYRTSVSLPNTLVITISQSGETADTLAALEHAKSQGMVNALSICNVPESALIRASNLKFLTRAGPEIGVASTKAFTTQLAALFTFTLVMAKLRGLTVEQEKTLLTQLRHLPSAMQNILALEPEIKELALSFAEKRHALFLGRGVHYPIAMEGALKLKEISYIHAEAYAAGELKHGPLALVDADMPVVAVAPKDTLIEKLKSNLQEVRARGGELYIFADRDTKIEKADGVHVINLLDHAGHLSPILHTLPLQLLSYHVALVKGTDVDKPRNLAKSVTVE
CGIVAGIAARNVVPSLIEGLKSLEYRGYDSAGIAILDSKQHLLCRRTVGKVDVLEKAILPENLSGPVGIAHTRWATHGKTSEANAHPHISGNIALVHNGIIENYLPLKQKLIKSGYFFKSETDTEVIAHLLHQALKKNNNFLEGVQKTVMQLKGAFAIVFLYQDAPQSLIAVRRGSPLMLGLGQGENFIASDHLALVSVAQQFIYLHEGDIAEISSETVNIYDSKGNKVRRPKIKIDLPKKMVSKGKYRHFMEKEIFEQPNAVNAALEGRLVNPPEVWDEFGSHSIRRFSKLKQIQIVACGTSYHAGLIAAEWIERKVNIPCHVDIASEFRYRHHIIYPDTLFIALSQSGETADTLEALRQAKTENYFATLTICNVSGSTMVRESDFVLLTRAGPEIGVASTKAFTSQLTVLLLFTSFLGLSHGWSKKQEADYLSELKSLPQLLEQTLKLDPAIKKLATLFADKEHALFIARGIHFPVAQEGALKLKEISYIQAEAYPAGELKHGPLALVDANMPVVVLAPSNFLIEKIKSTIHEVRARHGQLILFTQEALD--NEQSSGIIILPKASDLLSPLIFVIPLQLLAYHVAVLKGTDVDQPRNLAKSVTVE
CGIIGVIGERNATPILIEGLRRLEYRGYDSAGIAVAY-QGKLLLARAEGKLVNLENELAHTPRTGFLGIGHTRWATHGPPTIHNAHPHRSESVAVVHNGIIENYQELREELMAHGVTFVSETDTEVIPHLIEMAMRADAPAEEAVRRAICKLQGAFALGILIQGKEDMLIAARRGSPLIIGLGDGENFIGSDATPLVPYTRRMIYLHDDDMAVLTKDAVRLMDMEGAAVSRPIKVTQVRDDVTEKWPYRHYMQKEIYEQPTAIGETLKELIHPAYRTISIRQNSAGLDLATIEDITIVACGTSWHAGLVAKYWIEQLAHVPVQVDIASEYRYRASPMRKNGLMIVISQSGETADTLAAMRYAKQGG-LQVLGVVNVPESSIDREADATLHTYAGPEIGVASTKAFTTQLTALACFALAMAKAKGVDAKQEQGYVDELLQLPAKVEQVLIHDASLEAIARELMHANGFLFLGRGTCFPIALEGALKLKEISYIHAEGYAAGEMKHGPIALIDEDLPVVVVAPQNSLFDKVVSNVEEVKARGGRVLMITTQGQAAGRIPADYTIPVVPCGEFVAPILYVIPLQMLAYHIAVLKGTDVDQPRNLAKSVTVE
CGIVGAVSTRNIVPILVQGLQRLEYRGYDSCGVAIHDATGGLRRARSTARVAELLEQVRTEHVEGATGIAHTRWATHGAPAVHNAHPHFSHRVALVHNGIIENHEALRASLQARGYVFTSQTDTEVIAHLVDS--HYSGDLFQAVRAAVAELHGAYAIAVIHKDEPHRVVGARAGSPLILGVGEGEHFLASDAMALAGVTDQIVYLEEGDLVDLQLGRYWIAGKDGQPLSRPVRTVLAHSGAAELGPYRHYMQKEIFEQPRAIGDTLEGRGVAPELFDGADGTAAWRVFKEVDSVLILACGTSYYSGCTAKYWLESIAGIPTQVEVASEYRYRTSVPNPRALVVTISQSGETADTLAALRHAQGLGMQHTLTICNVSTSAMVRECKLAYITRAGVEIGVASTKAFTTQLAGLFLLTLALAQARGLSEEQEARHLQAMRHLPVALQGVLALEPQIISWAEDFAKMENALFLGRGVHYPIALEGALKLKEISYIHAEAYPAGELKHGPLALVTSSMPVVTVAPNDELLEKLKSNLQEVRARGGVLYVLADAKTNIDTSDGMHVIRMPENYGALSPILHVVPLQLLAYHTACARGTDVDKPRNLAKSVTVE
CGIVAAVSHRNIVPVLVQGLQRLEYRGYDSCGVAVQAADTNLQRARSTARVAELMEQVKTEHVEGFTGIAHTRWATHGEPAVRNAHPHFSHRVALVHNGIIENYEALRTELQAKGYVFASQTDTEVIAHLVDSLYS--GDLFEAVQAATARLHGAYAIGVMHRDEPQRVVGARAGSPLILGVGKGEHFLASDAMALAGVTDQIVYLEEGDLIDLQPGRYWVISRSGERLTEQQRPVRTHSGAAELGPYRHYMQKEIFEQPRALGDTLEGLKNDGVTSEGKTGAAAWRVFKEIDRVLILACGTSYYSGCTAKYWIEAIAGIPCNVEVASEYRYRTSVPDPKTLIVTISQSGETADTLAALRHAQSLGMKHSLTICNVATSAMVRECELAYITRAGVEIGVASTKAFTTQLAGLFLLTLALAQSKGLTEEKEQQYLTAMRHLPVALQSVLALEPQIISWAEDFAKKENALFLGRGIHYPIALEGALKLKEISYIHAEAYPAGELKHGPLALVDSQMPVVTVAPNDELLEKLKSNMQEVRARGGVLYVLADAKTNIESSEGMHVIRMPENYGALSPILHVVPLQLLAYHTAVARGTDVDKPRNLAKSVTVE
CGIVGAVSTRNIVPILVQGLQRLEYRGYDSCGVAVHEAAGSLHRARSTARVAELLAQVNHEHLQGATGIAHTRWATHGAPAVHNAHPHFSHRVALVHNGIIENHEELRAELQARGYVFSSQTDTEVIAHLVDSLYD--GDLFQAVRAATARLHGAFAIAVIHKDEPHRVVGARAGSPLVLGVGEGEHFLASDAMALAGVTDQIVYLEEGDLVDLQLGRYWITTADGQPLSRPVRTVHAHSGAVELGPYRHYMQKEIFEQPRAIADTLHGELFDGVGQPGQQGAAAWRVFKEIDSVLILACGTSYYSGCTAKYWLEGIAGIPTQVEVASEYRYRTSVPNPRTLVVTISQSGETADTLAALRHAQSLGMRHTLTICNVATSAMVRECELAYVTRAGVEIGVASTKAFTAQLAGLFLLTLALAQSRGLTEEAEGNYLKAMRHLPAALQAVLALEPQIISWSEDFAKKENALFLGRGLHYPIALEGALKLKEISYIHAEAYPAGELKHGPLALVTSSMPVVTVAPNDALLEKLKSNMEEVRARGGVLYVLADADTHIDSSEGLHVIRMPEHYGALSPLLHVVPLQLLAYHTACARGTDVDKPRNLAKSVTVE
CGIVGAVSQRNIVPILVQGLQRLEYRGYDSCGVAVHEASGGLHRARSTARVAELQAQVDAEHLQGATGIAHTRWATHGAPAVHNAHPHFSHRVALVHNGIIENHQELRRMLQARGYAFSSQTDTEVIAHLVDSLYD--GDLFDAVKAAVAQLHGAYAIAVMHKDEPHRVVGARAGSPLVLGVGVGENFLASDAMALAGVTDQVVYLKEGDLVDLQPGRYWLVDHDGQEAQRPVRTVHAHSGAAELGPYRHYMQKEIFEQPRAIADTLEGELFDGLDADGSTRTAAWRVFKEIDSVLILACGTSYYSGCAAKYWIEAIAKLTCNVEVASEYRYRTSVPNPKTLVVTISQSGETADTLAALRHAQRLGMTHTLTVCNVATSAMVRECELAYITRAGVEIGVASTKAFTTQLAGLFLLTLALAQSKGLSQEQEAQYLTSMRHLPVALQAVLALEPQVISWAEDFAKMENALFLGRGIHYPIALEGALKLKEISYIHAEAYPAGELKHGPLALVTSSMPVVTVAPHDELLEKLKNNMQEVRARGGVLYVLADGDSQIESEDGIHVIRMPEHYGALSPILHVVPLQLLAYHTAVARGTDVDKPRNLAKSLTVE
CGIVAAVSFRDIVPVLVQGLQRLEYRGYDSCGVAVQALDAQLQRARSTARVAELMAQVQQDKVIGHTGIAHTRWATHGEPAVRNAHPHFSHRVALVHNGIIENYEALRAELQSKGYVFASQTDTEVIAHLVDSLY--GGDLFEAVQAATQRLHGAFAIAVMHKDEPQRVVGSRAGSPLILGVGQAEHFLASDAMALAGVTDQIVYLEEGDIVDLQPGRYWLVGKGGERLQRPVRTVHAHSGAAELGPYRHYMQKEIFEQPRAIADTLEGELFDGAGSDGKSGVSAWRVFKEIDRVLILACGTSYYSGCTAKYWIEALAGLPCSVEVASEYRYRTSVPHPKTLVVTISQSGETADTLAALRHAQSLGMKHTLTVCNVATSAMVRECELAYITRAGVEIGVASTKAFTTQLAGLFLLTLALAQSQGLSEEKEQQYLAAMRHLPVALQSVLALEPQVISWSEDFAKRENALFLGRGIHYPIALEGALKLKEISYIHAEAYPAGELKHGPLALVDSAMPVVTVAPNDELLEKLKSNMQEVRARGGVLYVLADAKTNIESSEGMHVIRMPENYGALSPILHVVPLQLLAYHTACARGTDVDKPRNLAKSVTVE
CGIVGAVSTRNIVPILVQGLQRLEYRGYDSCGVAVHAASRHLQRARSTARVAELLQQVQAEHIDGATGIAHTRWATHGAPAQHNAHPHFSHRVALVHNGIIENHEELSAALQASGYLFTSQTDTEVIAHLIDS--HYSGDLLAAVQASVVQLHGAYAIAVMHKDEPHRVVGACAGSPLVLGVGKAEHFLASDAMALAGVTDQIVYLQEGDLADLQPGRYAIAGKTQGPAQRPVCTVQAHSGAVELGPYRHYMQKEIFEQPRVIADTLEGLEDITPALFDGAHPHAAQVFAEIDSVLILACGSSYYSGCTAKYWLEAIAGIPTQVEVASEYRYRTSVPNPRSLVVAISQSGETADTLAALRHAQSLDMQHRLTICNVATSTMVRECPLAYITRAGVEIGVASTKAFTTQLAGLFLLTLALARSKGLSQEQEAAHLQAMRHLPKALQAVLALEPQLISWAQDFARMENALFLGRGLHYPIALEGALKLKEISYIHAEAYPAGELKHGPLALVTSAMPVVTVAPNDALLEKLKSNMQEVRARAGTLYVLADADTCIESSAGLHVIRMPGHGGPLSPLLHVVPLQLLAYHTACVRGTDVDKPRNLAKSVTVE
CGIVGAIRTHNVVDFLTDGLKRLEYRGYDSSGIAVQTESG-IRRVRRVGRVALMEEAAKQKQIHGLTGIGHTRWATHGGVTKPNAHPHISALISVVHNGIIENFETERTRLQHLDYEFESQTDTEVIAHSVHQETTNGGDLYHAVQTACSRFHGAYAIAVIANDAPNQMVIARMGCPLLVAFGDNEVFVASDVSAVIAFTRRVTYLEDGDIALLQADGIKLLDKDGNQVNRSIKTSEMSLASLELGPYSHFMQKEINEQPRAVSDTAEIFLEGGFVA-DNFGEEAPEIFAKIQSIKILACGTSYYAALTGKHYLESIAKIRCDVEIASEYRYRDVISDPDELVITISQSGETLDTMEALKYAMAQGHRYSLSICNVMESALPRTSTLAIFTRAGAEIGVASTKAFTTQLVVLFGLAVTLGILRGHDESQAQDYAEDLRLLPGSIQHALNLEPQLASWAQSFANKPSALFLGRGIHYPIALEGALKLKELTYIHAEAYPAGELKHGPLALVDENMPVVVISPNDGLLDKVKANMQEVSARGGELFVLSDLDSDYTASEGIHIIRTPRHIGTLSPIVHTIPVQLLAYHVALVKGTDVDKPRNLAKSVTVE
CGIVGYVGDKESAPILVSGLKKLEYRGYDSAGVAVVGGNA-LNVVRATGKLKNLENRVSQEPPQGTLGIGHTRWATHGRPSDENAHPHTYKNVAVVHNGIIENHLALKEELRAKGHVFSSETDTEVFAHLISDELERGVDLPDAVRLAIKQVKGTYALAVVSSRDPNRIICTKDASPMVLGLGQGQNFVASDVPALLEHTRDFVYMEEGDLAIVTAQGVDIFNRQGNKVNRPTRRIDWTPMMAEKGGHKHFMHKEIWEQPRAIADTLRGRMLLSEGDIHFEGWNSADKVRTITKVTILACGTSWHSGVAGKHMIESLARIPVEVELASEFRYRDPIVDPTHLAIAISQSGETADTLAAFKEAKARGAM-SLAICNVMGSAMTREADISVLTNAGPEIGVASTKAFTTQLVTLYMLAVKLGRMRGLTVKAAQEHLTHLTQIPKMIEDVLKCEPSVKRVAREFMAAQDFLFLGRGPMHPVALEGALKLKEISYIHAEGYAGGEMKHGPIALIDEKMPVVVIAPKQPSVEKIIGNIEEVRARGGKVIAIIDEDDHHVDGLADHVIRIPAACALLAPVVSTIPLQLLAYHVAEMRGNDVDQPRNLAKSVTVE
CGIVGYIGPQEAMPIIIDGLRRLEYRGYDSAGIAVLN-NGQITIRRAKGKLCELENVLKQQPLTGGRGIGHTRWATHGRPSETNAHPHYAGNIAVVHNGIIENYLELKARLISQGHEFTSETDTEIIAHLVDQHLRQCGDFETAVRHALAEVRGAYAVAILCECEPEKLIAARLGSPLVVGQGQGEFFVASDIPAMLSHTREMIFLDEGEIVVFADGAMRFTDLQGAPVEKTAKTITWNPLMAEKGGYKHFMLKEIYEQPRAIADTLAGRVFSERGEVFLEGLNLDEQLRGFDKLNIVACGTSWHAALSGKFLIEKLARLSVEVDIASEFRYRDPLVDERTLTVLISQSGETADTLAALREAKGKGG-ATVAICNVVESSIARESDGVIYTHAGPEIGVASTKAFTTQLVALYLLALHLGRVRGMDAVRCRELIEPLLSLPRKMEQALEADELIQQVAKEFMHARDFLYLGRGIQYPIALEGALKLKEISYVHAEGYPAGEMKHGPIALIDENVPVVFLCPHNDTFEKVVSNMEEVRARSGRVVAVATEGYADPLGKVDALITVPETADEVAPILTSIPMQLLAYHIAVLKGTDVDQPRNLAKSVTVE
CGIVGYVGARQAPPIIIDGLKKLEYRGYDSAGIATQNGKG-IEVLRAEGKLVNLERLLTSNPVSGSCGIGHTRWATHGRPSVANAHPHRADGIVVVHNGIIENYLDLRDRLIEKGHSFSSDTDTEVISHLVEDFYRESGDFLSAVRKTLTEVRGAYAVAVLCEQEPGKMVAARSGSPLVIGQGQEEFFVASDVPAILKHTREMIFLEDGELAWFAGNTMTLMDLAGNPVTRLPKTITWNPAMAEKGGYRHFMLKEIYEQPRAIADTLAGRIPDDQADVVLEGLGSDAELQSFRKVFLVACGTSWHAALVGKFLIEKLARVPVEVDIASEFRYRDPIVDEGTLTILISQSGETADTLAALREAKGKQG-KAVAICNVVDSSIARESDGVIYTHAGPEIGVASTKAFTTQLVAFILLALRLGRAKSLTDERLGSIIAALKTLPSKIQDTLAACEHMEEIARIYAQATDFLFLGRGNQYPIALEGALKLKEISYIHAEGYPAGEMKHGPIALIDDQLPVVVVATQNESFEKVFSNMEEVRARGGQVVVITDCADDGLKGKADVVLPIPSIADELMPVLTSIPLQLLAYHFAVLRGTDVDQPRNLAKSVTVE
CGIVGYVGDKESAPILVSGLKRLEYRGYDSAGVAVLN-QRKLNVVRATGKLRNLENRVVADQPPGNIGIGHTRWATHGRPSDENAHPHTYKDVAVVHNGIIENHLSLKEQLRSRGHVFSSETDSEVFAHLISEELERGLELPDAVRAAIAQVKGTYALAVLTASDPSRIVCTKDASPMVLGLGQGQNFLASDVPALLEHTRDFVYMEEGDLAVITAAAVDIFNRQGQKVNRPTRRIDWTPMMAEKGGHKHFMHKEIWEQPRAVADTLRGRMLLSEGDVHFEGWNSAEKVRSLTKITILACGTSWHSGVAGKHMIESLARLPVEVELASEFRYRDPIVDGTHLAIAISQSGETADTLAAFKEAKARGAT-AMAICNVIGSAMTREADFSVLTNAGPEIGVASTKAFTTQLVALFLLAVKLGRMRGLSVPAAQEHLTQLTKVPKMIEDVLKCEPAVTRVSREYMDSQDFLFLGRGPMHPVALEGALKLKEISYIHAEGYAGGEMKHGPIALIDEKMPVVVIAPKQPHVEKIIGNIEEVRARGGKVIAIIDEDDEHVATLADQVIRIPAACALLAPVVATIPLQLLAYHVADLRGNDVDQPRNLAKSVTVE
CGIVGYTGRQEATPIILDGLKRLEYRGYDSAGICTLN-NGHAETRRSEGKLINLENLLAKEPIAGAIGIGHTRWATHGRPSEINAHPHQAGPVVVVHNGIIENYLQLREELRAAHHTFKSETDTEVIAHLVEKKLRESGDFEKAVRQALGELRGAYAVCILCETEAGTMIAAKQGSPMVIGLGDEEFFVASDIPAILSHTREMIFMEDGEMAVFRNNKPAFSTVAGAPLTKNSRHIDWSPLMAEKGGYKHFMLKEIFEQPRAISDTIAGRLLEEEGDVYESLSLPDGELKKVERICIIACGTSWHAGLVGKFLLEEHCRIPVEVDIASEFRYRNPVVNDRTLIILISQSGETADTLAAMREGKARGG-KNVAICNVVDSSIAREADGVVYTHAGPEIGVASTKAFVTQLVALYLFTIKLGRTIGTDKEKGQAMIASLVKVPALLEKTLELNHQVESVAKRYMNARDFLYLGRGINYPIALEGALKLKEISYIHAEGYPAGEMKHGPIALIDENMPVVILVPQNANYEKVASNMEEVIARGGRVIAVCSAGDREIAGKAEVTLEIPQDNDDLAPILLSVPLQLLAYHVAVLKGTDVDQPRNLAKSVTVE
CGIVGYTGKQEATSIILDGLKKLEYRGYDSAGICTIH-DGQAETRRSEGKLINLERLLVKEPIVGTIGIGHTRWATHGKPSEINAHPHQAGPVVVVHNGIIENYLQLREELRASGHTFKSETDTEVIAHLTEKQLRETGNFEQAVRLALGELRGAYAVCILCENEPGTLIAAKQGSPMVIGLGDGEYFVASDIPAILSHTRNMIFMEDGEMAVFRDGRAVFSTVAGAPLVKTPRYIDWSPLLAEKGGYKHFMLKEIFEQPRAISDTIAGRLVEEEGAVYEDLSLGDHELKAVERIYIIACGTSWHAGLVGKFLIEDHCRIPVEVDIASEFRYRNPVVNDKTLIILISQSGETADTLAAMREGKARGG-KNIAICNVVDSSIAREADGVIYTHAGPEIGVASTKAFVTQLVALYLFTIKLGRIATIDKAKGQAMIASLVRIPSLLEKSLELNPQVETIARKYMNARDFLYLGRGINYPIALEGALKLKEISYIHAEGYPAGEMKHGPIALIDEHMPVVILVPRNSNYEKVASNMEEVIARGGRVIAVCSAGDEDIRGKAEVTVEIPRDSDDLAPILLSVPLQLLAYHVAVLKGTDVDQPRNLAKSVTVE
CGIVGYIGAQEATPIILDGLKRLEYRGYDSAGICTL-LEGKADKRRSEGKLINLERLIQSTPLAGRIGIGHTRWATHGPPSERNAHPHQAGSIIVVHNGIIENYLELKQRLVTSGRVFNSDTDTEVIAHLIDDKFAGTGDFERAVREALAEVRGAYALCILCEREPGVLIAAKQGSPMVVGLGEGEFFVASDIPAILSHTREMVFMEDGEIVVFRDGHPTFSTVAGAPLDKKSRHIDWSPLMAEKGGYKHFMLKEIFEQPRAVQDTITGRLLEEQGDVREEMKLADEQLRGIGRICIVACGTSWHSALVGKFLMEEHCRIPVEVDIASEFRYRNPVIDSKTLLLVISQSGETADTLAALREAKARGAM-TAAICNVVDSSIAREAHGVLYTHAGPEIGVASTKAFVTQLVALYLFTIRLGRAVGTDCEQGRTMIGGLLKVPALLEQALETNEQVERIARRYMNARDFLYLGRGMNYPIALEGALKLKEISYIHAEGYPAGEMKHGPIALIDENMPVVVLVPKNSTYEKVLSNMEEVIARGGRVIAICSAGDEAIAKKAEVTLEVPTDGEELAPIILSVPLQLLAYHVAVLKGTDVDQPRNLAKSVTVE
CGIVGYVGPRQCVDLIVGGLRKLEYRGYDSAGVAVVGPSG-LAVKRAKGKLQNLVTILRDGPLPGCTGIGHTRWATHGRPSDENAHPHSYGGVAVVHNGIIENHLDLKAALTGRGHRFTSETDTEIFAHLIADALGDGKDLHAAVRAALQQVQGTYAIAVVSEKRPGEIVAAKNASPLVVGYGEGESFLASDVPAILEHTRQVSYLEEGELAVLTAEGITVFGRNDEPITRPPRRIEWSAVAAEKDGHKHFMHKEIFEQPRAVADTIRGRASLEQGDVTLDGVEPEDYARSLERIVIVACGTSWHAGLSGRQMIEALARVPVEVELASEFRNRDPLVNERVLCLAISQSGETADTLAAVKIARARGA-KAYAICNVVGSAIPRECDGTLFTRAGPEIGVASTKAFTTQLAGLYLLAVKLGRLRGLSADKAREHLEALRHVPSWMEQMIRQEAALMPIAKRCAAARDVLFLGRGAQFPVALEGALKLKEISYIHAEGYAAGEMKHGPIALIDEDLPVVVLATREPAYEKTLGNIEEVRARGGHVFAVVSEGDTHAASLAEVALPVPPAPPLLAPLVSIIPLQFLAYHVADLKGTDVDQPRNLAKSVTVE
CGIVGYIGAQEATPIILDGLKRLEYRGYDSAGVCTLDA-GRAKVRRSEGKLFNLERLVAAQPLLGRIGIGHTRWATHGRPSEINAHPHQAGSVIVVHNGIIENYLELRERLRGTGREFLSETDTEVISHLIDEKYGACGDFERATRQALAELRGAYAVCVLCEKEPGVLIAAKQGSPMVVGLGTGEFFVASDIPAILSHTREMVFLDDGEMVVFRDGTPSFSRVSGEPLEKASRHIDWSPLMAEKGGYKHFMLKEIFEQPRAVRDTIAGRLREEQGDVYEDLKLTDEELRGIDRICIIACGTSWHAALVGKFLLEEHCRLPVEVDIASEFRYRNPVVNDRTLMVLISQSGETADTLAAMREGKARGA-RNIAICNVVDSSIAREAAGVVYTHAGPEIGVASTKAFVTQLVALYLFTIRLGRALGLDQAKGRAMIGELVKIPALLEKTLEMNDTVEKVARRYMNARDFLYLGRGVCYPIALEGALKLKEISYIHAEGYPAGEMKHGPIALIDENMPVVVLVPKNSTYEKVLSNMEEVIARGGRVIAICSSGDDGVSQKAEETLEVPSDGEELATILLSVPLQLLAYHVAVLKGTDVDQPRNLAKSVTVE
CGIVGYVGKKEPVNVILEGLRRLEYRGYDSAGIAVGGNGDGLQLRRAEGKLRNLEEVIRNKPLEGTYGIGHTRWATHGRPTEENAHPHRTGRIVVVHNGIVENYVTLKKQLIADGHKFVTETDTEIIAHLIEKYIGEHVALEDAVRKAVRQLTGVFAVSVISSDEPNKIVAARNGPPAVIGLGEDEFFVASDVPAILHHTRNMFFLHDGDLAVITPNGVKVTDFDGNVLERKPQRVTWDPIQAEKGGFKHFMLKEIYEQPRAVRDTTLGRISTGKIFLDEMQITAD-DFRRFEQVYITACGTSWHAGLAAKFMLERLAKIRVEVDYASEYRYRDPLVGPNDLTILITQSGETADTIAAQRESKAKGS-KTLAVCNVVGSMIAREAAGTVYTHAGPEIGVASTKAFTAQLTALFLITLHMAEVRGKISYDDRKYMEELAQLPGKLEHVLKLDAETEELAKKYHRASDFLFLGRGIHYPIALEGALKLKEISYIHAEGYPAGEMKHGPNALIDENLPVVIIATQDTKYEKTISNLQEVKARSGTVIAVATEGDPHIADHADHVVFLPEVPELLSPILEIVPLQLLAYHIAVRRGCDVDQPRNLAKSVTVE
CGIVGYIGQQEAAPLLLKGLQRLEYRGYDSAGIAVLDGDAGVRVVKRKGNVASLGEASNGAVSGATMGIGHTRWATHGDPSDRNAHPHVSAQIALIHNGIIENHAALRVELRKHGYEFVSDTDSEVLVHLIDHLWKSIPNFEGAVREALSIVDGAYGICVISSREPDKLLVARNGSPLVIGVGEGEYFVASDAAPIVEHTRRVVYLSDGEMGVITRDGYTVKSIGNIVCEKGLTELDFDLEEIEKAGFEHFMLKEIFEQPEVMQDVMRGRVRLDEGRI-QLGGIADEQLREAKRIVICACGTSWHAGLIGEYLIEEFARIPVEVDYASEFRYRSPIVGPGDVMIVISQSGETADTLAALRLAKEKGAM-VVGICNVVGSTIARETDCGMYTHAGPEIGVASTKAFTAQVIVLTMLALALSKDRTMTDGEVMDALRCLNELPERVKRILDYNGEIQSIAEEYKNARNFLYLGRGYNFPVALEGALKLKEISYIHAEGYPAAEMKHGPIALIDEEMPVVVIAPKDDTYQKVLSNIQEVKARGGRVIAIATEGDEEIRELADHVMYVPEGKAFIMPLLTVIPLQLLSYYIATLRGCDVDRPRNLAKSVTVE
CGIVGYIGHREAYPVVVQGLERLEYRGYDSAGIALYDGT-DVKFSKTKGKVADLRAKLESDTTTGGIGIGHTRWATHGVPNDVNSHPHFSNDLVIIHNGIIENYDPLRQELISRGYTFESDTDTEVLVNLIEDVKKEGVKLGKAVQIALNQTIGAYAIAVFDKTKPDEIVVARLGSPLAIGVGEDEFFIASDATPFIEYTKKTIYLKDGEMAVIRNHKKLKVRKIKDDSLVDPYELQLNLEQIEKGGYDHFMLKEIYEQPQAIKDTFRGRMLVKEGIIKMAGIDDNEKFKNARRIIIIACGTSWHAGLVAEYIFEEFARVPVEVEYASEFRYRNPVVFKDDVVIAISQSGETADTMAAIKLAKKQGAF-VFGICNVVGSSISRITDAGAYTHAGPEIGVASTKAFTTQITILTLIALRLAQATGKMADSERSYLQELERIPGKVEKALKCNDQAELVAAQYKDAPNALYLGRGYNFPVALEGALKLKEISYIHAEGYPAAEMKHGPIALIDEMMPVFVIAMRKGHYEKVVSNIEEIKARSGKIIGIVTEGDTEVKRLADHIIEIPETLEPLTPILATIPLQLLSYHIALMLDKNVDQPRNLAKSVTVE
CGIVGYIGHRDAYPIVVKGLQRLEYRGYDSAGIALYDGT-DINLSKTKGKVEDLKNKSKSTSLKGSLGIGHTRWATHGVPNDINSHPHYSNDLVIIHNGIIENYESVKKELIKRGYTFSSDTDTEVLVNLIEEVQKEGVMLGQAVQIALNQVVGAYAIAVFDKKKPDELVVAKLGSPLAIGIGENEFFIASDASPFIEFTNNAVYLEDEEMAIVRLKEIKLRKIKNDAVAYPNIELQMNLEEIEKGGYDHFMLKEIYEQPRAILDTFRGRLLADQGLIKMAGIDQHEKFLNADRIIIVACGTSWHAGLVAEYIFEDLARIPVEVEYASEFRYRNPVITDKDVLIAISQSGETADTLAAIKLAKEKGAF-VFGVCNVVGSSIARETHAGAYTHAGPEIGVASTKAFTTQITVLTLLALKLAKEKGFSESKFHEFLTELETIPSKVEKALESNTLVEIIADVYKDSQNCLYLGRGYNFPVALEGALKLKEISYIHAEGYPAAEMKHGPIALIDEQMPVIVIATKKGHYEKVVSNIQEIKSRKGKIIAVVTEGDDQVTELADHVIEVPETLESLTPLLTTIPLQLLSYHIAVMRECNVDQPRNLAKSVTVE
CGIIGYVGTKPVVSVLLDGLKRLEYRGYDSAGIAVV-ADGQLELRRTSGKLSNLEVAIQQAPLTGSYGIGHTRWATHGRPTEENAHPHRSGRVVVVHNGIIENYLSLKRALEREGHAFVTQTDTEVIAHLIGKYRQAGLTLADAVRQAVAELSGMFALAVISADEPDTIVAARLGPPVIIGLGQQENFVASDVTAILQHTREVVFLEDGQVAVVRPNEVTFTDFTGRQVMPAVQRVTWDPILAEKGGFKHFLLKEIHEQPHAIRETLAGRISLDEGQVYLDPTNPDNAWRTFTRLVMPACGTSWHAALVGKVLIEELARLPVEVDYASEFRYRNPLLDEQTLVVVITQSGETADTLAALREAKQRGCY-TFAICNVPGSMAAREAHGVLLTHAGPEISVASTKAFTSQLVALYLLALHLGQCRGISPAVIAKHAERLLALPIKLEAVLEQDAAIAELAKEFFRASDFLYLGRGVNFPIALEGALKLKEISYIHAEGFPAGEMKHGPNALIDERLPVVMVMPSEVRYEKALSNLQEVKARDGRVIAVVTEGDTQAAALAEYVVPIPATSELLSPVLAVVPLQLLAYHIAVRRGCDVDQPRNLAKSVTVE
CGIVGYIGKRKAYPILIKGLKRLEYRGYDSAGVALISDNQQLNVYKTKGKVSELENFVTQKDISGTVGIAHTRWATHGEPCSVNAHPHYSEKLALIHNGIIENYAVLKEKLQAKGYVFKSSTDTEVLVQLIEYKVTNRVDLLTAVQLALNEVIGAYAIAILDKEHPEEIIAARKSSPLVVGIGEDEFFLASDATPIVEYTDKVVYLEDGEIAVINRKELKVVDLSNVEMTPEVKKVELKLGQLEKGGYPHFMLKEIFEQPDCIHDCMRGRINANNVVLSAVIDYKEKLLNAKRFI-IVACGTSWHAGLIGKHLIESFCRIPVEVEYASEFRYRDPVIDEHDVVIAISQSGETADTLAAVELAKSRGAF-IYGICNAIGSSIPRATHTGSYIHVGPEIGVASTKAFTGQVTVLTMLALTLAREKGTDETQYLNIVRELNSIPGKMKEVLKLNDKLAELSKTFTYAHNFIYLGRGYSYPVALEGALKLKEISYIHAEGYPAAEMKHGPIALIDAEMPVVVIATQNGLYEKVLSNIQEIKARKGKVIAFVTKGDTVISKIADCSIELPETIECLDPLITTVPLQLLAYHIAVCKGMDVDQPRNLAKSVTVE
CGIVGYVGSRDATEVVINGLQRLEYRGYDSAGIAIYDPTIGLQLRRSVGKLHNLQQRLAAEPTRGQIGIGHTRWATHGGVTEINAHPHRSGTIVVIQNGIVENYLQLKGRLIELGYQFESQTDTEVIAKLVGLYYHQHRDLVTAVRQTLQELRGGNAIVAFCIHEPDTLVAARLGGGVVIGLGDNEQFIASDIPAILDYTRNLIFLEDRDVAVVRRHEVTITHLDGTPVERAIHAIPWDPIAAAKGDYRHFMQKEIDEQPRALMDVLRGRIDHGRIELTDIRLS-DADLRRVRRIYAVACGTAWHAGLVAKFLIEQLARVRVEVDYASEFRYRNPILQRDALLLAITQSGETVDTLAAMEEARNQG-VSSVAIVNAIGSQAARLADGPIYLHAGPEIGVASTKAFTSMLVAAYLFALRLAQARGTLTPAQREHIQALIELPGKAAQTIEQTTPLCKLAERYHKASNALFLGRQINYPIALEGALKLKEISYIHAEGYPAGEMKHGPIALIDEQMPVICIAPRDHIYEKMVSNIEQVRARHGQVIAIGHLGDELLAEKAHHLIGVPATLPLLQPVLNVIPLQIFAYHVAVLRGCDADQPRNLAKSVTVE
CGIVAYVGQQEALPIILKGLRRLEYRGYDSAGVALLNEKG-LGVYKKKGKVSELENFLSSNGLTSKIGIGHTRWATHGEPNDVNAHPHYSEKLAIIHNGIIENYEVLKKDLEKRGYQFQSDTDTEVFVKFIEDYVNNDCSLEEALRLALHKVVGAYAIVLINKEEPDTLIAARKGSPLVIGVGEDEYFLASDATPIIEYTNKVVYLDDYEIAVIRNNRLQVKTIENIETSPYINQLELELEAIEKGGYEHFMLKEIYEQPKSIADCLRGRLDAKSGRLVLGGRDYMNKFQNAERIIITACGTSWHAGLVAEYLFEEFARVPVEVEYASEFRYRNPVINEKDFLIAISQSGETADTLAAIELAKSKGAT-IFGVCNVVGSSIPRATHAGSYTHAGPEIGVASTKAFTAQISVLAMMALKLGYQRGLTESKYVQLLHELASVPSKVEEALTSNEAIKYIAEEYKDVRNALYLGRGYNFPVALEGALKLKEISYIHAEGYPAAEMKHGPIALIDEEMPVIFIATQDSSYEKVVSNIQEVKARKGKVIAVVTKGDTQVKNMADHVIEIPAIHEAFVPLVAVVPLQLLSYHIAVMRGCNVDQPRNLAKSVTVE
CGIVGYVGNSSRKDVVVEGLRRLEYRGYDSAGVAVV-ADGTISSRKKSGKLSNLIAELEASPVPESTGIGHTRWATHGGPTDRNAHPHLSDKLAVIHNGIIENFAELKQELLGKGVTFESETDTEVAAALIGDIFRNGGNLTEAMRLACQRLEGAFTLLAVHADQPDVVVAARRNSPLVVGLGDGENFLGSDVSGFIDYTRRAVELGQDQIVTITADSVEITDFFGAPAEGKEYHVDWDPASAEKGGFSSFMEKEIHDQPDAVAQTLLGRSDLNGKLTLDEVRIDPELLKQVDKIIVLACGTAAYAGLVAKYAIENWCRIPTEVELAHEFRYRDPIVDSNTLVVSISQSGETMDTLMAVRYAREQGA-KTISICNTNGSTIPRESDAVLYTHAGPEIAVASTKAFLAQITAAYLLGLYLAQLRGNIFSGQKDVLADLNKIPAKIQKILDNAGPLRELARSMKDEKSVLFLGRHVGYPVALEGALKLKEIAYIHAEGFAAGELKHGPIALIDDGQPVFVVVPSDSLHSKVVSNIQEVRARGARTLVIAEEGDESVKDYAEHVFYVPETPTLLMPLLTTVPLQIFAAELAGAKGYDVDQPRNLAKSVTVE
CGIVGYIGPKKAYPILIKGLKRLEYRGYDSAGVALISDNRQLNVYKTKGKVSELETFVTQKDISGNIGIAHTRWATHGEPCSANAHPHYSEHLALIHNGIIENYAVLKEKLQAKGYSFKSSTDTEVLVQLIEFIQKSKNTLLTAVQLALREVIGAYAIAVLDKDNPDEIIAARKSSPLVVGIGEDEFFLASDATPIVEYTDKVVYLEDEEIAVIRREKLKVVNLKNVECPHEVKTVALNLGQLEKGGYPHFMLKEIFEQPDCIHDCMRGRINVESVVLSAVIDNKDRLLAAKRFI-IVACGTSWHAALIGKHLIESLCRIPVEVEYASEFRYRDPVIDSKDVVIAISQSGETADTLAAVELARSRGAF-IYGICNAIGSSIPRATHTGSYIHVGPEIGVASTKAFTGQVTVLTMLALTLAKEKNTIDEGQFAIVQELNRIPDKMKEVLKLNGSIAELSKIFTYAHNFIYLGRGYSYPVALEGALKLKEISYIHAEGYPAAEMKHGPIALVDAEMPVVVIATQNGLYEKVLSNIQEIKARKGKVIALVTKGDTVISKIADTCIELPETIECLDPLITTVPLQLLAYHIAVCKGMDVDQPRNLAKSVTVE
CGIVGYIGKRKAYPILIKGLKRLEYRGYDSAGVAIISDDQQLNVYKTKGKVSDLENFVTQKDISGTIGIAHTRWATHGEPCSANAHPHYSEKLALIHNGIIENYAVLKEKLQDKGYIFKSSTDTEVLVQLIEYKVTNQVSLLTAVQLALGEVIGAYAIAILDKEHPDEIIAARKSSPLVVGIGENEFFLASDATPIVEYTDKVVYLEDGEIAVLNLKELKVVNLSNVEMIPEIKKVELNLGQLEKGGYPHFMLKEIFEQPDCIHDCMRGRINADNVVLSAVIDHREKLLNAKRFI-IVACGTSWHAGLIGKHLIESFCRIPVEVEYASEFRYRDPVIDGQDVVIAISQSGETADTLAAVELAKSRGAF-IYGICNAIGSSIPRATHTGSYIHVGPEIGVASTKAFTGQVTVLAMLALTLAKAKGTDEQHYLSIVQELNHIPEKMKEVLDLNDTLAELSKTFTYAHNFIYLGRGYSYPVALEGALKLKEISYIHAEGYPAAEMKHGPIALIDAEMPVVVIATQNGLYEKVLSNIQEIKARKGKVIAFVTKGDTVISKIADCSIELPETIECLDPLITTVPLQLLAYHIAVCKGMDVDQPRNLAKSVTVE
CGIVGYVGPKPALEVVVEGLARLEYRGYDSAGVAVL-SDGKLQTEKRAGKLANLRAALQANPSADGIGIGHTRWATHGAPTDGNAHPHVDERVAVVHNGIIENFAQLRMELEERGCKFRSETDTEVVAHMLSEQLTENGDLGAAMRSVCRRLEGAFTLVAISEDDPGLVVAARRNSPLVVGRGNGENFLASDVAAFIAHTRDAIELGQDQVVELRADSITITDYDGAPAQVREYHVDWDASAAEKGGYDYFMLKEIAEQPRAIADTLLGRVAVDGTLTLDEMRLAPEELRQISKIVIVACGSSYHAGLIAKYAIEHWCRIPCEVEVASEFRYRDPILDPQTLVIAISQSGESMDTLMAVRYAREQQS-RVLAICNVNGSTIPRESDGVLYTHAGPEVGVAATKTFLTQLVACYLVGLYLAQVRGLKFGDENAIIGQLARMPEQVEKVLNTVQPVRDLARSLAEAKTVLFLGRHVGYPVAMEGALKLKELAYMHAEAFAAGELKHGPIALIEDGLPVVVVVPSRELHDKIVSNIQEIRARGARTIVIAEEGDESVRPYSDTLIEIPAVPTLLQPLVATVPLQVFACELALAKGNDVDQPRNLAKSVTVE
CGIVGYIGQAGDTDVVLEGLRRLEYRGYDSAGVAVY-ADGEISFRKKAGKVAALETEIARAPLPDSLGIGHTRWATHGGPTDVNAHPHVVARLAVVHNGIIENFSELRAELTAKGYNFVSSTDTEVAATLLAEIYKTEGDLTRAMQLTGQRLDGAFTLLAIHVDHPDRIVAARRNSPLVIGLGEGENFLGSDVSGFIDYTRSAVELSNDQVVTITADSYEITDFHGAPSEGKPFAVEWDAAAAEKGGFHSFMDKEIHDQPAAVRDTLLGRMDEDGKLMLDELRIDESILRSVDKIIVVACGTAAYAGQVARYAIEHWCRIPTEVELAHEFRYRDPIVNEKTLVVALSQSGETMDTLMAVRHAREQGA-KVVAICNTVGSTLPREADACLYTYAGPEIAVASTKAFLAQITASYLLGLYLAQLRGNKADEVRVILDSLREMPAKIQEVIDNEEQIKQLGRSMVDAKSVLFLGRHVGYPVALEGALKLKEIAYLHAEGFAAGELKHGPIALVEDGQPVFVIVPSDSLHAKVVSNIQEIRARGAVTIVIAEEGDTAVDEHANYIIRIPQAPTLMQPLLATVPLQIFACAVATEKGFDVDQPRNLAKSVTVE
CGIVGYIGHREAYPIVIKGLQRLEYRGYDSAGIALYDGN-NIKLSKTKGKVSDLKERLEEIATDGTLGIGHTRWATHGVPNDVNSHPHYSNDLVIIHNGIIENYDSLKKELIKRGYTFKSDTDTEVLVNLIEDVKKNENKLGKAVQVALNQVIGAYAIAVFDKNKPNEIVVAKLGSPLAIGIGEDEFFIASDASPFIEFTKNAIYLEDEEMAIIRRKDIKVRKIKGDAIVDPYIELQLNLEQIEKGGYDHFMLKEIHEQPDAIFDTFRGRLLSNEAMVKLAGVEDNKKFLAADRIIVVACGTSWHAGLVSEYIFEDLARIPVEVEYASEFRYRNPVITEKDVVIAISQSGETADTLAAIKLAKSKGAF-VFGVCNVVGSSIARETDAGAYTHAGPEIGVASTKAFTTQITVLTLMALRLARAKGTISSSERHHLIELETIPSKVEKALKSDAYVQTVADIYKDATNFLYLGRGFNFPVALEGALKLKEISYIHAEGYPAAEMKHGPIALIDEQMPVVVIATKKGHYEKVVSNIQEIKSRKGKIIGIVTEGDKSVKELADHVIEVPETIECLTPLLTTIPLQLLSYHIAVMLDKNVDQPRNLAKSVTVE
CGIVALVGSREAAPQLLEGLRQLEYRGYDSAGIATVAAQGQLTCLRAKGKLLNLTACFEAEGAPGQCGIGHTRWATHGKPEERNAHPHRSSAVAVVQNGIIENHRALREQLEASGVVFQSETDTEVIPHLLAAELQQGGLLLQALQQVLPKLQGAYALAVIWDQAPGALVVARKAAPLLIGLGEGEFLCASDTPALAGFTRTILPMEDGEVASLSPLGVELYDAAGARQQRMPTQLSGVDHVADKREFRHFMLKEIHEQPETAALWVARHLPQGLPPEQPVAPMDDAFYAGIERIQILACGTSRHAAMVGAYLLEQFAGLPASVHYASEFRYAPPPLAPHTLTIGVTQSGETADTLAALAMEAARRRARQLGVTNRPESSLSRQVPHILDIGAGIEVGVAATKTFLGQLLAFYGLAMAFAARRGSRPTAENALAEELRGLPQQLRQLVDHDQSSEALAHRFADTQDVIFLGRGINYPIALEGALKLKEISYIHAEGYPAGEMKHGPIALLDSRVPVVSIAVPGVVFEKVISNAQEAKARDAQLIGVAPQGPDTDLFDE--LLPVPSVSEWISPLLTVVPMQLLSYHIAAHRGLDVDQPRNLAKSVTVE
CGIVGYAGARPALGIVLDGLRRLEYRGYDSAGVAIICADELLA-EKKAGKLANLEKVLSERIGDGVTGIGHTRWATHGGPTDRNAHPHLSPRVAVIHNGIIENFAKLRAELEADGVQFVSDTDTECTAHLLAAALTDGPQLLAAGMRVVQRLEGAFTLLAVDADVPGAVVGARRNSPLVVGRGDGENYLASDVAAFIEHTREAIELGQDQIVLITADSIEITDFAGQPATGKDFHIDWDSSAAEKGGYDWFMLKEIAEQPQAVADTLLGRLTETGEIMLDEVRLSDQDLRDVDKIFIVACGTSYHAGMVAKYAIEHWTRIPCEVELASEFRYRDPVLDRSTLIVVISQSGETMDTLMALRHAKEQKA-RVLAICNTNGSTIPRESDAVLYTHGGPEIAVASTKAFLTQLVACYLIGLHLAQVRGIKADEVAAVVSQLQEVPGKLRELLGRIEPVRALARDLKSEPTVLFIGRHVGYPVALEGALKLKELAYMHAEGFAAGELKHGPISLIDEGTPVICIVPSGMLHDKIVSNIQEVRARGARTIVIAEEGDETVVRYADHLIYVPRTPTLLTPLVTTVSLQVFAAEIAAARGHDVDQPRNLAKSVTVE
CGIVGYVGFQWAAPILVEGLRTLEYRGYDSAGIATVDPEEGLRIVRAAGKLHNLVVKLTTNMPTAKVGIGHTRWATHGGISEENAHPHVQGRVVVIQNGIVENYLELKEELLRRGVTFRSQTDTEVIAQLLGLYVEELGSFEVAFGKVMGRLRGGNAVVALDREAPDRLIAARLGGAVVIGEGEGENFVASDLPAIIRHTRRVVFLEDGEMAILTDSSVRYQRITGEELRKTPLTVAWDPVSAAKGGYKHFMQKEIHEQPRTITETLRGRVDAGRVNLEGLA-LTEAQLAQVEQIHAVACGTAWHACLVLKYFIESLARTPVQVDYASEFRYRQPVLRPHSLLVALTQSGETVDTLAAMSEARTQG-IPTLAIVNAIGSQATRLADAGVIIHAGPEIAVASTKVFTGMLVAGYLLALQLAQAKGILSPAQRSHLQALIELPGKISLLLKDAALYEQLAEQYHHVTDMLYLGRWVNAPIALEGALKMKEVSYIHAEGYPAGEMKHGPIALIDERMPVVCIATRDPVYEKMLSNIEQVRARGGRVIALINPEDTQVREKADHVIEVPSTTPLLSAVLNVIPLQLFAYAMALRRGADVDQPRNLAKSVTVE
CGIIGYIGKREAAPLLLNGLKRLEYRGYDSAGMAVMNGSMQVLKQKGVGNLEELLNVSGSVMLGATIGIAHTRWATHGDPSDRNAHPHMSDDIALIHNGIIENYTTLKKELISQGYEFESDTDSEVLVHLIDRVWKADPSLEGAVRQALRHVEGAYGICVVSSREPDKIVVARKGSPLVIGLGDGEYFIASDAAPIVEHTNKVVYLLDGEMAVVTHENYTVKTIENVEQEKRVTELDFSLEKIEKGGFEHFMLKEIFEQPEVMRDVMRGRIREGRVQLGGIEDYLD-RLKQAKRIVICACGTSWHAGLIGEYLIEEYARIPVEVDYASEFRYRNPIVTADDVVIVISQSGETADTLAALRLAKEKGAL-VMGICNVVGSTIARETLCGMYTHAGPEVGVASTKAFTAQVIVLFMLAMALSKGRTISQEEIKLNLRDLADVPEKVARILEQNDVIKELAAKLKDARNALYLGRGYNFPVALEGALKLKEISYIHAEGYPAAEMKHGPIALIDEDMPVIVIATRDNTYAKILSNIEEVRSRKGRVIAIASEGDREIAELTPDVIYIPQASAALLPLLTVIPLQLLSYHVATMRGCNVDRPRNLAKSVTVE
CGIVGYIGHRDAYPIILKGLQRLEYRGYDSAGIALWDGSEIQL-CKTKGKVEELKQKCESSTIKGNIGIGHTRWATHGVPNDVNSHPHYSNDLVIIHNGIIENYDPLKQELTKRGYTFKSDTDTEVLVNLIEDVKKNEVKLGKAVQIALNQTVGAYAIAVFDRKKPNEIVVARLGSPLALGVGEDEFFIASDASPFIEFTKNAIYLEDGQMAVVRHKDLKIWKIKDDSLVAPYIELQLNLEQIEKGGYDHFMLKEIYEQPDAISDTYRGRMLVNENLIRMAGIDDNEKFLNAKRIIIVACGTSWHAGLVAEYIFEDIARIPVEVEYASEFRYRNPIINKDDVVIAISQSGETADTMAAINLAKENGAF-VFGVCNVVGSSISRETHAGAYTHAGPEIGVASTKAFTTQITVLTLIALRLAKQKGVLSNSQNEHLRELEQIPEKVKKALESNEHIEVVASKYKDAKNFLYLGRGFNFPVALEGALKLKEISYIHAEGYPAAEMKHGPIALIDSQMPVVVIATRKGHYDKVVSNIEEIKSREGKIIGIVTEGDVEVRKRADYVIEVPETLESLTPLLTTIPLQLLSYHIAVMLDKNVDQPRNLAKSVTVE
CGIVGYVGHRPARDIVVDALRRMEYRGYDSAGIALIDGNGGLTVRRRAGRLANLEATLAETGLGGSTGLGHTRWATHGRPTDRNAHPHRDAKIAVVHNGIIENFAPLRAELEAAGVEFASDTDTEVAVHLVARQYTQGGDFPASVLAVLQRLEGHFTLVFASADDPGTIVAARRSTPLVLGIGDGEMFVGSDVAAFIEHTRDAVELGQDQAVVLTADGYRITDFAGNEAGRDFREFHIDWDAAEKGGYDYFMLKEIAEQPSAVADTLLGHFDKNRIVLDEQRLS-DQELREIDKVFIVACGTAYHSGLLAKYAIEHWTRLPVEVELASEFRYRDPVLDRSTLVIAISQSGETADTLEAVRHAKTQKA-KVLAICNTNGSQIPREADAVLYTRAGPEIGVAATKTFLAQIAANYLVGLALAQARGTKYPDEAREYRELEAMPDLIKRVLAGMDSVAALAERFAPSSTVLFLGRHVGYPVALEGALKLKELAYMHAEGFAAGELKHGPIALIDENLPVIVVMPSPKLHAKLLSNIREIQARGAVTVVIAEEDDDTVRPYADHLIEIPSVSTLFQPLLSTIPLQVFAAGVARARGYDVDKPRNLAKSVTVE
CGIVGYAGERPALGIVLDGLRRLEYRGYDSAGVAITCGDELLA-EKRAGKLANLEKVLSERIGDGTTGIGHTRWATHGGPTDRNAHPHLSPRIAVIHNGIIENFAKLRAELEADGVQFVSDTDTECAVHLLAIALADGPQLLSAGMRVVQRLEGAFTLLAVDAGIPGAVVGARRNSPLVVGRGAGENYLASDVTAFIEHTRDAVELGQDQIVLITSDSIEITDFAGQPASGKDFHIDWDSSAAEKGGYDWFMLKEIEEQPQAVADTLLGRLTESGEIMLDEVRLSDQDLRDVDKIFIVACGTAYHSGMVAKYAIEHWTRIPCEVELASEFRYRDPVLDRSTLIVVISQSGETMDTLMALRHAKEQKA-RVLAICNTNGSTIPRESDAVLYTHGGPEIAVASTKAFLTQLVACYLIGLHLAQVRGIKADEVAAVVNQLHQMPGKLRELLGRIEPVRELARELKGQPTVLFIGRHVGYPVALEGALKLKELAYMHAEGFAAGELKHGPIALIDKGTPVICVVPSGMLHDKVVSNIQEVRARGARTIVIAEEGDEAVVRFADHLIYVPRTPTLLTPLVTTVPLQVFAAEIAAARGHDVDQPRNLAKSVTVE
CGIVGYIGKEQAYPIILKGLKRLEYRGYDSAGIAIYDGK-DLNICKTKGKVADLQLKDSEIELKGTVGIGHTRWATHGEPNDANSHPHFSNKVAIIHNGIIENYESLKTELQNRGYTFSSDTDTEVLVNLIEDIINEEVKLGKAVQIALNQTIGAYAIAAFDKTKPNEIVVARLGSPLAIGVGDDEYYIASDASPFIEYTKKAIYLEDGEMAVVRLGKKVKVRKIKDDSLVDPYVQKLQLNLGEKAGYEHFMLKEIYEQPSAIKDTYRGRMLADRGIIRMAGVDDNEKFLNAKRIIVVACGTSWHAGLVSEYIFEDLARIPFEVEYASEFRYRNPVINKDDVVIAISQSGETADTMAAIKLAKENGAF-VFGVCNVVGSSISRETHAGAYTHAGPEIGVASTKAFTTQITILSLMALKLGKAKGSISNSDHMYLNEMEQIPSKIEKALQSNDHIMEVAAVYKNAKNCLYLGRGYNFPVALEGALKLKEISYIHAEGYPAAEMKHGPIALIDEHMPVVVIATKKGHYEKVVSNIQEIKSRKGKIIAVVTEGDTSVKNMADHVIEVPETLEALTPLLTTIPLQLFSYHIAVMLGKNVDQPRNLAKSVTVE
CGIVGYIGGREATEVVLNGLQRLEYRGYDSAGIAIYHPDAGLQLRRSVGKLINLQQRVQADPPRGRVGIGHTRWATHGGVTEQNAHPHRSGTIVVIQNGIVENYLSLKGRLIELGYQFESQTDTEVIAKLIGHYYQEQRDLVAATRQALQELRGGNAVVAFCIHEPDTLVAARLGGGIAIGLGDNEQFIASDIPAILDYTRNLIFLEDHDIAVVRRDEVTITRLDGTPVTRAVHSIAWDPVAAAKGDYRHFMHKEIDEQPRALMDVLRGRIDRGLITLEDLRLD-DQDLRRVRRIYAIACGTAWHAALVAKFMIENLARVRVEVDYASEFRYRQPILQRDALILTFTQSGETVDTLAGMEEARRQG-VPSVAIVNAIGSQAARLADGPIYLHAGPEIGVASTKAFTSMLVAGYLFALRLAQAHGTLTPAQREHIQALVELPGKAAQVIEQVTPVCELAERYYRVGNALFLGRQINYPIALEGALKLKEISYIHAEGYPAGEMKHGPIALIDEGMPVVCIATRDHIYEKMISNVEQVRARHGQVIAIGHEGDELLAAKANHFIGVPATLPLLQPVLNVIPLQIFAYHVAVLRGCDVDQPRNLAKSVTVE
CGIVAVIGSREAAPLLLEGLRQLEYRGYDSAGIATVQASGRLTLLRAEGKLVNLTARYEADGALGHCGIGHTRWATHGKPEERNAHPHLSGSLAVVQNGIIENHRLLREALQAEGVHFRSDTDTEVIPHLVARTLVEPQLLLEAVQQVLPQLHGAYALAVVWADAPEAVVVARRQAPLVIGLGEGEFLCASDTPALAGFTRTILPLEDGETALLTPLGIELYGPSAERVTRAPSLLQGTEHVADKRSFRHFMHKEIHEQPETAALWVARHLPTQSPGVPGTPPLQDQLFDGVERIQILACGTSRHAALVGAYLLEQLAGLPTAVHYASEFRYAPPPLMPHTLTIGVTQSGETADTLAALQMEQKRRELRLLGITNRPESSLGRLVPHLLDIGAGIEVGVAATKTFLGQLLAFYGLALSFAERRSSRSPAQLELVAGLRALPAQLQALLEQDLLCAELAHQFADTQDVIFLGRGINFPIALEGALKLKEISYIHAEGYPAGEMKHGPIALLDARVPVVSIAVPGTVFDKVLSNAQEAKARDARLIGVAPRGPDTEIFD--VLLPVPEVDELLSPLLTVIPMQLLSYHIAAHRGLDVDQPRNLAKSVTVE
CGIVGYLGPQSPKDIIVSGLKKLEYRGYDSAGVAILD-HGKTKRVRAQGKLKALEDKLATEKFDGHIGIGHTRWATHGKPSERNAHPHQVRGISLVHNGIIENYLDIREELKAQGADITSDTDSELVAHLIANEVEVTKDLFKAVQNVLEKIRGAFSILVMWEQEPDRLVAFKDGPPLVVGMGKDEVFVASDVQALIQYTKHFVYLEDREVASIKGADVKFFSANGFPIQKKIVELNWNPEMVEKQGYAHFMLKEIYEQPRAVAAAIEPHVNPETFKLEELDAKADEVFKSIERVFIIACGTSNYAGNVGKYLIEQLAKVPVECDIASEFRYRNPVIPAKSLVITISQSGETADTLAAIRMAKEMGAT-TLSICNVKNSTIDREAHGHLYMNSGPEIGVASTKAFTSTMAVLNTLAIAIARTRGVMSEAEKELVKSLLAVPSQMEGVLSYDKYFEEAASSLKLFRGFLYMGRGTSFPIAMEGALKLKELAYMHAEGYAAGEMKHGPLALIDERMAIVMVAPTDHLYEKTISNLEEARARGGKVISIGTGDNEKLREISEHYLAIPKAHWTVNAILAVIPLQLMSYHLASNLGYDVDQPRNLAKSVTVE
CGIVALVGSQPAAPQLLEGLRQLEYRGYDSAGLATVTSQGQLTCLRAKGKLVNLSQRVEALGAPGQCGIGHTRWATHGKPEERNAHPHRSVDVAVVQNGIIENHRQLRDGLEASGVEFQSETDTEVIPHLVSAELHRGSTLLQAVQTVLPQLQGAYALAVIWEKAPGALVVARRAAPLLIGLGEGEFLCASDTPALAGFTRTILPMEDGEVALLSPLGVELYDGEGVRQQRMPTLLTGTDHVADKREFRHFMLKEIHEQPETAALWVSRHLPEGLPASMPVALPFDEFYAGIERIEILACGTSRHAALVGAHLLEQFAGLPTAVHYASEFRYAPPPLAPNTLTIGVTQSGETADTLAALAMEAQRRCARQLGVTNRPESSLSRQVPHILDIGAGVEVGVAATKTFTGQLLAFYGLAMAFATRSGSRSAAEQTLADELRMLPQQLQELVSHDQRSEALAHRFAETQDVIFLGRGINYPIALEGALKLKEISYIHAEGYPAGEMKHGPIALLDAHVPVVSIAVPGTVFEKVLSNAQEAKARDARLIGVAPEGPDTALFDD--LLPVPEVSEWLSPLLTVVPMQLLSYHIAAHRGLDVDQPRNLAKSVTVE
CGIVGFVGRTSVPDVVLEGLRRLEYRGYDSAGVAVV-ADGAVSFRKKAGKVQALEQELETSPMQSCLGIGHTRWATHGGPTDANAHPHVVDKLAVVHNGIIENFAELKSELLGFGHNFVSETDTEVAATLLGHIFNNEKDLTRAMQLTCQRLEGAFTLLAIHAETPDRIVAARRNSPLVIGVGEGENFLGSDVSGFIDYTKNAVEMDNDQIVTITADGYHITDFQGNHAEGKPFVVEWDAQAAEKGGYEFFMEKEIHEQPAAVRDTLMGRFDESGKLTLDELRIDESTLRSIDKIIVIACGTAAYAGHVARYAIEHWCRIPTEVELAHEFRYRDPIVNEKTLVVTLSQSGETMDTLMAVRHAREQGA-KVIAICNTNGSSIPRESDACLYTHAGPEIAVASTKAFLAQITATYLLGLYLAQLRGNMADEVNAVLGELRTIPDKVSAVLDGEDQVKTLAQDMKDATSVLFLGRHVGFPVALEGALKLKELAYLHAEGFAAGELKHGPIALIEEGQPVFVIVPSDSLHAKVVSNIQEVRARGAITIVIAEEGDDAVEAYANHIIRIPQAPTLMQPLLATVPLQIFACGVAAAKGFDVDQPRNLAKSVTVE
CGIVGYVGHHSALDVVLEGLRRLEYRGYDSAGVAVV-ADGTISSRKKSGKLSNLLAELEESPLPDSTGIGHTRWATHGGPTDQNAHPHLSDKLALIHNGIIENFAELKLELLEKGTVFTSETDTEVAAALLGDIFRNNGGMTKAMQLACQRLEGAFTLLAVHADQPDVVVAARRNSPLVVGLGEGENFLGSDVSGFIDYTRRAVELGQDQIVTITADSVEITDFFGAPAHGKEYHVDWDPASAEKGGFPSFMEKEIHDQPDAVAKTLLGRYDLDGKLTLDEMRIDPEHLKNITKIIVLACGTSAYAGQVAKYAIEHWCRIATEVELSHEFRYRDPIVDENTLVVSISQSGETMDTLMAVRYAKEQGA-KTLSICNTNGSTIPRESDAVLYTHAGPEIAVASTKAFLAQIAAAYLLGLYLAQLRGNKFQGEKDILADLGKIPAKIQEILDHEGEIKELARSMAGAKSVLFLGRHVGFPVAMEGALKLKELAYIHAEGFAAGELKHGPIALIEEGQPVFVVVPSNSLHAKVVSNIQEVRARGAKTIVIAEEGDEAVKAYAEHVFYIPETPTLLAPLLATVPLQIFALELATAKGYDVDQPRNLAKSVTVE
CGIVGFIGEQPAAPILLEGLSKLEYRGYDSAGIAVRNETDKIAIVKAKGRLKILAEKTDNKSVRGTCGIGHTRWATHGEPSENNAHPHCTDSVVLVHNGIIENYQELKTKLQKTGYTFYSQTDTEIAVKLIDYYYKKTGTPLEALTRAMLRIRGSYAFGVMFRDCPGRLFAARKDSPLIIGKSKKGCLIASDVPAILDRTRNVYYIGNLEIAEMTSEEVHFYNIDREEIQKEMTEIKWDAESAEKGGYEHFMLKEIHEQPKAVQDTLGAYIKDGAIDFSEAG-LTDEQLKSIERIYVAACGSAYHVGVVGKYVTESLAGIPAEVDLASEFRYRNPILAPNSALIVVSQSGETADSLAALRLAKEKG-IPVIGIVNVVGSSIARESDHVLYTYAGPEISVATTKAYSAQLAAMYLLAVQMAKVKGRDEKRHGELLEELCRIPDKIQKALDDKERIQWFASKYANAKDVFFIGRGIDYAISLEGSLKMKEISYIHSEAYAAGELKHGTISLIEDGILVVGVLTQNDLFEKTLSNMVEVKSRGAYLMGLTTYGNYSVEDTADFSVYVPKTEEYFSASLAIVPLQLMGYYVSVAKGLDVDKPRNLAKSVTVE
CGIVGYIGQAGDSDVVLEGLRRLEYRGYDSAGVAV-HANGEISYRKKAGKVAALDAEIARAPLADSLAIGHTRWATHGGPTDANAHPHVVDKLAVVHNGIIENFAELRAELSAKGYNFVSVTDTEVAATLLAYNTQANGDLTKAMQLTGQRLEGAFTLLAIHADHDDRIVAARRNSPLVIGLGEGENFLGSDVSGFIDYTRKAVEMGNDQIVTITANDYQITNFDGSEATGKPFDVEWDAAAAEKGGFDSFMDKEIHDQPAAVRDTLLGRLDEDGKLVLDELRIDEATLRSVNKIIVVACGTAAYAGQVARYAIEHWCRIPTEVELAHEFRYRDPIVNEKTLVVALSQSGETMDTLMAVRHAREQGA-KVIAICNTVGSTLPREADASLYTYAGPEIAVASTKAFLAQITASYLLGLYLAQLRGNKADEVSSILDSLREMPEKIQQVIDAEEQIKKLGQDMSDAKSVLFLGRHVGFPVALEGALKLKEIAYLHAEGFAAGELKHGPIALVEEGQPVFVIVPSDSLHSKVVSNIQEIRARGAVTIVIAEEGDEAVNDYANFIIRIPQAPTLMQPLLSTVPLQIFACAVATAKGYNVDQPRNLAKSVTVE
CGIVGYIGHRQAYPIVIKGLQRLEYRGYDSAGVAIYDGDEIQL-CKTKGKVDDLKAKVDATNAEGTLGIGHTRWATHGVPNDVNSHPHYSNDLVIIHNGIIENYDAIKQELTKRGYTFKSDTDTEVLVNLIEDQRNQDVKLGKAVQIALNETVGAYAIAVFDKKKPNEIVVARLGSPLAIGIGEDEYFIASDASPFIEYTNNALYLEDGEMAVVRRKEIKVFNIQDDKIISQPYELKLNLEQIEKGGYPHFMLKEIYEQPQAIRDTFRGRMRENKGMIKMAGVDDHDKFINAKRLVILACGTSWHAGLVAEYIIEELVRVPVEVEYASEFRYRNPVIDKDDVVIAISQSGETADTMAAMKLAKEKGAF-VFGVCNVVGSSISREAHAGAYTHAGPEIGVASTKAFTTQITVLTLLGLKVAKAKGRISTSDHMHLEELRLIPEKVEEALKSNDHVKEIAEVYKNASNCLYLGRGFNFPVALEGALKLKEISYIHAEGYPAAEMKHGPIALIDEHMPVIVIATRRGHYDKVVSNIQEIKSRKGKIIAIVTQGDVTVKELADHVIEVPEVMDSMSPLLTTIPLQLLSYHIAVMLGKNVDQPRNLAKSVTVE
CGIIGYVGDQSALDVALNGLRRLEYRGYDSSGVAVVGA-GALRTARRAGKLALLAESAAADPMPGTTGMGHTRWATHGGPTDANAHPHTTGAIAVIHNGIIENFAALRAELEAIGHELASETDTEVVAHLLEVELGNAHPLTVALQRVCRRLEGAFTLVVLHRDFPEVVVGARRNSPLVVGLGTGETFLASDVSAFIAHTREALEIGQDQVVEARRDGVTVTDFAGEVVEGRHYHVDWDAGAAEKGGYPYFMLKEINEQPTALADTLRGRLSADGAIVLDEERLSAQDFRDVDKVFIVACGTAYHAGLIAKYAVEHWTRLPCEVEMASEFRYRDPVLDRSTLVIAISQSGETLDTLMAVKHAREQKA-RVLAICNTNGSTIPRESDAVLYTRCGPEVGVASTKTFLGQVAACLLVGLYLAQVRGVLYGDEAAYVERLQRMPDLVERTLGRLEPIRELARSLADAKAVLFLGRHVGYPVALEGALKLKELAYMHAEGFPAGELKHGPIALIEPGLPVIVVVPSAHLHGKIVSNIQEVRARGARTIVIAEDGDVAVEPYADHLIRVPATSSLFAPLVTTLPLQVFACELALARGLDVDQPRNLAKSVTVE
CGIVGYIGQAGDSDVVVEGLRRLEYRGYDSAGIAI-HANGEISYRKKAGKVAALDAEIAKAPLPDSLGIGHTRWATHGGPTDVNAHPHVNGKLAVVHNGIIENFAELRSELSAKGYNFVSDTDTEVAASLLAYNTQANGDLTLAMQLTGQRLEGAFTLLAIHADHDDRIVAARRNSPLVIGVGEGENFLGSDVSGFIDYTRKAVELANDQVVTITADDYAITNFDGSEAVGKPFDVEWDAAAAEKGGFGSFMEKEIHDQPAAVRDTLMGRLDEDGKLVLDELRIDEAILRSVDKIVIVACGTAAYAGQVARYAIEHWCRIPTEVELAHEFRYRDPILNEKTLVVALSQSGETMDTLMAVRHAREQGA-KVVAICNTVGSTLPREADASLYTYAGPEIAVASTKAFLAQITASYLLGLYLAQLRGNKADEVSSILDSLREMPEKIQQVIDAEEQIKKLGQDMADAKSVLFLGRHVGFPVALEGALKLKEIAYLHAEGFAAGELKHGPIALVEEGQPIFVIVPSDSLHSKVVSNIQEIRARGAVTIVIAEEGDEAVNDYANFIIRIPQAPTLMQPLLSTVPLQIFACAVATAKGYNVDQPRNLAKSVTVE
CGIVGYVGSKGADDVILEGLRRLEYRGYDSAGVAVI-ADGEVEYRKKAGKLSNLVAELEAHPLPDSIGIGHTRWATHGGPSDVNAHPHVVDKLAMIHNGIIENFSEIKRELVAQGETFVSETDTEVAAVLLARTYNAQKDLTVAMQDTCRRLEGAFTLLAVHADVPDRVVAARRNSPLVIGLGEGENFLGSDVSGFIDYTKRAVEMGQDQIVTITADDYSIVDFHGSPAEGKPFDIEWDAAAAEKDGYPSFMEKEIHDQPAAVGDTLLGRLDENGRLTLDEIKIDESVLRSIDKIVVIACGTAAYAGQVARYAIEHWCRIPTEVELAHEFRYRDPIVNEKTLVVAVSQSGETMDTLMAVRHAQEQGA-KVVAICNTNGSTIPREADAVLYTHAGPEIAVASTKAFLAQITAAYLLGLYLAQLRGNKYQDEGGILSELEAMPAKIQRVLDEEPQVKELATSMEDAESVLFLGRHVGYPVAMEGALKLKEIAYIHAEGFAAGELKHGPIALIDQGQPVIVIVPSDSLHAKVVSNIQEIRARGAETIVIAEEGDDAVREFATHVFHVPEAPTLLQPLLATVPLQIFACELAGAKGYDVDQPRNLAKSVTVE
CGIVGYVGHRQALTVVVEALRRMEYRGYDSAGIAVLDGHGGMAVERKAGRLANLEAELDEVHFTGSTGIGHTRWATHGRPTDRNAHPHRDATVAVVHNGIIENFAPLRAELEHDGIDFVSDTDTEVAVHLVARAYASGGDFVASALSVLRRLEGAFTLVFTHSDHPDTIVAARRSTPLVIGVGEGETFLGSDVAAFIEHTRDAVELGQDQVVVITADGYSILNFDGSEAQGRPFRIDWDLAAAEKGGHDYFMLKEIEEQPAAVADTLLGHFADGKIVLDEQRLS-DQELRDVDKVFVVACGSAYHSGLLAKYAIEHWTRLPVEVELASEFRYRDPVLDRSTLVVAISQSGETADTLEAVRHAKDQKA-RVLAVCNTNGAQIPREADAVLYTRAGPEIGVASTKAFLAQVTANYLVGLALAQARGTKYPDEAREYADLEAMPDLVSRVLQTVEPVRALARELASSSTVLFLGRHVGYPVALEGALKLKELAYMHAEGFAAGELKHGPIALIEDGLPVIIVMPSPKLHSKLLSNIREIQARGARTVVIAEEGDEAVRPFADHLIEIPAAPTLLQPLLSTVPLQVFAAEVAQTRGYDVDKPRNLAKSVTVE
CGIIGYVGDQAALDVALNGLRRLEYRGYDSSGVAVVGA-GALRTARRAGKLSLLAENPDSRPMPGTTGMGHTRWATHGGPTDANAHPHTTGAIAVIHNGIIENFAALRVELETVGHELASETDTEVVAHLLEVELAGTGTLTVALRRVCRRLEGAFTLVVLHRDFPEVVVGARRNSPLVVGLGQGETFLASDVSAFIAHTREALEIGQDQVVEARRDGATVTDFGGQIIEGRRYHVDWDASAAEKGGYPYFMLKEISEQPTALADTLRGRLSADGAIVLDEERLSGQDFRDVDKVFIVACGTAYHAGLIAKYAIEHWTRLPCEVEMASEFRYRDPVLDRSTLVIAISQSGETLDTLMAVKHAREQKA-RVLAICNTNGSTIPRESDAVLYTRCGPEVGVASTKTFLGQVAACLLVGLFLAQVRGVLYGDEAAYVERLQRMPELIERTLGTVEPVRELARALADAKAVLFLGRHVGYPVALEGALKLKELAYMHAEGFPAGELKHGPIALIEPGLPVFVVVPSANLHGKIVSNIQEVRARGARTIVIAEESDTAVEPFADHLIRVPATASLFAPLVTTLPLQVFACELALARGLDVDQPRNLAKSVTVE
CGIVGYIGSQEAEELLLTGLKRLEYRGYDSAGLATVD-DAALHVQKQEGKVDDLRSSLNGASVAGTTGIGHTRWATHGAPNDVNAHPHVSSAFALVHNGIIENHGAIKERLEEKGYAFQSETDTEVLVKLIEEVKRATDSLPEAVRQALTQVVGAYGIAVVSREDPDLLIAARNGSPLILGVGDDEYFVGSDAAPLVEHTRQVVYLEDGEMATLRHSGYEVTTIDNEPLKKEVHELEWSLGEIEKGGYDHFMLKEIMEQPDALEDAMRGRVRPEDNQIHLGGLHGHDQLREADRIVIAACGTSWHAGLVGEYLIESASRVPVEVEYASEFRYRDPVLREGDVVLVISQSGETADTLAAVREAHSKG-IPCFGICNVVGSTIARETDAGVYLHAGPEIGVASTKAFTAQVTVLSMIALKLAEGRTLSKAELADNIRALAGVPDKVRRVLNSNGALQSMAHTYRYASNFLYLGRGYNFPVALEGALKLKEISYIHAEGYPAAEMKHGPIALIDRSMPVVFMAMKDSTYDKVLSNIEEVAAREGSVIAITDDKDAELESLCEAVVEIPQTKEFLSPLLTVIPLQLLSYHIAVLRGCHVDQPRNLAKSVTVE
CGIIGYVGDQSALDVALSGLRRLEYRGYDSAGVAVVGA-GALRTARRAGRLANLEKILGEDPMPGTTGMGHTRWATHGGPTDVNAHPHTTGTVAVIHNGIIENFAELRAELEAAGHELASETDTEVVAHLLEIEMARDHPLSEALRIVCRRLEGAFTLVVLHRDHPEVVVGARRNSPLVVGLGAGETFLASDVSAFIAHTREALEIGQDQLVEARRDGVTVYDFAGAVVEGRRYHVDWDASAAEKGGYPYFMLKEISEQPTALADTLRGRLSAEGTIVLDEERLSDQDFRDIDKVFIVACGTAYHAGLIAKYAIEHWTRLPCEVEMASEFRYRDPVLDRSTLVVAISQSGETLDTLMAVKHAREQKA-RVLAICNTNGSTIPRESDAVLYTRCGPEVGVAATKTFLGQVAACLLVGLFLAQTRGVLYGDEAAYVDRLQRVPELVRRTLATVEPVRELARSLADAKAVLFLGRHVGYPVALEGALKLKELAYMHAEGFPAGELKHGPIALIEPGLPVVVVVPSASLHGKIVSNIQEVRARGARTIVIAEEGDTAVEPYADHLIRVPATSSLFAPLVTTLPLQVFACELALARGLDVDQPRNLAKSVTVE
CGIVGYTGSDIAKNILVTGLKRMEYRGYDSSGVALEVGEGHLDVIRRVGKVAGLESELSNIDSDATCGIGHTRWATHGKPSVVNAHPHTSGRIAIVHNGIIENFAELREELEGRGHHFKSETDTEVFAHLIEEAYAEAHDLMASVREACTHVVGAYGLAAVCADEPGVIAVARKDSPIVVGAGETGAYVASDVIALIDATRDVVVLEDGQFAKLTPAGVEYTDEAGNVIEPKVTHIDWDLDMAEKGGYPDFMLKEIHEQPRVVRDTLVGRMTAGELDIDELGLSL-EELNDIDRVYVIACGTSYHAGLIAKNLIEGWARIPTEVEAASEFRYRNPIITPTTLVVAVSQSGETADTLAAIRDARIKGA-KVFGITNVVGSPVARESDGVIYTKANKEIAVASTKSFIGQVVSLTLLALLLAQVKRLTTKQARMLFRELSDTAEQIQWILDTQTEAVHEAALLCDAQSALFVGRGMGAAISYEGALKLKEVSYLHAEAYAAGEMKHGPIALIDPGFPVIAVATKSATYDKTVSNLMECKARGAKVIVVATEGDEEINKIADCIIRVPAVRDVFSPITASVPLQLLAREVAILRGCDVDQPRNLAKSVTVE
CGIVGYVGKQRAASILLEGLKRLEYRGYDSAGLAVLQ-SGGLALVKKTGRVANLTRHAAQQKLTGTTGISHTRWATHGGVTDDNAHPHVSSKIVIVHNGVIENYVSIKKFLLTKGYTFTSETDTEVLCNLIAYGTPDGSRLLESVRKTLLHVEGTYGIAVLCVDTPAEMVAARKGSPLILGVGDGELILASDVSALVSRTQNVVYLKDGELAHIRKPGFTITTLELADVSPVIDIVTWSVDEAELGDYAHFMEKEIFEQPQALENAMRGRFSADGSTANFGGLNTAADFRAIDRFMFCACGTALHACMVTEHLIERFARVPVECDYASEFRYRNIPLTPDTLFFVMSQSGETIDTLAALREAKRKGY-KVLAINNVVGSTIAREADGGIYQHAGPEIGVASTKAFTSQILIGAMLALYIARLRDMSFSDGVTYVNALKSAPDLVRRALEQAPHIEAIAKRHANATDMLFLGRLALYPIALEGSLKLKEISYIHAEGYPAAEMKHGPIALISAKCPAVFFAPGGELFNKYVSSMQEIKARGGPLIVITTDDVDFPENLADELIRIPACHEAVLPIVATIPVQLLSYYIARERGCDVDKPRNLAKSVTVE
CGIVGYVGPQSALDVVMAGLKRLEYRGYDSAGVAVL-ADGGLATAKRAGKLVNLDKELSEHPLPAATGIGHTRWATHGGPTDANAHPHLDNRVAVVHNGIIENFAPLRAELAERGHELPSETDTEVVAHLLAEEYSACADLAEAMRLVCGRLEGAFTLVAVHADAPDVVVGARRNSPLVVGVGEGEYFLASDVAAFIAHTRDAVELGQDQVVELRRDGVRVTGFDGSPADVRSYHVDWDASAAEKCGYASFMLKEIAEQPKAVADTLLGRIDGSGTLSLDEVRIPPGVLREVDKVVVVACGTAFHAGLIAKYAIEHWTRIPCEVELASEFRYRDPILDQQTLVVAISQSGETMDTLMALRHAREQGA-RVLAICNTNGSTIPRESDAVLYTHAGPEVAVASTKAFLTQLVACYLVALYLGQVRGTKYGDEGDVVRDLSGISGAVERVLGTMDPVRQLARSLAHKNTVLFLGRHVGHPVALEGALKLKELAYMHAEGFAAGELKHGPIALIEEDLPVVVVVPSSVLHDKIVSNIQEIRARGARTIVIAEEGDEAVVPYADHLVRIPATPTLLQPLVATVPLQVFACELATARGNEVDQPRNLAKSVTVE
CGIVGYVGSAMAESVVMEGLARLEYRGYDSAGIALVTEEGVQS-DKRAGKLENLRSALEAHPLAPSTAIGHTRWATHGGPTDGNAHPHHGGKLALIHNGIIENFHSLKKELLAEGVDFLSETDTEVAAKLVGRAFDQTGDLTQAMQQVVNRLEGAFTLLAVHANQPGVVVGARRNSPLVVGLGEGENFLGSDVAAFIGYTRHALELGQDQIVTITPEGHEVITFDGEPAEGKAYEVTWDAAAAEKGGYATFMEKEIFDQPHAVGDTLLGRTDESGRLVLDELRISEEQLKNVDRITVVACGTAAYAGMVAKYAIEHWTRIPVEVALAHEFRYSDPIVNERSLVVSISQSGETMDTLMAVKHARELGAL-TISVCNTHGSTIPRESDAVLYTHAGPEIAVASTKAFLAQITACYVLGLYLAQLRGGAADDAQAVMKELHGVPAKLEELLGNMDRVKEIARFMADTRSVLFLGRNVGYPIAMEGALKLKELAYIHAEGFAAGELKHGPIALIEAGQPVFIVVPGHELHKKVVSNIQEIRARGARTIVIAQEGDEDVVPFADEVIRVPQTSPLLQPLLTVVPLQMFALHLSTAKGLDVDQPRNLAKSVTVE
CGIVGYVGQKAAQDVVVEGLRRLEYRGYDSAGIALV-ADRALATDKRAGKLANLEKAIADTPLPPATGIGHTRWATHGAPNDVNAHPHTGERVGLVHNGIIENFAELRAELETAGHRLLSETDTEVAAHLLEAEVTRGADLTAAMQRVVRRLEGAFTLVAVDALDPSRVVAARRNSPLVVGLGEGENFLGSDVAAFIEHTREALELGQDQVVTITREAVSVTGFDGTPAEGRRYHVDWDLSAAEKDGHDWFMRKEIFEQPHAVADSLLGRRTPEGHLHLDEMRLSDQELRDVDKIIIIAAGTSFYAGMVAKYAIEHWCRIPVEVELSSEFRYRDPILDYSTLVVAISQSGETADTLQAIRHARTQRS-KVLAICNTNGSTIPRESDAVIYTHAGPEIGVASTKGFLTQLVACYLLALYLAQVKGTRYGDEDEVMRQLEAMPAHVQRMLDDADAVYELARQHVGTRSVLFLGRHAGYPVALEGALKLKELAYLHAEGFAAGELKHGPIALVEDGLPVLCVVPRDQLRDKMVSGIQEVRARGARTICLVEDGDDAIAPYADVVVRLPQVPVLLQPLVAVVPLQLFACELATVLGHDVDQPRNLAKSVTVE
CGIVGYSGHRQAERVIIDGLRRLEYRGYDSAGLAVV-ADGNLYRAKKSGKLTHLEEELAVHPLPESQGIGHTRWATHGAPTDENAHPHISGRVAVVHNGIIENFAVLRAELESEGITFSSETDTETAAHMLALEMQRRSSLTEAMGAVASRLEGAFTLVAVSPDAPDTVVAARRNSPLVVGLGQGENFLASDVAAFIEHTREALELGQDQVVVLTPDEVTVTDFEGNLSQARPYHVDWDLSAAEKQGHDWFMRKEIFEQPRAVADTLLGRWSDRGDLVLDEVHISPEELRRINKIVVVACGSAYYAGMVAKYAIEHWTRVACEVDLASEFRYRDPIIDPMTLVVTVSQSGETADTLMAIRHAREQHA-KVIAICNTNGATIPRESDAVIYTHAGPEIGVASTKGFLTQVVACYLLGLYLAQVRGMKYGDERGVMSELDQMPGKIQEVLDEIEPVYELARVMAEEEAVFFLGRHVGYPVALEGALKLKEIAYMHAEGFAAGELKHGPIAVIEEGTPVFVVVPRDQLHDKVVSNIQEIRARGARTIVLAERGDDDVKPYADTFVGLPACSTLLQPLVAAVPLQAFACELATAKGHDVDQPRNLAKSVTVE
CGIVGFTGTQQAAPILLSGLSKLEYRGYDSAGIAVRDGDKLAEVVKAKGRLGNLAEKTDERALRGTCGIGHTRWATHGEPSQINAHPHVSGNVVGVHNGIIENYAELKDKLLKHGYTFYSETDTEVVIKLVDYYYRKNLGPVDAIAKTMVRVRGSYALELMFRDYPGEIWVARKDSPMIIGIADGETYVASDVPAILKYTRQVYYIGNLEFARLTPGEAHFYNLNGEEIEKQTTQIKWDAEAAEKAGFEHFMMKEIHEQPKAIQDTLNSVIKDGAIDFSGLELTKEEILS-FEQIYIVACGSAWHVGMAAQYVLEDMARIPVRVELASEFRYRPMALNKNALVIVISQSGETADTLAALRLAKEKG-LTTLAIVNVVGSSIAREADKVFYTLAGPEISVATTKAYSAQLAAMYCIAVEFALVRGKITEEQYAYISELLTIAPKINKILEDKERLQWFAAKYAGAHDVFFVGRGIDYAVSLEGSLKLKEISYIHSEAYAAGELKHGTISLIEPGTLVIGVLTQSKLYEKTMSNMVECRSRGAYLLGLTTYGKYEIEETVDFAVYVPRIDEYFAGSLAVVPLQLLGYYVSVAKGLDVDKPRNLAKSVTVE
CGLVGYVGQRPACGVVMDALRRMEYRGYDSSGIALINGSGNLTVRRRAGRLSNLESVLAEMSLAGNVGLGHIRWATHGRPTDRNAHPHRDAKIAVVHNGIIENFPSLRHELEIAGVEFVSDTDTEVAVHLVAQAYCAGGDFVGSVLAVLRRLQGHFTLVFANADEPGTIVAARRSTPLVLGIGDGEMFVGSDVAAFIEHTRQAVELGQDQAVVITADGYRISDFDGNDVNARTFHIDWDLAAAEKGGYEYFMLKEIAEQPDAVVDTLLGHFTGGRIVLDEQRLS-DQELREIDKVFVVACGTAYHSGLLAKYTIEHWTRLPVEVELASEFRYRDPVLDRSTLVVAISQSGETADTLEAVRHAKEQKA-KVLAICNTNGSQIPRECDAVLYTRAGPEIGVASTKTFLAQVAANYLLGLALAQARGTKYPDEQREYRELEAMPDLVARVIAGMGPVADLAYRFAQSTTVLFLGRHVGYPVALEGALKLKELAYMHAEGFAAGELKHGPIALIEENLPVIVVMPSPKLHAKLLSNIREIQTRGAVTIVIAEEGDDTVRLYADHLIELPAVSTLLQPLLSTIPLQVFAASVAQARGYDVDKPRNLAKSVTVE
CGIVAFIGSREASPLLLDGLRKLEYRGYDSAGLATVDQDDFVTCKRAKGKLVNLSELIEKEGAPGHLGIGHTRWATHGKPEEHNAHPHRSGEVAVVQNGIIENHTSLRKKLEGKGVQFLSQTDTEVIPHLISHELDHRSLLLQAVQKVLGLLEGAYAIAVIWSKTPDALVVAKRQASLVIGLGEGEFLCASDKPALTGFTRTILPMEDDEIALLTPLGIELYDIQGKRKDRSPVVLSGLDQEIDKQHFRHFMLKEIHEQPETVELWLSKHLPHAPIDSPIVLPYDASFYESIEQIQILACGTSRHAGMVGAYLLEQFAGIRTSVFFASEFRYAPPPLSPHTLTIGVTQSGETADTLAALSMEHQRRSVLQLGITNSSESSLALQVPNILDIGAGIEVGVAATKTFLGQLLAFYGLAISFAARRKSRSQEENALCEELRSIPKQLKDLVKEHNQLESLAHRFADTEDVIFLGRGINYPIALEGALKLKEISYIHAEGYPAGEMKHGPIALLDQRVPVISIATEGIVFEKVLSNAQEAKARDASLIGICPQTVETQIFDS--LLPIPKVSEWISPLLTVIPMQLLSYYIAAQRGLDVDQPRNLAKSVTVE
CGIVGYVGHRQALGVVLDGLRRLEYRGYDSAGVALLDGSGGLAVERAAGALSNLEARLAEFRFEGTAGMGHTRWATHGAPTDRNAHPHRDVRVAVVHNGIIENFAELRAELEAAGVEMSSDTDTETTAHLIAAAYTNGGDLTASVSAVVRRLEGAFTLVVTHADDPDRVVAARRNSPLVVGVGEGETFLASDVAAFIEHTRDAVELGQDQVVTITCDGYEVTDFAGEPVEARPFTVDWDLSAAEKGGHDYFMLKEIEEQPGALENTLRGHFHDGGIILDEQR-LTEQDLRDIDKVFVVACGTAYHSGLLAKYAIEHWCRIPVEVELASEFRYRDPVLGRDTLVVAISQSGETADTLEAVRHARTQRA-RVLAICNTNGAQIPRESDAVLYTHAGPEIGVAATKTFVSQIAANYLVGLALAQARGTKADEVAREFSALAAMPEAVRQTLGTVDQMRALGQKLADSKAVLFLGRHVGYPIALEGALKLKELAYMHAEGFAAGELKHGPIALIEDGLPVVVVMPSAKLHSKMLSNIREIQARGARTIVIAEEGDETVRPFADELVEIPAVPTLLQPLVSTVPLQVLAAEIARARGYDVDKPRNLAKSVTVE
CGIVGFTGCHQAAPILLDGLSKLEYRGYDSAGIAVRDGEGETEVIKAKGRLKVLSEKTNDGSVPGTCGIGHTRWATHGEPSENNAHPHVSDNVVAVHNGIIENYQELKDKLLRKGYAFYSETDTEVAVKLVDYYYKKEGTPVDAINHAMVRIRGSYALAIMFKDYPEEIYVARKDSPMILGVSDGESYVASDVPAILKYTRNVYYIGNLEMARVRKGEITFYNLDGEEIQKQMKTIEWDAEAAEKAGFEHFMMKEIHEQPKAVQDTLSSVVKDGQIDLSEIG-LTDENIQDIDQIYIIACGSAYHVGMAAQYVFEDMVRVPVRVELASEFRYRNPILNPKALAIIISQSGETADSLAALRLCKENN-IRTLGIVNVVGSSIAREADNVFYTLAGPEISVATTKAYSTQLIASYALAIQFAKVKGTISEEQYAYIKELETLPDKIQRIIDDKERIQWFASKQANAKDVFFIGRGIDYAICLEGSLKMKEISYIHSEAYAAGELKHGTISLIEDGTLVIGVLTQPALYEKTVSNMVECKSRGAYLMGLTTFGNYNIEDTADFTVYMPKTDPHFATSLAVIPLQLLGYYVSVAKGLDVDKPRNLAKSVTVE
CGIVGYVGHRDALSVVLEALRRLEYRGYDSAGVALADGHGGLLVQRKAGRLANLESAIAESSFAATTGMGHTRWATHGAPTDRNAHPHQDAKVAVVHNGIIENFAVLRAELESAGVEFASDTDSEVAVHLVSRQFESGGDFVASVQSVVRRLEGHFTLVFSHADDPGTIVAARRSTPLVVGIGDGEMFLGSDVAAFIEYTRDAVELGQDQVVVITADGYRITDFEGNDDTGNARVFTIDWDAAEKGGYEYFMLKEIAEQPAAVSDTLLGHFDLDRIVLDEQRLS-DQELRDIDKVFVVACGTAFHSGLLAKYAIEHWTRLPVEIELASEFRYRDPVLDRSTLVVAISQSGETADTLEAVRHAKEQKA-KVLAVCNTNGSQIPRECDAVLYTRAGPEIGVAATKTFLAQVTANYIVGLALAQARGTKYPDEAREYHELEAMPELIERVISQMDPVADLARQYAQSSSILFLGRHVGYPVALEGALKLKELAYMHAEGFAAGELKHGPIALIEEGLPVIVVMPSPKLHSKLLSNIREIQARGARTIVIAEEGDETIRPYADHLIEIPAVSTLYQPLLSTIPMQVFAAAVAQARGYDVDKPRNLAKSVTVE
CGIVGYVGKEQAAPILLDGLSKLEYRGYDSAGIAVRDNASAIKIVKAKGRLKGLIEKTDAHAVFGTCGIGHTRWATHGEPSETNAHPHTSDNVVGVHNGIIENYQELKAKLVKNGYSFYSSTDTEVAVKLVDYYYKKEHTPVDAINHAMVRIRGSYALAMMFEEYPNEIYVARKDSPMIIGIADGNCYIASDVPAILKYTRNVYYIGNMELGRLADGKATFYNLDGDEIPKDLVEIKWDAEAAEKGGYEHFMMKEIHEQPKAILDTMNSKIKDGRIDLSDMGLS-EEDIKNISQVFIVACGSAYHTGVVTQYVMEDLARIPVRVELASEFRYRRPILNKNDLVIVVSQSGETADTLAGLRLAKEQE-VKTLGIVNVVGSSIAREADNVFYTLAGPEIAVATTKAYSAQLIAGYMLSIEFARVRGEITEEQTGYITELQTIPDKIGRILEDKERIQWFAAKQANAQDIFFVGRGIDYAICLEGSLKLKEISYIHSEAYAAGELKHGTISLIEDGILVIGVLTQPELYEKTISNMVECKSRGASLMALTTVGNYSIEDTAEFTVYVPKTDEHFAASLAVVPLQLLGYYVSVARGLDVDKPRNLAKSVTVE
CGIVGYIGHRQAGPILIKGLQKLEYRGYDSAGVAVHDGDAIQIR-KKKGRVMEMASLYKSNPVSGTAGIGHTRWATHGETNDQNSHPHVNADVVIVHNGVIENYTSLRKQLQGLGYVFRTTTDTESVAHLLSHHLEEQATYLKAVEITLTKLKGTYGLVVMFRDLPDVMIAARLGSPLVLGVGKGEHFIASDATPLAGYTDEVIYLADHEMAVITRDEIEIFHRDEGQQKLSIQTLDQVSVEAELGEFEHYMLKEIFEQPQALENAMRGRLDEDEATAKFGGLNSAQQLRKIDRVVLTACGTSWHSGLVGEYLLEEFARIPTEVEYASELRYRNPPISNSTMIFAITQSGETADTLAAMRECKRKGH-PTLAICNVVGSTIAREADGGIYLHAGQEVGVASTKAFTSQVMVLIQLALFLGRMRHLSYPAGRRIIDAIHKVPDQIRKCLECNEQVKDIALKYCNFNNFLYLGRLYNFPGALEGALKLKEISYIHAEGYPAAEMKHGPIALVDEATPSVFVVPRGQIYPKVMSNLEEVKARKGPVIAIACEGDDKIADIADDVIYVPDVDDFLQPLVTAIPLQLLSYHIAVLRGCNVDRPRNLAKSVTVE
CGIVAVTGYKKALPLLMNGLEKLEYRGYDSAGIAIINSETNIICNKAEGKLKNLINTLNGENILGTVGIGHTRWATHGKPEVKNAHPHISGNIAVVQNGIIENFQDLKNKLEKEGTIFNSDTDTEVIPHLIEKELNNGSKLLVAVRNVISDLEGSYALAVLWSGAPTSLVVARRQAPLIIGLGEGEFICASDTPAIANFTNIILPMEDEEIALLTPLGIEIYDTNNERQYRNPVSLKVSDQIMDKMNFKHYMLKEIYDQPGTAKNWLENYLIQNLEEYEIKYPFDTKFFESIERIEIIACGTSKHAAMVGSFLLEQFAGIPTNVFYASEFRYSPPPLLPNTLTIGVTQSGETADTIAAIDMEIKRRSSNLIAITNRKESSIGRQVSNVIDICAGIEVGVAATKTFFAQLLSFYGLAIKFAQIKGSRSSDEGKLITELIKLPPLIEDLLEQNKSSEKLAHDFFNIKDVIFLGRGINYPIALEGALKLKEISYIHAAGYPAGEMKHGPIALLDKKVPVISIASPGEVFDKVISNAQEAKARDAYLIGIAPESNGTEIFD--YLMKVPSSIEWISPLLNIVPLQLLSYHIAAHRGLDVDQPRNLAKSVTVE
CGIVGYVGGQSAQDVVVAGLKRLEYRGYDSAGVAVL-ADGGLAAAKKAGKLVNLEKELGDRPLAGRTGIGHTRWATHGAPTDTNAHPHLDNRVAVVHNGIIENFAALRRELTGRGHALESETDTEVVSHLLAEAFSAGGDLAEAMRQVCRRLEGAFTLVAVHADQPGVVVGARRNSPLVVGVGQDEWFLASDVAAFIAHTRTAVELGQDQVVELSRQGVVVTGFDGELAEVREYHVDWDASAAEKGGYASFMLKEIADQPQAVADTLLGRVDGEGALHLDEVRIPAAELREVDKVVIVACGTAFHAGMIAKYAIEHWTRLPCETELASEFRYRDPILDQRTLVVAISQSGETMDTLMALRHAREQGA-KVLAICNTNGSTIPRESDAVLYTHAGPEVAVASTKAFLTQLVACYLVALYLGQVRGTKWGDERTVVRQLSAISDEVDRVLETMEPVRELARSLAHHDTVLFVGRHVGYPVALEGALKLKELAYMHAEGFAAGELKHGPIALIEEGLPVVVIVPSSVLHDKIVSNIQEIRARGARTVVVAEEGDEAVVPYADHLITVPATPTLLQPLVATVPLQVFACELATARGNEVDQPRNLAKSVTVE
CGIVAVTGYKKALPLLIDGLEKLEYRGYDSSGIAIINSENNITCNKAEGKLKNLINKLNDENIPGTVGIGHTRWATHGKPEFKNAHPHISGTIAVVQNGIIENFQDLKNKLKEEGVIFNSDTDTEVIPHLIKRELNNGSTLLVAVRNVISDLEGSYALAVLWANAPTSLVVARRQAPLIIGLGEGEFICASDTPAIANFTNIILPMQDEEIALLTPLGIEIYDINNERQYRNPVSLKVSEQIMDKMNFKHYMLKEIYDQPQTAKNWLENYLIQEEVQYQINYPFDTKFFESIERIEIIACGTSKHAAMVGSFLLEQFSGIPTNVFYASEFRYSPPPLLPNTLTIGVSQSGETADTIAAIDMEIKRRSSNLIAITNRKESSIGRQVPNIIDICAGIEVGVAATKTFFAQLLSFYGLAIKFAEIKGTRSLDENNLITELIRLPTLIENLLEQNKSSEKLAHDFFNVKDVIFLGRGINYPIALEGALKLKEISYIHAAGYPAGEMKHGPIALLDKKVPVISIASPGEVFDKVISNAQEAKARDSFLIGIAPECNGTEIFD--YLMKVPSYNQWISPLLNIVPLQLLSYHIAAHRGLDVDQPRNLAKSVTVE
CGIVGFTGDMQAAPILLDGLSKLEYRGYDSAGIAVRDGEKETEVIKAKGRLKVLAEKTNGGSVPGTCGIGHTRWATHGEPSETNAHPHISDNVVAVHNGIIENYQELKDKLIRKGYSFYSATDTEVAVKLVDYYYKKLGTPVDAINHALIRIRGSYALAMMFKDYPGEIYVARKDSPMILGVDGENSYIASDVPAILKYTRNVYYIGNLEMARVRKGEITFYNLDGDEIQKELKTVEWDAEAAEKAGFEHFMMKEIHEQPKAVSDTLNSVLKNGAIDLSEVGLS-EEEMKEISQIYIVACGSAYHVGMAAQYVIEDLARIPVRVELASEFRYRNPILDPKGLVIIISQSGETADSLAALRESKEMG-IKTLGIVNVIGSSIAREADNVFYTLAGPEISVATTKAYSTQLIATYALAIQFAKVRGQITEEQTGYIEELQTIPDKISKIIADKERIQWFAAKQANAKDAFFVGRGIDYAISLEGSLKMKEISYIHSEAYAAGELKHGTISLIEDGTLVIGVLTQPDLYEKTVSNMVECKSRGAYLMGLTTFGHYNIEDTADFTVYIPKTDPHFATSLAVIPLQLMGYYVSVAKGLDVDKPRNLAKSVTVE
CGIVALVGSREASPILLEGLKKLEYRGYDSAGLATVNTKSFITCKKAKGKLINLLNLVEQDGAPGHIGIGHTRWATHGKPLEQNAHPHMDSEVAVVQNGIIENYTLLKKKLEDRGISFSSDTDTEVIPHLISEEIKRDQLFLLAVQTVLDYLEGSYALAVIWTATPDALIVAKSKAPLLIGFGEGEFLCASDTPAFAGFTRAVLSLEDQELALLTPLGVEIYNSSGERQYRSPSFINGYESDIEKGNFRHFMLKEIFEQPATADLWISRYLPDDLVEAPVALPFDNSFFDPIEEIQILACGTSRHAAMVGAYLLEQFAGIPTTVFFASEFRYAAPPLAPNTLTIGVTQSGETADTLSALAMEHERRSARQLGVTNMVESSLARQVSNILDIGAGLEVGVAATKTFLGQLLTFYGLAIMFAARKARSANEILDLCNQLRSLPKQLRNLIEHNELTEKLSHQFSETKDVIFLGRGINYPIALEAALKLKEISYIHAEGYPAGEMKHGPIALLDKKVAVVSIATKGIVFEKALSNAQEAKARDACLIGIGPKVPETDIFD--HLLPIPQVSEWISPLLTIIPMQLLSYHIAAHRGLDVDQPRNLAKSVTVE
CGIIGYVGTSPALPYLLKGLEQLEYRGYDSAGVAVMEKEGPRV-VKSVGSTVRLREKVSGQSFSGGVGIGHTRWATHGVPSEANAHPQWAGSLFIVHNGIVENERILREELEAGGAVFLSETDTETIVHLVHREMESGKPFGEAVRTVLPVLEGSYSFLIAHADPSEPLIAVHRGAPLLLGTCSHGVFVASDMTAFPGEVQSTLPLEVDDMVTIRSGRFEILSLAEGKARVPTLVSRSHQGGHGKGEYPHYMFKEIGEQPEMLDRLLSSRIRTERGRLSRFSPAAERALLGAKRIRIVGCGTSFHAGLLGKYRIESLAGIPVEVDVASEFRYREPILPATDLLVLLTQSGETADTLAALRMAREAG-VPTLSLVNVEGSTADREADAAIFLEAGPEFGVAATKTFLSQITLLTLIALFLAPEVRLEGRSRDEILSDFLKLPMLLDKTLSLSTGVTAMSRSLEEVSTVLFMGRGGDFPLALEGALKLKEISYIHAEGYAGGELKHGPLALVEKGTPVVLLSPDERLVPKMISNMKETLSRGAFLLSIGSERFQDFSSVSSLSLSLPDCSPIFFPLVAAVPLQLLAYHTACFKGYDVDRPRNLAKSVTVE
CGIVAVTGYKKALPLLINGLEKLEYRGYDSAGIAVISSETKNIVNKAEGKLNNLKNNLKNAEIPGTVGIGHTRWATHGKPEVKNAHPHLDSKVAVVQNGIIENYQELKSKLEKEGISFDSDTDTEVIPHLIQKELNNGSTLLVAVRNVISDLEGSYALAVIWSGAPDSLVVARRQAPLIIGLGEGEFICASDTPAIASFTKIILPLEDGEIALLTPLGIEIYDSNNERQYRNPISLQIAEQVIDKNNFRHYMLKEIYDQPEIAKYWLEKYLIKDLKKFQIKYPFDTKFFESIERIEIVACGTSKHAAMVGKFLLEQFSGIPTNVFFASEFRYSPPPLLPNTLTIGVTQSGETADTIAAIKMEIQRRASNLVAITNRIESSIGRQISNIIDIGAGIEIGVAATKTFFAQLLSFYGLAIKFAQIKQSQSNETSQLISELTKLPPLVEELLEKNQSSEKLAHEFFNIKDVIFLGRGINYPIALEGALKLKEISYIHAAGYPAGEMKHGPIALLDKKVPVISIAFPGEVFDKVISNAQEAKARDAYLIGVAPKCKGTEIFD--YLMAIPSTNEWISPLLAIVPLQLLSYHIAAHRGLDVDQPRNLAKSVTVE
CGIVGFTGEHQAAPILLDGLAKLEYRGYDSAGIAVRDGDADVEVIKAKGRLKVLAEKTNDGTVKGTCGIGHTRWATHGEPSENNAHPHKSDNVVAVHNGIIENYQELKDKLVRKGYTFYSETDTEVAVKLVDYYYKKEGTPVDAINHALVRIRGSYALAMMFQDYPEEIYVARKDSPMILGVANGESYIGSDVPAILKYTRDVYYIGNQEMARVRKGEITFYNLDGDEIEKELKTVEWDAEAAEKAGYEHFMIKEIHEQPKAVSDTLNSVVKDGAIDLSEVGLS-EEEIKEISQIYIVACGSAYHVGVAAQYVMEDLARIPVRVELASEFRYRNPILDPKGLVIIISQSGETADSLAALRESKKQG-VKTLGIVNVIGSSIAREADNVFYTLAGPEIAVATTKAYSTQLIATYTLAIQFAKIRGQITEEQTGYIEELKTIPDKISRIIEDKERLQWFASKQVNAKDIFFIGRGIDYAISLEGSLKMKEISYIHSEAYAAGELKHGTISLIEDGTLVIGVLTQPALYEKTLSNMVECKSRGAYLMGLTTFGHYNIEENADFSVYIPKTDPHFATSLAVIPLQLLGYYVSVAKGLDVDKPRNLAKSVTVE
CGIVGYVGSVNQDNVVLGGLSRLEYRGYDSAGVAVLADRG-ISSRKKAGKLANLENLLRSNPLPPAVAIGHTRWATHGAPTDANAHPHLADRLAVIHNGIIENSGPLRGRLTARGHVFLSETDTEVAAALLAHDQAGGDALAAAMRRTCAELEGSFTLLAVHSNHPGLIVAARRNSPLVVGRGERENFLGSDVSAFIDSTRRAIELGQDQVVSLTADEVTITDFHGKRAAGKEFVVDWDASSATKDGHSSFMAKEIQEQPEAVRRTLRERIGADGTLSLGQLGISDAALAGVRKIIVVACGTASYAGQIAKYAIERWSRIPVEVDFAHEFRYRCPMLDDRTLVIAISQSGETMDTLMAVRYALEQGA-KVLAICNTVGATIPRESDGVLYTHAGPEVAVASTKAFLTQVTAALLLALYLAQLRGTGDPLESGAILELGGMPEKIQRALAAEEQIAALAESLADATAVLFIGRHVGHPVAMEGALKLKELAYIHAEGFAAGELKHGPIALIEPGQPVVVIVPSRTLHAKMMSTIQEIKARGGRVIGVCEEGDAVTGAWADVVVAVPASNPLLAPLLTTIPLQIFAARLANAKGLDIDQPRNLAKSVTVE
CGIVAVTGYKKALPLLINGLEKLEYRGYDSAGIAIINSETKNVSNKAEGKLKNLKNNLKNIEIPGTVGIGHTRWATHGKPEVKNAHPHISGEVAVVQNGIIENYQELKIKLQKEGIVFNSDTDTEVIPHLIQKELSNGSTLLVALRNVISDLEGSYALAVLWSGAPEALVVARKQAPLIIGLGEGEFICASDTPAIADFTKIILPLEDEEIALLTPLGIEIYDSNNERQYRNPISLQTADQVSDKKNFKHYMLKEIYDQPDIAKYWLEKYLIKDLKQFQINYSFDTDFLNSIERIDIVACGTSKHSAMVGKFLLEQFSGIPTNVFFASEFRYSPPPLLCNTLTIGVTQSGETADTIAAISMEIKRRSSNLIAITNRVESSIGRQIPNIIDISAGIEIGVAATKTFFAQLLSFYGLAIKFAQIKGSQSNENNQLVLELTKLPGLVEELLEKNESSEKLAHDFFNIKDVIFLGRGINYPIALEGALKLKEISYINAAGYPAGEMKHGPIALLDKKVPVISIATPGQVFDKVISNAQEAKARDAYLIGVAPQCNGTEIFD--YLMTIPSTNEWISPLLAIVPLQLLSYHIASHRGLDVDQPRNLAKSVTVE
-GIFGYINRKFIVDTLINGLSRLEYRGYDSAGFAIDDKKKEVFAFKEVGKVAKLKQLTDEKVFDSHCGIAHTRWATHGPPSRINCHPHRSDEFSIVHNGIITNYKELKTLLESKGFRFETETDTECIAKLTKYIYDQHPSIGDLAKAVISELEGAYGLLIKSVHYPHEVIAARKGSPLVIGVKTTEFFLSSDPSAIVEHTKKVMYLEDDDIAHIHEGSLNIHKADGSSNVRTIQTLELELQEIMKGKFDHFMQKEIFEQPESVINTMRGRLDIGNKTVTLGGRNYISTIRRCRRIIFIACGTSYHSCMAVRGIFEELAEIPIAVELASDFLDRQAPVFRDDTCVFVSQSGETADSLMALRYCLERGAL-TVGIVNVVGSSISLLTHCGVHVNAGPEIGVASTKAYTSQFIAMVMFALSLSEDRASKTKRREEIMEGLSKISDQIKSILQQDQKIKQLAKTFQNQKSLLLLGRGSQFSTALEGALKIKEISYLHCEAVMSGELKHGVLALVDENLPIIMILTRDDIFKKSLNAYQQVVARGGKPIVICNPDDDEFTASQAEKIEIPKTVDVLQGILNVIPLQLIAYWLAVMEGLNVDFPRNLAKSVTVE
CGIVAYVGHRPARDAVLAGLRRLEYRGYDSAGIAVLNGA-RVDVRRKAGALGNLEAVLRDEPLPGSTGIGHTRWATHGAPTDGNAHPHITGTLAVVHNGVIENHAALHAELADAGHVFRSQTDTEVIAHLLEAELRDPAEFAAALRRVCRRLSGSFSIVAIHRDFPGVVVGARRNSPLVVGRGENEAFLASDVAAFIAATRQAVEIGQDCVVLLTSDRLDVTDFEGNPTQGRAYHVDWDASAAEKGGYDYFMLKEIAEQPDAVAATLLGRLGRDGTLTLDETRLDSRVFAEIDKIVVVACGSAYHAGLIAKYAIEHWAGLPCEVELASEFRYRDPILDRQSLVIAISQSGETLDTLMAVQHAREMGA-RVLAICNTLGATIPRESDAVLYTRAGPEIGVAATKTFLTQLVAVFLVALYLAQSRGTKYGDEAAVVRELALMPGKVAAVLDTMDPVRAIARELADASTVLFLGRHVGYPVALEGALKLKELAYMHAEGFAAGELKHGPIALIEKGLPVVVVMPRSVLHDKLLANLQEIRARGAFTIVVAEEGDEAVVPYADRLVPIPAVPTLLQPLVAIVPLQVFACELAVARGNDVDRPRNLAKSVTVE
CGIFAYLGKKEAQPILLDGLKRLEYRGYDSSGIAIADGK-RIEVIKKKGRIADLVHLLNSKQLHGRLGISHTRWATHGIPSDENAHPHFSRRLSLVHNGVIENYQLLKQRLLNFGHKFQSETDTEVLAHLIGYESDPRQRLIRALKRSLKEISGTYGIALIHADVPNLLLGARRGSPLVLGIGNEEFFLSSDVTAICPYAHRVVYLNDGDLVAISPETFDIQSLNKSNNGFEIRDVDQLEMTASLKGFPHYMLKEIYDQPEAIRNAFRGRLIHEEATAKLGGLNSPQELLRIERIQIIGCGSARHAGIVGEYLIESLAHVPVEVEFSSEFRYKNSPLDRHTVVFAVSQSGETADTLAAVKEAKRKG-LKVLGICNRVGSSIARETEGGVFMHAGPEIAVAATKSFSSQVLIFSLLALLLGRLRFLSAREGHEIVEAIEALPDQVTEVLKLDSQVEQLAKKYVQCRRFLLFGRQFQYGVALEGALKIKEISYCCAEGNPSAELKHGIIALIDKTTPSICLCPRDGVYDKNISNMEEIKARGGPLIAIATENDEQVARIADDVLYIPKAPEYLSPILTVIPLQLFAYHLAILLGRDVDKPRNLAKSVTVE
CGIFAYVNRQYIIDVLVNALSRLEYRGYDSAGLTVDDREKEVLLFKQVGKVHALRKHIAERTFVSHAGMAHTRWATHGSPSPLNCHPHKSDEFTVVHNGIITNFRELKLVLEKRGYTFETDTDTEAVAVLVKYPENRKPDFHTVVRCAVKELEGAFSFVFKSVYFPGEIVVARRGSPLLIGVKTEKYFIASDASAVVEHTKRVLYLEDDDIAHIADGELHIHRLDGLSSTRSIETLEMELAEIMKGQFDHFMQKEIYEQPESVVNTMRGRVNFDTRQVRLGGLVAYNVIRRCRRIVFIACGTSYHSCLATRAIFEELTEIPVSVELASDFLDRKSPIFRDDVCVFVSQSGETADTILAMRYCLGRGAL-CLGVVNTVGSTISRETHCGVHINAGPEIGVASTKAYTSQYIALIMMAVHLSEDRLSKMGRRHEIIDGLHALPDQIRTVLSCDKQYQDLAYNLVNEKSLLIMGRGYQHATCLEGALKIKEVCYMHSEGILAGELKHGPLALIDEAMAVILIMTKDSLYPKVQTALSQVSARNGRPIIICNEDDNNVPNDA-RAIRVPLSVDCLQGLLTVVPLQLLSYHLATANGVDVDFPRNLAKSVTVE
CSFLKEKSRKDVLEVLCSGLARQEYRGYDSAGLCIDDKPGQVIYFKEVGKVAGLRKKIAEKTTVSQVSIAHTRWATHGPPSEINCHPIRSDEFIVVHNGIVTNSAELRLVLQKRGYKFETETDTEAVAILTKYIYDSRPSFTDLIKSVLKELEGSFAFVFKSFHYPNEVVTARRGSPLLVGVKTIEFFIASDAAAIVEHTKRVLYLEDDDIAHIAEGELHIHRLRRKEATRTIETLELEIAAIMKGKFDTFMQKEIYEQPESVVNTMRGRVNFDEYRITLGGLRAYPIMRRGRRIVFIACGTSYHSCLATRAIFEELTEIPVSVELASDFLDRKTPIFRDDVCVFLSQSGETADTILALRYCMDRGAL-CVGVVNTVGSTLSRETHCGVHINAGPEVGVASTKAYTSQYVALLMIALQLSEDRISFTERRNQIIDGLHALPAQIKKVLEQDSSLEQLAMTVAANKSLLLMGRGYQHATCLEGALKIKEISYMHSEGILAGELKHGPLALIDENMPVIIIMTQDSLYPKVQSAFAQITARKAQPIVLCNEGDDGIPA-NAKTIRVPKTVDCLQGLLNIIPLQLLAYHLAVKNGCDVDFPRNLAKSVTVE
CGIFAYINHKQVIDVLVNGLARLEYRGYDSAGIAIDDTEKDTLIFKQVGKVAALRKHIDESPIISQMGMAHTRWATHGQPSPLNCHPHRSDEFTVVHNGIITNFRELRMVLEKRGFKFESDTDTESVAILCKYAQGRKPDFTSLIKSVVKELEGAFSFVFKSVHFPGEVVVARRGSPLLIGVKTEKYFIASDASAVVEHTKRVLYLEDDDVAHISEGELHIHRLDGLSSMRSIETLEMELAEIMKGSFDHFMQKEIYEQPESVVNTMRGRVDFDKRQVKLGGLTAFNTIRRCRRIVMTACGTSYHSCLATRAIFEELTEIPVSVELASDFLDRKTPIFRDDVCVFVSQSGETADTILALRYCLERGAL-CLGVVNTVGSTMSRETHCGIHINAGPEIGVASTKAYTSQYIALIMMAVQLCEDRISMTERRKAIIDGLHALPDQIKTILAQDKALQSLAHTLAKERSLLIMGRGYQHATCLEGALKIKEVCYMHSEGILAGELKHGPLALIDESMPVILIMTKDSLYPKVQTALMQVTARKGQPIVICNDDDQDIK-PGMKTIRVPRTVDCLQGLLTVIPLQLLSYHLATAAGVDVDFPRNLAKSVTVE
CGIIGYTGPLEAKDVLLKGLAGLEYRGYDSAGIAYFNQDSQVRSIKKVGKVAALRECVKSTCEISHCGIGHTRWATHGGVTDANAHPHSFGQVTLIHNGIIENYRQLTQEYGLEG-RLASQTDSEVAAAVLDSAYRGGQDPLKAIAAFTGMLEGSYGFCILFADRPGEIYAVRKVSPLVASYTHSGALVASDLTALISYTREYFVVPEGCIVRLTPYKVRVYDMDFNRVEPETLEVSWNMDAAMKNGYPHFMLKEIHEQPEALKNTILPRMLDRLPDFRDDG-IPDSLFAECSQVRIIACGTAMHAGMVAKALMEPMLRIPVTVSIASEFRYEDPLIDSSTLVIVISQSGETIDTLAAMNLAKSLGSV-TLSIVNVKGSTIARESDYVLYTHAGPEIAVASTKAYSVQLAALYMIGCRMALVRGAFGQDEREFMTDLLDVIPAMETVIGQSEFIQSFVRHLIRERDTFFIGRGLDYAFSLEGALKLKEISYIHAEAYAAGELKHGTIALIYDNVPVIAIATQDHVFAKTISNIREVKARGAYVILLAKKQSVVEDGVADIELRIPDLEDRFTVFPIAVALQLIAYYASIGKHLDVDQPRNLAKSVTVE
CGIFGYINRGYILKTLVKGLKRLEYRGYDSSGCAVDGDEGDFIMFKEVGNVSKLEASNKSTKFINHCAISHTRWATHGIPSPINCHPQRSDEFIVVHNGILTNYRELRTVLESRGMVFESETDTECVAKLAKFDTTPGVDFTSLAKLVFRELEGAYALLIKSSHYPGEVVATRRGSPLIVGVKSEQYFFASDATPIIEYTKRVMFLEDDDIAHVRDGELHVHRLGGGSTTRTIETLEMEIASVMKGNYDHYMIKEICEQPDSLLNTMRGRVNFVNRLVTLGGLESYDIIRKSRRLIFVACGTSYHSCVAVRPLFEELTNIPVVVELASDFVDRCPSVFRDDTFIFVSQSGETADSLLALQYTLENGAL-AIGVVNCVGSSISRKTHCGVHINAGPEICVASTKAYTSQYVALVLMALYLSRDSVSRLERRNEIIDGLAEIGEKVQETLHLNAAIKQTAEQLINKDKMLIIGRGYHYATALEGALKVKEISYTHAEGVLAGELKHGVLALVDNDMPIVMLLPDDYNFPKAWNAFEQVRARGGKPIIITDKKLD--NLEGFTIIKVPKTVDCLQGILNVIPFQLLSYWLAVKRGHNVDQPRNLAKSVTVE
CGIIGYVGEGSCRDVLINGLDKLSYRGYDSAGIAFIK-NSKINVVRSKGRIEKLKEKINDNFEIGNIGIGHTRWATHGEPTEINAHPHLDAQFAVVQNGVIENYVQLKNYLTVNGTYFLSDTDAEVIPHLIAYKQKHKLQIVEAILCALSELKGNFSTVIIARDMPDSIFVYQNKTALTLGKGSNFYSVSSDPIALIPYTKNFIQLHDRELGIISISQLAIYNKGKFTYPSRRFKANLNDLITNKASFDSYTLKEIHDQKKVLRNLIISTLQSEK--SIDESGQLHLEYKKIKNFQIIACGSSFNAALVGKVILEKLIRIPVHVYYGSEFKTNLPPLLPCTLTIAVSQSGETGDMLSAIEIEKSRRKFQLLSITNKNYSSITKKTAQSIDLKAGIEIGVAATKTFTAQTLSFYLLALKLAEHKFTLRKKENKHLDEIRNLPKAIAHLLIKDESIKWLSKQLKEISKCFYIGKGLNLGSALEGALKLKEISYIHCDGYAAGEIKHGPIALVENNTLIITITDPEQSQESTFASSQEAKARGAVLLAITHIEDSSIYQTFDFIIKIPKISQICASITSSVSLQLFAYYMAYYKGNDIDKPRNLAKSVTVE
---MGVVAERDAVAILLEGLRRLEYRGYDSAGLAVLDAGQRLQRHRTIGKVAALTAAQAAQPVYGHTGIAHTRWATHGAPTEFNAHPHIADEVAVVHNGIIENHEALRRELRAQDYAFHSQTDTEVIVNEIHAQLAATGDLGQAVARTVQRLEGAYALGVISSRAPGRLIAARKGSPLIIGVGIGEHFIASDISALLPVTQRFILLEDGDIAELSCERVVIRDRNGVTVNRPVQTSELSAQAVDRGHYRHFMLKEIHEQPRAVSETLEGRLSQSRVLEEAFGSEVGAILDRVERVQIVACGTSYHAGLVARYWCESHAGVPCDVEVASEFRYRSHVLAPATLLVTISQSGETADTLAALRDARERGYLATLAICNVPQSSLVRESDLILMTRAGPEIGVASTKAFTTQLTALLLLIIALGRRHKLSADCEAAFVRALHNLPRQLEAALALEPSIEALAEEFVDKRHSLFLGRGVQYPIAMEGALKLKEISYIHAEAYPAGELKHGPLALVDAEMPVVTVAPNDELIEKLKSNLQEVRARGGRLYVFADAATAIATEDGYVVQTVPQSDEITAPIVYTIPLQLLAYHVAVFKGTDVDQPRNLAKSVTVE
CGIVGAVAARPVQEILLEGLRRLEYRGYDSAGVALQTDAG-IQRCRRTGKVQALSDALQAEPLMGTTGIAHTRWATHGVPNEANAHPHMSAQLAVVHNGIIENFEELKDQLQNDGYVFSSDTDTEVIAHLLARELNTTSSLHTAVANIIGKLEGAYALGVIEKTDPSQLVTARKGSPLVIGVGIGENFIASDQLALLQVTDRFMFLEDGDVATLTASDITVTDISGNKAQREISQFEHGVSSADKGEFKHYMLKETYEQPEVIKACLEGRVSDDKLLEQCFGVKAGEIFDQVKQVQIIACGTSFHAGLIAKYWIEDLVGIPCMVEVASEYRYRPVVIPEGTLFLTISQSGETADTLAALR-EVQSRVLASLVICNVPGSTLVRESDLALMTNAGPEIGVASTKAFTTQLVALMLTTLALGRRNGLTAERESAIIAALKKLPQQVLHALEMDSDIEKMAQSFAEKQHSLFLGRGTLYPVAKEGALKLKEISYIHAESYPAGELKHGPLALVDKEMPVVAVAPQNDMLDKLKANLQEVRARGGELFVFAGSDK-VQSEEGIYVLNMPECEEIMQPVLYTIPLQLLSYHVAILKGTDVDQPRNLAKSVTVE
CGIVGAIAERNISNVLLEGLKRLEYRGYDSAGLTVI-RDGQLYRERQVGKVQSLVDAVASNNFKGNIGIAHTRWATHGEPAQQNAHPHVSGKVAVVHNGIVENYGPLKQEMLDKGYIFTSQTDTEVVAHLVADAYQQTNDLFKAVEQVVPRLHGAFALGVLHVDNPDELITVRLGSPLVIGVGIGENFIASDQLALLPVTNRFMYLEEGDIAVIKRNSIEVFA-NGVAVERAVTELDAKHHNADKGEFKHYMLKEIYEQPDAVALTLEMGIDADDLK-PEFLQRHEEALAKVSQIQVLACGTSYHAGMVAKYWFESLTRLPCSVEVASEYRYREPVVVDNTLVICLSQSGETADTLSALREAGEFNGLVSLSVCNVATSSLVRETDIFVPTLAGVEIGVASTKAFTTQLAALMLLVLKVGKVQRINADELKTIVTEMHNLKGQLDKSLALDKAIEDMSQKFEDKKSTLFLGRGVQYPIALEGALKLKEISYIHAEGYAAGELKHGPLALVDKDMPIVVLAPKDSMLDKLKANMQEVHARHGELFVFASESSDLVSDERLHVINVPDVNEHLAPIVYSIPVQFLSYHVAVMRGTDVDQPRNLAKSVTVE
CGIVAAAAGKNIVPVLVEGLKKLEYRGYDSAGLAVIGSTA-IERVRSVGRVAELEIASAS--TSSVTGIAHTRWATHGIPCERNAHPHVSGSIAVVHNGIIENYESLRTELSAQGYVFTSDTDTESIAHLIQATLKSEPDLFKAVQLACRRLVGAYAIAVIDHNQPGKVVVSREGSPLLLGVSDTGNYAASDASALLQVTRNMVYLENGDIAELTASSVKITRLDGTPVERPVHVSQLSAAAVELGNYQHYMQKEIFEQPEALANTLEIVGGSKTIQPGIFGAEAGNMLADVDSILILACGTSSHSGYTARYWLEAIAGVPCNVEIASEYRYRTSVANPRQLIVAISQSGETADTLAALRHAKSLGQTKTLAICNVPESAIVRECALRFITRAGPEIGVASTKAFTTQLAALFLLTLVMTKVKGLTQDQESAFIDQLRHLPVAVNKVLELEDEIKAWAQRFADKHHALFLGRGRHYPIAMEGALKLKEISYIHAEAYPAGELKHGPLALVDANMPVISVAPNDQLLDKLKSNLKEVQARGGELYVFADADSEIQESEGVHVLRLPEHYGELSPILHVIPLQLLSYHAALVKGTDVDKPRNLAKSVTVE
CGIVGGVAERNIAEILIEGLKRLEYRGYDSAGVALINQQQIL-RERRVGKVANLAEAVAQSKISGSLGIAHTRWATHGKPTENNAHPHTSGSVAVVHNGIIENYQELKDDLEALGYVFTSQTDTEVVAHLINHAMTEQHNLLDAVREVVPELKGAYALGIIHTDYPDELITVREGSPLVIGVGIGENFISSDQLALLPVTNRFVYLEEGDIARLTRDSIEIYA-HGVKIERPVKELDASVSNASKGEYKHYMLKEIYEQPEAIQQTISQALN-GNALREDFLQFAEADFNQIQNVQIIACGTSYHAGMIAKYWFEQLIGVPCQVEIASEFRYRSPVIVANTLYICISQSGETADTLAALRDTQKRAKISTLTICNVATSSMVRETDHHLLTLAGPEIGVASTKAFTTQLAALMLLILKIGQVKEQIAAEQAEIASQLWHCPKVMLDTLQHNAEILRLSELFVEKQHCLFLGRGTHYPIALEGALKLKEISYIHAEGYAAGELKHGPLALVDNEMPVVILAPHDDMLDKLKSNMEEVQARGGELFVFADENSGVREKDRQHVVLIPEVNAWLAPIVYSIPVQLLSYHVAVLRGTDVDQPRNLAKSVTVE
CGIVGYIGQNPAVEIVLEGLRRLEYRGYDSAGIATLD-HGQLNTSRAEGKLTNLEQKLKSTPLTGSLGIGHTRWATHGKPSEENAHPHRSGDFVVVHNGIIENYLVLKQRLADQGHVFNSQTDSEIIAHLIEHHYRASQNFEAAVRQALHELRGAFAIAVICQSHPDQLIAAKAGSPLVIGQGVGEYFVASDIPAMLSHTREMIFLNDGEMVVFSREAMTITTLDGQPVDKQSKTITWNPMMAEKGGYRHFMLKEIHEQPRAIADTIAGRINKDRVLLHDLNLS-DDQLAQFDRLYIVACGTSWHAGLVGKFLIEKLARLSVEVDIASEFRYRQPLVNERTLTLVISQSGETADTLAALRESHERGG-KVVAICNVVESSIARESDGVIYTHAGPEIGVASTKAFTTQLVALFLFALHLGRVRTMLSSEQREQIQALLTLPRKLEQALELDEQIESVARQFMHASDFLYLGRGNQYPIALEGALKLKEISYIHAEGYPAGEMKHGPIALIDENLPVVVVVPKNDTYEKVVSNMEEVRARGGQIISISDCDSSDLHSASDAVFAVPTISDDLMPVITSVPLQLLSYHIAVFKGTDVDQPRNLAKSVTVE
CGIIGIVSSEPVAERLIDSLKRLEYRGYDSAGIATIE-NGSLSRLRAEGKLINLTNKLAENPRLGTIGIGHTRWATHGGPSEPNAHPHQTKLLSVVHNGIIENYRELRSELEADGTVFESQTDTETVAHLVTREMSSGRPPKEAVQQALARLEGAFSLAFLFDGDESQLIGARRGSPLVVGDGDGETFLGSDAIALSPFTDRIRYLEEGDLAVLTRHCIDVFDELGNPVDRAVKRSTSKSHYVDKGNYRHFMLKEIYEQPEVIGHTL-GSFVDLTTGKTRLPASASIDFSSVKRMALSACGTGFYAALVGRYYFERYARIACDLDVASEFRYRESPLEDVDLALFVSQSGETADTLASLRHAKAEG-LQTAAIVNVDESTIARETDHVLPTLAGPEIGVASTKAFTCQLMALAALSIRAGVARGRSEAQEMEFTKTLQETPRLVNEALHLEDQIDQLSREMATKKHALFLGRGFSYPLALEGALKLKEISYIHAEGYAAGELKHGPIALIDDTMPVVVIAPHDRSFEKTASNVQEVAARGGDIILLTDRKAEAKVVDEAHTIVMPRMPEILTPIVYSIPLQLLAYHTAVQMGTDVDQPRNLAKSVTVE
CGIIGIISREQVADRLVDALKRLEYRGYDSAGVATLE-DGTLTRLRAEGKLVNLAARLADHPLKGTIGIGHTRWATHGAATEANAHPHATPRLAIVHNGIIENYRELRTELEAEGIVFESQTDTETVAHLVTRELERGQSPKDAVHTVLQRLEGAFSLGFLFNGNEDLLICARRGSPLAIGEGKGEMYLGSDAIALSPFTDDIRYLEEGDFAVLTHDSVSIFDEDGRPVTRPIRKSVGKAFYVDKGNHRHFMQKEIYEQPEVLSHTLGAFVDMSS-GRTRIPDGQDLDFSKIRRIALSACGTGFYAALVGRYYFERFAGIPCDLDVASEFRYRESPLGDVDLALFVSQSGETADTLASLRYAKSQG-LKTAAIVNVQESTIARESDFVLPTLAGPEIGVASTKAFTCQLMALAALAIRAGVDRGVTPERELELTRTLTEAPRLANEAIRLEEVIERLARDMATKSHALFLGRGFSYPLALEGALKLKEISYIHAEGYAAGELKHGPIALIDETMPVVVVAPHDRSFEKTISNVQEVAARGGEIILITDSGAASGAVEGAQMIVLPDMPEILTPIVYAIPLQLLAYHTAIQMGTDVDQPRNLAKSVTVE
CGIVGYIGGQAATPIILEGLKKLEYRGYDSAGIATLADGGSAIR-RSEGKLVNLENLLAEQPLLGSIGIGHTRWATHGRPSEINAHPHRAGSIIVVHNGIIENYLQLREELKKGGHTFRSETDTEVISHLIEDTLTREPDFEKAVRTALSRLVGAYAVCILNEWEPGTLIAAKLGSPLVVGLGTGEFFVASDIPAILAHTREMVFMDDGEMAVFRDGSASFSTIQGSPLDKKARHIDWSPLMAEKGGYRHFMLKEIHEQPRAVRDTIAGRLLSGDVHLGDLNFN-DQQLSRIRRIVIVACGTSWHAALLGKFYLEGRCRIPVEVDIASEFRYRDPVIDGSTLMMVISQSGETADTLAALREAKSRGAM-AMAICNVVDSSIAREAGNVIYTHAGPEIGVASTKAFVTQLTALYLFTIRLGRSIGSDAETGKAMLASLKRVPSLLEEVLKLNGCTEKIARKYMNARDFLYLGRGKNYPIALEGALKLKEISYIHAEGYPAGEMKHGPIALIDEDMPVVVLAPRNSAFEKTLSNMEEVIARSGRVIALCSAGDDEVSGRAEDVIQIPRLDEDMDPLLLSVPLQLLAYHVAVLKGTDVDQPRNLAKSVTVE
CGIVGYVGSKKAAPIIVEGLRKLEYRGYDSAGIAIHDGKG-IEIVRTLGKLIKLSEALEKRTLDGTTGIGHTRWATHGRPSEVNAHPHSAGPVAVVHNGIIENHVAVRQQLESQGVKFLSDTDTEIVAHLVHRELQKGKSLFEAVRGALRQVHGAYAIAVLSRDEPDVIVAARYGSPLVVGAGEDEMLCGSDIPALLAHTRDMIFLEDGDIVELRASGVRIETVAGGEVERRVKRIDWSPVQAERGGYKHFMLKEIHEQPDVVEATLRGRIDAGDVHATEMGVTP-EFAKELRRVYIVACGTSHHAGIAGRYWIEQLARVPTVVELASEVRYREPIFFPDDLVIAISQSGETADTIAALKAAKAQGA-KVLALCNVLDSAIPRLSDGALYTHAGPEIGVASTKAFTTQLAALLLLAVYLGRRRDLPAERGREILQALWEIPSHMREVLGDADYVHAIAKRLVHAKDVLFLGRGLGFPIALEGALKLKEISYAHAEGYAAGEMKHGPIALIDEALPVIVVCPRDAHYDKTFSNLQEVRAREGQVVAIATKGDESILEIAQHHVWIPKVPDEVGPLLTVLPLQLIAYYVANLKGNDVDQPRNLAKTVTVE
CGIVGILGREPVAEQLVDSLKRLEYRGYDSAGVATLE-GRHLERRRAEGKLKNLEKRLEAEPLKGTTGIGHTRWATHGKPTVNNAHPHATERVAVVHNGIIENFRELREELEKNGTVFHTETDTEIVLHLVDDLLTRGNKPVEAVKLALARLRGAFALGFIFAGDNDLMIGARNGPPLAIGYGDGEMYLGSDAIALGPFTDTISYLEDGDWVVLTRNSATIFDKDGHAVQREKIKHAASTSLVDKANYRHFMAKEIHEQPEVVGHTLARYVDMATERVS-LPVKLPFDFKNIQRINITACGTASYAGFVAKYWFERFARLPVEVDVASEFRYREAPLRKGDLAIFISQSGETADTLAALRYAKAEG-VHTVAVVNVPTSTIARESETVLPTLAGPEIGVASTKAFTCQLMVLANLAIAAGKARGLSDEDETKLVHGLVEIPRLMSDALTTELQIEKLAREIAKSRDVLYLGRGTSFPLALEGALKLKEISYIHAEGYAAGELKHGPIALIDETMPVVVIAPYDRVFEKTVSNMQEVAARGGKIILMTDKGAEEATVESLVTIVMPDMAAAFTPMVYAVPVQLLAYHTAVIMGTDVDQPRNLAKSVTVE
CGIIGILGRGPVAEHLVDSLKRLEYRGYDSAGVATLEGD-QIDRRRAEGKLKNLEKRLEREPLKGHAGIGHTRWATHGKPTESNAHPHATDNVAVVHNGIIENFRELRAELEKQGAKFASETDTETVVHLVNSYLLKGHTPQQAVAASLPHLKGAFALAFLFKGHGDLLIGARKGSPLAMGYGDGEMFLGSDAIALAPFTDTISYLDDGDWVEITRDSGIIHDASGAVVKREVLKSGASSFLVDKANYRHFMAKEIHEQPEVVGHTLARYVDMGT-ERVALPARLPFDFTDIQRISITACGTASYAGFVAKYWFERFARVPVELDVASEFRYREAPLRKGDLAIFISQSGETADTLAALRYAKSQG-VHTLSVVNVPTSTIARESEIVMPTLAGPEIGVASTKAFTCQLMVLAALAIAAGRGRGLSEADETKLVHGLVEVPRLIASALTTEPQIEKLAREIAKSKDVLYLGRGTSYPLALEGALKLKEISYIHAEGYAAGELKHGPIALIDETMPVVVIAPYDKVFEKTVSNMQEVAARGGNIILMTDKGAEEATVDSLVTITMPDMAATFTPIVYAIPVQLLAYHTAVVMGTDVDQPRNLAKSVTVE
CGIVGYTGRQPAVPVILEGLRRLEYRGYDSAGICTMNGHGAEM-LRCEGKLANLERLLTETPLGGTIGIGHTRWATHGRPSEKNAHPHRAGEVFVVHNGIIENHRELKEKLERLGHSFRSDTDTEVISHLIEHNMKLGSDFETAVRESLRELRGAYALCILCEGMPGTLIAARNGSPLVVGLGEREFLVASDIPALLSHTRRVVFLDDGEVALFCDGEASLTRIDGRPVAKEPTTIDWTPVMAEKGGFRHFMLKEIFEQPRAIADTIAGQVFEGAVFLDELK-MTDDELAQVSRVVIVACGTSWHAGLVGKFLLEDLCRLPVEVEIASEYRYRNPVVGEESLVLAISQSGETADTLAALREAKLRGA-RTATICNVVGSSIAREAHGVIYTHAGPEIGVASTKAFVTQLAALHLLAIRLGRTVGTISREKRELIGSLVKLPGLVEETLRIAPVVEAVARGCHHARDFLYLGRGSCYPVALEGALKLKEISYIHAEGYPAGEMKHGPIALIDEQMPVVVLAPRNAHYEKTISNMEEVIARGGRVIAVATEGDDTLVAKAEIMLEIPEAPPELLPILATVPLQLLAYHVAVLRGNDVDQPRNLAKSVTVE
CGIVGILGRGPVADQLVDSLKRLEYRGYDSAGVATLE-HGHIERRRAEGKLKNLEARLKIAPLQGHVGIGHTRWATHGKPTEANAHPHAAENVAVVHNGIIENFRELRQQLEGNGATFSSETDTEVVAHLVDSYLAKGASPEDAVRQALPQLRGAFALAFIFSGRDDLLIGARKGSPLAIGYGEGEMYLGSDAIALAPFTDTISYLEDGDWVVLSHTSAVVRDAKGQVVKRDTLKSGASSFVVDKANYRHFMAKEIHEQPEVVGHTLARYVDMAT-ERAALPVKLPFDFRDVQRLSITACGTASYAGAIAKYWFERFARLPVEIDVASEFRYREAPLREGDLAIFISQSGETADTLAALRYAKSQG-LHTISVVNVPTSTIARESETVLPTLAGPEIGVASTKAFTCQLMVLAALAIAAGRERGLSEADETKLVHGLVEVPRLMAAALATEPQIEHLARDIAKRQDVLYLGRGTSYPLALEGALKLKEISYIHAEGYAAGELKHGPIALIDEKMPVVVIAPYDRVFEKTVSNMQEVAARGGNIILMTDAKGAAEATESLVTIVLPDMAAAFTPMVYAVPVQLLAYHTAVVMGTDVDQPRNLAKSVTVE
CGIVGILGHGPVADQLVDSLKRLEYRGYDSAGVATLEGT-HLVRRRAEGKLRNLEKLLKTSPLQGHSGIGHTRWATHGKPTVGNAHPHATERVAVVHNGIIENFRELRQQLEKHGAIFSSETDTEVVAHLVDSYLAAGASPEEAVRQALPQLRGAFALAFIFSGHDNLLIGARKGSPLAIGYGDGEMYLGSDAIALAPFTDTISYLEDGDWVVLTRSSAVVRDELGVVTDRDTLKSGASSLVVDKANYRHFMAKEIHEQPEVVGHTLARYVDMAN-DCTALPVTLPFDFKDIQRVSITACGTASYAGFIAKYWFERFARVPVEVDVASEFRYREAPLRKGDLAIFISQSGETADTLAALRYAKSQG-LHTLSVVNVPTSTIARESEIVLPTLAGPEIGVASTKAFTCQLMVLAALAVAAGKARGLSADDEARLVHGLVEIPRLMAAALATEPQIEKLARDIAKRQDVLYLGRGTSYPLALEGALKLKEISYIHAEGYAAGELKHGPIALIDENMPVVVIAPYDRVFEKTVSNMQEVAARGGNIILMTDAKGAAEATQSTVTIVLPDMAAAFTAMVYAIPVQLLAYHTAVVMGTDVDQPRNLAKSVTVE
CGIVGILGRQPVADLLVDALKRLEYRGYDSAGVATLEGS-HIERRRAEGKLRNLESRLKASPLLGRVGIGHTRWATHGKPTENNAHPHASGNVAVVHNGIIENYRELRAALEREGAKFDSETDTEVVAHLVNSYLAKGFTPQDAVKEALPRLRGAFALAFVFEGEDDLMIGARKGSPLAIGYGDGEMYLGSDAIALAPFTDDISYLEDGDWVVLTRERATIFNEANAPVTREVLKSGASTFMVDKANYRHFMAKEIHEQPEVVGHTLARYVNMAT-DQVALPAELPFDFSKIGRVSITACGTASYAGFVAKYWFERFARLPVEIDVASEFRYREAPLRKGDLAIFISQSGETADTLAALRYAKAQG-LHTISVVNVTTSTIARESETVLPTLAGPEIGVASTKAFTCQLMVLAAIAIAAGKARGLSDEDETKLVQALVEVPRLMSAALALEPQIEKLARDIAKSRDVLYLGRGTSYPLALEGALKLKEISYIHAEGYAAGELKHGPIALIDETMPVVVIAPYDRVFEKTVSNMQEVAARGGRIVLMTDAHGAREATESLETIVLPDMPATVTPLVYAVPVQLLAYHTAVIMGTDVDQPRNLAKSVTVE
CGIIGILGRGPVADRLVDSLKRLEYRGYDSAGVATLEGT-HLERRRAEGKLKNLEARLKKEPLSGHSGIGHTRWATHGKPTETNAHPHAADGVAVVHNGIIENFRELRAELEADGAKFASETDTEVVAHLVNAAIRKGASPVEAVKAALPRLRGAFALAFLFRDHDDLIIGARKGSPLAIGYGDGEMYLGSDAIALAPLTDDISYLEDDDWVVLTRTGAEVHDAKGDIVHRGVMKSGASSFVVDKANYRHFMAKEIHEQPEVVGHTLARYLDMATERVS-LPAKLPFDFKDIQRISITACGTANYAGYIGKYWFERFARLPVEIDIASEFRYREAPLRKGDLAIFISQSGETADTLAALRYAKEQG-LHTLSVVNVPTSTIARDSETVMPTLAGPEIGVASTKAFTCQLTVLAALAVAAGRARGLSEDDETKLVHGLIELPRLMAAALATEHQVERLARDIAKSQDVLYLGRGTSYPLALEGALKLKEISYIHAEGYAAGELKHGPIALIDEKMPVVVIAPYDRVFDKTVSNMQEVAARGGRIILITDKGAEEATVDSLVTIVLPDMNAAFTPLVYAIPVQLLAYHTAVVMGTDVDQPRNLAKSVTVE
CGIVGILGRGPVADRLIDSLKRLEYRGYDSAGIGTLKGN-HIELRRAEGKLRNLETRVRCHPLSGHVGIGHTRWATHGKPTEHNAHPHATDNVAVVHNGIIENFRELRAELKQHGACFVSETDTEVVAHLIDSYLKNGCSPQDAVKASLPRLAGAFALAILFKGQHDLMIGARKGSPLAIGHGEGEMYLGSDAIALAPLTDLITYLEDGDWAVLNRNFSVVYDAQGTVARREVVKSGASSVLVDKANYRHFMAKEIHEQPEVIGQTLAHYVDIATESV-ALPQELPFNFNDIGQISITACGTAGYAGHIAKYWFERLARIPVELDVASEFRYREAPIRKGDLAIFISQSGETADTLAALRYAKSQG-LHTLSIVNVLSSTIARESATALQTFAGPEIGVASTKAFTCQLVVLAALAVAAGKARELSEGDGIDLVRALIEIPRLVAAALASEPQIEKLARDIAKSRDVLYLGRGTSFPLALEGALKLKEISYIHAEGYAAGELKHGPIALVDESVPVIVIAPSDRVFEKTISNMQEVAARGGKIILITDQGAAEVSTDSLATIVLPEMGATFTSIVYAIPVQLLAYHTAILMGTDVDQPRNLAKSVTVE
CGIVGYCGPKKVVPVILEGLRRLEYRGYDSAGLVYLQ-DGKIVKHRANGKLSCLEDVVGDDLVAPSLGLGHTRWATHGAPTMENAHPHSTGELVLVHNGIIENYHSLREELRAKGHVFTSETDTEVLAHLIEEYLEQDDVLVRAIKEALARVEGSYALGVMWAKAPETLIAVRNQSPLVLGIGEEKMFLASDTPALLPYTRKVIFLDDMEIAVLTADDYQIASLSGEPVDKEITFIDWSASMAEKGGYKHFMLKEIFEQPQAITNTVAGRINSGKANLPNLGFS-DEQLRDIDRIFLVACGTSWHAAMVAKYWLEKYAKIPVQVDIASEFRYRHLLIDERVLTICISQSGETADTLAGIRRAKKMGS-KILTICNVVGSTMTREADGVIYTHAGPEIGVASTKAFTAQLSALLLFTVFLQKRKQLSLEKSLQLGRALVGVATVIEEILPSQKKIASLIDDYYDSRDFLFIGRGLSFPIALEGALKLKEISYIHAEGYASGELKHGPIALIDRDMPILALVPDDDVYQKSISNVEEIKARQGRLILIGSEGDSQLANISDDVIYLPRVDDDVNPILYTIPAQLLSYEIATRRGCDVDQPRNLAKSVTVE
CGIIGILGRGPVAEQLVDSLKRLEYRGYDSAGVATLEGT-RLDRRRAEGKLRNLEACLKKDPLSGHSGIGHTRWATHGKPTVANAHPHVADGVAVVHNGIIENFRELRTELEAGGAKFTSETDTEVVAHLVNSYMRKGASPVDAVKAALPRLRGAFALAFLFEGHDDLMIGARKGSPLAIGYGDGEMYLGSDAIALAPLTDDISYLDDDDWVVLTRKGAEVHDAKGDIVQRGVMKSGASSFVVDKANYRHFMAKEIHEQPEVVGHTLAHYLDMST-ERVALPTQLPFDFKDIQRISITACGTANYAGYIGKYWFERFARLPVEIDIASEFRYREAPLRKGDLAIFISQSGETADTLAALRYAKEQG-LHTLSVVNVPTSTIARDSETVMPTLAGPEIGVASTKAFTCQLTVLAALAVAAGRARGLSEQDETKLVHGLIELPRLMAAALATEHQVERLARDIAKSQDVLYLGRGTSYPLALEGALKLKEISYIHAEGYAAGELKHGPIALIDEKMPVVVIAPYDRVFEKTVSNMQEVAARGGRIILLTDKGAEEATVESLVTIVLPDMAAAFTPLVYAIPVQLLAYHTAVVMGTDVDQPRNLAKSVTVE
CGIVGIVGREAVAGQVIDALRRLEYRGYDSAGIATLE-GGRLERRRAEGKLTNLQLKLLQNPLSGAIGIGHTRWATHGRPNETNAHPHATARLAVVHNGIIENFRELKAELEAQGCVFETETDTEVVAQLVSRQLDQQMTPQAAVAATLPRLRGAFALAFLFAGEEDFLIGARHGAPLAIGFGDGETYLGSDALALAPFTDEITYLDEGDWAILTRAGAEIRDQAGTIVARPRQKIATQAFLIDKGNFRHFMAKEIHEQPEVVGRTLAHYVDLASGRI-ALPAALPFDFARLSRLSITACGTAYYAGLVAKYWFEQLARLPVEIDVASESRYREPPLATDGLTLVISQSGETADTLASLRYAKGQG-QPVLAVVNVPTSTIAREASAVVPTLAGPEIGVASTKAFSCQLTVLLCLAIAAGRARGLDAAAERRLIDALITVPGLMAEAVKREAEIEGLAREIAKARDVLYLGRGTAYPMALEGALKLKEISYIHAEGYAAGELKHGPIALIDDSVPVIVIAPHDAIFEKTVSNMQEVAARGGRIVLIGDRGAAAAGLDTLATLMMPDLDPVVAPIVYAVPIQLLAYHTAVVLGKDVDQPRNLAKSVTVE
CGIVGILGRGPVVDKLVASLRRLEYRGYDSAGLATLE-GVRIERRRAEGKLRNLEEQLRYCPPSGHAGIGHTRWATHGKPTESNAHPHATENVAVVHNGIIENFRELRAELERNGAGFNSETDTEVVAHLVDSYLKNGYSPQDAVQASLPRLRGAFALAFLFKANDDLLIGACKGSPLAIGHGRGEVYLGSDAIALAPLTDTVTYLEDGDWAVLTRATCVIYGADGSIVQRETSKSGVSALLVDKANYRHFMAKEIHEQPTVAGKTLAHYLDVAAKRV-ALPLALPFDFNCIQRISITACGTASYAGHIAKYWFERLARLPCDVDVASEFRYREAPLRRGDLAIVISQSGETADTLAALRYAKGKG-LHTISVVNVPTSTIARESESVLPTLAGPEIGVASTKAFICQLMVLGVLAVRAAKERGKLSEIESQLVRELIEVPRLIAAALLVEPQIEKLARYIAGARTVLYLGRGTSAPLALEGALKLKEISYIHSEGYAAGELKHGPIALIDEAVPVVVIAPYDEVFEKTVSNMQEVAARGGKIILITDAKGASEAMDTLLTIVLPAMVASFTPLVYAIPVQLLAYHTAVARGADVDQPRNLAKSVTVE
CGIVGILGQGPVAPSLVEALKRLEYRGYDSAGIATLE-NGRLERLRAEGKLKNLAQKLASHPLSGTSGIGHTRWATHGKPTENNAHPHASDKVALVHNGIIENFRELRAELKAKGHVFSTDTDSEVVAHLVSEAMREGLKPVDAVAASLPRLRGAFALAFLFEDEPDLLIGARRGSPLAVGFGTEEEYLGSDALALAPFTDTITYLEDGDSVVLTRSRATFFDAGNQIVERRKIKTQAGAFLIDKGNYRHFMAKEIHEQPEVVGLALGHYLDFSAGRV-ALPFALPVNPASIDRLTICGCGTAYMAGLVAKYWFERFAGIEVNVELASEFRYAEPPLKADGLTLFISQSGETADVLASLRYAKARG-QKTMGVVNVETSTLARECDLAVPIRAGTEIGVASTKAFTCQLAVLASLALAFGRRQAISDETEARLVGELMAVPGLMAEALRKDSLVEQIARDLSHAHDVLYLGRGTAYPLALEGALKLKELSYIHAEGYAAGELKHGPIALIDETMPVIVIAPPSPVLEKTISNMEEVAARGGKLILIGEAGARDVADEVKRSLVLSPMAPDFAAMVYAIPVQLLAYHTAVVMGKDADQPRNLAKSVTVE
CGIVGVIGLEDAAGALLEGLARLEYRGYDSAGVAVLNDDGIIHRRRATGKLAALREKMAAGPLEGDRGIGHTRWATHGRPSEENAHPHFGQGVAVVHNGIIENFATLRRELIEKGETFQSDTDTEVIAKWIGHDIAAGKDPKTSFADAVSRLQGAYALAVMVEADPDHLYFARRGSPLAIGRTEEAMFIGSDSQALAPFTRYVTYLADGDWGWIDRGRMTVFGADGAPVQREEKISSASAAIVEKGEYRHFMAKEIHQQPEVVGRALTGYI--DAVEGRTVPIEDEIDFAAIDRLLISACGTAYYAGLVAKYWFETYARLPVETDIASELRYRDVVYPEKGAALFISQSGETADTLAALREAKAKGC-HIGGVVNVPESTIAREADCLYPIQAGPEIGVASTKAFTCQLASLASIVVRAGVARGVIAPEEVRLCRVLLEAPRQLAAILTQEASIAAVADHVAGARDVLYLGRGTSYPIALEGALKLKEISYIHAEGYAAGELKHGPIALIDERVPVIVIAPEDRHFEKTLSNMQEVLARGGRCILLSTAAGVARAQDLTAAITLPAIDPLIAPILYAVPIQLMAYHAAVIKGTDVDQPRNLAKSVTVE
CGIVGIVGREAVAGQVIDALRRLEYRGYDSAGIATLE-QGRLERRRAEGKLTNLQLKLLQNPLSGAIGIGHTRWATHGRPNETNAHPHATDRLAVVHNGIIENFRELKAELQAKGCVFETETDTEVVAQAVTQAMREGLSPVAAVAAVLPRLRGAFALAFLFAGEEDFLIGARHGAPLAIGFGEGETYLGSDALALAPFTDEITYLDEGDWAILTREGAEIRDRQGAVVARPRQRIATQAFLVDKGNHRHFMAKEIYEQPEVVGRTLAHYVDLAAGRIS-LPEALPFDFASLTRLSITACGTAYYAGLVAKYWFEQLARLPVEIDVASETRYREPPLETGGLTLVISQSGETADTLASLRYAKAQG-QHVLAVVNVPTSTIAREASAVVPTLAGPEIGVASTKAFSCQLTVLLCLAIAAGRARGLDPAQERRLIDALITVPGLMAEALKREEEIEVLAREIAKARDVLYLGRGTAYPMALEGALKLKEISYIHAEGYAAGELKHGPIALIDDAVPVIVIAPHDATFEKTVSNMQEVAARGGRIVLIGDATGADAAGETLATLRMPALDAVVAPIVYAVPIQLLAYHTAVVLGKDVDQPRNLAKSVTVE
CGIVGILGRGPVAEQLVDSLRRLEYRGYDSAGIATLEGA-CLARRRAEGKLRNLAGRLQAEPLIGQVGIGHTRWATHGRPTENNAHPHATERVAVVHNGIIENFRELREKLKKNGAVFETETDTEAVLHLVDGYLAAGIDPVEAVRATLSQLRGAFALGFIFAADDDILICARNGPPLAIGYGDGEMYLGSDAIALGPLTDTISYLEDGDWAVLTHDGATVYDHHNAVVQREVVKQSASASLVDKANYRHFMAKEIHEQPEVVGHTLARYVDMATERVS-LPVDLPFDFREIKRVSIIACGTANYAGYIGKYWLERLGRLAVEIDIASEFRYREAPLGKGDLAIFISQSGETADTLAALRYAKQHG-LHTLSIVNVTTSTIARESETMLQTLAGPEIGVASTKAFTCQLMVLATLAIAAGKVRGLSEEDEARLVHDLIEVPRLMSEALATEPQIDRLAREIAKSRDVLYLGRGTSYPLALEGALKLKEISYIHAEGYAAGELKHGPIALIDENMPVVVIAPYDRVFEKTVSNMQEVAARGGNIILMTDAKGAAEAAEPLETIIMPDMAATFAALIYAVPVQLLAYHTAVVMGTDVDQPRNLAKSVTVE
CGIVGVLGTVDAAPRIVDSLKRLEYRGYDSAGVATL-VDGAIVRRRAEGKLRNLEAVLEKSPLMGMSGIGHTRWATHGAPTVANAHPHQAGSVAVVHNGIIENYLELREEIVAAGAVLDTETDTEVVAHLVNLAMAKGLSPKDAVAEVLPSLKGAFALAMLFSGEDDLLIGARKGSPLAVGHGDGEMFFGSDAIALSPFTDRITYLDEGDWAVITRSGVQIFDQDNQPVSRPEAKSSVTSSLMDKGNYKHFMAKEIHEQPEVLGHTLSRYFDYTT-KRARVEGAEELKFKDLSRLIITACGTAYLAGLVSKYWFEKYARLPVEIDIASEFRYRETPVSDKDTALVISQSGETADTLASLRYCKANGAT-IGAIVNVPESTIAREADRVFQTIAGPEIGVASTKAFTCQLAVLAALALQAGRERGVTPEREQELVAELTEVPSLALKALACESDIEKLAHPLSKASNALYLGRATNFPLALEGALKLKELSYIHAEGYAAGELKHGPIALIDENMPVFVIAPFDAIYEKTVSNMQEVAARGGRIVLITDRRGATECGNAANTVILPDMSDIVAPIIYALPVQLIAYHTAVFMGTDVDQPRNLAKSVTVE
CGIVGILGTHEVAPTLVEALRRLEYRGYDSAGIATLN-HGRLDRRRAVGKLVNLSDLLVHEPLAGKAGIGHTRWATHGAPNLSNTHPHRSGPVAVVHNGIIENYRDLRAELAEKGLNHETDTDTETVALLTHYHLEQGMPPVDAARATLARLEGAYALLFLFDGEPDLMIAARKGSPLAIGHGDGEMYVGSDAIALASLTDRITYLDEGDVAVVTRDSLWITDAEGKTVEREVKTIRIGNTRIDKAGHKHFMAKEITEQPAVIGDALGHYLSADGRDVI-LPGGDGLDFTQIDRMTMVACGTAYYACLTAKYWFEQLARLPVEVDIASEFRYREPPIPPRGVALFVSQSGETADTLAALRYCAGKAE-RIVSVVNVDESSIARESDLALPIHAGVEIGVASTKAFTCQLTVLLLLAIKAAKARGLSEDAVADLLSKLRGLPATINIALEMDDDFKKAARRLAEADNALFLGRGLMYPLALEGALKLKEISYIHAEAYASGELKHGPIALIDKRMPVVVMAPRDALFDKTVSNMQEVMARDGKVILITDRCGAEAADGGIRLLTLPEVDPVLSPILYAIPAQLLAYHTAVAKGTDVDQPRNLAKSVTVE
CGIVGILGRGPVAEQLVDSLKRLEYRGYDSAGVATLE-GGILERRRAEGKLKNLEARLQAQPLKGFTGIGHTRWATHGKPTENNAHPHATDRVAVVHNGIIENFHELREALQKKGTVFATETDTEIVVHLVDDLLSQGMAPVDAVRETLAKLRGAFALGFIFAGQDDLLIGARNGPPLAVGYGNGEMYLGSDAIALGPLTDNISYLEDGDWVVLTHKGATVYDRKNAVADREIVKHGPSTSLVDKANYRHFMAKEIHEQPEVVGHTLARYVDMGT-ERVMLPARLPFDFKDIQRISITACGTASYAGFVAKYWFERFARVPVELDVASEFRYREAPLRKGDLAIFISQSGETADTLAALRYAKAQG-VHTLSVVNVPTSTIARESEIVMPTLAGPEIGVASTKAFTCQLMVLAALAIAAGRGRGLSEADETKLVHGLVEVPRLIAAALTTEPQIEKLAREIAKSKDVLYLGRGTSYPLALEGALKLKEISYIHAEGYAAGELKHGPIALIDETMPVVVIAPYDRVFEKTVSNMQEVAARGGNIILMTDKGAEEATVDSLVTIILPDMAATFTPIVYAIPVQLLAYHTAVVMGTDVDQPRNLAKSVTVE
CGIVGILGRGPVADLLVDSLRRLEYRGYDSAGIATLEGA-HLARRRAEGKLRNLAGRLRTEPLVGQVGIGHTRWATHGRPTENNAHPHATERVAVVHNGIIENFRELREKLQKNGAAFETDTDTEAVLHLVDGYLAAGIDPVEAVRATLSQLRGAFALGFIFAADDDLLIGARNGPPLAIGYGDGEMYLGSDAIALGPFTDAISYLEDGDWAVLTHNGATVYDNRNTIVQREVVKHSASTSLVDKANYRHFMAKEIHEQPEVVGHTLARYVDMATECVS-LPVDLPFDFREIRRVSIIACGTANYAGYIGKYWLERLARLAVEIDIASEFRYREAPLGEGDLAIFISQSGETADTLAALRYAKHHG-LHTLSIVNVTTSTIARESETMLQTLAGPEIGVASTKAFTCQLMVLATLAIAAGKARGLSEEDEARLVHGLIEVPRLMSEALATEPQIDKLAREIAKSRDVLYLGRGTSYPLALEGALKLKEISYIHAEGYAAGELKHGPIALIDENMPVVVIAPYDRVFEKTVSNMQEVAARGGNIILMTDAKGAAEAAVKLVTIIMPDMAATFAALIYAVPVQLLAYHTAVVMGTDVDQPRNLAKSVTVE
CGIVGILGRSPVADQLVDSLKRLEYRGYDSAGIATLEGT-HLARRRSEGKLRNLAARLRAEPLAGRVGIGHTRWATHGKPTENNAHPHATERVAVVHNGIIENFRELREELQKKGAVFKTETDTETVLHLVDGYLAAGINPVEAVKATLSRLRGAFALGFIFAADDNILIGARNGPPLAIGYGDGEMYLGSDAIALGPFTDTISYLEDGDWAVLTREGATVYDHRSAVVQRDVVKQSASTSLVDKANFRHFMAKEIHEQPEVVGHTLARYVDMAA-ERVLLPVNLPFDFRDIKRVSIIACGTANYAGYIGKYWLERLARLPVEIDIASEFRYREAPLSEGDLAIFISQSGETADTLAALRYAKEHR-LHTLSVVNVTTSTIARESETMLQTLAGPEIGVASTKAFTCQLMVLAALAIAAGKARGLSEEDESRLVHGLIEIPRLMSEALNTEPQIDRLARDIAKSRDVLYLGRGTSYPLALEGALKLKEISYIHAEGYAAGELKHGPIALIDENIPVVVIAPYDRVFEKTVSNMQEVAARGGNIILMTDAKGAAEATESLVTIILPDMAATFAALVYAVPVQLLAYHTAVVMGTDVDQPRNLAKSVTVE
CGIVGYIGHREAWPIVIKGLKRLEYRGYDSAGIALINETG-LNIYKKAGKVVELENFAEGKDLSGTAGIGHTRWATHGAPSDRNSHPHTSNKLSIIHNGIIENYAILKEELMNRGHVFSSDTDTEVLVHLIEEIYKNDNTLLEAVRLALNEVSGAYAIVVMDEDHPDQLIAARKGSPLVIGVGTGEYFIASDATPIVEYTKNVIYLNDNEIAFLKRDELLIKRLDNVIQTPYIQELELKLEMLEKGGYDHFMLKEIFEQSRSIRDCLRGRIYPGTVQLGGIKEYAD-KLKNIDRIIIVACGTSWHAGLVGEYLIEEYARIPVEVEYASEFRYRNPIITEKDVVIAISQSGETADTMAAIEMAKEKGAT-IFGVCNVVGASIPRLTHAGVYTHAGPEIGVASTKAFTAQVTVLTLMAFYMAQQKGTTHSKLNELLTELDCIPEKIQKALESNELIKEISEKFKDSRNCLFLGRGSGFPVALEGALKLKEISYIHAEGYPAAEMKHGPIALIDEEMPVVVIATKNSSYEKVISNIQEVKARKGIVLAIVTEGDTEVKKMADYCIEIPDASEAFLPLLATIPLQLLSYHIAVMRGCNVDQPRNLAKSVTVE
CGIVGYLGSRKAAEVIVEGLSKLEYRGYDSAGVAVNSSNEKELNIRKKGRLSVLAEDLEKNPIDGNLGIGHTRWATHGEPSDVNSHPHFNQTIAVVHNGIIENYMEIKEELISEGVKFESQTDTEVIAHLVDKYYE--GNLLDAVYKTISKLRGAYALGVICKEHGNELVAVRKDSPLVVGVGEGENFIASDIPALLKYTRDVYFLENGEVVHLKDENVTVYDSNRNLVEKEVFHVTWDVEAASKGGYDYFMSKEIHEQPTGVRETLERRLDDNGNIILDSINISKEDLEKINKVYIVACGTAYNAGLLGKYAIEKFVNIPVITDIASEFRYSDPFVDENSLVILVSQSGETADTLAVLRDSKAKGA-RILSITNVVGSSIARESDDVFYTWAGPEVAVASTKAYTTQITSLYMIALDFAIKKGTTREFYDSMISKMKEIPSKIQEILDNEEYIKEVAKTVVSSEHAFYLGRGIDYSLAMEGSLKLKEISYIHAEAFAAGELKHGTIALIEKGTPVIAIATQEKLFEKMVSNMEEVRARGAYVVAIAQSHNKDVEKAADKIIYIPNSDDILSPILAVVPMQLLAYHVSVLRGCDVDKPRNLAKSVTVE
CGIVAIAGKDEVAGRLVDGLKRLEYRGYDSAGIAVA-AEGGVERRRAKGKIVNLQERLTENPLKGLTGIAHTRWATHGAPNETNAHPHMSGSVAIVHNGIIENYRELREDLEGRGRKFESETDSEVIAQLIDAYMEEGKDPVAAFEEALKHFHGAFAIAAIFSNDPELVIGARKGSPLVLGYGEDEMYLGSDAIALAPLTRDVTYLEEGDWVVLRRNSFDIRNVRGERVNRARVTSAVNDALIERGEYDHFMLKEIHEQSESLARSIMPYINQATQTVS-VPEAAETLFADADRAVAIACGTAFYAAFTAKYWFEQIARLAFEPDIASEFRYRRPVLPQKGFSLFVSQSGETADTLAALRYCRENR-TPAIAVVNVPESSIAREAASIVPTHAGPEIGVASTKAFTAQLSVLAVLALSAAKARGLLPGDEMNYVRSLLALPRKVTEALECAGQVREIARHIAGKRDVLFLGRGRYYPLALEGALKLKEVSYIHAEGYAAGELKHGPIALIEKGLPVVVVAPKDELFEKTISNVEEVRARGAEIILISDAAGIKAAGKRAHVILLPDGDDISLPILSAVPLQLLAYYVALTRGTDVDQPRNLAKSVTVE
CGIVGYIGHREAYPIVIKGLKRLEYRGYDSAGVMLYDDESGIKVCKTKGKVLDLEAKAQEFTINGNIGIGHTRWATHGVPNDVNSHPHLSNDLVIIHNGIIENYAPLKEELIKRGYTFKSDTDTEVLVNLIEEQKKENIKLGKAVQIALNQVLGAYAIAVFDKKNPNEIVAARLGSPLAIGVGEGEYFIASDASPFIEYTSNAVYLEDGEMANIRLKIRKIKDDSLVDPYIQELQLNLE--QIEKGGYDHFMLKEIYEQPSVIKDTYRGRLHPNEGIVQMAGVEDNEKFLNAKRILIVACGTSWHAGLVAEYIFEEFTRIPVEVEYASEFRYRNPIINKDDVVIAISQSGETADTMAAIKLAKENGAF-VFGVCNVVGSSISRESHAGAYTHAGPEIGVASTKAFTTQITVLTMIALRLGKAKGTLSSPDHAYLQELELIPEKVLEALETNDRAKEIAAKFKDAPNCLYLGRGYNFPVALEGALKLKEISYIHAEGYPAAEMKHGPIALIDEQMPVIVIAPKQGHYDKIVSNIQEIKSRSGKIIAVVTKGDIQVRELADYVIEIPETSDALSPLITTIPLQLLSYYIAVMRGCNVDQPRNLAKSVTVE
CGIVGYIGKRDAAPLLLSGLKRLEYRGYDSAGIAVLN--GALSVVKQKGSVADLEKALRESLSGAVAGIAHTRWATHGDPSDRNAHPHLNTDIALIHNGIIENHTALRLELSSHGYVFRSATDTEVLVHLIDRIWKEEPMLEDVVRRALHHVEGAYGICVISSREPGTLVVARKGSPLVIGIGDGEYFVASDAAPIVEHTRKVVYLGDGEMARITADGYTVKTVENIETEKLVTELDFELEEIEKGGYEHFMLKEIFEQPGVMEDVMRGRVRLESGSLHLGGIKDNEHLRKAKRIIICACGTSWHAGLIGEYLIEEFARIPVEVDYASEFRYRNPVITPEDVVIVISQSGETADTLAALREAKEKGAL-VMGICNVVGSTIARETHCGMYTHAGPEIGVASTKAFTAQVIVLYMVALALSQGRTLSDSEIALYLRELSEVPSKVSEILKSSEEIRAIAGSYRNARNFLYLGRGYNFPVALEGALKLKEISYIHAEGYPAAEMKHGPIALIDEDMPVIFIATRDSTYTKILSNIEEVRSRKGRVIAIASEGDEDIRTLADHVIYIPAASAPVTPLLTVIPLQLLAYHIAMLRGCNVDRPRNLAKSVTVE
CGIVGYIGPRDASEVLLHGLGRLEYRGYDSAGVAIDDGQ-HLQLRRSVGKLANLAAQLREYPVNGRCGIGHTRWATHGGVTEENAHPHRSGEIVVIQNGIVENYLELKERLIAHGHQFVSQTDTEVIARLLGEYYDETGSLEQAMRRTLAELRGGNAVVAMTRREPGRIVAARLGGGIVVGLGDDEMFVASDVPAILDYTRRVVFLDDREIAVLDAGGATISRLDGTPVTRDPMSIPWDPVSAAKGDYKHFMQKEIFEQPRALTDVLRGRIDHGAVLLDELTFRHQE-LRQLERIYAIGCGTAWHAALVAKFAIEALARLRVEVDYGSEFRYRDPLIGERAAVLAITQSGETVDTLAAMEEARRQNA-KSIAIVNAVGSQAARLADGAIYLHAGPEIGVASTKAFTTMLVASYMLALRLGAVRGVLSADERRYIQALIELPGKVERILERQSIYEELAERYHGARDALYLGRQVNYPIALEGALKLKEISYIHAEGYPAGEMKHGPIALIDRDLPVVCIAIRDSVYEKMISNIEQVRARGGHVIAIAAEGDTLMASKADYVIEVPPTLPLLTPVLTSIPMQLIAYHMAVHRGCDVDQPRNLAKSVTVE
CGIVGYIGPREAGEVLLHGLGRLEYRGYDSAGIAVDD-GRQLQLRRSVGKLANLAAQLREQPVAGRCGIGHTRWATHGGVTEENAHPHRSGEIVVIQNGIVENYLELKERLIAHGHQFASQTDTEVIARLLGEYYDETGSLEQAMRRTLGELRGGNAVVAMTRREPGRIIAARLGGGIVIGVGDDEMFVASDVPAILDYTRRVIFLDDREIAVIDAGGATISRLDGTPVARPPVTIPWDPVSAAKGDYKHFMQKEIFEQPRALTDVLRGRIDHGAVLLDELAFDEQE-LRQLERIYAVGCGTAWHAALVAKFAIETLARLRVEVDYGSEFRYRDPLIGERAAVLAITQSGETVDTLAAMEEARRQRA-KSIAIVNAVGSQAARLADGAIYLHAGPEIGVASTKAFTTMLVASYLLALRLGAARSVIATDERRYIQALIELPGKVERILERQEIYEELAERYHNARDALYLGRQVNYPVALEGALKLKEISYIHAEGYPAGEMKHGPIALIDRDLPVVCIAMRDSVYEKMISNVEQVRARGGHVIAIAAEGDALIASKADYVIEVPQTLPLLTPVLTSVPMQLLAYHVAVRRGCDVDQPRNLAKSVTVE
CGIVAVIGSRDAAPLLLEGLRQLEYRGYDSAGIATVEAT-QLHCLRAKGKLVNLAARLEAEGAPGYCGIGHTRWATHGKPEERNAHPHRSGTVAVVQNGIIENHRSLREQLMAAGVVFESETDTEVIPHLIAARLQDGALLLEAVQAVLPQLQGAYALAVVWAEVPGALVVARRAAPLLIGLGEGEFVCASDTPALAGITRTILPMEDGEVALLSPLGIELYDAEGVRQQRTPSLLSGTDHVADKRHFRHFMLKEIHEQPETAELWVARHLPSGLPESNPVALPFDEFYSGVERIQILACGTSRHAALVGAYLLEQFAGLPTSVFYASEFRYAPPPLAPHTLTIGVTQSGETADTLAALAMEAERRRARQLGITNRPESSLARQVEHILDIGAGIEVGVAATKTFLGQLLAFYALALAFAARRGSRPVAEAALVAELRQLPSQLTQLVERDRESEALAHRFAETQDVIFLGRGINYPIALEGALKLKEISYIHAEGYPAGEMKHGPIALLDAHVPVVSIAMPGVVFEKVLSNAQEAKARDAQLIGVAPEGPDTALFDA--LLPVPEVSEWVSPLLTVVPMQLLSYHIAAHRGLDVDQPRNLAKSVTVE
CGIVAVIGTRDAAPLLLDGLRQLEYRGYDSAGIATVH-GGHLSHLRAEGKLINLTQRFEASGAAGSCGIGHTRWATHGKPEERNAHPHLSGELAVVQNGIIENHRSLRERLAAGGAAFQSDTDTEVIPHLVSQELKDGATLLKAVQQALPQLDGAYALAVVWAQCPDALVVARRQAPLLIGFGEGEFLCASDTPALAGVTRTILPLEDGEVALLGPLGIELYNEAGERQQRPPTQLQGTDHVADKRSFRHFMLKEIHEQPETAARWLLRHLPEGGPNDPLVAPLERSLLEGVQRIQILACGTSRHAALVGAHLLEQLAGIPTSVHYASEFRYSPPPLAPHTLTIGVTQSGETADTLAALAMEQQRCADRLLGITNRTESSLGRLVPQLIDIAAGVEVGVAATKTFLGQLLAFYGLAIQLTDLRGARSREQHPLLAELRALPAQLQTLIDRDLRCAELAHAFADTRTVIYLGRGINYPIALEGALKLKEISYIHAEGYPAGEMKHGPIALLDADVPVVSVAMPGPVFDKVLSNAQEAKARDARLIGVAPECPDTEIFDE--LLPVPAVDELLSPLLTLIPMQLLSYHIAARRGLDVDQPRNLAKSVTVE
CGIVGVLGTHEVSPIIVEALRRLEYRGYDSAGIATIQEGGVLDRRRAVGKLVNLSDELVHNPLPGKAGIGHTRWATHGGVTVPNAHPHKAGRVALVHNGIIENFATFRAELEAGGYACESQTDTETVAGLVNVLMDQGMTPVEAVRAVLPRLEGAYSLLFLFEGEDDLMIAARKNSPLAIGHGDGEMYVGSDAIALASMTDRVTYLEEGDWAVITRAGATIYDEAGKLANREVRKVALSATRIEKAGYKHFMMKEIAEQPTVVDAVFDAYLTPDGDAITMDLPGVD--FTKVSRVSIVACGTAYYAGLVAKYWFERYARLPVDLDVASEFRYREPPFPDGTLSVFVSQSGETADTLAALRYSDGKAA-KIVSLVNSPESSIARESDVAVAIHAGVEVSVASTKAFTAMLATFVVMVLKAAVERGMDADTLAERLTDLRKLPGLMSHAISIDGELSKAARKVAQAHDVLFLGRGQMFPLALEGALKLKEISYLHAEGYASGELKHGPIALVDKETPTVVLAPHDGLFEKTVSNMQEVMARGGRVLLISDARAIAQAGGGVRTITMPDAPELIQPILYAIPAQLLAYHAAIAKGTDVDQPRNLAKSVTVE
CGIVGYIGHREAYPVVLKGLKRLEYRGYDSAGVAIYDGKNIKLSKTKGKVVDLENRVKDEITIDGSLAIGHTRWATHGEPNDVNSHPHYSNELVIIHNGIIENYEPLKLELINRGYTFHSDTDTEVLVNLIEDVKKNEVKLGKAVQIALNQVVGAYAIAVFDKNKPDEIVVARLGSPLVIGVGEEEFFIASDASPFIEYTNNAIYLEDEEMAIVRRKVRKIKDDSLVDPYVQELQLNLE--QIEKGGYDHFMLKEIYEQPRAILDTFRGRMLSNEGIIRMAGVDDNEKFLNANRILIVACGTSWHAGLVAEYVFENLTRIPVEVEYASEFRYRNPVITENDVVIAISQSGETADTLAAIKLAKSKGAF-VFGVCNVVGSSISRETDAGAYTHAGPEIGVASTKAFTTQITVLTLIALKLAQKKGTVSTSEHTYLSEMDAIPAKVEKTLKSDNHVKTISNIYKDATNFLYLGRGYNFPVALEGALKLKEISYIHAEGYPAAEMKHGPIALIDEQMPVVVIATRKGHYDKVVSNIQEIKSRKGKIIAVVMQGDKTIKKIADYVIEIPETLELLTPLLTTIPLQLLSYYIAVMRDCNVDQPRNLAKSVTVE
CGIVGYIGKRDAATVLLNGLKRLEYRGYDSAGIAVLN--GALSVIKQKGSVGALERAVADSLKGGTIGIGHTRWATHGDPSDRNAHPHLNADIALIHNGIIENHTALRQELSSQGYTFLSDTDTEVLVHLIDRIWNEERTLEGVVRRALHYIEGAYGICVISSREPETLIVARMGSPLVLGIGEQEYFIASDAAPIIEYTKKVIYLADGEMAVMNREGFAVKTDKNEEAEKNVTELDFKLEEIEKGGFEHFMLKEIFEQPSVMQDVMRGRIHLEDNTLHLGGVKDHEKLRKAKRIIICACGTSWHAGLIGEYLIEEFARIPVEVDYASEFRYRTPIISPDDVVMVISQSGETADTLAALRMAKEKGAL-VMGICNVVGSTIARETTCGMYTHAGPEIGVASTKAFTAQVIVLYMLALALSIGRTIKDEEIALYLKELSEAPQKAASIIAQHADIRAIAKVYKDARNFLYLGRGFNFPVALEGALKLKEISYIHAEGYPAAEMKHGPIALIDKDMPVIFIATRDSTYTKILSNIEEVRTRKGKIIAIATEGDQEISNLADHVIYIPYAAAPVTPLLTVIPLQLLSYYIATERGCNVDRPRNLAKSVTVE
CGIVGYIGKKNASPILIDGLKRLEYRGYDSAGIALLNGTLHIH--KKKGKVADLEQILPEFSDSLTIGIGHTRWATHGEPNDVNAHPHTNEDIAVIHNGIIENYGAIRAELQRKGHKFKGDTDTEVLAHLIDEIWNEADDFETAIRLALKEVDGTYGLCAITSREPDKIVTARNGSPLIIGVGEDEFLIGSDASPIVSHTRKVIYLNDGEMAILTRDSYTIKTIENVTMPKAIDELTFGIAEIEKAGFDHFMLKEIFEQPEAIENSMRGRALPNEGQVRLGGIREHDRLRNAKRIIICACGTSWHSGLVGEYLIEEYARIPVEVEYASEFRYRHPILSKDDVVIAISQSGETADTLAAIREAKAKGAL-VLGICNVVGSSIARETDCGIYTHAGPEIGVASTKAFTAQVTVLVLLALALSQKRTLSDEQTKDIIQDLYQLPKKVQEILNLNEEIFEMAKVFKDARNFLYLGRGFNFPVALEGALKLKEISYIHAEGYPAAEMKHGPIALIDENMPVVFIANKDSSYQKIISNIEEVRSRKGRVIVIASEGDNDIDKLAEFVIHIPDAMMPLMPLLTVIPLQLLAYHIAVLRGCDVDQPRNLAKSVTVE
CGIVGYIGHRNALPIVVEALKRLEYRGYDSSGCALIH-DGELQVYKRAGKIIELERLPEPNKCTGNIAIAHTRWATHGEPNEVNAHPHLDCKIAIVHNGIIENYKLLRDKLIELGHTFVSETDTEVIVHLIEQFLLSETTLEDAVRSAMTKVEGTYGLVVMSLKEPDKLIAVRKGSPLIIGIGENEHFITSDVNAIIIHTKRVIYLQDDELCVVKADGFEITTLDKRSVKPEISVVDWDISAIEKGDFKHFMLKEIFEQPLTIENAFRGRINQGTARLGGLG-IPNFELRKIKQIHLVACGTSFHAALIGKYIIEDIARIPVFAEYASEYRYRNPIIPEDTLVFVISQSGETADTLGALREAKAKGA-RVLAITNVVGSTIARESDGGTYIHAGSEIGVASTKAFTSQVTIMTLLAILLGRMNYLSTVKGMEYISELEKIPSKVEKILALNEYIRNIAATIKDCKNALYLGRGINYPVAMEGALKLKEISYIHSEGYPAAEMKHGPIALIDKNMPVIAIATKDPLYDKIYSNLQEVRARKARLITIATEGDTELSKISENVIYIPDTLTNLQPLLTVIPLQLLAYNVADLKGLNVDQPRNLAKSVTVE
CGIVGYVGSQSALDVVMAGLKRLEYRGYDSAGVAVP-ADGGMAAAKKAGKLVNLEKELVERPLAGTTGIGHTRWATHGGPTDANAHPHLDNRVAVVHNGIIENFALLRAELAERGHDLASETDTEVVAHLLAEEFSASADLAEAMRLVCRRLEGAFTLVAVHADEPDVVVGARRNSPLVVGVGDGEAFLASDVAAFIAHTRSAIELGQDQVVELRRDGVTVTGFDGRPADVRSYHVDWDASAAEKGGYDYFMLKEIAEQPKAVADTLLGRIDAGSLTLDELRISAAE-LREVDKVVIVACGTAFHAGLIAKYAIEHWTRIPCEVELASEFRYRDPILGARSLVIAISQSGETMDTLMALRHAREQGS-KVLAICNTNGSTIPRESDAVLYTHAGPEVAVASTKAFLTQLVACYLVALYLGQVRGTKWGDEQAVIRDLSRISNEVERVLETMEPVRELARSLADKKTVLFLGRHVGYPVALEGALKLKELAYMHAEGFAAGELKHGPIALIEEDLPVVVVVPSSVLHDKIVSNIQEIRARGARTIVIAEEGDETVVPYADHLIRIPATPTLLQPLVATVPLQVFACELATARGNEVDQPRNLAKSVTVE
CGISAYIGHRDAYPIVINGLKRLEYRGYDSAGVMIFDGEE-MQLSKTKGKVSELEKDAEEERKVGNIGMGHTRWATHGVPNDVNSHPHASQDLVIVHNGIIENYDTIKKELITRGYTFKSDTDTEVLINLIQEKNTEGCKLGKAVQLALTNVVGAYAIAVFDKNKPNEIVVARLGSPIAIGVGKKEFFVASDASPFVEFTKDAIYLEDEEMAIIKLNKGVKVHKINDDSQVDPTIQKLQLDQIEKGGYDHFMLKEIHEQPKAITDTFRGRMLPNRIKMSSIDDHLDKFLN-ANRIVIIACGTSWHAGLVGEYLFEDMARIPVEVEYASEFRYRNPIITNKDVVIAISQSGETADTLAAIKLAKSKGAF-VYGVCNVVGSSIARETHSGAYTHAGPEIGVASTKAFTTQITVLTLIALKLGKANGSLAPHTKNYIQKMQLIPRQVEELLNIDEHVKEIAAVYKDAKNCLYLGRGFNFPVALEGALKLKEISYIHAEGYPAAEMKHGPIALIDENMPIFVIATNKGHYEKVVSNIQEIKSRAGKIIAVVTEGDVQVKEIADHVIEIPDTEEALTPLLTTIPLQLLSYHIAVMLGKNVDQPRNLAKSVTVE
CGIVGYIGWQEASPLLLKGLKRLEYRGYDSAGIALLNGS-TLTVMKQKGSVSGLEKDTRASMQGATAGIGHTRWATHGEPSDRNAHPHLNADIAIIHNGIIENYSALKQELVSEGYQFLSATDSEVLVHLIDWIWKQDPDLESATRSALRHVEGAYGLCVVSSREPDKIVVARKGSPLVIGIGLGEFFIASDAAPIVEHTKKVVYLADGELAVVRRGGYCVKSIENIEQQKTVTELDFTLEKIEKGGFEHFMLKEIFEQPEVVHDVMRGRVRLDEGWLR-LGGIADDRLKQAKRIVICACGTSWHAALLGEYLIEEFARIPVEVDYASEFRYRNPLVGVEDVVIVISQSGETADTLAALRTAKEKGAM-VMGICNVVGSTIARETVCGMYTHAGPEIGVASTKAFTAQVAMLYMLALSLSKGRTMSDSEITLHLRELSEIPEKVARILELDSQIKLIAERFKDAKNFLYLGRGFNFPVALEGALKLKEISYIHAEGYPAAEMKHGPIALIDEDMPVIILATRDNTYAKILSNIEEVRSRKGRVIAIASEGDTEVSRLTEEVIYIPQASGPITPLLTVVPLQLLAYHIATLRGCNVDRPRNLAKSVTVE
CGIVGYIGMREAAPILLAGLQRLEYRGYDSAGIALQN--GGLPFMKQKGSVGALQAAYEESPAGATLGIGHTRWATHGDPSDRNAHPHLNEDIALIHNGIVENYSLLRKELISEGYVFRSDTDSEVLVHLVDRIWKTDPSLGSVVRAALRHVEGAYGLCVISPRDPDKIIVARKGSPLVIGIGEGEYFIASDAAPIVEHTNKVVYLSDGEMAVVTREGYQVKTIENIETEKVVTELDFSLEKIEKGGFEHFMLKEIFEQPEVMRDVMRGRVRIEEGRIVLGGEDYLDRLKQAKRIVICACGTSWHAGLIGEYLIEDFARIPVEVDYASEFRYRNPIIGPDDVVIVISQSGETADTLAALRAAKERGAM-VMGICNVVGSTIPRETMCGIYTHAGPEVGVASTKAFTAQVIVLYMLALALSKGRTISHDEMRLNLKELSQVPGHAAKILELDAQIQTIAESFKDARNFLYLGRGYNFPVALEGALKLKEISYIHAEGYPAAEMKHGPIALIDEDMPVIFIATRDSSYNKILSNIEEVRSRKGRVIAIASEGDTEVARLAEHVIYIPQASAQIMPLLTVIPLQLLSYHIAALRGCNVDRPRNLAKSVTVE
CGIVAVIGSREASPLLLEGLRQLEYRGYDSAGVATVE-HGALHCVRAKGKLVNLTARVDQDGAPGHCGIGHTRWATHGKPEEHNAHPHRSGRVAVVQNGIIENHRSLRDQLTATGVEFRSETDTEVIPHLVGAELDRGTLLLEAVQTVLPQLQGAYALAVIWAEVPGSLVVARRAAPLLIGLGEGEFICASDTPALAGLTRTILPMEDGEVALLSPLGIELYNEAGERQQRTPTVLSNQEGVADKRDFRHFMLKEIHEQPETAALWVARHLPAGLTARNPVAPFEESFYDGVERIQILACGTSRHAAQVGAYLLEQFAGIPASVFYASEFRYAPPPLAPHTLTIGVTQSGETADTLAALAMEADRRQARQLGITNRPESSLARQVDAILDIGAGIEVGVAATKTFLGQLLAFYGLALAFAARRQGRSEAEARLIDELRQLPAQLRQLVDEDQRSEALAHRFADTQDVIFLGRGINYPIALEGALKLKEISYIHAEGYPAGEMKHGPIALLDSRVPVVSIAVPGVVFEKVLSNAQEAKARDARLIGVAPQGPDTELFDD--LLPVPEVSEWISPLLTVVPMQLLSYHIAAHRGLDVDQPRNLAKSVTVE
CGIVGYLGNRQATDVLVDGLSKLEYRGYDSAGVAVNNGKDELEIRKYQGRLAILAEDLEKNPIQGHLGIGHTRWATHGVPSDVNSHPHFNKTIAVVHNGIIENYLELREELQAEGYEFISQTDTEVAAHMISKYYN--GDLLDAVYKATARFRGAYALGVICTENDKELVAVRKDSPLIVGLGEGENFIASDIPAVLKYTRKVYYLENGEYVHIVGDKVEVLNENREVVEKKVNEINWDVEAASKAGYDHFMIKEIYEQPEATRNTLERRLDANGEIKLDDINITKEQLDKINKIYIVACGTAYNAGLVGKHAVERFLKVPVVTDIASEFRYSDPFVDENTLVILASQSGETADTLSVLREAKAKGAT-VLSIANVVGSSIARESDYTLYTWAGPEIAVASTKAYTTQIVAFIMIALDFGLKKGTITKEEYNYIAELKEIPDQVAEVLKCEDQIKEISKQLVDKNDIFYLGRGLDYSTAMEGALKIKEISYTHAEAFAAGELKHGTIALIEEGVPVIVLATQQRLFEKMLSNMQEVKARGANVISITEVTNKEVEKSSDSVIYIPEVDNILAGILSVIPLQLLAYYVAKERGCDIDKPRNLAKSVTVE
CGIVAYVGHREACPIIIKGLKRLEYRGYDSAGIALMTHE--LSVYKKKGKVSELEAFIKNLPINSNIGIGHTRWATHGEPNDVNAHPHYSSNLAIIHNGIIENYASLKTELESRGHVFLSETDSEVFIHLIEDKQNNDCSLDEAVRLALSMVVGAYAIVVMSNNDKEMLIAARKGSPLVIGIGKKEFFLASDASPIIEYTNDVVYLNDYEIAIINKGELTIKNINAVTQTPYIQTLDLELDQIEKGGYPHFMLKEIFEQPKSIKDSMRGRVNASLGHLQLGGIQYANKLTNAERIIIVACGTSWHAGLVAEYLFEDIARIPVEVEYASEFRYRNPIIREGDVVIAISQSGETADTLAAIELAKSKGAV-IFGVCNVVGSSISRASHEGAYLHAGPEIGVASTKAFTAQVSVLAMMAIIVGNKKGTTESQYIALLTELETIPQKVEKALKSNDQIVEIAEQFKDAKNFLYLGRGYNFPVALEGALKLKEISYIHAEGYPAAEMKHGPIALIDAEMPVCVIAPQDNSYEKIVSNIQEVRARKGRVIAVVTEGDTHIKNMAEYTIEVPATHEALMPLLTVIPLQLLSYHIAVMRGCNVDQPRNLAKSVTVE
CGIVGYVGTKNCVPILLSGLKRLEYRGYDSAGVAVIDIDKKIDIVKTKGRLTILEEKLNQNPIEGFVGIGHTRWATHGEPSDENSHPHVSQKVAIVHNGIIENYLKLKEFLIKKGYTFASDTDTEVVAHLIEYYYD--GDILDAFIKTLEKIQGSYALGVLCLDRPDMILAARKDSPLIVGLGQGENFIASDIPAILEYTRDTYILEENEIAIVTKDKVEIVNTEKEPVKKEVFHVTWDVSSAEKGGYEHFMIKEIMEQPKAIRDTLTGRLPDSGFEVNLDGIKTKEDLQKLNKIFIVACGTAYHAGIVGKHVIEKLTRIPVEVDIASEFRYRDPIVDENTLTIVISQSGETIDTLVAMREAKARGS-RTLGIVNVVGSSIAREVDDCLYTWAGPEIAVASTKAYTTQLICLYLIALDFATKLGTISYEDFKIRDEIKRLPEKVEYVLTHRENIQKYASEHFNAKDIFYLGRGLDFAVAMEGSLKLKEISYIHSEAYAAGELKHGTIALIEDGTFVIALATQEKLFEKMVSNIKEVKSRGAVVLSVAQEGNTDIENVSDHVLYIPRTLDILAPVLTVVPLQLFAYYTAVQRGCDVDKPRNLAKSVTVE
CGIVAYTGHREAFPIILKGLKRLEYRGYDSAGVALLN--GDLSVYKKKGKVAELEEFVAGQSLDGTIGIGHTRWATHGEPNDTNAHPHQSGDLAIIHNGIIENYESIRQELVNKGHQFTSDTDTEVLIHFIEDIQKNSNTLEEAVRLALQKVVGAYAIVVMSHKEPKQLIAARKGSPLVIGVGKGEYFIASDATPIVEYTNEVIYLDDREIAVIDGDQLSIKNIDSVPKTPYIHTIDMELEAIEKGGYEHFMLKEIFEQSKSITASMRGRVVADKHRLHLGGLTEYNRLMSADRIMIVACGTSWHAGLVAEYLFEEFARVPVEVEYASEFRYRNPVIRENDVVIAISQSGETADTLAAIELAKSKGAI-IFGVCNVVGASIPRATQAGAYIHAGPEIGVASTKAFTGQITVLTMMALMLAHRKGTSESKFREFLAELEKIPAKVEQALKLNDQIKYISDVFKDARNFLYLGRGYNFPVALEGALKLKEISYIHAEGYPAAEMKHGPIALIDEEMPVVFIATADSSYEKVVSNIQEVKARRGKVIAIVTEGDTQIKNIADHVIEIPKTPEALTPLISVIPLQLLSYHVAVMRGCNVDQPRNLAKSVTVE
CGIVGYIGTREAAPLLLGGLHRLEYRGYDSAGIALLN--GGLPFMKQKGSVAELQKAFDASPLGATIGIGHTRWATHGDPSDRNAHPHLNEDIAVIHNGIIENYSVLKQELQGEGYHFQSDTDSEVLVQLIDWKIDPSLSLEAVVRAALRHVEGAYGVCVISPRDPDKIVVARKGSPLVIGIGEGEYFIASDAAPIVEHTNRVVYLSDGEMAVITRSGYQVRTIENVAMEKDITELDFSLEKIEKGGYEHFMLKEIFEQPDVMHDVMRGRVRTEEGRVVLGGEDYLDRLKQARRIVICACGTSWHAGLIGEYLIEDFARIPVEVDYASEFRYRNPIIGPDDVVIVISQSGETADTLAALRAAKEKGAM-VMGICNVVGSTIARETMCGIYTHAGPEVGVASTKAFTAQVIVLYMLALALSKGRTISHDEMRLSLKELSKVPEHAAKILELDSQIQQIADDYKDARNFLYLGRGYNFPVALEGALKLKEISYIHAEGYPAAEMKHGPIALIDEDMPVVVIATRDSSYQKILSNIEEVRSRKGRVIAIASEGDTEVARLAEHVIYIPQASAQIMPLLTVIPLQLLSYHIATLRGCNVDRPRNLAKSVTVE
CGIVGYIGHRDAAGLLLNGLRRLEYRGYDSAGIAVLN--GGLKMFKQKGSVDELRRSLHDNPLNGAIGIGHTRWATHGDPSDRNAHPHVSSRIALIHNGIIENYPAIKKELISKGVHFSSDTDSEVLVHLIEWSDNPGMALEAAVRSALYHVEGAYGLCVISEREPDSIVVARKGSPLVIGIGEGEYYIASDAAPIVEHTKKVVYLADGEMAVVTRNGFAIKTIENIAREKHVSELEFELAEIEKGGFEHFMLKEIFEQPKVLQDVMRGRVRLDEGQVRLGGEDYLDRLKLSSRVIICACGTSWHAGLIGEYLIEEFARIPVEVDYASEFRYRNPVITRDDVVIVISQSGETADTLAALRLAREKGAL-VMGICNVVGSTIARETLCGIYTHAGPEVGVASTKAFTAQVTVLYLLALTLGKGRTMSRNELKLYLKELNGIPEKVERILKQNDLILEIAKNYKDAGNFLYLGRGYNFPVALEGALKLKEISYIHAEGYPAAEMKHGPIALIDQDMPVIFIATRDNSYAKVLSNIEEVRSRKGKVIAIANHGDDEIGRLADHVIYIPPASAPVTPLLSVIPLQLLSYHIATLRGCNVDRPRNLAKSVTVE
CGITGYIGYRDAYPIVIKGLKRLEYRGYDSAGIMMFDGTKIQL-SKTKGKVADLEDNKEQSRKNGNLGIGHTRWATHGVPNNVNSHPHTSQNLVIVHNGIIENYDALRKELISRGYVFKSDTDTEVLINLIEDVKKNEAKLGKAVQLALNNVIGAYAIAVFDKAKPDEIVVARLGSPIAIGVGKTEFFIASDASPFIEYTKNAIYLEDEELAIIKGKGIKIHKIKGDAQVHANVQLKLSLDQIEKSGYDHFMLKEIHEQPKAIIDTYRGRMLAGIIRLSGIDDNINRFLN-AERIIIVACGTSWHAGLVGEYLIEDKARIPVEVEYASEFRYRNPIITSKDVVIAISQSGETADTLAAIKLAKAKGAF-VFGICNVVGSSIARETHAGAYTHAGPEIGVASTKAFTTQITLLTLIALKLASKKGEISKPQREFMQEMQLIPKKIEALLKIEDKVKEIAAVYKNATNCLYLGRGFNFPVALEGALKLKEISYIHAEGYPAAEMKHGPIALIDENMPIFVIATSKGHYEKVVSNIQEIKSRAGKIIAIVTEGDTQVREIADHVIEIPETAEALTPLLTTIPFQLLSYHIAVMLNKNVDQPRNLAKSVTVE
CGIVAVIGSRDAAPLLLEGLRQLEYRGYDSAGISTLQGK-DLHCLRAKGKLNNLTVRVDSEGAPGLCGIGHTRWATHGKPEEHNAHPHRSGRVAVVQNGIIENHRALREELTAAGVSFQSETDTEVIPHLIAAQLQNGQILLEAVQAVLPRLQGAYALAVLWADAPGALVVARKAAPLLIGLGEGEFLCASDTPALAGFTRTILPMEDGEVALLSPLGIELYDAEGARQQRTPTILSGSDHIADKRHFRHFMLKEIHEQPETARLWVDRHLPVGLTAANPVAPFEESFYEGVDRIQILACGTSRHAALVGAYLLEQFAGLPTTVFYASEFRYAPPPLAPNTLTIGVTQSGETADTLAALSMDAKRRQAKQLGVTNRTESSLARQVPHILDIGAGIEVGVAATKTFLGQLLAFYGLAVAFAARRGHRSETESELLEELRALPEQLERLVDHDKGSEALAPRFAETQDVIFLGRGINYPIALEGALKLKEISYIHAEGYPAGEMKHGPIALLDSHVPVVSIAMPGPVFEKVLSNAQEAKARDAQMIGVAPVGPDTELFDA--LLPVPEVSEWVSPLLTVVPMQLLSYHIAAYRGLDVDQPRNLAKSVTVE
CGIIGYVGHRESSPTILKGLQRLEYRGYDSTGIALLD--GNIQVYKKAGKVKDLAAYIANKPLHSHIGMGHTRWATHGIPNDINAHPHLSNKLAIIHNGIIENYNTLKQELLKKGYVFTSDTDTEILINFIEDQLYNDCSLEEAVRLALHKVIGAYAIIIMSEELPNTLIAAKKSSPLVIGIGKDEFFIASDATPILEYTDQVVYLNDYEIAIIKDGQFFLSDSKNVPLTPYIQKLDMELEAIEKGGFEHFMLKEIFEQPTSIADCMRGRLDIAQKSIKLGGIEAYNQLICAPKITIVACGTSWLAGVVGEYVIEEFCRIPIKVEYASEFRYRNPIIKPGDIIIAISQSGETADTLAAIELAQAKGAT-VLSICNVVGSSIARTTQAGIYTHAGPEIGVASTKAFTAQITVLILLALSLAQQRKTIMQASFELIDELANLPDKVKTMLQQECKIKGLANLFKDATNFLYLGRGYNYPVALEGALKLKELSYIHAEGYPAAEMKHGPIALIDENMPVVFIATQDRTYEKIISNIQEIKARKGKIIAIVTQGDERVKQLVDYVIEVPATHEALMPIISVIPLQLLAYYIAVEKGCNVDQPRNLAKSVTVE
CGIVGHIACKASQEVVLGGLARLEYRGYDSAGIALA-SPGHLDVRRALGKLINLSEDLDAQPADAFAGIGHTRWATHGRPTVANAHPHSSPRFSLVHNGIIENADALRAALIADGETFASETDTEVVVHLLARAYDQARRLVVALRAVTEQLHGTFTLLVLSTQSPNVIVAARRSSPLVIGLGDGENFLGSDVLAFVEHTNRAVEVGQDEVVVVSATGVTVIDPAGNPVEREAYEVDFSSDRATKNGWPTFMEKEIHEQPDAVGATLADRISHGHLALDEVR-IPEHVLRSVNKVIMIGCGTASYAGQVARYAIEHWCRIPVEVELSSEFRYRDPVVDEKTLVVAISQSGETMDTIQAIRHAREQGA-KVVAIVNTPGSTISRESDAVILTHAGPEIAVASTKAFTAQVTACYILGLYLAQVRGNKYADEADYMDKLGAIPDAITRVLDGGESVRQFARTMQDATSVIYLGRHVGFPVALEGALKLKEICYIHAEGFAAGELKHGPIALVDDGQPVIVIVPTPELHGKVLANIAEVRARGARTIIIAEEGDASVDEFAEVVFRVPAVPTLYAPLLTVVPLQIFACELAAVKGLDVDQPRNLAKSVTVE
CGIVGYVGTQLATEILLSGLEKLEYRGYDSAGVATIC-NGQVKSVRAKGKLYNLREKLAGVEMLANVGIGHTRWATHGKPEEYNAHPHTTERVAVVENGIVENYRELRKELESQGHKFVSETDTEVIPHLIAEFLKNRENFLEAVRQTVNKLDGAFAIAVVCADYPNEIIVARQQAPISIGLGQGEFFCASDTPALISHTQVVVSLDNGEMARLTPLGVEVYNFDGDRINKLPRILNWSPNLVDKNIFKHFMLKEIHEQPNVIRNCLETYINSKNIQISPTNLNLSSSLYKLEQVEIFACGTSWHASLIGKYLLEQLAGISTTVNYASEARYAPSPLRANTLTIGVTQSGETADTLAALAIEQQRRLDRLLGITNRVESSIASLVHQIIDIRAGVEIGVAATKTFVAQVIAFYFLAIDLGWQKYLSGEKIAEIINGLQKIPAQMEQILSQNSQIEDFAHQFNNTQDLIFIGRGINYPIALEGALKLKEISYIHAEGYPAGEMKHGPIALLDDQVPVVAIAMPGLVYEKVLSNAQEAKARDAQLIGVTPESTEVDMFDN--VLAVPAVDELLSPMLTVIPLQLLAYHIAAHRGLDVDQPRNLAKSVTVE
CAIVGYVGKNQALEIGLDALQRMEYRGYDSAGIAVNNAEG-IRVEKAEGKLSNLVERIDRDTLTGNTCLGHTRWATHGRPNDVNAHPHLSGKAAIVHNGIIENFAALRDELEARGIELVSDTDSEVAAHLLAIEYNEGGDVEASALAVLRRLEGAFTVLFTHADAPGLIVAGRRNTPLIVGVGEDGMFLGSDVAAFIAHTKNAVELGQDSAVAITADNYEIMDFDGAPAEGSPFTIDWDQEAAEKDGFDSFMMKEIHEQPAAVRDTLAGRFVDGKVVLDEQRLS-DDDLRNIQKVYVVACGSAYHSGLLAKYAIEHWARIPVEIEVASEFRYRDPVLNQQTLVVAVSQSGETADTLEAVRHAKTQGA-RVLAVCNTNGSQIPRESDAVLYTHAGPEIGVASTKAFLAQVAANYVVGLALAQARGTMYPDEGDIYATLAELPTKIEKTLALAEPIEQLAEELGPVKTMLFLGRHVGFPVALEGALKLKELAYIHAEGFAAGELKHGPIALIEDDLPVVVVVPSPTLHSKIVSNIQEIRARGAKTIVIAEEGDEAVRPYANWLLEIPATGTLMQPLLSTVPLQFLAADIARCGNEDIDKPRNLAKSVTVE
CAIVGYVGNSEALQIGLDALERMEYRGYDSAGIAVVE-QGSLHLEKKEGKLQNLIDRIDEDSFLGTACIGHTRWATHGRPNDVNAHPHRSGKAAIVHNGIIENFSTLRAEIEAAGIELESETDSEVAAHLLALAYNEGGDFQASALKVLSRLDGAFTVLFVHDDHPGTIVAGRRSTPLIVGVGEGEMFLGSDVAAFIDRTKNAVELGQDNAVVITADSYDIYDFDGNPVEGKPFTIDWDLDAAQKDGFDSFMMKEIHEQPAAVRDTLAGHFDGRRIVLDEQRLS-DEDLRGVEKVFVVACGSAYHSGLLAKYAIEHWVRLPVEIEVASEFRYRDPVLDQRTLVVAVSQSGETADTLEAVRHAKMQGA-RVLAVCNTNGSQIPRESDAVLYTHAGPEIGVASTKAFLAQVAANYLVGLALAQARGTKYADEAEIYYALEALPEKIEKTLGLRDQILQLAEELGPVKTMLFLGRHVGFPVALEGALKLKELAYIHAEGFAAGELKHGPIALIEDDLPVVVVVPSPNLHSKIVSNIQEIRARGAKTIVIAEEGDEAVRPYANWLLEIPGTTSLMQPLLSTVPLQFLAADIARCGNEDIDKPRNLAKSVTVE
CGIVGYVGPREATDVIVRGLELLEYRGYDSAGIAILEDAEFQMR-RSVGKLVNLRRRLHAEPTAGHQGIGHTRWATHGAVTEANAHPHRSGRIVVIQNGIVENYLEIKGRLIEQGVRFHSQTDTEVIAQMLGLYTAEYGDFQRAFGQVMSELRGGNAVVAMDQTQPDLILAARIGGAVVIGHGDTENFVASDLPAIVDYTQHMVFLEDGEMAIVRSTGVEYVKLDGTPISKTPTTVAWDPVSAAKGGYKHFMHKEIFEQPRTTTDTLRGRVDAGRIELDGLTLS-DAEMQKLDCIYAVACGTAWHACLINKYFIETLARVRVEVDYGSEFRYRNPVMNERSLLLALTQSGETVDTLAAMAEAREQG-VKSVAILNAIGSQAGRLADGAIYIHSGPEISVASTKVFTGMLMAGYLFALRLAQARGTLTSAEREHIQALIEIPAKIDTMLKDTAIYDQLADLYHHSTDMLYLGRWVNAPIALEGALKMKEISYIHAEGYPAGEMKHGPIALIDERMPVICIATKDHVYEKMLSNVEQVIARGGKVIALVNPSDELVRSKADHVIEVPETTPLLAAVLNVVPMQLFSYAMAVRRGADVDQPRNLAKSVTVE
CGIFGYLGSKLAIPVVLDGLAKLEYRGYDSAGLASIH-LGDLFVRKTIGRVDELRHSLEQENIQSLLAIGHTRWATHGVPTVSNAHPHVDETCAVVHNGIIENFKELKSFLLSEGVSFSSDTDSEVIAQLFAYRYQTTADLIHSFSWTLSQLQGSFSCGLIHKDHPDVLLCAAQESPLILGLGEGENFIASDSRAFLKHTQSIQALASGELAIVGLHEVETYNFALKRISKPVRQVTYTDAGSDKQGYSYYMLKEIYEQPEVLERLVHKYLDPQGHISEKFLQGFP--LEDFDEISIVACGSSYHAGFLAKYIIESLVSIPVHVEVASEFRYRRAYIGQKTLAILISQSGETADTLAALKEFRRRQVSCVLGICNVEESALATGVDHCLFLEAGIEIGVASTKAFTAQLLLLILLGLKLTISKHTLSLTEHACGKGLLELPELCNRLLANE-NLHSWAHTYCNEDRFIFLGRRLMYPICMEAALKLKEIAYVEANCYPAGEMKHGPIALISKGSPVITFCGDSTVYEKMVGCIMEVKARQAHVIAVASEAQEDIAAVSDFQIYVPNSHSLASPILYTIVGQIMAYTMALKKGNEIDCPRNLAKSVTVE
CGIFGYLGSKLAIPVVLDGLAKLEYRGYDSAGLAAIT-SGQLFVRKTIGRVDELRNALETHQIQSSLAIGHTRWATHGVPTVNNAHPHVDETCAIVHNGIIENFKELKSLLLSEGISFSSDTDSEVIAQLFAFRYQATGDFVHSFSWTLSQLQGSFSCGLIHKDHPSVLLCASQESPLIIGLGDQERLIASDTRAFLKYTKNVQALASGELAIVSLNEVETYNFALKRIQKEVRQVTYTDADSDKQGYSYYMLKEIYEQPEVFERLLHKYLDPQGYIGEKFLEGFS--IEDFDEISIVACGSSYHAGLLAKYIVESLVSIPVHVEVASEFRYRRAYIGKKTLAILISQSGETADTLAALKEFRRRHVACVLGICNVEESALAMGVDHCLFLEAGIEIGVASTKAFTAQLLLLILFGLKLASVKRTLSLEERSCGKGLLELPVLCDLLLANE-GLRSWADNYCNEDRFIFLGRRLMYPICMEAALKLKEIAYVEANCYPAGEMKHGPIALISKGSLVITFCGDPIVYEKMVGCIMEVKARQAHVIAIASELQEDIAAVSDFHIYVPNSHPLVSPILYAVVGQIMAYTMALKKGNEIDRPRNLAKSVTVE
CGIFAYLNRRYILEVLFNGLRRLEYRGYDSAGISIDSSLSLDADTLSSTPLVAETDLNLEESFFVHAGIAHTRWATHGEPAPRNSHPQTSGEFLVVHNGVVTNYEVLKETLVRHGFTFESETDTEVIPKLAKFVFDKANE--EVVLEVMRHLEGAYALIFKSRHYPNELIACKRGSPLLLGVKPKEFFLSSDANAVVEHTKQVLVIEDGEVVHLKGKHSGALSRPS-SVQRALSILEMEVEQINKGSYEHYMQKEIHEQPESLTTTMRGRLIRGGSSKSKTVKDHLKTIRRSRRIVFIGCGTSYNAALAARPILEELSGIPVTMEVASDLLDRQGPIYREDTAVFVSQSGETADTLHALEYALENGAL-CVGITNTVGSAIARNTHCGVHINAGCEIGVASTKAYTSQIVVMAMLALAIGDDTSSSLGRRESIIDGLFDLPNKVREVLKLDQEMKDLAKLLIAEQSLLVFGRGYNYATALEGALKVKEVALMHSEGIIAGEMKHGPLALVDENLPIVVIATRDACFSKQQSVIQQLHARKGRLIMMCSKGAAVCPGGSCRVIEVPQVEDCLQPVINVVPLQLLAYHLTVLRGYNVDQPRNLAKSVTTQ
CGIIGVLTQKTDAEAVLEGIELLQNRGYDSAGIASIKAGETEFTIKKIDCIDVLKEVIPQKHKNSYIGIGHTRWATCGGKTDQNAHPHFDQRIMLCHNGTLDNFTDIRSELISQGIKLSSETDSELIAQLIALELKSDESLTKAVRRVIQKLQGQWGLVIIDKCNPESLIVARNGSPILVGIATDSIYVASEKIAFEKYTSNYILLQDGELMEFNLKNMSEFYKNNKD-RIQVIKEKNEVQIAPKSPYKHFFEQEIFEQPETLLKTFSNGARLLQENRPKLGGLEDNEKKKQQKKVIVACGSSYYAGVYANNFFKKLKCNSCQVIEASEFTVYDLPD-EDGGMICISQSGETADVRHCLQLAQEKGLF-TIGVVNTVGSQIATSVNCGVYVHCGREVAVAATKSFTSQCVSLIMIAAWISSVKELHDRVRPLLIQSLRSIPTHVGITLYQVKQVKPIAQHLASHDHIIILGKGSCSSIAKEGALKLKELTYIHAEAFSAGELKHGPLALINCETAVILIILDDEYYHDMSLALSEVHSRGAYTIVITNCLKKLAVDKVDASIQIEQ-KDMLSSLMCVLPLQLLTYEICTVLETNPDKPRNLAKCVTVK
CGIVGAVAERPVNKILVEGLKRLEYRGYDSAGVALCNA-GELTSVKAVGKVVNLEHALAASGVKGTTGIAHTRWATHGGVTEANAHPHLSNQLALVHNGIIENHEKLRTQLKAAGYEFLSDTDTEVMVHTIHQLRQSTDSLLAAVQQAVKLFEGAYGTVIFDKANQDEIIVARSGSPLVIGLGLGENFIASDQLALLAVTRSFIFLEEGDVARITRETVEIFDASGNAVERAVHESSITQDNSGKGDYRHYMLKEIYEQPVAVRNTLEGRLTDTGVALDAFGSNANDIFKDVKHVQIIACGTSYHSGMVARYWLEQYAGVSCNVEIASEFRYRSSYVHPNSLLVTISQSGETADTLAALRLAKEQGYMASMTICNVAGSSLVRESDLAFMTKAGTEIGVASTKAFTTQLVGLLMLTAAIAQEKGLE---QAHIVQAIKTLPNKLEEALGLAQSIEVLAEEFADKHHALFLGRGSQYPIAMEGALKLKEISYIHAEAYAAGELKHGPLALIDADMPIIVVAPNNELLEKLKSNVEEVRARGGIIYVFADSDSEFKSDATLRAVNVNHVEDIIAPVVYTIPLQLLSYYVAVIKGTDVDQPRNLAKSVTVE
CGIVGAVAERPVNKILVEGLKRLEYRGYDSAGVALLEGS-TLNTVKAVGKVVNVEAALEKAGVSGHTGIAHTRWATHGSVTEENAHPHVSNQLALVHNGIIENHASLRASLKEEGYEFLSETDTEVMVHLIHKLRKQHTTLLASVQAAVKQFEGAFGTVVFDKANDNEIIVARSGSPLVIGLGLGENFIASDQLALLPVTRSFIFLEEGDVARIRRDTVEIFDENGDAVEREVIESNITQDASGKGDYRHYMLKEIYEQPLAVRNTLEGRLNDDRVAIDAFGDSAQQIFKDVKHVQIIACGTSYHSGMVARYWLEQFAGVSCNVEIASEFRYRQSYVHENSLLVTISQSGETADTLAALRLAKEQGYMASMTICNVPGSSLVRESDLAFMTKAGAEIGVASTKAFTTQLVGLLMLTASIAQEKQLDQS---AIVDAIKVLPAKLEETLLLADGIADLAEEFADKHHSLFLGRGSQYPIAMEGALKLKEISYIHAEAYAAGELKHGPLALIDADMPIIVVAPNNELLEKLKSNVEEVRARGGIIYVFADKDSHFESDDTMRVINVNHTDDIIAPIVYTLPLQLLSYYVAVIKGTDVDQPRNLAKSVTVE
CGIVGAVAERPVNKILVEGLKRLEYRGYDSAGVALLDGN-TLKTVKAVGKVVNLESALEQSGVSGHTGIAHTRWATHGSVTEANAHPHVSSQLALVHNGIIENHVSLRAALKGDGYEFLSDTDTEVMVHLIHQLRQQHKTLLASVQAAVKQFEGAFGTVVFDKDNSNEIIVARSGSPLVIGLGLGENFIASDQLALLPVTRSFIFLEEGDVARITRDTVEIFDADGNAVEREVVESNITQDASGKGDYRHYMLKEIYEQPLAVRNTLEGRLNNDRVAIDAFGDSAQQIFKDVKHVQIIACGTSYHSGMVARYWLEQFAGVSCNVEIASEFRYRQSFVHEKSLLVTISQSGETADTLAALRLAKQQGYMASMTICNVPGSSLVRESDLAFMTKAGAEIGVASTKAFTTQLVGLLMLTASIAQEKGLDQS---AIVNAIKVLPAKLEETLQLADSIAELAEEFADKQHSLFLGRGSQYPIAMEGALKLKEISYIHAEAYAAGELKHGPLALIDADMPIIVVAPNNELLEKLKSNVEEVRARGGIIYVFADKDSHFESDNTMRVINVNHTDDIIAPIVYTLPLQLLSYYVAVIKGTDVDQPRNLAKSVTVE
---MAATARREVSEILLEGLRRLEYRGYDSAGMALIDNEQRLQLHKYQGKVAALEEAQTLNPILGCTGIAHTRWATHGQPSAANAHPHISGRIAVVHNGIIENHKALREELSDAGYDFVSATDTEVIVHLLHKSVSEGNTLLEAMRSTVSLLEGAYALAAIDTHSPEEVVAARSGSPLVVGVGIGEHFLASDTMALRQVTDRFIYLDEGDVVVCSAAGLAIYDDAGEPVQREMKKISGDVEDADLGDFEHYMLKEIYEQPHALAATFAKALDQK-VDDSVFGDAAAEVFAKTRAVQIVACGTSYHAGLVARYWLEDIAGIPCQVEVASEFRYRKRVAHPGTLLVTISQSGETADTLAALRHAEPGEFVASLVIANVDNSSLVRESDMAFLTRAGIEIGVASTKAFTTQLVAFLMLALVLGRHRGLSPEREQLLLDGLAQLPELVKQTLKIDPQIEAMSAAFIQKHHALFLGRGIQYPIAMEGALKLKEISYIHAEAYPAGELKHGPLALVDADMPIVAVAPNDDLLDKLKSNLEEVRSRGGELYVFADGSAGFKDEPGVHVLAMPHTPEILQPVIYTVALQLLAYHVALQKGTDVDKPRNLAKSVTVE
CGIIAAVGQRDVTEILLEGLRRLEYRGYDSAGVALLNDEGDLQSSKHSGKVAVLEEALATSPVMGVTGIAHTRWATHGAPNTVNAHPHISGRIALVHNGIIENHQSLRESLMSHGVTFASDTDTEVIVHLINAEMENQPSLLKAVQQVLPRLEGAYALAVLDAQTPGLLVVARAGSPLVLGVGMGESYAGSDTLALRPVTDRFVYLEEGDTAELIAGSYTIYSHDGHVVEREITRLEASDDNGGLGDYEHYMLKEIYEQPARLQDTVSIDWRSDDC----FGANTRELLSRVESIQIIACGTSYHAGLIARHWIEGIAGLTCQVEVASEYRYRKSVMRPGTLVVCISQSGETADTLAALKHASNDNVVARLALCNVDHSAIVRASELAILTRAGAEIGVASTKAFTTQLAALMLLSGKLAEINNRADFKREALDAALLSLPSDVKTILGKEKAIQKMAVHFASKHHALFLGRGINNPVAMEGALKLKEISYIHAEAYAAGELKHGPLALVDADMPVVAVAPNNDLLEKLRSNLEEVRARGGELFVFADEASGFEAGPGLHVFQVPHCADWTVPIVYSVVLQLLAYHVALVKGTDVDKPRNLAKSVTVE
CGIVGAVSHRNIVPVLIEGLRRLEYRGYDSCGVAVV-RDGILERARTVSRVAELDAQTQSSGLAGHIGIAHTRWATHGKPDTVNAHPHFSETIALVHNGIIENYEPLRDELRAVGYGFESQTDTEVVAHLIHQAYTTRGDLFGAVRAVTKRLHGAYAIAVVAKDQPDVVVGARAGSPLVVALGEDESFLASDALAVAGTANRIIYLEEGDVVEISRGGARIRDVHDHEVEREARVVEAHAAAVELGPYRHFMQKEIFEQPRALGDTLEGISA---ITPELFGENAAQVFSEIDSVLILACGTSYYSGCTAKYWLESIAKIPTQVEVASEYRYRDTVPNPRALVVVISQSGETADTMAALRHARSLGHTHTLAVCNVATSAMVRETELSFLTRAGTEIGVASTKAFTTQLAALYMLTLALAKVRGLTDAQEAEALTNLRHLPAALHGVLALEPQIIAWSEDFARRENALFLGRGLHYPIALEGALKLKEISYIHAEAYPAGELKHGPLALVTEAMPVVTVAPNDALLEKLKSNIQEVRARGGRLYVFADSDTHIQSSDGIQVIRLPEHYGALSPILHVVPLQLLAYHTACARGTDVDKPRNLAKSVTVE
CGIIGIIGRDDVAERLVDGLKRLEYRGYDSAGVATIH-DGAIERRRAEGKLNNLVKELVAEPLPGTTGIAHTRWATHGAPTTSNAHPHATAQVALVHNGIIENFKPLREELVARGRVFDSQTDTEVVAHLVSEQVEQGASPTDAVRAILPRLHGAFALAIAFREHPDLLIGARLGSPLVVGYGEGETFLGSDALALAPLTQRIAYLEEGDWVVITRDGAEIFDKDNNPVDRPVTISGVSGAMIDKGNHRHFMQKEIYEQPVVVAQTLRSYLRRMENQIA--MPDMDFDLGQVKRITIVACGTSFYAGLVAKYWIEKFARVPVDIDVASEFRYREPVLESGGLALFISQSGETADTLAALRHARAEGQI-IAVVVNVPTSSMAREADLLLPTHAGPEIGVASTKAFTCQLAVLAALAANLARAKGLTAVEEADIVWHLSEAPAALNQALARDGQIEAMAHLIAPARDVLYLGRGPDYPMALEGALKLKEISYIHAEGYAAGEMKHGPIALIDDAVPVIVIAPSGPLFEKTVSNMAEVQARGGKVVLISDADGIAIAGEGMATIEMPQVHPLIAPLVYAVPVQLLAYHVAVAKGTDVDQPRNLAKSVTVE
CGIVGAVSTRNIVPVLIEGLRRLEYRGYDSCGVAVV-RDNAVERARTVSRVADLDAQTQASGLAGTTGVAHTRWATHGKPDTVNAHPHLSETIALVHNGIIENYEPLREELRAVGYGFESQTDTEVVAHLIHQASATRGDLFASVRAVTKRLHGAYAIAVFAKDQPERVVGARAGSPLVVALGDGEAFLASDALAVAGTANRIIYLEEGDVVEVTRDGVTIHDGHDHPVEREVRVVEAHAATVDLGPYRHFMQKEIFEQPRALGDTLEGV---DGISPALFGDRAAEVFPEIDSVLILACGTSYYSGCTAKYWLESIAKIPTQVEVASEYRYRDTVPNPRALVVVISQSGETADTMAALRHARALGHTHTLSICNVATSAMVRETEMRFLTRAGTEIGVASTKAFTTQLAALYMLTLALAKVRGFSEEAEAKDMANLRHLPAALHGVLALEPQIIAWSEDFARRENALFLGRGMHYPIALEGALKLKEISYIHAEAYPAGELKHGPLALVTEAMPVVTVAPNDALLEKLKSNIQEVRARGGRLYVFADSDTHIQSTDGIQVIRMPEHYGALSPILHVVPLQLLAYHTACARGTDVDKPRNLAKSVTVE
CGIVGAVDRRDVTSTLTEGLRRLEYRGYDSCGIAVLQ-QGALRRVRSVARVASLAAEVAEANLSGMIGIAHTRWATHGAPVTRNAHPIFSSEIAIVHNGIIENHEALREELGVLGYVFESDTDTEVVAHLIHHAWKKQGDLLSAVRHALERLHGAYAIAVFASSDPGRVIGARAGSPLVVGLGEQGNYLASDVMALAGTVENFIYLEEGDIAELTLDGVRVVDRAGHAVQREIKLQRSSTSAVELGPYRHYMHKEIFEQPSVIADAIENVHT---ITADLFGAGARHAFREIDSLLIVACGTSYYAGMTAKYWFESLAKVPAQVEVASEYRYRSSVASPNTLVVVVSQSGETADTLAALKHAQSQGHRHTLAICNVASSTMMRQAQFQHLTSAGPEIGVASTKAFTTQLVALFLLALTLSKQRGLPAAQEAAFLDQLHRLPAKLNSVLALETQIVAWAEAFARTEHALFLGRGLHYPIALEGALKLKEISYVHAEAYPAGELKHGPLALVTSQMPVVTVAPNDALLDKLKSNMQEVRARSGQLYVFADADSRIASGDGLRVIRMPEHYGSLSPILHVVPLQLLAYHTACARGTDVDKPRNLAKSVTVE
CGIIGIIGKDQVAERLVDGLRRMEYRGYDSAGVCTVE-GGQLIRRRAEGKLANLVKELAGNPAPGTVGIAHTRWATHGAPTTSNAHPHATAEVALVHNGIIENFKPLREGLQARGRTFESETDTEVVAHLVSEQVEAGKSPTEAVQAILPALRGAFALAIAFRQHPDLLIGARLGSPLVVGYGEGETFLGSDALALAPLTQRIAYLDEGDWVVITRDGAQIFDSENNPVEREVTTSGVTAAAVEKGNYRHFMQKEIFEQPTVVAQTLSSYIR--PLEQTVALPQMDFDLSAIDRITIVACGTSFYAGMVAKYWFETFARVPVDIDVASEFRYRDPVLQPGGLALFISQSGETADTLAALRHCKANG-QTIAVVVNVPTSSMAREADLLLPTHAGPEIGVASTKAFTCQLAVLAALAAHLALKKGLSAAEEREIVKHLVEAPAALNAALAHDEDIAAMAHLIAPARDVLYLGRGPDYPLALEGALKLKEISYIHAEGYASGEMKHGPIALIDEAVPVIVLAPSGPLFEKTVSNMQEVMARGGKVVLISDADGIAEAGDGMATIEMPKVHPLIAPLVYAVPVQLLAYHVAVAKGTDVDQPRNLAKSVTVE
CGIVGAVSNRNIVPVLVQGLARLEYRGYDSCGVAVY--ANGLQRARSTARVAELAEQVNASHLEGSTGIAHTRWATHGAPLVHNAHPHFSHRIALVHNGIIENHDQLRTLLQAKGYVFQSQTDTEVIAHLIDS--RYDGDLFEAVKAALEQLRGAYAIAVFCKDEPQRLVGARAGSPLILGVGRQEHFLASDAMALAGVTDQIVYLEEGDIVDIQLGKYWLFDRLGKPVQRPIKTVHAHSGAAELGPYRHFMQKEIFEQPRAIADTLQGVDGFDQQMNHAPGSNAAHVFKEIDSVLILACGTSYYSGCTAKYWLESIAKIPTQVEVASEYRYRESVPNPRTLVVTITQSGETADTLAALRHAQGLGMTHTLTICNVATSAMVRECELTYITRAGIEIGVASTKAFTAQLAGLFLLTLALAQAKGLSEAEETRHLIAMRHLPAALQAVLALEPQVIAWSEDFAKKENALFLGRGLHYPIALEGALKLKEISYIHAEAYPAGELKHGPLALVTSAMPVVTVAPNDALLEKLKSNMHEVRARGGVLYVLADADSHIESGEGIHVIRMPEHYGELSPLLHVVPLQLLAYHTACARGTDVDKPRNLAKSVTVE
CGIIGIVGREAVAERLVDGLRRMEYRGYDSAGVCTIH-EGDLVRRRAEGKLNNLVAELVNNPAPGEIGIAHTRWATHGAPTANNAHPHATDKVAIVHNGIIENYKELRAEVKAAGRTMESDTDSEVVAHLLTLRLENGETPHEAVANMLPRLRGAFALAIAFRDYPDMLIGARRGSPLVVGYGEGENYIGSDALALAPLTQQISYLEEGDWVEVTREGAKIFDEENQEVTREVRTSGASAAATEKGNYRHFMQKEIFEQPTVVAQTLSSYLRRE--DVSVALPQLDFDISSIRRVTIVACGTSYYAGMVAKYWFEQFARVPVDIDVASEFRYREPVLEDGGLSLFISQSGETADTLAALRHCKEAG-QTIAAVVNVPTSTMAREADLLLPTHAGPEIGVASTKAFTCQLAVLAALAAHMAVKKGLMSREEYEVVKHLLEAPACLNAALDHDEDIAAMAHLIAPARDVLYLGRGPDYPLALEGALKLKEISYIHAEGYASGEMKHGPIALIDDDVPVIVLAPSGPLFEKSISNMEEVRARGGQIVLISDAEGLEDAGEGLATIEMPKVHPLIAPLVYAIPVQLLAYHVACVKGTDVDQPRNLAKSVTVE
CGIIGILGKEDVAGRLLEGLRRLEYRGYDSAGICTIH-DGALDRRRAEGKLDNLAKKLAAEALPGVIGIAHTRWATHGAPTQDNAHPHATGEVALVHNGIIENFKPLRDELIAKGRTFESQTDTEVVAHLISADVEAGMDPVEAVRTNLKRLHGAFALAILFRQNPDMLIGARLGSPLVVGYGEGETYLGSDALALAPLTQKIAYLEEGDWVVITREKTQIYDRDDQPVERAVVHSGVSSLSIDKGNHRHFMLKEIYEQPIVVAQTLKSYVRRLEEQVSLPIPDFD--LGAIRRVSIVACGTSFYAGMVAKYWFEQFARVPVDLDVASEFRYREPVMEDGGLALFISQSGETADTLAALRHARSEG-QKIAVVVNVPTSTMAREADLLLPTHAGPEIGVASTKAFTCQLAVLAALAANLARAKGLDAKAEKEIVRHLSEAPAAINGALAYDESIEAMASVIAGARDVLYLGRGPDYPLALEGALKLKEISYIHAEGYAAGEMKHGPIALIDENVPVIVIAPSGPLFDKTVSNMQEVQARGGKVVLISDYDGIQAAGENMATITMPKVHPLIAPIVYAIPVQLLAYHVAVAKGTDVDQPRNLAKSVTVE
CGIIGIVGKEQVADRLVDGLRRMEYRGYDSAGVCTVE-GGRLIRRRAEGKLNNLVAELVRNPASGLIGIAHTRWATHGAPTTSNAHPHATDEVALVHNGIIENFKPLREALIARGRRFESETDTEVIAHLVSEQVEAGLSPQDAVKAVLPQLRGAFAIAVAFRSHDDMLIGARLGSPLVVGYGEGETYLGSDAIALAPLTQRIAYLEEGDWVVVKREGAQIFDAENKPVTRPIVASGATAAAIEKGNYRHFMQKEIFEQPAVVAQTLRSYLR--RVEQTVALPQIDFDLASINRVTIVACGTSYYAGMVAKYWFEQFARLPVDIDVASEFRYRDPVLEPGGLALFISQSGETADTLAALRHCKAAG-QTIAVVVNVPTSSMAREADLLLPTHAGPEIGVASTKAFTCQLAVLAALAAHLAVKRGLTREEEAAIVEQLVETPAALNAALSHDEEIAGMAHLIAPARDVLYLGRGPDYPLALEGALKLKEISYIHAEGYASGEMKHGPIALIDEAVPVIVLAPSGPLFEKTVSNMQEVRARGGKIVLISDAEGLAEAGEGLATIEMPKVHPLIAPLVYAVPVQLLAYHVAVAKGTDVDQPRNLAKSVTVE
CGIIGIIGVKDVVPSLMEGLRRLEYRGYDSTGIATL-VDGVIDRRRAQGKLGNLEKRLVEAPLAGIIGIGHTRWATHGVPNEVNAHPHASAKVAVVHNGIIENFVALRDRLLAKGHVFATATDTEAVVHLITEYLDEGLSPEEAVGKAIGELEGAFALVILIAGEENLLFAARKGSPLAVGYGDGEMFLGSDALTLAPLTRRIAYLEDGDWVRVTREGAVFRDVSGAIVERKIHLSSVSGAMIGKGGHRHYMLKEIYEQPQVIGDTLNAMFN--PVERTITLPPLPFALDDVERVTLIACGTSSYAAMVARYWIESIARVPVDLDVGSEFRYRDPPLQAGGLALFISQSGETADTLAALRHCKAKG-LRCLSIVNVAESTMARESDAVLTTLAGPEIGVASTKAFTTQLVVLACLTIALARAKGLDADGEARLSKGLTEVPARAAEILKYDEDLRAIAQTVAEARDVLYLGRGTAFPIALEGALKLKEISYIHAEGYAAGEMKHGPIALIDETVPVIVIAPSDGLFDKTASNVQEVVARGGKVIFLSDSEGNRLGVTPAFSVVLPAVDPFVAPILYAIPVQLLAYHVAVIKGTDVDQPRNLAKSVTVE
CGIVGIIGKVEAAPLLVEGLRRLEYRGYDSAGIATL-VDGQIERRRAEGKLANLEALLKTRPVGGLIGIGHTRWATHGVPNERNAHPHATKRVAVVHNGIIENFHELKAELSAKGQVFESDTDTEAVAQLIDYHLAQGMGAEDATAKALERLQGAFALGIVFAGRPDMMIAARQGSPLAIGYGAGEMYLGSDALALAPLTQKIAYLNDGDWAVLTAETVVIRDRTGATVTREVRQTQFSGAMIGKGEHRHFMLKEIFEQPEVVSNALNTMLNPADRTIT--LPRLPFDLAAVKRVRIIACGTSFYAGSVAKYWIEKLARLPVEVDIASEFRYRCPPMEADGLAIFISQSGETADTLAALRYCREHG-QHTLSLVNVPESTIARESEAALLTMAGPEIGVASTKAFTTQLTVLACLAIGMGRATGLSAEAEADICRSLSEIPARIAEVLRRDDDIRVIAQGIAEARDVLYLGRGTGYPIALEGALKLKEISYIHAEAYAAGELKHGPIALIDDSVPVIVICPTDELYEKTASNVQEVVARGGRVVFFSDREGDRLSAKVFSSMALPSVDPVVAPILYAIPVQLLAYHVAVAKGTDVDQPRNLAKSVTVE
CGIIGIVGKEEVADRLVDGLRRMEYRGYDSAGVCTI-ADGTLIRRRAQGKLQNLVAELAKAPAPGDIGIAHTRWATHGAPTAENAHPHATDEVALVHNGIIENFKPLKAELTEGGRSLTSDTDSEVVAHLVSAEVERGASPEEAIKTVLPRLRGAFALAIAFRQRPDMLIGARLGSPLVVGYGEGETYLGSDALALAPLTQKIAYLEEGDWVVITRDGAQIYDAENTPVERETVTSGASAAAVEKGNYRHFMQKEIFEQPTVVAQTLNSYVR--QADESVALPQIDFDLTAIKRITIVACGTSFYAGMVAKYWFETFARVPVDIDVASEFRYREPVLEDGGLAIFISQSGETADTLAALRHCKENG-QTIAAVVNVPTSTMAREADLLLPTHAGPEIGVASTKAFTCQLAVLAAVAAHMAVKKGKMSREEQEVVRHLLEAPACLNAALDHDDDIAAMAPLIAPARDVLYLGRGQDYPLAMEGALKLKEISYIHAEGYASGEMKHGPIALIDEAVPVIVLAPSGPLFEKTVSNMQEVSARGGKIVLISDAEGLAEAGDGLATIEMPKVHPLIAPLVYAVPVQLLAYHVAVVKGTDVDQPRNLAKSVTVE
CGIVGASGLNNQVPQLVNALSRLEYRGYDSCGIAVL-RDGRLRSERTLRRVADLQDRVLTLGLEAQTCIAHTRWATHGAPSEKNAHPIVSRTIAVVHNGIIENHDTLRAELRQRGYEFRGETDTEVIAHLVHSLYR--GDLFDAVRRAVKRLHGAYAIAVLSAHEPQRLVAARAGSPLVIGIGATQNYLASDCAALGELTDRFVYLEDGDVALITPDRIDVVDALGEEARRPLCEVRARDSDAALGPYQHFMQKEIFEQPKAIENTLEG-IEEISPALFDAHADTRALLSKVKSVLLLGCGTSYYAGLTAKYWLESIAGVPAQVEIASEYRYRDAVADPRTLVVGISQSGETADTIGALERARTTGQDLSMAICNVATSTIARNSPLRFLTRAGAELGVASTKAFTTQLVALYLLTLTLAQMRGLDPEQAAQRLRELHALPARIGHALALETQIMGWADKFAKSENALFLGRGIHYPIAMEGALKLKEVSYIHAEGYPAGELKHGPLALVTSAMPVVTIAPDDRLFQKLKSNMAEVRARGGRLYVLAGDQLELEADRDTHLIRVRESGDALSPIVNVIPLQLLAYHVGCARGADVDKPRNLAKSVTVE
CGIVGILGQGPVAEDVIDALKRLEYRGYDSAGIATLE-HGHLAICRAEGKLRNLDQKLARHPLAGHSAIGHTRWATHGKPSERNAHPHSGKKVAVVHNGIIENFRELKDELIAGGAHFLSETDTEVVALLVDRELRAGRSPVEAVGKVLPRLRGAFALAFLFDGEDDLLIAARKGSPLAIGYGKGTMYLGSDAIALGSFTDEIVYLEEGDWAVITRAGAEIRDLTGAVVKRPMVKVPAGAMLVDKGNHRHFMAKEIYEQPEVIPHTFGHYIDPTKETV--VLPELPLDLGSVTHISITACGTALYAGAVAEYWFERFARVPVSIDIASEFRYRETPLQPGGITIVISQSGETADTLASLRYAKELG-QKVVAVVNVPTSTIAREADVVLPTLAGVEIGVASTKAFTCQLATLACLAVATGRAKGVLTSDEHRLVRAMMEVPRLMTEALKLSPEIELLSRTLAKAQDVLYLGRGTNYPLALEGALKLKEISYIHAEGYAAGELKHGPIALIDEKMPVVVIAPYDRVFEKTVSNMEEVAARGGRIILVTDQKADLANVTAMQKLILPEMPATIAPLIYSIPVQLIAYHTAVLMGTDVDQPRNLAKSVTVE
CGIVGIIGTKPVAPIILEALKRLEYRGYDSAGIATL-SGGEIIRRRAEGKLANLERALDDNPLDGIIGIGHTRWATHGAPVERNAHPHVTDRVAIVHNGIIENFRELRERLTAGGAIFTTETDSEVIAHLVTHYLDQGISPREAASAALTELEGAFALGIIFRGEEDLIIGARRGPPLAVGYGDDAMYLGSDAFALAPMTSRVSFLEDGDRVEITRTSVAVFDVHGQPVKRPIRIADVSAALVDKGNHRHFMAKEIFEQPEVIGHTLSEYVNPLDDTIRNTDLPVD--LASVPRITIVACGTAYYAGLVAKYWFERYARVSVEVDIASEFRYRDAALTEGGLAIFISQSGETADTLAALQYCRAQG-QKILSVVNVTESSIARASDAILPTFAGPEIGVASTKAFTCQLTTLAVLAIRTGIARGADKTDEARLVRTLMEIPRHVAEALASDEHIQTLSADLAKARDVLYLGRGHNYPIALEGALKLKEISYIHAEGYAAGELKHGPIALIDEEVPVVVISPVDELFDKTISNMQEVIARGGRVVLISDKAGIARAGDGLAEIEVPPVDPLIAPIVNAIPVQLLAYHTAVSKGTDVDQPRNLAKSVTVE
CGIVGASGLNNQVPQLVNALSRLEYRGYDSCGIAVQD-DGRLRSERTLRRVTDLQARVLTLGLEAQTCIAHTRWATHGAPSEMNAHPIMSGTIAVVHNGIIENHDALRVELRERGYTFRGQTDTEVIAHLIHSLYRD--DLFDAVMRAVKRLHGAYAIAVLSAREPQRLVAARAGSPLVIGIGAEQNYLASDCAALGDLTDRFVYLEDGDVALITPDRIAVVDSVGHEAQRPLCQVKAREGDAALGPYQHFMQKEIFEQPKAIDSTLDG-IDTISPALFDATDGTRALLSKVRSVLLLGCGTSYYAGLTAKYWLEAIAGVPAQVEIASEFRYRDTVADPRTLVVGISQSGETADTIGAIERARDMGQELSMAICNVATSTIARNAPLRFLTRAGIELGVASTKAFTTQLVALFVLTLTLAQLRGLDAKQVALHLKQLHALPERIGHALALETQIMGWAAKFARTENALFLGRGIHFPIAMEGALKLKEVSYIHAEGYAAGELKHGPLALVTSAMPVVTIAPDDRLFQKLKSNMAEVRARGGRLYVLAGDQLGIDADRDTHLIRVRESGDLLSPIVNVIPLQLLAYHVGCTRGADVDKPRNLAKSVTVE
CGIVGASGLNNQVPQLVKALSRLEYRGYDSCGIAVL-RDGRLRSERTLRRVADLQDRVLTLGLEGQTGIAHTRWATHGAPSEMNAHPIMSGTIAVVHNGIIENHDTLRAELRQRGYTFRGETDTEVIAHLIHSVYRD--DLLDAVRRAVKRLHGAYAIAVLSACEPQRLVAARAGSPLVIGIGADQNYLASDCAALGELTDRFVYLEDGDVALITPERIAVVDSIGSDAQRPLCVVRARDHDAALGPYRHFMQKEIFEQPKAIAATLDG-VDTVSPALFGDDETARALLSKTRSVLLLGCGTSYYAGLTAKHWLEGIAGIRAQVEIASEYRYRETVPDPHTLVVGISQSGETADTIGAIEYARAMGQHLSMAICNVATSSIARTAPLCFLTRAGIELGVASTKAFTTQLVALFLLTLTLARQRGLDDAQVALHLNGLRALPARIGHALALETQIMGWAAKFARADHALFLGRGMHYPIALEGALKLKEVSYVHAEGYPAGELKHGPLALVTSAMPVVTIAPDDRLFQKLKSNMAEVRARGGRLYVLAGQHLGIDADRDTHVIRVRESGDALSPIVNVIALQLLAYHVGCARGADVDKPRNLAKSVTVE
CGIIGIIGREDLSERLFQGLRRLEYRGYDSAGMCTIH-DGKLDRRRAEGKLDNLGRVLANDPLPGKIGIAHTRWATHGAPTVANAHPHIAGDVAVVHNGIIENFKTLRDELLERGHHFESETDTEVVAHLLDEQMQAGKDPRHAVSKVLKKLRGAFALAILFKNYPDLLIGARLGSPLVVGYGDGENYLGSDALALAPLTQKISYLEEGDWVVLTREGIEVHDIEDRIVERPVVLSGASGLMVEKGNYRHFMQKEIFEQPVVVAQTLQSYLRPVEGQVA--LPDPDFDLSQIKRVTIVACGTSYYAGMVARYWIERFARVPVEIEAASEYRYREPVMEEGGLSLFISQSGETADTLAALRHARAGG-QKIAVVVNVPTSSMAREADLLLPTHAGPEIGVASTKAFTCQLAVLAALATHIARVKGLTQQEEQDIVRHLAEAPAALNAALAFNDTIENVATAIAPARDVLYIGRGPDYPLAMEGALKLKEISYIHAEGYAAGEMKHGPIALIDDKVPIIVLAPSGPLFEKTVSNMQEMQARGGKVILISDEKGIQEAGDNLATLTMPKVHPLIAPIVYAIPVQLLAYHVAVIKGTDVDQPRNLAKSVTVE
CGIVGIIGKDLVAPHLVEGLKRLEYRGYDSAGIATL-VAGKIERRRAEGKLINLERLLVTQPLGGIIGIGHTRWATHGVPTERNAHPHATARVAVVHNGIIENYAELKAELTACGHVFESDTDTEAVAQLIDFYLGQGKSPEDATSAALKRLHGAFALGIIFADRPDLLIAAREGSPLAIGYGDGEMFLGSDALALAPLTQKISYLADGDWAVLTPSSVVIRDREDKVVKREVRLTQLSGALIGKGQHRHFMIKEIYEQPQVIGDTLNTMLNPASRTIT--LPDLPFDLASVKRVTIVACGTSYYAGSVAKYWIEKLARVPVEVEIASEFRYRQPVLVPGDMAVFISQSGETADTLAALRYCRDAG-LHTVALVNVAESTIAREATTALLTQAGPEIGVASTKAFTTQLVVLACLAMGMARANRLDAVEEARLSQALAEVPARIAEMLRGEDKIRQIAEDVAQARDVLYLGRGPCYPIALEGALKLKEVSYIHAEGYAAGELKHGPIALIDDHVPVVVLCPSDDLYDKTASNVQEVIARGAKVIFISDAEGLSLAVKPMASFQMPPVDPFVAPILYAVPVQVLAYHVALARGTDVDQPRNLAKSVTVE
CGIIGIVSTNEVSDRLVDGLRRMEYRGYDSAGICTLF-EDTMIRRRAEGKLNNLVEVLKNDPAQGTTGIAHTRWATHGAPTAANAHPHATGEVAIVHNGIIENFKELRAEMADAGREFESETDSEVVAHLISQQIERGLDPLDAVREVLPRLRGAFALAITFRQYPDLLVGARLGSPLVVGYGEDEMFLGSDALALAPLTQQISYLKEGDWVVVGRTSAQVFDREGNPVEREIQTSGASAAATEKGNYRHFMQKEIFEQPTVVAQTLGSYLRRE--DVSVALPQFDVDISAISRLTIVACGTSYYAGLVAKYWFEQFARVPVDIDVASEFRYREPVLEDGGLALFISQSGETADTLAALRHCKENKQV-IAVVVNVPTSTMAREADILLPTHAGPEIGVASTKAFTCQLAVLAALAAHVAVKKGRSREEEREIVKHLLEAPACLNEALNHDDDIAAMAPLIAPARDVLYLGRGQDYPLALEGALKLKEISYIHAEGYASGEMKHGPIALIDDDVPVVVIAPSGPLFEKTVSNMEEVRARGGKVVLISDAKGITEAGEGLATIEMPVVHPLIAPLVYAIPVQLLAYHVAVVKGTDVDQPRNLAKSVTVE
CGIVGIVGTQPVAERLVDALKRLEYRGYDSAGVATID-NGAMDRRRAEGKLFNLEKLVSEKPLPGVVGIAHTRWATHGVPNEINAHPHFVDGVAVVHNGIIENFSELREELSAEGATFTTQTDTEVVAQLLAKYTREGLGHREAMLKMLNHVTGAYALVVMFQDDPGTLLSARSGPPLAVGYGRGEMFLGSDAIALSPFTNEITYLVDGDCAIVTRDGAEIIDFSGKPVKRERQISQATAFVVDKGNHRHFMEKEIYEQPEVISHALSHYVDFATRTVKDADKAID--FASLSGLAISACGTAYLSGLIGKYWFERYARLPVEIDVASEFRYREIPLVPTQAALFISQSGETADTLAALRYCQQEG-LKIGAVVNTRESTMARESDAIFPILAGPEIGVASTKAFTCQLAVLASLAVAAGKARGLKPGEEKQLVQQLIEMPRIMSKVLNVQPQIEALSRDLSRFKDVLYLGRGTSFPLALEGALKLKEISYIHAEGYAAGELKHGPIALIDENMPVIVIAPHDRFFEKTVSNMQEVAARGGRIIFITDEKGAAASKETMATITLPNVDELIAPMVFSLPIQLLAYHTAVFMGTDVDQPRNLAKSVTVE
CGIVGVLGDHEAAPLLVEALKRLEYRGYDSAGIATIN-DGRLDRRRAVGKLVNLADLLVHNPLAGKAGIGHTRWATHGAPTEANAHPHRSGPVAVVHNGIIENFRALRAELASHGIAHETETDTETVALLAHHFMQQGMGPVEAARATIARLEGAYALCFLFEGEADLLVAARRGSPLAVGHGDGEMFVGSDAIALAPMTDRITYLEEGDIAVVTRDSLVITDVNGHLANRPIKTIEIEAARVDKAGHRHFMAKEIAEQPSVIGAALGHYLSSDGTRLT--LPEGVPDFAKVERLTLVACGTAYYACLTAKYWFEQLARLPVEVDIASEFRYREPPVSPGTTALFVSQSGETADTLAALRYMQGRAA-KIVSVVNVPESSIARESDLALSIHAGAEIGVASTKAFTCQLTVLLLLALKAAQDRGHGAERLADLLSGLRALPATFNTAMERNEQIRAIARQLATAPSALFLGRGLMYPLALEGALKLKEISYIHAEAYASGELKHGPIALIDETMPVVVMAPCDALFDKTVSNMQEVMARGGRILLVSDARGVTQAGDCVQTITLPDTDPILAPILYALPAQLIAYHTAVAKGTDVDQPRNLAKSVTVE
CGIIGIIGNNEVAPLLVDALKRLEYRGYDSAGIATLQ-NGRLDRRRAEGKLVNLEKRLAGEPLPGIIGIGHTRWATHGKPVERNAHPHITERLAVVHNGIIENFAELRTMLEAEGYKFQTETDTEAVAHLVTRELVKGKSPVEAVRDSLPMLHGAFALAFLFEGDEELLIGARQGPPLAVGYGEGEMFLGSDAIALSPFTDTIAYLEDGDWAVLTRKGVTVYDENNSEVERPIQKTQTANMLVSKGNHRHFMQKEMFEQPEVISHTLANYLDFTTGKVRQEAIDID--FSKIDRLTISACGTAYYAASVGKYWFEQIARLPVDSDIASEFRYREMPLSKDSLAMFVSQSGETADTLASLRYCKSQG-LKIAAVVNVTGSTIARESDAVFPTLAGPEIGVASTKAFTCQLSAMASLAIAAAKSRGADDKREQELVRQLSEAPRFINQVLKLEDQIAAVCHELAKVNHVLYLGRGTSFPLAMEGALKLKEISYIHAEGYAAGELKHGPIALIDETMPVIVIAPSDRLYEKTVSNMQEVAARGGRIILITDKKAEAASIDTMATIILPDVPEFITPLVYALPIQMLAYHTAVLMGTDVDQPRNLAKSVTVE
CGIVGIVGRRSVSQRLLEALKRLEYRGYDSAGLATI-SEGTLVRCRAQGKLVNLEMRMREQPLNGIIGIGHTRWATHGAPTERNAHPHMVDGIAVVHNGIIENFAELKAALEETGANFETDTDSEVVAHLLAKYRREGMNSREAMYEMLKRLRGAFCLAILLQDDPSTIMAARNGPPLAIGRGDGEMFIGSDPITLAPFTNEVTYLIDGDWAIVGNTDVSIFDARGNAVTRPRCTSTASADRVTKGHYSHFMEKEIHEQPDVIGRALARYVDSSSDLVAPLSTGID--FAKVASLMISACGTAYLAGLVGKYWFERYARLPVEIDVASEFRYREIPLSPHAAALFISQSGETADTLASLRYCKGHG-LKVGAVVNTSESTIAREADTIFPILAGPEIGVASTKAFTCQLTVLAALALAAGKARGLTADQERQLVKRLIDMPSIVREVLQNQSQIQLLSRELSESPHVLFIGRGTSFPLAMEGALKLKEISYIHAEGYAAGELKHGPIALVDKNVPVIIIAPYDQVFEKTVSNMQEVAARGGQIILITDERGAASSKETMHTIVLPHVDEIVAPIIFALPLQLIAYHVAVFKGTDIDQPRNLAKSVTVE
CGIVGVLGNHEAAPLLVEALKRLEYRGYDSAGIATVH-GGHLDRRRAVGKLVNLSDLLVHQPLAGKAGIGHTRWATHGAPTEANAHPHRSGPVSVVHNGIIENFRTLRTELAAAGIGHKTDTDTETVALLTHHYMTQGMDPVTAARTTIARLEGAYALCFLFEGEPDLLVAARRGSPLAIGHGTGEMFVGSDAIALAPMTDRITYLEEGDIAVLTRTSLTITDRHGHLANRPIKTIEIDSTRVDKAGHRHFMAKEITEQPSVIGAALGHYLSSDGTRIT--LPEGLPDFAGIERLTMVACGTAHYACLTAKYWFEQLARLPVEVDIASEFRYREPPVTPGTVALFVSQSGETADTLAALRYATGRAEQ-IISVINVSESSIARESDLALSIHAGAEIGVASTKAFTCQLTVLLLLALKAAQDRGIEPERLVDLLSALRALPATLNTAMGCNAEIQTVARQLATSPSALFLGRGLMYPLALEGALKLKEISYIHAEAYASGELKHGPIALIDDTMPVIVMAPCDALFDKTVSNMQEVMARGGRILLVSDARGVAEAGDGVQAITMPATDPILTPILYALPAQLLAYHTAIAKGTDVDQPRNLAKSVTVE
CGIIGYLGSHEAAPFLVEALKRLEYRGYDSAGIATVH-DGALDRRRAVGKLVNLSDLLVHDPLPGKSGIGHTRWATHGEPSTRNAHPHRAGHVAVVHNGIIENFRQLRAELCELGAEIQTETDTETIALMVDHYVQQGDSPRAAVERILDRLEGAFALAFLFEDEEDLIIAARKGSPLAIGHGYGENYVGSDAIALAPLTDRITYLEEGDMAIVTRTSVEIRDSEGQLANREMHEIQKDRARVDKGGYKHFMAKEIAEQPQVISEAVGHYFGSSGHEIR--LPSDQLDFTGLDRVVLVACGTAYYACLTAKYWIERLAGLPVEVDVASEFRYREPPIGENTLALFVSQSGETADTLAALRYCRDKAR-RIVAVVNVPESSIARESDVALPILAGTEIGVASTKAFSCQLTVLLTVAMEAARQRGLSEERQADIVAALRGLPARINLALDFEEVTERVAHELAEARDVLFLGRGQMYPLALEGALKMKEISYIHAEAYASGELKHGPIALIDPNVPVVVMAPRDALFDKTVSNMQEVMARGGKVLLISDRKGIETAGDGIRSVEMPEVDTLLAPILYAIPAQQLAYHTAVAKGTDVDQPRNLAKSVTVE
CGIVGIIGQTPVAPLIVDALKRLEYRGYDSAGVATVE-HGRLARRRAEGKLINLEKRLDEEPLGGLIGIGHTRWATHGVPNETNAHPHFSGDVAVVHNGIIENFAELRDELIADGFTFASQTDTEVVAHLIERELRRGKKPKDAAFTALRHLRGAFALAVLFQGDEDMIVGARNGPPLAVGHGEGEMFLGSDAIALAPFTDAITYLEDGDWVVVRRSGMEIFDMEGNPVERKRQQSIGTSFLVDKGNHRHFMEKEIHEQPEVISHTLAHYLDFVSGGVKPFETPFD--LARVDRLEVSACGTAYLAGLIGKYWLERYARLPVDIDIASEFRYREMPLSKGSAALFVSQSGETADTLASLRYCRREG-LPIASIVNVRDSTMARESDGIFPTLAGPEIGVASTKAFTCQLAIFAALAVRAGLERETISREEAGLVRALSEAPRYAAQALKLENRIEQVAREMSRVRHVLYLGRDTSYPLALEGALKLKELSYIHAEGYAAGELKHGPIALIDENMPVIVIAPYDRIFEKTVSNMQEVAARGGRIILITDEEGASRASDDFETIVMPTVPEFIAPIIYALPVQMLAYHTAVALGTDVDQPRNLAKSVTVE
CGIVGVLGKHEAAPILVEALKRLEYRGYDSAGIATVN-NGSLARRRALGKLVNLSDLLVHEPLPGKSGIGHTRWATHGVPSVGNAHPHKAGSVAVVHNGIIENYRDLRAELAGCGIEFQTETDTETVALLTQRYLSEGATPIEAADKTLDQLEGAFALAFLFDGQDDLMIAARKGSPLAVGHGDGEMFVGSDAIALAPLTDRITYLEEGDRVYLTRNSIEIRDAQGALANRDMKTIQIDVSQVDKAGHKHYMAKEIAEQPTVIAEAIRHYLPVGEDAVHLPGDGID--FSQIERLTMVACGTAFYACLTAKYWFEQIARLPVEVDIASEFRYRAPPIPGKTAALFVSQSGETADTLAALRYCEGKAD-KILSVVNVPESSIARESDLALPIHAGVEIGVASTKAFTCQLSVLLMLALKAATDRGISAEDLQAHISALRGLPNVLAAGLEQNDKIRQAAQKLSEARDVLFLGRGLMFPLALEGALKLKEISYIHAEAYASGELKHGPIALIDKQMPVVVMAPKDGLFDKSVSNMQEVMARKGKVLLISDEAGLKEGGDGTETIQMPQVHESLTPILYALPAQMLAYHTAVAKGTDVDQPRNLAKSVTVE
CGIVGIVGSTTVTERLVEGLRRLEYRGYDSAGVAVITPEGVLERRRAPGKISGLDQAIASDPADGAVGIGHTRWATHGAPTLENAHPHASGPVAIVHNGIIENYAELREELKAAGFACSTPTDSEVIAHLIAAGLKRGLDMAGAFHAAVDRLRGAYALAALNVEDPDALYVARSGCPLVVGLGETEGYVGSDSLALAGWTNKVIYLEEGDRAIVTAGDVRILDAQQRPANREVHVSRAVAGFADKGEYRHFMEKEIHEQPDAIAHTLSRYV---DVDAGRFTTDGLLDWKAINRLLGTACGTAFYAAAIGKYWFEKHARLSVEIDVASEFRYRDPVIGPKDAALFISQSGETADTLAALRYCKQAGA-KTLAVVNVAESSIAREADAIAQTQAGPEIGVASTKAFTAQLTAIASLAIGAGRARGVTEADEARFVTALLETPRLINAALGVEPQIEKIAQRLTQARDVLYLGRGVYHPLAMEGALKLKEISYIHAEGYAAGELKHGPIALIEEGTPVVVAAPHDALFEKTLSNMQEVAARGAEIILITDEQGAALAVDTAHIVTMPECPEFIRPIVAAAPIQLLAYHTASLKGTDVDQPRNLAKSVTVE
CGIVGVLGDHEAAPLLVEALKRLEYRGYDSAGIATINDQ-RLDRRRAVGKLVNLSDVLVHDPLPGKAGIGHTRWATHGAPNAGNAHPHRAGGVAVVHNGIIENFRELRAFLADQGVGFETDTDTETVALLANYYRDQGLSPRDAAKQTIARLEGAYALCFLFDGEDDLLIAARKGSPLAIGYGEGEMFVGSDAIALAPMTDRISYLEEGDWAVITRNSVEIRDANGAIANRAIKTIQIDTARVDKAGFKHFMAKEIAEQPVVLQGALSHYISADGTTVTMPEPEID--FTKVERMTMVACGTAFYACLVAKYWFEQIAGIPVEVDVASEFRYREPPVTSGTVALFVSQSGETADTLAALRYMEGKAD-KIMSVVNVPESSIARESDVPLPILAGTEIGVASTKAFTCQLTTLAILALRAAQMRGLDETTLAEKLVSLRALPGLLNHALGIEEKSKDISRKLAEARDILFLGRGAMYPLALEGALKLKEISYIHAEAYASGELKHGPIALVDKHVPVIVMAPRDSLFDKTVSNMQEVMARGGKVLLITDQKGADEAAEGVDTIIMPEIDPFLAPILYAIPAQLLAYHTAVAKGTDVDQPRNLAKSVTVE
CGIVGLIGRNDAAPLLLDGLSRLAYRGYDSAGIATL-VEGAITRRRAEGKLANLAASLAAAPLAGTTGIGHTRWATHGAPTEGNAHPHGTARVAVVHNGIIENHAELRAELEAAGQVFSTETDTETVAQLVDLHLARGLAPVEAAAAAFARLEGAYALALIFAGHPELIIGAQRGAPLAVGFGEEEMYLGSDALALAPLTRRIAYLDDGDWVIVSRSGAEFRDAANNPVTREVKLTRLTGASIGKGNFRHFMEKELHENPAIIGDTLNRMIDPAT--RLPVLPDLAVDLAAIPRISLSACGSAYYAGLTARYWLEEIARIAVDADVASEFRYREPPLDPAGLGLVISQSGETADTMAALRYMKRQGC-KVMSVVNVPESTMARESDLMLETIAGPEISVASTKAFTAQLAVLAGFTLALARARGARSDAEAPLVAALMELPGKMAQLLADDTEIRALAEDIRDARDVLFFGRGSMMPIALEGALKLKELSYIHAEGYPAGEMKHGPIALIDPSVPVIAVLPSGPLFEKTASNLQEAAARGGRIILFSDKAAARLAGIANRTIIITECDPFVAPILYAIPVQLLAYHVAVLKGTDVDQPRNLAKSVTVE
CGIVGVLGNHEAAPLLVEALKRLEYRGYDSAGIATVN-KGVLDRRRAVGKLVNLSDLLVHEPLAGRSGIGHTRWATHGAPSVGNAHPHRAGAVAVVHNGIIENYRELRASLAETGIEFKTETDTETIALMTQKFLLEGATPVEAANKTLDLLDGAFALAFLFDGEEDLLIAARKGSPLAIGHGDGEMFVGSDAIALAPMTDQITYLEEGDRAVLTRNSLEIRDAQGELANRKVSTIRIDVSQVDKAGHKHYMSKEIAEQPTVIAEAIRHYLPVGEDQVILPGEGID--FSKIERLTMVACGTAFYACLTAKYWFEQIARLPVEVDIASEFRYREPPIPGKTAALFVSQSGETADTLAALRYCEGKAE-KILSVVNVPESSIARESDLALPIHAGVEIGVASTKAFTCQLSVLLMLALKAASDRGIVADDLQAHIDALRGLPNVLAAGLEQNADLERVAKKLSEARDVLFLGRGLMYPLALEGALKLKEISYIHAEAYASGELKHGPIALIDKQMPVVVFAPCDSVFDKSISNMQEVMARAGKVMLISDSEGLATAGEEVDSVRMPRIHPNLAPILYALPAQMLAYHTAVAKGTDVDQPRNLAKSVTVE
CGIVGYIGTHRAVPIILEGLKRLEYRGYDSAGLAVYCDNDELVIRRAQGKLRNLEEAIRMSPIEGSFGIGHTRWATHGRPTEENAHPHRKNDVVVVHNGIVENYLSLKQQLRQEGHVFKTETDTEVIAHLIEKHFE--GSLEEAVRAAVKEVTGVFALAVISRSDPRKIVAARMGPPVVIGIGDNEYFVASDVPAILTHTQDMFFLADGDMAILTPEGVRLTDFDGRSVQRQVAHILWNPIEAEKGGYQHFMLKEIFEQPRAVRDTTLGRVGTGRIFLDEMEISPAEFAS-FKQVKIIACGTSWHAALSGKFMIEKLARIPVEVDYGSEFRYRDPIIQPDTLTVVISQSGETADTLAAQREAKAKGS-RTLAICNVVGSMVTREAAGTIYTHAGPEIGVASTKAFTCQLTALFILAMYLGQAKGLDEEHSRCLVQELVHIPGKLETLLSHDPLFEALGKELHRTTDFLFLGRGIHFPIALEGALKLKEISYIHAEGYPAGEMKHGPNALIDEKLPVVVLATHDPLYDKTLSNIQEVKARDGIVIAIVTKGDDKAHRIADHVIEIPPSSELLTPILEIVPLQLLAYHIAVRRGCDVDQPRNLAKSVTVE
CGIIGILGKKCVASSLIAGLKRLEYRGYDSSGIATVH-NGRLYRVRAEGKLVHLEEKLKKTPLKGSLGIGHTRWATHGVAVERNAHPHVTERLAIVHNGIIENFVELQKELIEEGYTFETETDTEVIAHLITRALKSGLSQQEAIRTSWKRLQGAFAIVVIFEGQDNLMIAARSGPPLAIGYGQDEFFVGSDAVALASFVDRISYMEDGDWAVLTREGVTIYGADNQPVKRPITTLFEGTLLVSKGNHRHFMHKEMFEQPEVISHNLAHYLDLGNYTVRSLKNLID--WKKINRILFASCGTAYYSTLVARYWFENFAALSVDNDIASEFRYREPPITSDVLSVFVSQSGETADTLACLRYCREHG-VKTATIVNVEQSTMAREADFILPTRAGPEIGVASTKAFTCQLATLAAMALDAAKQRGLSEKAEHQFVQQLAEVPRILNEVLKLDDKIEQICRDLVNVRGVLYLGRGTSYPIALEGALKLKELSYIHAEGYAAGELKHGPIALVDEAIPVIVVAPYDRWFEKTFSNMQEVAARNGRIILITDKRGAEVAGDTLSTIVLPNIPEFIAPIIYALPIQLIAYHTAVLLGTDVDQPRNLAKSVTVE
CGIVGYIGHRDAYPVIIKGLQRLEYRGYDSAGIALFDGE-QINLSKTKGKVDDLKARSEEISLAGHLGIGHTRWATHGVPNDCNAHPHTSNNLVIIHNGIIENYEAIKKELVKRGYSFESDTDTEVLVNLIEEKSKENVKLGKAVQIALNQVVGAYAIAVFDRSKPDEIVVAKLGSPLAIGVGDDEFFIASDASPFIEYTNNAVYLEDEEMAVVRLKLRKIKDDSIAYPLVQELQLNLE--AIEKGGYEHFMLKEIYEQPHAIKDTFRGRLRADQGLIRMAGIDQNERFLNANRIIIVACGTSWHAGLVAEYIFEDLARIPVEVEYASEFRYRNPVISDKDVLIAISQSGETADTLAAIKLAKERGAF-VFGVCNVVGSSIARETHAGAYTHAGPEIGVASTKAFTTQITVLTLMALKLAKASGLSESRLHEMLSELEGIPAKVEKALESNALIEIISDVYKDSTNCLYLGRGYNFPVALEGALKLKEISYIHAEGYPAAEMKHGPIALIDEQMPVIVIATRRGHYEKVVSNIQEIKSRKGKIIAIVTEGDEQVRDLADHVIEVPESSESLSPLLTTIPLQLLSYHIAVMRGCNVDQPRNLAKSVTVE
CGIFGYIGKKNAVDIIFKGLEKLEYRGYDSAGIAVV-IDKELCIRRSVGKLCNLGLSLKENPISANIGIGHTRWATHGSPSKENAHPHTDTTVVIVHNGIIENYVELKAELQKDGYEFKSETDTEVIAHLIKKYCK--GNLFCAVQKTLSRVKGSYALGIVSKDEYDKIICARKDASLIIGVGVGENFMASDIPALLPYTRDMIFLENGDIAEITAEKVVVKNIKGDIINREIKNIRWDTVQAEKDGYKHFMLKEIFEQPRTIEDTFRGRIYPGRVYIEEVKLKKEEYIKNISNIYIVACGTSYHSGLVSKFLFESFAKIPTEVDIASEFRYRDVILDEKTLVVVISQSGETADTLAALRLAKSKGCQ-TLAVCNVVGSSISREAMYVIYTHCGPEIGVASTKAFTGQVTALYVLALDWAYKREALTIKEKKYLKELWEIPLKINEFLKNAESVHDIAKVFANKRDFLYLGRHINYPVALEGALKIKEISYIHAEGYAAGEMKHGPIALIDKSMPIVAIVIKGRIYEKIISNIEEAKARGGTIIAVADQSDKEIGNKSNYVIYVPETDEFVSPLMTVIPLQLLAYYISLILGCDVDQPRNLAKSVTVE
CGIVGYVGPRRVVPVLLEGLKRLEYRGYDSAGLVYL-ADGHLIKHRAMGKLVNLEEQLERRDTASHIGLGHTRWATHGAPSEINCHPHSTGELVVVHNGIIENYHSLRDELQAKGHVFKSETDTEVLVHLIE-DLFVGQDLLAAVRQALQRVHGSYAMGVMWSGAPGELIAARHQSPLVLGVPAGGCLLASDIPAVLPYTNRVVFLDDHEVALLRTDGFEVRRLSGRVVDKEVQQIHWSPAMAEKAGFTHFMLKEIFEQPQAILNTFRGRVDTGQVALPELG-LADQEIKDLKRISLVACGSSWHAALVAKYWLERWVGIPVEVDIASEFRYRRLILDRGVLVVPISQSGETADTLAGMRLALGAEA-RVVAICNVLGSTMTREAHGTIYTHAGPEIGVASTKAFICQLVALFLLTLYLAQVRGVMAMRERTMIESLVELPALLEAELPGMTAMEELAEEFGKCRDFLFIARGENFPIALEGALKLKEISYIHAEGYAAGELKHGPIALVDRDLPVLALAPPNGVYDKVIANVEEIKARHGRLILLGGRGDERLAELGERVLQLPVIMPDLNPLLYTVPLQLLAYQVARLRGCDVDQPRNLAKSVTVE
CGIIGILGKRCVTSSLVESLKRLEYRGYDSSGIATVH-NGRLYRIRAEGKLVHLEEKLQKTPLKGNLGIGHTRWATHGVAVERNAHPHVTERLAIVHNGIIENFVELQKELIEDGYTFETETDTEVIAHLITRALKSGLSPQEAIRTSWKRLQGAFAIVVIFEGEDNLMIAARSGPPLAIGYGKDEFFVGSDAIALAPFVDSISYMEDGDWAVLTREDITIYDVDNQPVKRPLTPLFEGALLASKGNHRHFMHKEMFEQPEVISHNLAHYLDLGNYTVRSFQKLID--WKKINRILFASCGTAYYSTLVARYWFESFAALSVDNDVASEFRYREPPINSDVLSVFVSQSGETADTLASLRYCREYG-VKTATIVNVEQSTMAREADFVLPTRAGPEIGVASTKAFTCQLATLAAMALDAAKQRGFLAEAEHQFVQQLAEVPRILNEVLKLDNKIEQICRNLVNVKGVLYLGRGTSYPIALEGALKLKELSYIHAEGYAAGELKHGPIALVDEAIPVIVVAPYDRWFEKTCSNMQEVAARNGRIILITDKKAEAVHLDILSTIVLPNIPEFIAPIIYALPIQLIAYHTAVLLGTDVDQPRNLAKSVTVE
CGIVGIVGRHPVSQRLLDALKRLEYRGYDSAGVATI-SEGNLERCRAQGKLVNLEMRLKQQPLDGIIGIGHTRWATHGAPTERNAHPHIVDGIAVVHNGIIENFAELKAELEASGADFETSTDSEVVAHLLAKSCREGMSSQEAMHAMLKRLKGAFSLAIIFQDDPSTIMAARNGPPLVIGHGDGEMFLGSDPITLAPLTNEVTYLVDGDWAVIEKTDFRIFDSEGKVVTRPRHTSMASADRVTKGNYDHFMEKEIYEQPEVIAGALARYIDIASHRAVQVSTEID--FANVSSLVISACGTAYLAGLIGKYWFERYARLSVEIDVASEFRYRDIPLSPHAAALFISQSGETADTLASMRYCKAHG-LKVGAVVNISESTIAREADVIFPILAGPEIGVASTKAFTCQLAVLAALAISAGKARGTTEDEERQLVMSLIEMPRIMRRVLRNVRKIELLSKELSGYTHALFLGRGTSFPLAMEGALKLKEISYIHAEGYAAGELKHGPIALVDKNMPVIIIAPHDRFFDKTVSNMQEVAARGGRVIFLTDESGAARSKDTIHTLVLPDVEEIIAPIIFSLPLQLLAYYVAVTKGTDVDQPRNLAKSVTVE
CGIIGILGKRCVTSSLVEGLKRLEYRGYDSSGVATVH-NGHLYRVRAEGKLVHLEEKLKKTPLEGSLGIGHTRWATHGVAVERNAHPHVTEKLAVVHNGIIENFVELQKELIEDGYIFETETDTEVIAHLITRALKSGLSPQEAMRTSWKRLQGAFALALIFEGEDNLMIAARSGPPLAIGYGKDEFFVGSDAIALAPFVDHISYLEDGDWAVFTREGVTIYDGDNQPVKRSVTTLLEGALLISKGNHRHFMHKEMFEQPEVISHNLAHYLDLGNYTVRSFENLID--WKNIHRLLFASCGTAYYSTLVARYWFEKFAALSVDNDVASEFRYREPPITSDVLSLFVSQSGETADTLASLRYCRERG-VKTATIVNVEQSTMAREADFILPTLAGPEIGVASTKAFTCQLATLASLALSAAKQRGLSVQMEQQLVQQLAEVPRVLNEVLKLEGKIESLCRDLVNAKSVLYLGRGTSYPIALEGALKLKELSYIHAEGYAAGELKHGPIALVDETIPVIVVAPYDRWFEKTFSNMQEVVARNGRIILITDTKGAEVACKTLSTITLPVVPEFIAPIIYALPIQLIAYHTAVLLGTDVDQPRNLAKSVTVE
CGIVGYIGKKEAAPILVEGLSKLEYRGYDSAGVAIIEDQVIRTR-KCKGRLVNLEEKLNEESMIGDIGIGHTRWATHGEPSDKNSHPHNNETISVVHNGIIENYIELREWLTSEGYKFVSETDTEVLPHLIDYYYK--GDLLEAVMTAISKVEGSYAIGVVCSEEPDKVVAVRKDSPLIVGLGEEEYFIASDIPAVLNHTRDIYLLKDNEFVLMTKDGVKLFDKEGKEIKREIYHVTWNADAAEKGGYDHFMLKEIHEQPKVIKDTMTSRIMLGKDIKLDNIEISKEQMEKINKIYIVACGTAYHAGLVGKYTIEKLARIPVEVDIASEFRYKNPIIDKDTLMIVISQSGETADTLAALREAKKKGA-RVIAVTNVVGSSISREADDILYTWAGPEIAVASTKAYETQLVAMYILALYFAQEKGTLNKEEEELKEEMLSIPDKAEKCLETDEIMKKLASKTHMKKDMFFLGRGLDYAVALEGSLKLKEISYIHSEAYAAGELKHGPIALIEEGTIVITLATQEELFDKTVSNIKEVTTRGAKAIGIAFEGQKNMDKAVEEAIYIPKTKSIFAPLLSVIPLQLYSYYVSLEKGCDVDKPRNLAKSVTVE
CGIVGYIGPKPAAPILISGLKKLEYRGYDSAGIAVIE-DSHIKITKSVGKIANLEEKLSGVILNATTGIGHTRWATHGKPSDENAHPHLTGKFAVVHNGIIENYLDLKEELMAEGHTFRSETDTEVLAHLLEKYYA--GDLLEAVIKLQKRLHGSYAAAFLALEEPGRIVAVRKDSPLIVGLGDGENFLASDIPAILNHTRKTYILQDGEIAELTANTVKVYDMGGNPVAKEIYEVTWNAEEAEKGGYAHFMQKEIFEQPKALRDTLAGRLDAENLEVKLPEIEENEFYKSLNRIFISACGTAYHAGLVGKYLLEKLVRIPVEVDVASEFRYRDPLIGRNDLLVVISQSGETADTLAALREAKKRGA-RVLAVTNVVGSSVSREADDVIYTWAGPEIAVASTKAYTTQLLVMYLFALYLGRVKGTDEKLYKEMVFGLKEIPQKVQEVLEAEDKVIEFAKKHLNKEDAFFIGRGLDFAVSLEGQLKLKEISYIHAEAYAAGELKHGTLALIVKDVPVIALATQEALFEKMLSNIKEVNAREATILGIAFAGKKEIAKVTDEQIYLPRVPELLAPILAVVPLQLLAYHMAVLRGNDVDKPRNLAKSVTVE
CGIVGYIGHREAYPIVLKGLQRLEYRGYDSAGIALYDGN-DLKMSKTKGKVADLKERLEEISTNGTVGIGHTRWATHGEPNDVNSHPHYSNDLVIIHNGIIENYDALKKELKKRGYTFKSDTDTEVLVNLIEDVIKQEVKLGKAVQIALNQTVGAYAIAVFNKTKPDEIVVARLGSPLAIGVGDDEFFVASDASPFIEFTNNAIYLEDGEMAVIRRKIRKIKDDTLVDPYVQELQMNLE--QIEKGGYEHFMLKEIHEQPNAISDTYRGRMLVDQGLIRMAGVDDNERIANAKRFIIVACGTSWHAGLVAEYIFEDIARIPVEVEYASEFRYRNPVISENDVVIAISQSGETADTMAAIKLAKEKGAF-TFGVCNVVGSSISRETHAGAYTHAGPEIGVASTKAFTTQITVLTLMALKLGKFKGTISHSDFQHLQELERIPEKVREALKSDELIQEVAAKYKDAPNCLYLGRGYNFPVALEGALKLKEISYIHAEGYPAAEMKHGPIALIDEQMPVVVIATKRGHYEKVVSNIQEIKSRKGKIIAIVTEGDEEVRELADYVIEVPEIMESLTPLLTTIPLQLLSYHIAVMLGKNVDQPRNLAKSVTVE
CGIVGALGHHEVAPILLEALKRLEYRGYDSAGIATIN-NGQMDRRRAVGKLHNLSDLLVHDALPGKAGIGHTRWATHGAPNVENAHPHSAADVAVVHNGIIENFNELRLELAEFGLVPSSETDSEMVALLTQHYLSDGLSQVQAVDKTLSRLKGTFALVFLFTGQDDLIIAARKGSPLAIGYGDGEMFVGSDAIALAPLTDRITYLEEGDRAVLSRNNVQIIDTNGKLAKREISHIQLDTARVDKGGYKHFMAKEIAEQPNVLQTLLSAYLSSDGKTIA--LPDSLPDFTGIERVTMVACGTAFYACLTAKYWFEKLARIPVEVDIASEFRYREPPVTAGTMALFVSQSGETADTLAALRYCRGKAD-HIVSVTNVAQSSIARESDLTLPIYAGVEIGVASTKAFTCQLTVLLIMALSAAQQRGLDAQDSKQLLANLQGLPGIFNAAMANTPQITSVASEVAKARDVLFLGRDFMYPLALEGALKLKEISYIHAEAYASGELKHGPIALVDEQVPVVVLAPSDGLFDKSVSNMQEVMARGAKVILITDAQGAAAASNNTYQIILPQVDPILTPILYALPVQLMAYHTGIAKGTDVDQPRNLAKSVTVE
CGIVGILGNHEASPILVDALKRLEYRGYDSSGIATIN-DGVLERRREIGKLVNLADKLVHQPLKGKIGIGHTRWATHGSPTLANAHPQKTGKVAVVHNGIIENFKKLRDELISNGANFQSETDTETIAQLCMSFIDGGDDPKIAAKKTLARLEGAYALCFLFHGYDNLLIAARKGSPLAIGHGNGEMFVGSDAIALAPMTNQVTYLEEGDWAVITRESLEIRDTNGIKIKRSKQTLDLNTQNVAKGNHKHFMAKEIAEQPSVLADAIQHNLNTSRDKLEISDLELD--FKNINRITLVACGTAFLACNVAKYWFEKIARISIDLDVASEFRYREPPVEKNNLAIFVSQSGETADTLAALRYCNKNK-MKTLGIVNVDESTIAREASMSMQIHAGPEIGVASTKAFSCQLSILYFLVIKAAKEKDIDNNQEAELVKSILQLPSIIVDALSLESEIKLAAQELSKASNAIFLGRGAMYPLALEGALKLKEISYIHAEGYASGELKHGPIALVDENMPVIVLAPKDELFDKTVSNMHEVMARGGKVLLITDTEGASEAQEGTKTIIMPKIANDLAPILYSIPAQLLAYHTAVSKGTDVDQPRNLAKSVTVE
CGIVGIVGKREVGTLLVDALKRLEYRGYDSAGIATIN-NGELGRRRAEGKLVNLETRLADEPLAGTVGIGHTRWATHGAPTERNAHPHFCHGVAVVHNGIIENFAVLRAELTAKGAEFHSQTDTEVVAQLLAAYRSEGLAAREAMHKALSRLEGAYALAVLFEDQPDMILGARSGPPLAVGHGEGEMFLGSDAIALAPFTDKITYLDDGDWAVVTRESLEIYDHSGALVERQSQISRGTAYVVDKGNHRHFMEKEIHEQAEVVSHTLSNYIDFAEGKVRLDTGQLD--FANLDRLAMSACGTAYYAGLIGKYWFERFARLPVEIDVASEFRYREMPLTGRMAAMFISQSGETADTLASLRYCRDHS-LPIGAVVNVRESTIARESDAVFPTLAGPEIGVASTKAFTCQLSVLAALSMIAGRERGLSPEDESVMVQALVEAPRLFNEVIRDEPQIETLSRELARFKDVLYLGRGTNFPLALEGALKLKEISYIHAEGYAAGELKHGPIALIDENMPVIVIAPHDRHFEKTMSNMQEVAARGGQIILITDEKGAEAAPETMATITLPVVHEIVAPILHALPVQLVAYHTAVFMGTDVDQPRNLAKSVTVE
CGIIGYTGKLAAAPVLIEGLKRLEYRGYDSAGLAVV-ADEHMYQVKSVGKVAQLEAVAGQQPKLAGCGIAHTRWATHGAPSTLNAHPHLDERFAVVHNGIIENYQELRKHLEGKGVHFRSQTDSEVIPHLIAGAYE--GDLLSAVAAALKQLDGTYGIAVISSLEPGVVVTARKGSPIVIGLGEGENLVASDIAALLPYTRQVIYLNDGDIAAITADKVDLRNIQNVPVEREVAKIDWDAGQAEKGNYPHFMLKEIFEQPETIENAIRGRIDHEMGTAILNGMNSPRELALINRIVIAGCGSSMHAGMLGEYYFEDIAGISTSVEQAAEFRYRNPIIEPNTLVIPISQSGETADTIAAVREATAKGAV-VTALCNVVGSTIARESGRGVYLHAGPEISVASTKAFSSQVVVLLLFALLLGRNRRLSRSEGNELADQIEQIPELIRSVLLQAPEIKKIAERYADKEDFFYIGRGCLYPTALEGALKLKEISYIHAEGYHAAELKHGPISLLDERHPVLALANDIPGKDKIIGNIQECRARKAPVVAVITRGDSAVRSMTQDVIEVPPCSRFIAPLPTTVALQLFAYYVAVARGCEVDQPRNLAKSVTVE
CGIVGFVGKKDASPILIEGLSKLEYRGYDSAGVAIIDND-HINVMKCKGRLKNLQKKLSGHPLKGIVGIGHTRWATHGKPSDLNAHPHNSQDISVVHNGIIENYSQLREWLISKGYKFVSETDTEVIPQLVNYFYN--GDLVEAVMKAVSKLRGSYALGVICSKEPGKLVAVRKDSPLIVGLGEGEYYIASDIPAILNHTREIYLLNNNEFVVITESGVKLLSDDGSEVKKDIYHVTWNANAAEKGGFEHFMMKEIHEQPKAIKDTMTSRIMMDKPITLDDIKITKDEIKNIDKIYIVACGTAYHAGIVGKYVIEKLVGMPVEVDIASEFRYREPIINERTLMIIISQSGETADTLAALRESKARGA-RVIAITNVVGSSVSREADDVLYTWAGPEIAVASTKAYVTQLIAIYIIALFFAQNKNTISKEEDEIKRELLRLPIKAEEVLGNKEAIHEFAAKIFKEEDLFFLGRGLDYAVALEGSLKLKEISYIHSEAYAGGELKHGPIALIEDGTVVIAGATQEKLVEKMISNIKEVTTRGAKVLALTSEGNNEIEETVDSVIYLPKVMDILAPVVSVIPLQLLAYYISIQKGCDVDKPRNLAKSVTVE
CGIVGYLGNKNAAEVLVEGLSKLEYRGYDSAGVAVLEGNEIVV-NKRKGRLANLEAVLEENKLTGHIGIGHTRWATHGAPSDVNSHPHTNETIAVVHNGIIENYILLRDWLTSEGYKFKSETDTEVIPHLVDYYYE--GNLVEAVMKAVKKMEGSYAIGVICKDEPNKLVAVRKDSPLIVGVGEGESFIASDIPAVLNHTREVYLLEDNEFVLIEDGKITIFDENKNEVKKDIFHVTWNADAAEKGGYDHFMLKEIHEQPKAIKDTLTSRIVKGEKVNLDSINITKEQIKNIDKIYIVACGTAYHAGVVGKTAIEKLAKIPVEVEVASEFRYREPLITERTLMIVISQSGETADTLAALRLAKAQNA-RVIAVTNVVGSSVAREADDVLYTWAGPEIAVASTKAYVTQLVAMYIIALYFAENKESVRSTEEKIKSELLNLSEKAAEVLNDKEKIKEFAKEVFEDKDMYFLGRGLDYAVAMEGSLKLKEISYIHSEAYAAGELKHGPIALIEEGTTVIGLATQEYLFEKMLSNIKEVKTRGAKVIAIAMEGHDIIEKTVDSAIYIPRVMPIVAPILSVIPLQLLSYYVSIEKGCDVDKPRNLAKSVTVE
CGIVGYIGHRDAYPIVLNGLKRLEYRGYDSAGIAIYDGT-DLKFSKTKGKVADLEARLEEVTTNGTIAIGHTRWATHGVPNDVNSHPHFSNDLVIIHNGIIENYQPLKTELMNRGFTFQSDTDTEVLVNLIEDKNKEKVKLGKAVQIALNQTIGAYAIAVFDRNKPNEIVVARLGSPLAIGVGENEFFIASDASPFIEFTKEAIYLEDGEMAVVRTKIRKIHDDSLVDPYIQELQMNLE--QIEKGGYEHFMLKEIYEQPQAIRDTFRGRMLVDQGLIKMAGIDDHDKFLNARRILIVACGTSWHAGLVAEYIFEDLARIPVEVEYASEFRYRNPVIDKDDILIAISQSGETADTMAAIKMAKDKGAF-VFGVCNVVGSSISREAHAGAYTHAGPEIGVASTKAFTTQITVLTLIALQLAKKKGKISTSDHRYLQELDAIPEKVEKALSSNDHIEKIAAIYKDAPNCLYLGRGFNFPVALEGALKLKEISYIHAEGYPAAEMKHGPIALIDEQMPVVVIATRKGHYEKVVSNIQEIKSRSGKIIGIVTEGDVDVHDLADHVIEVPDTIEFMTPLLTTIPLQLLSYHIAVMLGKNVDQPRNLAKSVTVE
CGIVGVVGCKCATPVIFDALRRLEYRGYDSAGIATL-VDGRIERRRAAGKLDNLAALLEREPLAGVTGIGHTRWATHGAPTENNAHPHGTERVSVVHNGIIENFEELRRELEQAGHVFTTETDSETVAQLVDFHLARGLSPRDAAFAALRRLEGAYALAMLFAGHDGLVIGARHGAPLVVGYGEQEMFLGSDSLALAPLTRRIAYLDDGDWVVVTRDGAEFFDASGERVERAVRTTALIAGSVGKDGYRHYMEKELHEHPVVIGQTLQRLIDPATRRV--VLPDLPFDLASVPRAVVTACGSAFYAGMIGRYWLEGIARLPVDIDVASEMRYRDPPLTPGGLGLLISQSGETADTLAALRGMRARQ-QHIVSVLNVEQSTIARESDVVLGTVAGPEISVASTKAFTAQLSVLACLAIAAGRLRGTSAEREQEMVAALLDLPSRASEVFDQAPAIREMAAVVANARDVLYLGRGSSFPVALEGALKLKEVSYIHAEAYAAGEMKHGPISLIDQTVPIVATVPSGPLFEKTVSNLQEARARGGRLLVFTDKGAERLRGLAEIVVAIPTVDEFTSPVLQTIPVQMLAYEVALLKGTDVDQPRNLAKSVTVE
CGIVGYIGDKQATPILLEGLTRLEYRGYDSAGIAILH-NGNINIKKAKGRLNVLRELVEKDYMEGTIGIGHTRWATHGEPSDTNSHPHLSQLIAVVHNGIIENYLPLKKWLIEEGYNFISETDTEVVANLLEYYYN--GDIVEALRKVLDRIEGSYALGVLCKDNPDMIVAARKEAPLIVGIGNGENFIASDIPAILKYTRNVYFLDDHEIAIIKKDSVEFIDVFGRKIGKSLFEVKWDVEAAEKGGYEHFMIKEIHEQPAAIKDTLRGRIINDSQIVLDNINITKEDLEKIEKIFIVACGTAYHAGVVGKYVIESFARIPVEVDVASEFRYRNPIVNERILTIVISQSGETADTIAALKEAKRKGS-RVIAITNVVGSSVSREADEVLYTWAGPEIAVASTKAYTTQLIALYLIALDFALKKGTMSSTKVEIISELKKLPDKVQYLLDNKEVIQKFASEHYNVKDVFYIGRGLDYAVAMEGSLKLKEISYIHSEAYPAGELKHGTLALVEEGTLIIALATQDDLFEKMLSNIKEVKARGGYVVAFAKQGNLQLEGVVDKVIYIPDTLKELTPVLTVVPLQLLAYYMAVEKGCDVDKPRNLAKSVTVE
CGIIGYIGRREAAPLLLNGLKRLEYRGYDSAGMAVLN--GSMKMLKKKGSVSNLEEVSGTVMLGATVGIAHTRWATHGDPSDRNAHPHMSGDIALIHNGIIENYSALKQELMGEGYVFESDTDSEVLVHLIDRIWKNDSGLEGAVRQALRHVEGAYGICVVSSREPDKIVVARKGSPLVIGLGDGEFFIASDAAPIVEHTNKVVYLSDGEMAVVTRDSYTVKTIENVEQQKRVTELDFSLEKIEKGGFEHFMLKEIFEQPEVMRDVMRGRVREGRVHLGGIHDYLD-RLKQAKRIMICACGTSWHAGLIGEYLIEEFARIPVEVDYASEFRYRNPIVSSDDVVIVISQSGETADTLAALRLAKEKGAM-VMGICNVVGSTIPRETLCGMYTHAGPEVGVASTKAFTAQVIVLFMLAMALSKGRTISQEEIKLNLRELAEVPDKVAWILEQNDAIKEIAVKLKDARNALYLGRGYNFPVALEGALKLKEISYIHAEGYPAAEMKHGPIALIDEDMPVIVIATRDNTYAKILSNIEEVRSRKGRVIAIASEGDREIERLTEDVIYIPQASAAVLPLLTVIPLQLLSYHVATLRGCNVDRPRNLAKSVTVE
CGIVGYIGPKEAVPVLFEGLSRLEYRGYDSAGVAFLE-EGGLKVLKKEGKLSALGEKLNGCSFCARVGIGHTRWATHGRPSDENAHPHVGGRLAVVHNGIIENYLSLKEWLQAEGHVFRSQTDTEVLPHLIEHYYN--GDLVGAVLKAVSRLEGSFAIAVISSREPDRIVAVRQDSPLVVGLGEGENFLASDIPALLKHTRRVYILDDGEVAVLEPDRVRVMDRSGREVGKEARLVNWKADQAEKGGYDHFMLKEIYEQPKALRDTLSGRISDGTRVVLDEVSLTPEEIRTLKRIYITACGTAYHAGLVGKYILERLVRLPVEVDIASEFRYRHPIIEPGTLVMVISQSGETADTLAALREARRQGA-RVIAVTNVVGSSVSREADDVIYTWAGPEIAVASTKAYTTQLVAMYLFALYLAAERKTAEPGQRELLLGLKKLADKAQSILDNTVEIKDFAGEFATCKDLFFIGRGLDYAVALEGSLKLKEISYIHAEAYAAGELKHGTLALIEEKVPVVALATQVSLFDKMIGNIQEVNARGASVLALAMQGLKEVEKVAGKVVYIPETNPVLAPVLTVIPLQLLAYHTAVARGCDVDKPRNLAKSVTVE
CGIIGIFGNRPVASYLINGLKRLEYRGYDSSGLATVH-NSNLHCIRAEGKLVNLEEKLKITSLKGNVGIGHTRWATHGVAVERNAHPHMTERLAIVHNGIIENFLELKRELIEKGYIFETETDTEVIAHLITHELKNGLSPQEATRASWKRLRGSFSIALIFKGEDNLMIAVRSGPPLAIGYNKGEFFVASDAIALSSFVNHISYMEDGDLAVLTREGVTIYDADNQLVERPITALLDGDLSVSKGNYPHFMRKEIFEQPEIISHNLARYFDFGSYTVRPLENFID--WRNINRLSFSSCGTAYYSTLVARYWFENFASLSVDNDVASEFRYREPPLATDVLSVFVSQSGETADTLASLRYCRDRG-VKTAAVVNVEPSTMAREADFVMPIFAGTEIGVASTKAFICQLSTLASMALSAAKQRGLSETTEQQLVRQLAEVPHILNKVLKLDDKIKKLCHDLVNVKSVLYLGRGTSYPIALEGALKLKELSYIHAEGYAAGELKHGPIALVDDKMPVIVVAPYDKWFEKTFSNMQEVVARNGRIILITDEKGAAAACDSVSTVILPDVPEFIAPIVYALPIQLIAYHTAVLLGTDVDQPRNLAKSVTVE
CGIVGYLGSGKATSFLINGLSKLEYRGYDSAGVAVVN-NGNIEVRKFKGRLANLAENIKEHPVEGSMGIGHTRWATHGAPSDVNSHPHLNETIAVVQNGIIENYLPLRNWLKGEGYTFKSETDTEVIPNLIDYYYE--GDLFKAVTKALKKLEGSYALGVVCKNEPDKLIAVRKECPLIVGLGKGESFIASDIPAVLSYTRDVYLLEDHEIAVLDKNGVKLYTTDGDEITKDIYHVTWSEDAAEKGGFEDFMLKEIHEQPKAIRDTMAGRISMEKSMILDDLKITKEDLENTDRVFIVACGTAYHAGLVGKNVIESLARIPVEVDIASEFRYRNPLVTDKSLVIVVSQSGETADTLAALRNCKTIGAT-IVALTNVVGSSVSREADHVLYTLAGPEISVASTKAYTTQIIGMYMIAMTFAKILGKLKSDRLDKLKELLDLPGKVELVLEDKEKIKAIAEKMYKEDDMFYLGRGIDYAVALEGSLKLKEISYIHSEAYAGGELKHGPIALIEDGTEVITLLTQEALKEKMVSNVVEIKARGAKVTGICYEGTKGLEEVLDEIIYIPRTLDMFAPVLSVAVLQLFSYYVAKAKGCDIDKPRNLAKSVTVE
CGIVGYIGWQEAAPVLLKGLKRLEYRGYDSAGIALLN--GTISVMKQKGNVSGLETDTAEKMPGATIGIGHTRWATHGDPSDRNAHPHLNADIAVIHNGIIENYSALKQELISEGYLFISDTDSEVLVHLIDWLWKKDASLESATRTALRHVDGAYGLCVISSREPDRIVVARKGSPLVIGIGEGEFFIASDAAPIVEHTNKVVYLSDGELAVVTKEGYSVKTIENVEQEKLVTELDFSLEKIEKGGFEHFMLKEIFEQPSVMHDVMRGRVREGRVCLGGIEDYLD-RLKQAKRIVICACGTSWHAGLIGEYLIEEFARIPVEVDYASEFRYRNPIVGKDDVVIVISQSGETADTLAALRTAKEKGAL-VMGICNVVGSTIARETLCGMYTHAGPEVGVASTKAFTAQVIMLYMLAMALSKGRTISHDEIILNLTELADLPAKADRILNLDGQIRDIAERFKDAKNFLYLGRGYNFPVALEGALKLKEISYIHAEGYPAAEMKHGPIALIDEDMPVIFIATRDSTYAKILSNIEEVRSRKGRVIAIASEGDKEVARLAEHVIYIPQASGPITPLLTVIPLQLLAYHIATLRGCNVDRPRNLAKSVTVE
CGVVGYVGNKPATPIIVDGLKKLEYRGYDSSGVAVLDKDG-LKVEKKMGRLAELEKALAGREVEATIGIGHTRWATHGRPSDVNAHPHTSNKIAVVHNGIIENYLQLREWLSSQGHTFKSETDTEVIPHLIEHFYK--GDLIEAVQKTVSHLEGSYAIMAISVDQPGRIVAVRQDMPLVVGLGEGENLLASDIPALLKHTRKCYLLNDGDVVDLRAEEVIIQDVTGKVVQKDIFEVTWDAEEAEKGGYEHFMLKEINEQPRALRDTLKGRISHGDKVILDEIKMTPEEVQNIKRVIITACGTAYHAGLVGKYVIEQLVRVPVEVDIASEFRYRDPLVDKDTLVVVVSQSGETADTLAALREARRRGA-RVVAITNVIASSVAREADDIIYTWAGPEISVASTKAYTTQLVAMYLLALYLAQERNTLAAGNKEILDDLKSIYAKAQEVLDDIEPIKEFAEKYHKAEDTFFIGRGLDYAVALEGSLKLKEISYIHAEAYAAGELKHGTLALIVENIPVIALATQQSLFEKMVSNIKEVKARDASVIALAMEGHTEVEKVADQVLYIPKTHPVLAPIITVIPLQLLAYYMAVYRGCDVDKPRNLAKSVTVE
CGIVGYLGSRSAKSFLVDGLSKLEYRGYDSAGIAVVN-DGKVSIEKHKGRLTNLTDNLGQGKAEGTLGIGHTRWATHGEPSDINSHPHQSSDITVVHNGIIENYLELRQWLKGEGYEFVSQTDTEVIPNLIHYYYE--GDLFKAVVKATERLEGSYALGVVTGAEPDKLIAVRKDSPLIVGLGQDETFIASDIPAIISYTRDIYLLEDREFVVISKDGAKILSADGSEIKKDVFKVTWNEDAAEKGGYDSFMLKEINEQPKAIRDTMASRLSMSHDITFGDFKLSKEDLNNIDRIFIVACGTAYNAGLMGRVAIEKLARIPVEVDIASEFRYKDPLVTDKSLVITLSQSGETADTLAVLRDCKKAGA-KTLAITNVVGSTISREADDVLYTMAGPEIAVASTKAYTTQVVVMYMMAMYFSELKGLTKELEKELKEALLLVPEKVQVILDKASEVEEIANLLTDETDVFYLGRGADYALSIEASLKLKEISYIHSEAYAGGELKHGTIALIEEGTKVIALLTQKSLREKMVSNIVEVKARGAEVIAIAYENDVLDESIFDKVIRIPELLNLVSPIVAVVALQLLAYYTARNKGCDIDKPRNLAKSVTVE
CGIVGYIGKREASEVLLQGLRRLEYRGYDSAGIAVLN--GSLSVVKQKGNVASLAETSNGHISGATLGIGHTRWATHGDPSDRNAHPHMNEDIALIHNGIIENHTALRVELGKHGYSFSSDTDSEVLVHLIDHLWAQVPDFESAVRQALSIIDGAYGICVISSREPETMIVARKGSPLVIGIGDGEYFVASDAAPLVEYTRKVVYLADDEMAVMKRDGYRVKTIDNVEQDKALSELDFELGEIEKGGYEHFMLKEIFEQPKVMQDVMRGRVREGRIQLGGVADHLDE-LRAAKRIVICACGTSWHAGLIGEYLIEEFANIPVEVDYASEFRYRNPIIGPGDVMLVISQSGETADTLAALQLAREKGAT-VIGICNVVGSTIARQTDYGIYTHAGPEIGVASTKAFSAQVIVLTMLALALSKARTMSDAEVMEALQSLGNLPDQAGRILENNEQIMEIAGHYKDARNFLYLGRGYNFPVALEGALKLKEISYIHAEGYPAAEMKHGPIALIDEAMPVVVIATKDETYKKVLSNIEEVRTRKGRVIAIATEGDEEIEGLVDHVIYVPEAVQFIMPLLTVIPLQLLSYYIAKMRECDVDRPRNLAKSVTVE
CGIVGYIGKQEAAAILVDGLEKLEYRGYDSAGVAIYD-NNKLDVRKYKGRLSILEEHLKNVPIKGSLGIGHTRWATHGEPNDVNSHPHVSGDIAVVHNGIIENYMKLKEWLIEEGKEFKSETDTEVIAHLVDYYYE--GDIVKAVQEAVKRMEGAYAIGVISRKHPDRLVAVRKDSPLVVGIGKGENFIASDIPAILKYTKEVYFLNDGEMAIIDENNIEILDELGRKVEREIFEVTWDVEAAEKGGYPHFMLKEIYEQPKALKDTLSPRINENNEIILDDIKLTKEDLEKINKVVIVACGTAYHAGLVGRYAIEKFARIPVEVDVASEFRYRDPFVDDKTLFIAVSQSGETADTLAALREAKEKGA-RIMAVTNVVGSRISREADDVFYTWAGPEIAVASTKAYTTQLMAMYLIALNMGIKKGTVTKEKYDVLTELKALPEKVETLLENIENIQKLADQQFHNENVFYIGRGIDDHVGREGSLKLKEISYIHSEAIAAGELKHGTIALIEEGTLVVALATHDYLYDKMLSNMKEVKARGAYVIGVAQEGNQEIEKSADAVIYIPNTMDELSPILSVIPLQLFAYYIAVARGADVDKPKNLAKSVTVE
CGIVGYIGHREAYPIIIKGLKRLEYRGYDSAGIVLYDGKE-LKLSKTKGKVSDLEESSKEISTNGVIGMGHTRWATHGVPNDVNSHPHLSNNLAIIHNGIIENYEPLKKELINRGYTFKSDTDTEVLVNLIEDVQKHNLKLGKAIQIALNQVVGAYAICVFDKQKPNEIVVARLGSPLAIGVGNDEFFIASDATPFIEYTSNVIYLEDEEMAIVRLKIRKIKDDSLVDPYIQELQMNLE--QIEKGGYDHFMMKEIYEQPSVIKDTYRGRLHANEGLIKMAGIEDNDKFINAKRIIIIACGTSWHAGLVAEYIFEEFARISVEVEYASEFRYRNPIIDKDDVIIAISQSGETADTLAAIKLAKEKGAF-VFGVCNVVGSSISRETHAGAYTHAGPEIGVASTKAFTTQITVLTMIALRLAKAKGLSKSDFHRYLQELEIIPEKVTEALNTNEKAKEIAAVFKDATNFLYLGRGYNFPVALEGALKLKEISYIHAEGYPAAEMKHGPIALIDEHMPVVVIAPKQGHYDKVVSNIQEIKSRSGKIIAIVTKGDTQVRDLADYVIEIPDAADAMSPLLTTIPLQLLSYHIAVMRKCNVDQPRNLAKSVTVE
CGIVGYIGYREAAPLLLRGLQRLEYRGYDSAGVAVLNSG--LSVLKQKGSVGDLKKTFEDCMQGSTLGIGHTRWATHGDPSDRNAHPHLSRKTAMIHNGIIENYTALKKELSSEGYLFSSDTDSEVLIHLIDWNAHPEFDLETAVRNALYHIDGAYGLCVISEREPDKIIVARKGSPLVIGIGEGEFFIASDAAPIVEHTRRVVYLSDGEMAVLTRDSYLVKTVENVLKEKRVSELDFELEEIEKGGFDHFMLKEIFEQPTVMKDVMRGRVRLDD-GLVRLGGIEDEQIKGARRIVICACGTSWHAGLIGEYLIEEFARISVEVDYASEFRYRNPILDKNDVVIVISQSGETADTLAALRLAKEKGAT-VIGICNVVGSTIARETHCGMYTHAGPEIGVASTKAFTAQVIVLYLLALALSKGRTLDDHEIELYLRELSAVPDKVGKILDLNDQILAIARSYKDSKNCLYLGRGFNFPVALEGALKLKEISYIHAEGYPAAEMKHGPIALIDEDMPVVFIANCDATYTKILSNIEEVRSRKGKVIAIANEGDEDIGVLADHVLYIPSAAGPVTPLLNVIPLQILSYHIATLRNCNVDRPRNLAKSVTVE
CGIVGYIGREEAAPILLDGLSRLEYRGYDSAGIAVWSEGEGLKVAKAKGRLQVLSDMVDGAAIHGTVGLGHTRWATHGAPSDVNSHPQVSKHIAVVHNGIIENYVEIKEFLQSKGVEFVSQTDTEVVAQLLEYYYR--GDILEALTKVLHRINGAYALGIICSDCPDRLIAARKDSPLILGLGEGFNFLASDVTAVIKYTREVYYLDDGEIAVLTADGIQVYNHPYLQVHKEQHHVDWEISAAEKGGYEHFMFKEIMEQPKAFRDTISPRIQDGRVVLEGLNLTA-EDLKALDKIYVIACGSSYHVGMAAKYTLERLLRKPVEVTLASEFRYCDPIVTPRTLALVISQSGETIDTLAAMREARRLGA-RLLSIVNVVGSTIARESDDVLYTWAGPEIAVATTKAYSTQLAVIYLIGLCFADLMGTIAPEETAIVEELQRIPDKMEEILSHREDIQYFASIYFNHPSIFFIGRNIDYAVGLEGSLKLKEISYIHSEAYAAGELKHGTISLIEPGTLVVALASYGKLFEKLMSNVVEVKSRGADLGVTTASLADEMAKTVDHAVSVPDTHPMLLPSLDVVPLQLFAYYVALMRGCDIDKPRNLAKSVTVE
CGIVGYIGNQKTQAVLIEGLRKLEYRGYDSAGIAVFTNEG-LRVAKAQGRLANLEERLESAPLVGTAGIGHTRWATHGRPSDVNSHPHTSQKFSVVHNGIVENYLELKEELISQGHQFASETDTEVISHLIAREYD--GDIVKAVQKAISYMRGAFALGVLTEYEPDRLMAVRQASPLIIGLGEGENFIGSDIPAILKYTRNVYILNDGEMALLTADAVELMTIEGNFISREMIRVDWDAVTAEKGGFDHFMLKEIHEQPKAYRDTMLGRVDSGRKVVLPELKLTQEQIKNIRNVQIVACGTAYHAGLVGRSVIEEMVRIPVENDVASEYRYRSPIVTPETLVIVVSQSGETADTLAALREAQSHGA-HVLAITNVVGSSIAREANDVLGTLAGPEIAVASTKAYTSQLIAFYLFGLYLAQVRGTTEDAVAEVIAAMEALPEQVESMLTNAESIKGYAEQIAEHENLFFIGRGQDYAVAQEGSLKLKEISYIHSEAYAAGELKHGTLALIEEGIPVIALATQETVLEKTVSNIKEVKARGAEVMAITHEEHVAGLLKSVQAFAIPKTLPILTAALSVVPLQLLAYYASLARGNDVDKPRNLAKSVTVE
CGIVGYSGKKEASSILVEGLSKLEYRGYDSAGVAILN-DGKINVSKCKGRLVNLENKLEENPIAGNIGIGHTRWATHGEPSDLNAHPHSNKTISVVHNGIIENYMQLRTWLKSKGYEFKSETDTEVIPNLVDYFYE--GNLLDAVIKAISKVEGSYALGIVSSKEPDKVVAVRKDSPLIVGISEDGNFIASDVPAILNHTRDIYYIKDKEFVVLTSEGVEFYSNEGEKIEKELNHIEWDANAAEKGGYEHFMLKEIYEQPKAIRDTMTSRIIAGQPIKLDDISITKEQIENIDKIYIVACGTAYHAGVVGKYVIEKFARIPVEVDIASEFRYRDPIITKNTLMIVLSQSGETADTLAALREAKSIGA-RVIAVTNVVGSSVARAADDILYTWAGPEIAVASTKAYTTQLITMYILGLFFAQNKNTLTNEEEKIKADMLTLPEKAEEVLASKEKVQKFAANTYMHKDMFYLGRGIDYAVAMEGALKLKEISYIHAEAYAGGELKHGTIALIEEGTVVVALGTQSDIYDKMVSNIKEVTTRGAKVLGIAAEGRKGMEEVVDSVIYVPEVNDMLLPVLSVMQLQLLAYYVSVEKGCDVDKPRNLAKSVTVE
CGIVGYIGKKEAVPVLIEGLEKLEYRGYDSAGIAIYNNNDVVVR-KFKGRLSVLEDHLKEEKIPGSLGIGHTRWATHGEPNDVNAHPHTNHDIAVVHNGIIENYMKLKEWLISEGKVFVSDTDTEVISHLVDYYYK--GDLIEAVHKAVGRMEGAYAVGVISRQNPNQLVAVRKDSPLVVGVGKGENFIASDIPALLKYTKNVYFLEDGEMAILERDQVRILNEFGQKVDREIFEVTWDVESAEKGGYQHFMLKEIHEQPKAIKDTISPRLNEHNEIVLDDIKITKEELERINKIMIVACGTAAYAGLIGKYAIEKFAKIPVEWDIASEFRYRDPFVDDKTLVISISQSGETADTLAALREAKEKGA-RVMAVTNVVGSRISREADDVFYTWAGPEIAVASTKAYVTQLIAMYLIALNMGIKKGVLSKEKHDVLMELKALPEKAEKILFDKNILQSLADKQFNNQSVFYIGRGLDDYVSREGSLKLKEISYIHSEAIAAGELKHGTIALIEEGTLVVALATQDSLYDKMLSNIKEVKARGAYVIAVAKETNKEIEKSADTVIYIPETMDELTAVLSVIPLQLLAYYIAVARGCDVDKPKNLAKSVTVE
CGIVGYTGGKNAVRVLLDTLSNLEYRGYDSAGISVFGDNGIET-VKAKGRLQNLADAHEHAKLSGRCGIGHTRWATHGEPSDLNAHPHATEKLSLVHNGIIENYQQLKASLTAQGYTFVSRTDTEVAAKLIDSLYR--GDPVAAIIKAQELLEGSYAFGILFADHPGEIFATRQGSPLIAAAGNGEAFIASDVPAILKYTRDYALIGERQIVRVTADGLSLFEPNGVPAEIKTLTASWTVEQAQKGGYDHFMLKEIYEQPRALADTVHPRISDGLPSFDLQDDIPDGFWKQFNSISIVACGTAMHAGMVGKALIEQLARIPVECDIASEFRYRDPILTKRSLVLLISQSGETADTLAALRLARQNGAT-TLAVVNVTGSSIAREADYVIHTYAGPEIAVASTKAYSVQLAVMYLIAIRFALARGVHTEEQRALTSGLLDAIEHTEQALGLDVEIKEYIRRYESLHDLFFLGRGLDYALAMEGSLKLKEISYIHCEAYAAGELKHGTISLITEGVPVIALATQESLLPKMVSNIKEVRSRGADVLFICKRGMEADREIYEKRLDLPAIDDLYMPIVGVIVLQLLAYHTAVLRGCDVDKPRNLAKSVTVE
CGIVGYIGNKEAGKVLLDGIKRLEYRGYDSSGIACIE-NGTLRYEKAIGEVVELEHKLNANPIIANMGIVHTRWATHGAPTVENAHPHMDCRIAVVHNGIIENYDYLTSYLEQRGHIFKSQTDTEVLAHLIEENLND--NLEEAVMSAVKMIEGTYGIAVISTKDPGKIVAARKGSPLIIGIGDNEYFITSDVSATLEHTRNVIYLDDLEVAIITPDNYETKTIENITSLKKIEEVLWNMDMIEKSGFQHFMLKEIHEQPQALQNLMRGRVDGGKAPIKLGGLSHCEDLLDVKRIVVIACGTSWHAGLVGEYMLEELARIPVEVEYASEFRYRNPVIEKDTLVMAISQSGETADTLAAMREAKNKGA-KVLAICNVVGSSIAREADAGIYLHIGPEIGVASTKAFTAQVAAFYLFALHILLLRHKTDPKVSEMITAINSMPGKIQKILDREEEIREMADVYKDKNHALYLGRGFNYPVALEGALKLKEISYIHAQGYPAAEMKHGPIALIDENMPVIVIATKDATYGKILNNIEEVKSRKGKVIAIATEGDEQIRGKVDHVVYIPDTPAVLTPLLSVIPLQLLAYHMAVMRGCNVDKPRNLAKSVTVE
CGIVGYVGAKECTAILVNSLTKLEYRGYDSAGIAVFEGDRIKTKAKGKLKEGLIKKLENEPHFTATAGIGHTRWATHGEPSDINSHPIGNGRVSIVHNGIIENYRKLKEFLISKGYGFESQTDTEAVAKLLDYNYD--GDPIDTIIRTIADIEGAYSLGIMFREHKNRIFAARKESPLIVGKGKGEMFIASDVTAIIEYTREYYLLEPGEVADITADGVTFYDMHKNVIEKELQVATWDVSAAEKGGYAHFMLKEICEQPDALKKTINPRIKNGLPDFSECG-LTDEKLRSYHHIYIVGCGSAMHAGMVGKYVIEKLARTPVVVDIASEFRYRDPLLAPDDLVVIISQSGETADTLAALKLANSIGA-DTLAIVNVVGSSIAREAKMVMYTLAGPEISVCSTKAYMVQAAFMYLLAFRVAYARNADEEQCRQLISELSQIPSKVQKCVDDQTQYQKVASKLISADSLLYIGRGLDYALSMEGSLKLKEISYIHSESYAAGELKHGTISLIEDGMPVIAVATQHDLYEKTMSNIKEVKTRGATVVMVCSEDMKFDGNDVDYPVMLPLARDLLMPLVAVVPLQLIAYYTAALKNFDVDHPRNLAKSVTVE
CGIVGFVSDRKVKEDLISGLKKLEYRGYDSAGLAY-NVNHSIKYLKMPGRISEIEKLLLNEGLMKESGIAHTRWATHGVVSEQNSHPHLKEELAVVHNGIIENFQELKTELEVKGHIFKSETDSEVIAHLIE--DKYNGDLFDSVLKALEELEGAYAIAVVHKDKPDQIVAARKGSPLVIASNNSISMLASDVTPLLKYSKEMNFLNDGEVAILTPKGYSLFNLDGVPLERKPILITWDESLAEKSGYPHFMLKEIFEQPIALESVLVGRLKDGKPQIKEVRSLEGFVKNQMKKVYVVACGTSYHAGLAAKYFMNRYSDIDFDIEVASEFRYMNPAIDGNTLVLAISQSGETIDTLEGVRLAKKKGAY-VLAISNVVGSTIPRESDAVLYLNTGPEIGVAATKTYTAQIALLYTLASQLIRWKGYENEELDEIMRTIEKIPELFKMILNENGHMMELVKKYKNFKDMMYIGRVFGFPAALEGALKLKEISYINAIAYQAGELKHGPIALLDDNFPVFAIVPSGKLREKMISNIMEVKARGARVIALTPKDDLQTKKICDDYIDVPTVLEPLIPLVVAPITQLFAYYIAVQKGLDPDKPRNLAKSVTVE
CGIFGYLGNQDGVSIVLEGLAKLEYRGYDSAGLAAVVEQELFIR-KTVGRVQELSNLFQEREIPTASVIGHTRWATHGVPTEINAHPHVDESCAVVHNGIIENFKELRRELTAQGISFASDTDSEIIVQLFSLYYQESQDLVFSFCQTLAQLRGSVACALIHKDHPHTILCASQESPLILGLGKEETFIASDSRAFFKYTRHSQALASGEFAIVSQKEPEVYNLELKKIHKDVRQITCSEDASDKSGYGYYMLKEIYDQPEVLEGLIQKHMDEEGHILSEFL--SDVPIKSFKEITIVACGSSYHAGYLAKYIIESLVSIPVHIEVASEFRYRRPYIGKDTLGILISQSGETADTLAALKELRRRNIAYLLGICNVPESAIALGVDHCLFLEAGVEIGVATTKAFTSQLLLLVFLGLKLANVHGLTHAEQCSFGQGLQSLPDLCQKLLANE-SLHSWAQPYSYEDKFLFLGRRLMYPVVMEAALKLKEIAYIEANAYPGGEMKHGPIALISKGTPVIAFCGDDIVYEKMIGNMMEVKARHAHVIAIAPESREDIAAVSDQQIFVPDCHFLAAPVLYTIVGQVMAYAMALAKGMEIDCPRNLAKSVTVE
CGIFGYIGAKLAVPVVLDGLAKLEYRGYDSAGLAAVIPERLFVR-KTVGRVDELRSSLEKENVPSSLAIGHTRWATHGVPTVKNAHPHVDEACAIVHNGIIDNFKELRSLLISEGISFSSDTDSEVIAQLFAFRYQATGDLVHSFSWTLSQLQGSFSCGLIHKDHPNVLLCAAQESPLIIGLGEKESFIASDARAFLKHTKSIQALASGELAVVGLGSVETYNFALKRIHKEVRQVVYTDADSDKQGYSYYMLKEIYEQPEVLERLIHKYLDQ-QGCISEKFLNGF-SIEDFDEISIVACGSSYHAGFLAKYIIESLVSIPVHVEVASEFRYRQAYIGKKTLAILISQSGETADTLAALKEFRRRQVACVLGICNVEESALATGVDHCLFLEAGIEIGVASTKAFTAQLLLLILLGLKLATLKQTLSLEEHACGKGLFELPELCNRLLANE-NLHSWANDYCDEDRFIFLGRRLMYPICMEAALKLKEIAYVEANCYPAGEMKHGPIALISQGSPVITFCGDPVVYEKMVGCIMEVKARQAHVIAVASESQEDIAAVSDAQIYVPNSHPLVSPILYTIVGQIMAYTMALKKGYEIDRPRNLAKSVTVE
CGIIGFTGRKPAKDILIDGLERLEYRGYDSAGIALLNDDDTLTIRKKAGRVSELRELCKDGEYSSTCGIGHTRWATHGGVTDANAHPHRCGNVALIHNGIIENYSDIIREYG-LADKLVSETDSEVVAALLDTLYE--GDPITAIRKAVKIIAGSFALCIMFADRPGIIYAVRNVSPMVAAHSEEGSIIASDLTAIISFSKDYFVVPEYHILTMTEGGIKVEDLKGNEVRPQMLEITWDITAAQKGGFPHFMLKEIYEQPESLRNTITPRIVNSLPDFTEDGID-DEVFKNCENITVIACGTAMHAGIVGKAMIESELRIPVNVEIASEFRYKEPLINEKTLVIVTSQSGETIDTLEAMRLAKRCGS-KVISIVNVKGSTIARESDYVLYTHAGPEIAVASTKAYSVQMAAMYLIGCRLGLVKGISEDRAKEFIGKLLGTIPVIEETLLQADEVKAVANYIKMAPDAFFIGRGMDYTLSLEGALKLKEISYVHAEAYAAGELKHGTIALITENVPVIALATQPAVYEKMVSNIREVKARGAYVILISMGDEVTDTQICDKHIRIPKQDSLFTVFAAAVILQLIAYYTSDAKGLDVDKPRNLAKSVTVE
CGIVGYVGAQQAAPILVEGLTRLEHRGYDSAGLAVLAGSG-IKVAKRAGRVRDLADSLPK-RFAGKVGIGHTRWATHGPANDVNAHPHSDAKVSVVHNGIIDNAAALRHRLADEGVDLVSDTDTEVLAHLVARSSAD--TLEGKVSQALAAIEGTYGIAVLHVDFPDRVVVARNGSPLIVGVGEREMFVASDLAAIVRHTTTVAHLDDGELATVTATGFTTYRQDLTATAKSATVLDVDPSSYDAGEHDSFMRKEMFEQPSAAERVLRGRLDERFGTAHLGGLNLDPRENRIRRVKILGCGSAYYVGQMGAELVEELARIPADAEAASEFRYRNPIIEPDTLYVAVSQSGETIDTLLAVQEIRRKGG-RVVGLVNVVGSAIARECDGGIYLHAGPEVAVASTKALTNMFLGFALLALQLGRVRDLSIADGRRLIAGLARLPGQIEEVLAQEGALAELAGRLAEAESLFFVGRVRGYPVAREGAQKFKEISYRHAEAYQTSELKHGPLALICETVPTVAIVPADELTDRNVGALHEIAARRGPLVVVTHDDVDLADRPEVQRVVVPRNERELDPILLTVPLQLLAYHAALRLGHDIDKPRNLAKSVTVE
-GIVGYIGRHSAQPVLLDCLKKLDYRGYDSAGIAVSDMK-TIGVRKEKGRVEDLEASLQLEPIAGCLGIGHTRWASHGMPTVENSHPLCDERFYVVHNGIIENYQQLKKFLIAQGHRLQTDTDTEVIPYLLAHY--DTGNFEETVRIVIPQLKGAFALAIMAKDHPNQIIAISYDNPLIIGFGSGEAYLSSDIPALLSYTKEIYPIKNGEMAILTQTNVEIKTLSGEKILPEKTSVRWNQDELNLQDYGHYMLKEIMEQPEAIKRTLKDRLTESGVVIPEVDDFARRKLTDPERITIVASGTSHHAGMIGKKILETMLDIPVEAAIASEFRCEHGRLDEKTLVIAISQSGETADTISALKEAKKSGA-AVIAISNYRKSTLARKSDCVIYTHAGPELAVAATKAYTTQITALVLLSIVLAKLHGSGEGQIPALLDALHSLADDVEKCLVMTQAIDQFAQVTNDQEHLFLIGRGLDYVLALEGALKLQEVAYLHADAYAAGEMKHGTMALITPGVPVIALATQEHLRDKAINNIKEVKARDAYVVGITTTGDDEVSAVVDEVLYIPEAHPFLMPVLAAIPLQLLAYYAGIVRGYDVDRPRNLAKSLTVE
CGIIGYVGKKPAKDILIDGLAKLEYRGYDSAGIALLNDDDTLTIKKKAGRVDDLRESDDSPVYKSTCGIGHTRWATHGGVTDVNAHPHKCGNVALIHNGIIENYNEIIREYG-LADKLVSETDTEVVAALLDTLYE--GDPIDAIRRAVRAIAGSFALCIMFADRPGKIYAVRNVSPMIASYTEDGAIIASDLTAIIAFSQNYFVVPEYHILTLSGAGIKVEDMKGKVVEPEILKITWDITAAQKGGYPHFMLKEIYEQPDALRNTITPRIVNSLPDFTEDGID-DDVLRNLENITVVACGTAMHAGIVGKAMIEKELRIPVNVEIASEFRYKEPLINEKTLVIVTSQSGETIDTLEALRLAKRCGS-KVLSIVNVKGSTIARESDYVLYTHAGPEIAVASTKAYSVQMAAMYLIGCRIGYVKGISEDRAREFIRQLLDVIPVIEETLKQADEVKTVANYIKMAPDAFFIGRGLDYTLSLEGALKLKEISYVHAEAYAAGELKHGTIALITDNVPVIALATQESVYGKMISNIREVKARGAYVILVSMDEEYNDGDVCDKHISIPKQDGLFTVFSAAVILQLIAYYTSDAKGLDVDKPRNLAKSVTVE
CGIFGYCNRGEILDTLTDGLQKLEYRGYDSTGIAIDSG----LLIKQIGKVHALKNEINKDIFVSHVGIAHTRWATHGQPKQINCHPHSSDKFIIVHNGIITNFKELKTFLINNHYNFQSETDSECIAILYKYNIKNGIKLKFHDLTKLVELEGSYGLLCRSIHYHNEIIATRKGSPLLIGVKSNKNFLSSDASSVIKHTKKVLFLEDDDIAHIYDGELHIHRSVGASMTRSIQTLEMELAQIMKGPYKHFMQKEIYEQPESTLNTMRGRMDFEHNNVLLGGLTALPAIRRARRLIMIACGTSYHSCLATRAIFEELSEIPVSIELASDFLDRKSPVFRDDICVFVSQSGETADTMLALNYCLERGAL-TVGIVNTVGSSLSRATHCGVHINAGPEIGVASTKAYTSQYIALVMFALSLSDDRMSKQDRRVEIIQGLKLIPGQIKAVLNLEPRIKELCDQLKGQRSLLLLGRGYQFASALEGALKIKEISYMHSEGVLAGELKHGVLALVDENLPIIAFGTRDSLFPKVVSSIQQVTARKGRPIIICNEGDDVWTKEDLITLEVPQTVDCLQGLLNIIPLQLMSYWLAVNKGIDVDFPRNLAKSVTVE
CGIVGIVGRSAVAGQVVDALRRLEYRGYDSAGIATLE-HGCLERRRAEGKLSNLQLKLVQSPLSGAIGIGHTRWATHGRPNETNAHPHATPRLAVVHNGIIENFRELKAALQAQGCVFETETDTEVVAQLVSRGVDQGLSPREAVAAALPRLRGAFALAFLFAGEEDFLIGARHGAPLAIGFGEGETYLGSDALALAPFTDEITYLDEGDWAILTREGAEIRDQTGAIVARPRQRIATQSFLVDKGNHRHFMAKEIHEQPEVVGRTLAHYVDNGRVALPEALPFD---FASLTRLSITACGTAYYAGLVAKYWFESLARLPVEIDVASETRYREPPLETGGLTLVISQSGETADTLASLRYAKAQG-QHTLAVVNVPTSTIAREASAVAPTLAGPEIGVASTKAFSCQLTVLLCLAIAAGRARGLDAAQERRLVDALITVPGLMAEAVKQEGAIEGLAREIAKARDVLYLGRGTAYPMALEGALKLKEISYIHAEGYAAGELKHGPIALIDDAVPVIVIAPHDPIFEKTVSNMQEVAARGGRIVLIGDRGAEAAGLDTLATLMMPDLDPVVAPIVYAVPLQLLAYHAAVVLGKDVDQPRNLAKSVTVE
CGIVGVLGHNQAAPLLVEALKRLEYRGYDSAGVATVQ-DGHLDRRRAMGKLVNLSDLLVENPLAGKAGIGHTRWATHGVPSVSNAHPHQAGPVAVVHNGIIENFRALRAELIADGANFESETDTETIAQLCARELRAGATPVEAARRTIARLEGAFALCFLFDGHDDLLIAARKGSPLAIGHGDGEMFVGSDALALHPMTDRITYLEEGDWAVVTRAGVQVFDARDTEVLRPETHARIDGTQIGKGGHRHFMAKEIAEQPSVISDVLGHYTKTGT---RIDMPAELPDFAQIDRLILVACGTAFYACQTAKYWFEQLTGLPVDIDIASEFRYRSPPIGPRTAALFVSQSGETADTLAALRYCAGKAD-HILSICNVPQSSIARESTVALPTLAGVEIGVASTKAFTCQLTVLALLALHAARQRGHDDATLAEHLTALRGLPGLLNLALGQEAEIETVSRELAEARDILFLGRGAMYPIALEGALKLKEISYIHAEGYASGELKHGPIALVDPAVPVIVFAPTDPLFDKTVSNMQEVMARQGKVLLVSDATGLDTAGGSWATIQMPHVSPFLAPILYAIPAQLLAYHTAVAKGTDVDQPRNLAKSVTVE
CGIVGIVGRDAVAGQVIEALRRLEYRGYDSAGIATLE-HGRLARRRASGKLVNLEAKLAQEPLTGTIGIGHTRWATHGRPNETNAHPHATARLAVVHNGIIENFRELKQELEADGVVFETETDTEVVAQLVSRNMDRQMGPVEAVAAALPRLRGAFALGFLFSGEENLLIGARHGAPLAIGFGEGETYLGSDALALAPFTDAITYLDEGDWAILSRGGAEIRDASGATVERARQKIATQAYRIDKGEYRHFMAKEIHEQPEVVGRTLAHYVDNGRVMLPEALPFD---FAKLSRVYITACGTAYYAGLVARYWFEQVARLPVEIDVASEARYREAPLEKDGLTLVISQSGETADTLASLRYAKTQG-QHTLSVVNVPTSTIARESSVVMPTLAGPEIGVASTKAFSCQLTVLLCLAIAAGRARGLDAAGERRLVDGLIKAPGLMAEALTHEAAIEGLAREVAKARDVLYLGRGTSYPMALEGALKLKEISYIHAEGYAAGELKHGPIALIDESVPVIVIAPHDAVFEKTVSNMQEVAARGGRIVLIGDAKGAAEHGDTLATFTMPALDPTVAPIVYAVPIQLLAYHTAVFMGKDVDQPRNLAKSVTVE
CGIVGALTGRPAAPLMLDALRRLEYRGYDSAGLATIQ-DGKLHRRRAAGKLSELDAVVAADPLPGTSGVGHTRWATHGPPTVENAHPHIAGRVAVVHNGIIENYAELKAGLKADGVTFTSDTDTEVVAHLLDRAIRAGQTPQAAMAALMPRLTGAFAFVVLVAGEDDLLLAARRVSPLAIGLGDGEAFVGSDAVALAPLTRRIVYLEDGDWAVLRRSGVEVFRDAGVPVERREQISTVSAAMVGKGNYRHFMEKEIHEQPEAIAHTLNAVLDPGTGRATVPYPLDA---PDIPKITIVAAGTSYYAGLAARYWFESLAGIATEVELASEFRDRDVVLPERGVTIAVTQSGESLDTLMAVRQAKALG-QRILAIVNVPESTIARESDGVLLTRAGPEFGVASTKATAAQLTAFCALAIALGRANGLSEERAIELRDALAGLPSRVGEALHHEARYVRIAHDLARARDVLYLGRGLSYPIALEGALKLKEITYVHAEGYAAGEMKHGPIALIDENVPVVIVAPTDRWFEKTASNVSEVRARGGRVILLTDAAAERLGESDDHVVVLPTVDPVVAPILYLVPVQLLAYYAAVEKGTDADQPRNLAKSVTVE
CGICGIVGHQPASPIAFEALRRLEYRGYDSAGIATLTASGDIERRRAAGKLDNLEHVLKEHPLPGTTGIGHTRWATHGAPTENNAHPHEAGRVAIVHNGIIENFAELKKELEAKGRVFRTETDSETVAHLVDDYLGQGLEPREAAFAAIKRLEGAYAIAMIFKDHEGLLIGARHGAPLAVGYGNGEMFLGSDSIALAPMARKMTYLEDGDWCELTPDHVTIFDMTGAEVSRPVQDLTFMAGQVGKDGYRHYMEKELHEHPVAIGQTLKRITDSKRIALPEMPFDP----AQVPRITITACGSAYYAGMVGRYWLESLARIPVEIDVASEMRYREPPQPDKGVALLISQSGETADTLGVLRSLKKAG-QSIVSVLNVEHSTMGRESDLVLGMDAGPEISVASTKAFTAQLSVLAALAIDFARARGTDQAREERLTASLLDLPSRAAEVFTRTKDIQAMAAVVAQARDVLYLGRGICTPIAFEGALKLKEISYIHAEAYAAGELKHGPISLIDQTVPVVAIAPSTILFDKTLSNLQEAKARGGRILAFTDAEAKRLEGVAEQVVIMPDVDAFVAPILYAIPVQMLAYEVALLKGTDVDQPRNLAKSVTVE
CGIIAGVAKKDIVSILMTGLTRLEYRGYDSAGIAVL-SKNKLHCRRAVGKVMQLTEKIAESPLAGNSGIAHTRWATHGIPNEKNAHPHISGQIAVVHNGIIENYLELRAQLIEKGYQFQSDTDSETIAHLIHDYYQRDHDIAAAVLHTLPHLKGSYALAVMAADDPDHIVVACQHSPMIIGKSAAGYFAASDSFALLPLMRQFIYLQDGDVAQLSREDCRIFDHSGKSVQRVWVESEQDDDIVGKNGYQHFMQKETFEQPSVIRHTLSGRLTAQSLNIDTFSPELQEICNQLKNIDIIACGSSYHAGLVVKYYLEA-AGIRTNVEYASEYLYRDVAVSPHTLFLTISQSGETADTLAALNKAKKLPYLDYLAVCNVAESALVRLCPHHILTRAGREIGVASTKAFMAQLVVLHLITLLIRHVKGENISEEC---AALARLPAAVEQMLALDTKIAAAAKTLQKERNCLFLGRGAGAAIAAEGALKLKELSYIHAEAYPCGELKHGPLALVDEQMTVVAVVQAGLLGEKTLSNLQEVQARGGRLIVFADERVDLHALSDATVISLGVLDDLTMALIAVVPLQLFAYHVACYKGNDVDQPRNLAKSVTVE
CGIVGVLSKHEAAPILVDALKRLEYRGYDSAGIATVNA-GKLDRRRAVGKLVNLSDLLVHEPLVGKSGIGHTRWATHGAPSVSNAHPHQAGPVAVVHNGIIENFRELRAELAENGMQFVTETDTETVALLTQHFMAQGLGPVDAAFHALDKLRGAFALAFLFDGEDDLIVAARKGSPLAIGHGAGEMFIGSDAIALAPMTNEITYLEEGDRAVLTRTSLQITDAAGNPATRAVKTIQIDNTRIDKAGHKHFMAKEIAEQPGVIAQALGHYISS---DGQIILPKPDIDFTAIDRLTMVACGTAYYACLTAKYWFEQIARIPVEVDVASEFRYREPPIPARSAALFVSQSGETADTLAALRYCAGKSDT-ILSVINVPESSIARESDLVLPIHAGVEVGVASTKAFTCQLTVLLLLALRAAQDRGVDAKTLARHLSDLRDLPNIVSTALGANAEMHQAAIKLSEARDVLFLGRGLMYPLALEGALKLKEISYIHAEAYAAGELKHGPIALIDKHVPVVVMAPRDALFEKTVSNMQEVMARKGRVILVSDATGEEFGQEAFATIEMPQISSVLTPILYAIPAQLLAYHTAVAKGTDVDQPRNLAKSVTVE
CGIVGVLGNHEAAPLLVEALKRLEYRGYDSAGIATIN-GMTLDRRRAVGKLVNLSDLLVHDPLAGKAGIGHTRWATHGVPNAGNAHPHRSGGVAVVHNGIIENFRELRADLAALGIAHETDTDTETVALLANHYITEGLSPRDAAQATIARLHGAYALCFLFEGHDDLLIAARKGSPLAIGHGNGEMFVGSDAIALAPMTDRITYLDEGDWAIITRNSLEIRDAAGNLANRDLRQIHIDAAQVDKGGYKHFMAKEIAEQPQVLQGALNHYIN---ADATGMAMPEGLDFTAVNRLTMVACGTAFYACMVAKYWFEQVAGLPVEVDVASEFRYREPPVTDGTMAIFVSQSGETADTLAALRYMAGKA-MQIVSVVNVPESSIARESDIALPILAGVEIGVASTKAFTCQLTTLAALVLHAARQRGRDDAALAGKLAALRALPGLMNTALGIEDRTVALSRDLAEARDILFLGRGAMYPLALEGALKLKEISYIHAEAYASGELKHGPIALVDPHVPVIVMAPRDALFEKTVSNMQEVMARGGKVLLITDSQGAAEAGDGVQVLLMPAVDPFLAPILYALPAQLLAYHTAIAKGTDVDQPRNLAKSVTVE
CGIVGYIGEEEAPSILLEGLKRLEYRGYDSAGIAVSDGY-NINVVKKAGKLKELENIVFSSPPAGTAGIGHTRWATHGVPSEKNSHPHYHENIVVVHNGIIENFQELKEGLEAAGHSFVSDTDTEVIAHLIEDYYN--GDLKDAVFKAVQKLDGSYALAVMTKEEPNKIIAVRKDSPLIIGKGQGENYIASDIPAFLNNTRSFYILDDGEIAEVSKDKVVIYDKNGVSIDKEIFKVDWDPEMAEKNGYEHYMLKEIHEQPDALRRVLANRVSTQGVNLDEIGLTA-EELKKYSQIQVVACGTAYYSGMVGKYIIEELARIPVKVDVASEFRYSNPIIDKDTLVIVVSQSGETADTLAGLRLAREKGA-EVLALTNVVGSTIAREADRVLYLKAGPEIAVASTKAYLTMVSVFYLLAVQFAKIKGTINDDEYGLVSDLIRLPELASETIKSEEKAKEKARYFIDYDNSFYIGRNFDYTIALEGALKLKEISYLHAEAYPAGELKHGPLALIEEGIPVVAVVTRRSLYDKMLSNIKEVKARGANITAVAIAGDAEVEKAVDDVIFIPECNEFFSGLLAVIPLQLLAYYTAVGRGFDVDQPRNLAKSVTVE
CGIVGYIGRREALPVLMDGLQRLEYRGYDSAGVALV-AGGRTWVEKRKGRLSDLQTVLGNLPSGCRVGIGHTRWATHGRPSDRNAHPHTSGRFAVVHNGIIENYAELRAELERQGCVFRSETDTEVIPHLIASCYD--GDLVRAVRRAVPRLRGAYAIAVVCQQEPDKIVAVRAASPLVIGLGEGELLLASDIPALLPYTRQVIVMEEGWLAELTPEGVTLTTVAGEPVQPQVMRVDWEPGQAERGGYAHFMLKEIHEQPRALRDTLTGRLDTGLVTLSEVGLSAAE-VRALRKVAMVACGTAAHAGLVGRYLIERLAGIPVEWDLASEYRYREPLVDEHTLFVAVSQSGETADTLAALREARSRGA-RVLAVTNVVGSTVAREADWVLYTWAGPEIAVASTKAYSTQVVALTLLAIWLGQQNGRDPAEASALVSGLQHLPDQAGQTLSLEAAVKEAAEALAGHDDVFFIGRNLDYAVALEAQLKLKEISYIHAEAYAAGELKHGPLALITDGVPVVALNTQPDLAEKTISNIQETRARGAFVLGLAQEGDEETARHCDRIFYLPRTHRLLTPALAVIPMQLLAYYAATARGTDVDKPRNLAKSVTVE
CGIVGYVGPKQAAPFLLEGLTKLEYRGYDSAGIAVFDGN-KINVEKSVGRLSILQKKVENHMPVGTIGIGHTRWATHGRPSDVNSHPHTTGRFVVVHNGIIENYLHIKERLIAKGHVFTSETDTEVVAHLVEEYYT--GDFEAAVKKVLAEIDGSYALVFMCQDHPDKLICTKQDNPLVIGLGEGENFIASDIPAIINRTRKTYILSDGEMAIVTKDSVWVMNRQGVPVTKKIFEVNWDAEAAEKGGYEHFMIKEIYEQPKAIRETMTGRLADSRVVFDELK-WTKEDVANIKKIVITACGTAFHAGIVGKYYLEQLARIPVEVDIASEFRYRSPLTDEQTLAIVISQSGETSDTLAALKEAKRLGA-RTLAITNVVGSSIAREADQVIYTWAGPEIAVASTKAYTTQLISVLMLALYLADLKGLPPERIQELIKGLRALPGQAHELLEDVEPVKTFAQQYGFNEDVFFIGRSLDYAVALEGSLKLKEISYIHAEAYAAGELKHGTLALIIEGVPVIALATQHDVYEKMLSNIKEVKARDAVVIGIAMKGDEEIKKYVDHTIFIPATDKYLAPILAVIPLQLLAYYAAVTRGADVDKPRNLAKSVTVE
CGIVGYLGPRPAVPILVQGLERLEYRGYDSAGIAVLNGGGLVV-EKSAGKLHVLKSRLNGNLAGARVGIGHTRWATHGRPSDVNAHPHLTGRIAVVHNGIIENYQELRQELAAKGHRFISETDTEVLAHLVEEFYT--GDLLQAVFKMLPVLRGSYALAVMSADHPRELVGARQDSPLIVGLAAGETYLASDIPALLPYTRDNYILENGEVAWITPGEVTVYDADGSRKSKEVFHVAWDLQAAEKGGYAHFMLKEIHEQPRALRDTLAGRLQDDGRVRLEGVNFTPEEAAALEKVAIIACGTAHYAGMVGKYLLEKLLRLPVEDDVASEFRYREPILNEHTLGLVISQSGETADTLASLREAKKAGA-PVLAITNVVGSSVAREADHVIYTWAGPEIAVASTKAYLTQVASLYLLALHLGE-KRSHAPWAQEIAGGLKDLPGQVEEVLKLEPRIKELAGRIAPHEHAFFIGRGLDYPVSLEGSLKLKEISYLHAEAYAAGELKHGTLALIEEGTPVIALATQAELLEKMLSNIKEVKARGAWVLALTQEGNTAVAEEADAVLYLPPVPSILAPAVTVVPLQLLAYYTAVARGCDVDKPRNLAKSVTVE
CGIVGYIGGRTALPFLVDGLKRLEYRGYDSAGIATVGESG-LELVRAKGKLHNLEEKLNGAQSTGTVGIGHTRWATHGKPEEHNAHPHTSGRLAVIQNGIIENYAELRLGLKERGCLFKSETDTEVIPHLIACRLA-GHSLLEAVLAAVVELKGAFAIAVVSADFPDELIVVRQQAPLVIGFGEGENYFASDVPAIVSHTTRVLTLQDGECARLTRDEVQIHDFSGARLRRTPRSLNWNPSLVEKRGFRHFMLKEIHEQPGVIRDTLEDRIGDATGPIR-LGLSSD-LFADLERIYIIACGTSWHASLVGKYLIEELAGIPTEVNYASEFRYCPPPLNARTLVIGVSQSGETGDTNAALTAAKARG-VRLLGITNRPESSLGALVGELIDTRAGMEIGVAATKTFTAQLVAFYLLALHLAHLRGTQSGERREILVGLQQLPAQIEGILDQERYITELAREFDATRDFIFIGRGLNYPIALEGALKLKEISYIHAEGYPAGEMKHGPIALLDSEVPVVAIAVPGKVYEKTLSNAQEAKARDARLIGVAPLDEPAAVETFDQILPVPVVDEILSPILTVVPLQLLAYHIAARRGLDVDQPRNLAKSVTVE
CGIVGYIGHRDAYPVIIKGLHRLEYRGYDSAGIVLYDGQ-DLKLSKTKGKVSDLELKAEEKNTFGKIGMGHTRWATHGVPNDVNSHPHFSNKLVIIHNGIIENYEPLKQELIKRGYTFKSDTDTEVLINLIEEKKKENCKLGKAVQVALNQVIGAYAIAVIDVEKPDEIIVARLGSPLAIGIGEDEFFIASDATPFIEYTSNAIYLEDEEMAIVRLKVRKIKDDSLVDPYIQELQLNLE--QIEKGGYDHFMMKEIYEQPSVIKDTYRGRLNKGIVHMSGVEDNLEKFLN-AKRILIVACGTSWHAGLVAEYIIEEFSRIPVEVEYASEFRYRNPIINKDDVVIAISQSGETADTLAAIKLAKENGAF-VFGVCNVVGSSISRETHAGAYTHAGPEIGVASTKAFTTQITILTLLALRLAKAKGTMPNSEYQYLLELELIPEKVEEALQTNEVAKQIAEIYKDATNCLYLGRGYNFPVALEGALKLKEISYIHAEGYPAAEMKHGPIALIDESMPVIVIAPNKGHYDKVVSNIQEIKSRSGKIIAVVTKGDTQVRALADHVIEIPETNEPFTPLLTTIPLQLLSYHIAVLRGCNVDQPRNLAKSVTVE
CGIIGIVGKAPVSERLIDSLKRLEYRGYDSAGVAAV-VGVKVERRRAQGKIKNLEALLAEEPLVGQNGIGHVRWATHGAPNLRNAHPHTAGRVTLVHNGIIENFAELKAELAAAGRTFESDTDTEVIAHLIDAELATGLEPLAAFKTTLDRLTGAYALAVLVEGADNLILGARRGSPLVVGEGEGEMFLGSDALAVGPFTNRVIYLEEGDYVAIDHDSARIFDASGAPVTRPVKVVPASAVMMEKGNYRHFMEKEIHDQPEGCQRTISAYVDALTARTAMPG---DIDFKALERIQIVACGTSYIAGVIGKYLIEQLADLPVDVEIASEFRYRQPALRPGSLVIAMSQSGETADTLAALRYCKAKG-MKSAVVVNAQESTMAREVDVVWPIHCGPEIGVASTKAFTAQVSVMIALAVAAAKARGTDAAEEQRMVKVMLEAPRLIAEAIGLEDALKEIAFDIAKARDVLFLGRGPMSALALEGALKLKEISYIHAEGYAAGELKHGPIALVDDQTPIIILAPYDSYFEKSASNMSEVMARGGQVVFITDPEAKHAPAGARVVVTAPASDPLVSTLVMSAPIQLLAYHVAVVKGADVDQPRNLAKSVTVE
CGIVGYIGNRKAVPVLINGLSKLEYRGYDSAGVSV-NEGGLLKVIKCKGRLACLEEKLETEKLSGCMGIGHTRWATHGEPNDVNSHPHISQEIAVVHNGIIENYMQIKEFLKDQGYVFKSETDTEVIAHLVEYYYE--GDLVDAVMKVIDEIEGSYALGVLCKDDENMFVCARKDSPLIIGLGEGENFIASDIPAILEYTRDIYILEDKEVAILTRDSVQVFNSLGAAVDKEIFKVNWDVKAAEKDGYEHFMMKEMYEEPKVIRDTINPRIKDGELVLDNVT-ITEEDISKLEKIYIVACGTAYHAGVIGKYIIEKLCRIPVEVDVASEFRYRDPLVSDKNMTIIISQSGETLDTLFALRESKKRGA-RILSIVNVVGSSIARDSDDVLYTWAGPEIAVASTKAYNTQLTALYMVALELGLKKGTITKEEADILGQLKQIPNDIEKILENKEDIQKFAHQHYNAKSIFFIGRGLDYALSLEGSLKLKEISYIHSEAYAGGELKHGTIALIEKGTLVVCPMTQDNLFDKMVSNIREVKARGAVVLAITQEHAEELKKTADTVITIPDVDSLVAPISAVTPLQLFAYYMALEKGCDVDKPRNLAKSVTVE
CGIVGYIGKRDSQDILIEGLKKLEYRGYDSAGIAVFTTNG-LEIKKSKGRLAVLEDKLRDEPLAGSVGIGHTRWATHGKPSDVNSHPHTSAKFSVVHNGIVENYLDLKDELMAKGHRFVSETDTEVISHLVADEYD--GNIVEAVQRAVKRMRGAFALGVLTEYEPERLVAVRFASPLVIGVGEGENFIGSDIPAILEHTRNVYILNDGEMAVLTRDSVELMTTEGEFISKEIYHVDWDLVTAEKAGFDHFMLKEIYEQPKAYRDTMLGRIAGKSVNLKELTMTAD-YVKSIRKVHIVACGTAYHAGMVGKTVIESLARIPVETDVASEYRYRSPIITPDTLVIVVSQSGETADTLAALREAQRNGA-RVLAITNVVGSSVAREADDVLVTWAGPEIAVASTKAYTSQLIAFYLFGLHLATILGTDEATVAGLIAAMNELPEQVESILENAPVLKQVAESISHHKSLFFIGRGVDYAVAQEGSLKLKEISYIHSEAYAAGELKHGTLALIEDGIPVIALVTQEELYEKTLSNIKEVKARGAHVLGLANAGSEVEVGKSVDLFAIPKTLPLLSPALSVVPLQLISYYASLALGHDVDKPRNLAKSVTVE
CGIIGIVGKEPVADRLIESLKRLEYRGYDSAGVAGV-VGGKVERRRAQGKIKALEAVLADEPLTATTGIGHTRWATHGAPNVRNAHPHTAGRVTLVHNGIIENFAELKAELAGMGRTFESDTDTEVIAQLIDVALAKGLAPLDAFKATLDRLTGAYALAVLIQGEADLLLGARRGSPLVVGEGQGEMFLGSDALAVGPFTNRVIYLEEGDYVALDHDSRRIFDASGARVERPVRVVPTSSVMLEKGNYRHFMEKEIHDQPEGCQRTIAAYVDTLT---SKAAVPGDIDFATLDRIQIVACGTSYIAGVIGKYLIEQLADLPVDVEIASEFRYRTPALRPGSLVVAMSQSGETADTLAALRYCKAKG-MKSAVVVNAQESTMAREVDVVWPIHCGPEIGVASTKAFTAQVSVMIALAIAAAKARGTDAAEEQRLVKVLLEAPRLIAEAIGLEDAIKEIAADVAKARDVLYLGRGPMSALALEGALKLKEISYIHAEGYAAGELKHGPIALVDDQTPIVILAPYDSYFEKSASNMSEVMARGGQVIFITDTEGKHAPAGAKVVVTAPASDPLVSTLVMSAPIQLLAYHVAVVKGADVDQPRNLAKSVTVE
CGIVGVAGRANAETVLIEGLRRLEYRGYDSAGLGVHCSDGRLRRARAPGKVSALETVMRP-EVSGSTGIAHTRWATHGAPTEANAHPHQAGRVCLVHNGIIENYKSLRAELVACGRRFASETDTEVVAQLLDRELDGGADPKAALIATLGRLEGAFALAAIIEGEPGLVLGARRGAPLVAAVGDGASFLASDIMAITGEARSVIYLHEGDAVIVRPAGVEVLNAMGEVVDRPLVPAPASMAMAEKGNHRHFMQKEIYEQPEVVGRTLSAYVNAVS---GRVRPREGVDFSKMTRLHIIGCGTASYAGQIAEYWFEGIAGLPVKVDIASEFRYRNPAFLEGDAALFISQSGETADTLEALRLCKAAGIV-TIALVNSPHSSMAREADIVAPTLAGPEIGVASTKAFTCQLSALAALVVLAGAQRGLSAEEQAGHIANLMAVPSLMAAALKVEQAIDRLASELAQASIVLYLGRNEFFPLALEGALKLKEISYIHAEGYAAGELKHGPIALIEDDVAVIVIAPHDALFAKTRSSIQEVRARGARVIAITDRPGADLDGETSAQLLLPRLTGMAAPIVSAVAVQLLAYYVAVHKGTDVDQPRNLAKSVTVE
CGIVGYAGRNAAAPVIIESLKKLEYRGYDSAGITVL--SKGIETYKAVGKIVNLEVEIPKN-LGGTVGIGHTRWATHGRPSTKNAHPHNSGKISLVHNGIIENYMALKEQLTGEGYVFNSETDTEVIAHLVHKHIEAKCELLVGLREALKEIEGSYALAILSADEPGKLVLARKDSPLVIGLGKGENFAASDVTAFLNHTRDVVFVNDFETAVLSPTSVEIFDREGKPREKKIEKIEWDFEAAEKAGYEHFMLKEIHEQVTAIHNTLAGKVSEGDIYLKELNLSEDE-IRKLARVQILACGTSWHAGLLGKYLFEQLAGIHCDIDICSEYRYRNPVMNEGTLAIAITQSGETADTLAAVREIMSYNC-PTLAITNVVGSTITREANSVLYTRAGPEIGVAATKTFTTQLTLLYLLAVKFALVRDLSPDYVKSFITDLRKVPGQIQQILNQKEAIKECAEGFARSKSYFFLGRHLNYPIALEGALKLKEISYVHAEGFAAGELKHGPIALLDEGTPVVAIATRGQTYEKMLSNIKEVKARDAFVIAVADNKDTEITKYVDVVLRVPQSDELLAPLLSIVVLQLLAYYTALARNCSIDKPRNLAKSVTVE
CGIVGYTGHQQAVPVLIDGLRRLEYRGYDSAGIVVPE-NGGLTVQKRAGTLDVLVQALCDCRFTATSGIGHTRWATHGAPTDVNAHPHTSGRLAVVHNGIIENYHRLRSWLKAEGHVFRSDTDTEVLPHLIEQFYR--GNLYQAVLEALERVEGSFALLALTVDEPERLVTARQDSPLVIGVGERENFIASDIPALLAHTRDTYLLNDGELAEVTPDGVRISDFHGRPLAREIFQVHWEAEQAEKAGYDHFMLKEIHEQPRALRDTLRGRIDDRRAVLDELNLEPG-FVKNLNKIFVTACGTAFHAGVVGKYIIEKLVRLPVEVDIASEFRYRDPLIGPGDLVVVVSQSGETADTRAALREAKSRGA-RVVAITNVVGSSIAREADSVLYTWAGPEIAVASTKAYVTQLAAFYLLAVWLAGERGALPGEERDLLRALRELHHGVGQILAGAGEIAALARRYHQRHCLFFIGRGLDYAVAMEGSLKLKEISYIHAEAYAAGELKHGTLALITEGVPVIALATQPELFEKTLSNIKEVKARGAEVVTLTFQGDHDSEELGDFRVYLPPTHPFLAPILTVVPLQLFAYYAAVYRGCSVDKPRNLAKSVTVE
CGIVGYVGERDCTDVLLDSLSKLEYRGYDSAGIAVFE-NGEITVEKAKGELKNLREKVAEHKPMGHCGIGHTRWATHGEPSDINSHPHGNKRVSIVHNGIIENYKDIKNFLIDKGYTFISETDTETVAKLLDYYYE--GDPVDAIIKTLKDVRGAYALGIVFKDFPDRIFAVRKDSPLIIGAGDEENFIASDVPAILKYTRNYYLLEENEIATIKSDRVEFCDMHKLPIKKEVQVSNLDMDAAEKGGYEHFMLKEIHEQPNAVKTTITPRIVNGMPDLSECGLTL-EALKNYRKLFIVACGTAMHAGMVGKYVIEKLARTEVTVDIASEFRYRDPIITPEDLVIVVSQSGETADTKAALHLAHEKGA-KVLSVVNVKGSSIARESDMVLYTHAGPEISVASTKAFSVQMSVMYLLAFEMAYAKGHDENECKRLTAKLAEVPDIIEKTMECEKKCKYVSSKLITAQSLLYIGRGLDYALSMEGSLKLKEISYIHSESYAAGELKHGTISLVEDGMPVIGVATQTELLEKTVSNIVEVKSRGAFTIAVCKEGTEFSEGVIDEAIEVPAMEDVLMPMLTVIPLQLIAYYTTVLKGLNVDKPRNLAKSVTVE
CGIVGVLGLHEAAPMLVDALKRLEYRGYDSAGIATV-RDGKLERRRATGKMVNLSDMLVHNSLAGKSGIGHTRWATHGEPNLTNTHPHRAGAVAVVHNGIIENFRELRAELADLGVSFETDTDTETVALLTNHFISQGLSPRDAVAATLPKLDGAFALCFLFEGEDDLMIAARKGSPLAIGHGVGEMFVGSDAIALAAMTDQITYLEEGDWAVLTRNSLEVIDAAGNLANRELKKIEIDTAAIDKAGHKHFMAKEIAEQPTVLANVLGHYINKEN---NGLALPEGLDFSEFDRLVLVACGTGFYACMTAKYWFEQISGLPVEIDIASEYRYRKPPVGPRTCAIFVSQSGETADTLAALRHIADKAA-KIVAVVNVPESSIARESDIIIPIRAGVEVGVASTKAFTNQLAVLACMALKAAQDRAVDADELKNNLVTLRNLPGLINLAIAAESHYTPIAKRLAAADDVLFLGRGLMYPMALEGALKLKEISYIHAEGYAAGELKHGPIALVDKKTPVVVMAPRDALFEKTISNMQEVMARNGVVLLITDSAGAKSANDGVGTLLMPDVDPVWAPILYAIPAQLLAYHTAMARGTDVDQPRNLAKSVTVE
CGIVGYIGGKAAAPILVEGLKKLEYRGYDSAGVAVMEA-GKIEVRKAKGKLAVLEGRLSYCSFGAQTGIGHTRWATHGKPADENAHPHQRGDFAVVHNGIIENFQTLKEDLIAQGHAFTSETDTEVLAHLVENFYQ--GDLEAAVRKVVSVIEGSYAMAFLCRHEPEKIVAVRKDSPLVVGLGDGEYFLASDIPAILAHTRRTFILDDGEMAVLTPQGAVIKTAAGELVDKAVFEVNWDAVAAEKGGYDHFMIKEIYEQPKALRDTILGRVNGDGVNLSEIKIDL-ELLKKTNKVTIVACGTAYHAGLVGKYVIEDLARVPVEVDIASEFRYRDPIVDENTLVIVVSQSGETADTLAAMREARSKGA-KVLAVTNVVGSTISREADSVLYTWAGPEIAVASTKAYTTQLAAMNCIALALAQVRGTQAETIKAIADAIREIPAQVEKVLAQAETVKAISEQIKTWDDVFFIGRSVDYAVALEGSLKLKEISYIHAEAYAAGELKHGTLALITDNIPVIALATQEQVFDKTISNIQEVKARDAFVIAVAQEGNREIAKFAEYVLTIPRTHPALAPILAVVPLQMLSYYTAVARECDVDKPRNLAKSVTVE
CGIVGYIGSRDAAPILLNGLKKLEYRGYDSAGVAILD-NGNIKVVKCKGRLEKLEEKVNCDAPVGNIGIGHTRWATHGEPNDLNSHPHISSKIAVVHNGIIENYLELKEFLAAEGYEFVSDTDTEVVAHLIDYHYH--GDIVQAVITSINEIEGSYALGVLCRDYPDKFVAARKDSPLIVGLGNGENFIASDIPAILEYTRDVYILEDKEIVLLSDKEVKVFNNHGLAVQKKVFKVNWDVASAEKAGYEHFMMKEMCEEPKVVRDTVNPRIKDGNIVLDNIRITA-EDLKNIRKIFIVACGTAYHAGVVGKYIIEKLARIPVEVDVASEFRYRDPLISDKDLVIIISQSGETIDTLFALRESKKKGA-RVLSIVNVVGSSIARESDDVLYTWAGPEIAVASTKAYNTQLSALYLIALDFAKLGRIDRDYYSKVIEELKAVPREIEKVLANRDIIQKFASQHYNAKSIFFIGRGLDYALSMEGSLKLKEISYIHSEAYAGGELKHGTIALIEEGTLVVCPVTQDSLVEKMISNIREVKARGAVVLAIAKESNKQVCKVADVVVTIPDVDSFIAPIVAVTPLQLFAYYMALQKGCDVDKPRNLAKSVTVE
CGIVGYAGENSAASVIIESLKKLEYRGYDSAGISILGSG--IDTYKSVGKIVNLE-ATIPDGISGNIGIGHTRWATHGRPSTINAHPHTSGKISVVHNGIIENYMALKEQLTAEGYEFKSETDTEVIAHLLHKHIEAKCELLTGLREALKEIEGSYALAVICADEQGKLIVARKDSPLVIGLGKRENFAASDVTAFLNYTRDVIFVNDFETAVLTPTSVEIFDREGKVREKKIEKIEWDFEAAEKAGYEHFMLKEIHEQVSAIHNTLAGKVSEGTIDLKELN-MTDEEIRKLSRVQILACGTSWHAGLLGKYLFEQLAGIHCDIDICSEYRYRSPVISDGTLAIAITQSGETADTLAAVREIMSYNC-PTLAITNVVGSTITREANSVLYTRAGPEIGVAATKTFSTQITLLYLLAVKFALSRGLSPDYVKGFITGLRKIPGQIQQILNQKEAVKECAENFAHEENYFFLGRHLNYPIALEGALKLKEISYLHAEGFAAGELKHGPIALLEKGTPVVTIATRGQTYEKVLSNIKEVKARDATVIAVADNKDTEIGKYADVVLTIPQSSELLSPLLSVVVLQLLAYYTALARGCSIDKPRNLAKSVTVE
CGIVGYIGGKPAAPILVEGLKKLEYRGYDSAGIAIME-EGSIEVRKAKGKLAILEEKLGDAAPTGLMGIGHTRWATHGKPSDENSHPHQQGDFAVVHNGIIENFQTLKERLIADGHRFTSETDTEVLAHLVESFYE--GDLEAAVRKVASVIEGSYAMAFVCRREGDKIVAVRKDSPMVVGLGDKEYFLASDIPAILNHTRQTYILNDGEMVILTTDSATVKDKTGELIEKEIFEVKWDAVAAEKGGYDHFMLKEIYEQPKALRDTIKGRFDENGVNLSEIGIDT-ELLRKANKVVIVACGTAYHAGLVGKYVIENLARIPVEVDIASEFRYRNPIINKKTLVIVVSQSGETADTLAALREAQSKEA-KVLAITNVVGSTIAREADSVLYTWAGPEIAVASTKAYTTQLVAMNIVALALAQCQALPCSEIKAIAETLKQIPAQVETVLTQADKVKEISEQIKAWNDVFFIGRSIDYAVAMEGSLKLKEISYIHAEAYAAGELKHGTLALITDRIPVIALATQEQVLDKTVSNIQEVKARDAFVIAVAQEGNSEIGKFAEHVLTIPRTHAALTPILAVVPLQLLSYYTAVARECDVDKPRNLAKSVTVE
CGIVGYAGRNAAAPVIIESLKKLEYRGYDSAGVTVLGSG--VETYKAVGKIINLESEIPKN-LKGAIGIGHTRWATHGRPSTENAHPHNSGKISLVHNGIIENYMALKERLIGEGYEFKSETDTEVIAHLLHKHIEARNNLLAGLREALKEIEGSYALAVISADEQGKLVLARKDSPLVIGLGKGENFAASDVTAFLIHTRDVIFVDDFETAVLTPDSVEIFDREGKLKEKKIEKIEWDFEAAEKAGYEHFMLKEIHEQVSAIHNTLAGKVSEGAIYLKELNLNDDE-IKKLSRVQILACGTSWHAGLLGKYLFEQLAGIHCDIDICSEYRYRNPVMHEGTLAIAITQSGETADTLAAVREIMSYNC-PTLAITNVVGSTITREANSVLYTRAGPEIGVAATKTFSTQLILLYLLAVKFALVRGLSPDYVKSFITEIRKVPGEIQQILNQKEVIRECAENFACSKSYFFLGRHLSYPIALEGALKLKEISYVHAEGFAAGELKHGPIALLDEGAPVVAIATKGQTYEKMLSNIKEVKARDAYVIAVANINDTEIGKYADVVLRVPSCDELLAPLLSVVVLQLLAYYTALARDCAIDKPRNLAKSVTVE
CGIVGYIGPKNALNVLMHGIKRLEYRGYDSSGIAFFE-NGSLRCEKAVGKIAMLEEKLSGNVCISHAGIVHTRWATHGTPTFENAHPHFDCHIAVVHNGIIENYDYLKLKLQQNGHTFRSQTDTEVLAHLIEEHYRD--NLETAVMEALKKVEGTYGLAAISSKDPEKIVAARNGSPLILGIGDHEYFITSDVSASLEHTREVMYLDDNEIAILTPEGYKTKTIQNIPTYKKTEEVLWNIDMIEKGGYKHFMLKEIHEQPQALLNLMRGRVDHGPIKLGGLINREKELL-EAKRIIIIACGTSWHAGLVGEYMLEELVRLPVEVEYASEFRYRNPIIEKNTIVIAISQSGETADTLAAMRQAKGKGA-AMLSICNVVGSSIAREAGSGIYLHIGPEIGVASTKAFTAQIAAFYLFSLYLLLLKNKDYAIPPEMISAIRTIPDKIQTILDREKETGEIAKIYKDTNHALYLGRGFNYPVALEGALKLKEISYIHAEGYPAAEMKHGPIALIDKNMPVIFIATKDSTYGKILNNIEEVKSRGGKVIAIATEGDRKITEKVDHVFHIPETSGVLIPILSVIPLQLLAYHMAVLRGCDVDKPRNLAKSVTVE
CGIVGYIGDKLAIDELIKGLKKLEYRGYDSAGVAIVEKD-DLKTIKTKGRLTDLEERIDT-QFTSTEGIGHTRWATHGKPSEDNSHPHSDGNIAVVHNGIIENFQHLKAELQNKGHKFTSQTDTEVIAHLLEEYYQD--DLLECVFKVIERLEGSYALAIMHKNEPGKIICARKDSPLIVGQGEGENVVASDIPAILDYTREALILDDGEVALVEKDNITLYNSDKKEIEKEPLQINWDAEEAEKGGYDHFMLKEIHEQPKAVRETIRGRIKDGQVNFEELKYLNYDKISQLNSVKIVACGTAYHAGLVGKTMIESLANIPVEVDIASEFRYRDPLIKNDDLVIVISQSGETADTLAALRESQKRGA-KVLAITNVVGSSVSREADEVIYTWAGPEIAVASTKAYVTQLVVFSLLSIYFAQAKATEEERQKKLVQALSNLSQYIEAIFKEEQQIEETARSISKQENVFFIGRALDWAVAEEGALKLKEISYIHAEAYAAGELKHGTLALIVDDVPVISLVTQPHVYDKMLSNLQEVKARGGNCIAVAFENDREIENEVNHVLRIPEIDPLFSPIISVVPLQLLSYYAAVARGTDVDKPRNLAKSVTVE
CGIIGYVGTQNAAPILVESLKKLEYRGYDSAGITLLN--KTIDTYKTIGKINDLEKILKD-DIKGNIGIGHTRWATHGVPSTINSHPHNSGNISVVHNGIIENYLSIKEQLQKEGYTFLSETDTEVIAHLIHSKLKKICDFFTALQQALKELEGSYAIATVCSSEPDTMLAARKDSPLIIGMGNGEYYAASDVTAFLSHTKKVVFVDDLNIVKMQPNGVEFYDIDGNVIEKETTTINWDIEAAEKAGYEHFMLKEIHEQATSVYDTFAGKLSDGSVNLEELNIS-DEDIRNIDRIEIIACGTSWNAGLLGKYLFEKLAGIHTDVDIGSEFRYGNPIMRNNVLSIAITQSGETADTLAAVKSCKAYGC-NSIAITNVVGSSITRVVDSVLYTRAGPEIGVAATKTFTAQLIILYLLSIRFARTRGTNTNEAKDLLIELKRIPGKIQKILNRKAEIRECAEIFAEERDYFFVGRNVNYPVALEGALKLKEISYIHAEGFAGGELKHGPLALLDEGTPVVAIATKGHVYDKILSNIKEVKAREARVIAVAEKGDTEIEKYVDYVLRIPPTHEMLAPILSSVVLQLLAYYTALAKDCSIDKPKNLAKSVTVE
CGIVGYIGNQQAAPILLDGLSKLEYRGYDSSGIAVYNGNEIDM-VKSKGRLKVLNETHDGATLPGTLGIGHTRWATHGSPSDINAHPHFNKSIVVVHNGIIENYLKLKKKLENHGYEFVSETDTEVIAHLLDYYYH--GNPLQAVTKIMHRMEGSYALGIIFQDHPGELYAVRKDSPLIVGHTDGGSILASDVPAVLKYTRDVFFIENEEIVRMREDSMEFFNVDEEPIEKQATRIEWDVNAAEKSGYEHFMLKEMYEQPKAITDTFSPRIKEGKIVIEELG-MADEEILKIQKIQIVACGSASHTGYTSKYIFEGLARIPVEVDVASEFRYRDPILDENTLVIVISQSGETADTLAALRESKEKGA-RVLGIVNVVGSSIAREADNVMYTWAGPEIAVATTKAYSAQLIALYLLAMKFAHVKGMDEAGLAGMLEDLKAIPAQVEMLLNNKVNIQKFANRYLAARDVFFIGRGIDHAISMEGSLKLKEISYIHSEAYAAGELKHGTISLVEDGTLVASVLTQKDLYKKMISNMEEVRTRGAFVMAVTTEGNTEVERAADYVIYIPETNKYFTNSLAIIPLQLFAYYIAVGRGCDVDKPRNLAKSVTVE
CGIVGYIGYEQAAPLLLKGLEKLEYRGYDSAGIAVYDGSG-LEIYKSKGRLKILSDMIEGAKVKGTVGIGHTRWATHGEPSDINSHPQVSDRFAVVHNGIIENYMSLKEYLINHGVEFVSETDTEVIAQLFEYYYD--GDMLDTMLKVLAKVEGSYAIGVISQEHPDELLAVRKDSPLIVGIGEGENFIASDIPAILSHTRDIYRLEDNEIVALKADSITVYNMEKEVVSKTPFHVDWDVSSAEKGGYEHFMFKEIMEQPEAIRKTISPRLKNGKIVLDDVSLSK-EDLEKISKIVVLACGSAYHVGMNAKYILEKIARIPVEVDLASEFRYRDPIIDESVLVLVISQSGETADTLAALREAKRLGA-RVISIVNVVGSSIANDSDDVLYTWAGPEIAVATTKAYSTQLAVVYLLALYLGEKRNTITTEQLEYVKGLENLPNQIQEILEHQETIQYLASQYFNSRDIFFIGRNLDYSMSLEGSLKLKEISYIHSEAYAAGELKHGTISLIEDGTLVVSLATQDMLFDKMMSNVKEVKARGAVVLGLTTEKHKEIEKTADHVFYIPSTEDILLPSLAVVPLQLFAYYVASMKGCDIDKPRNLAKSVTVE
CGIVGYVGMRSAQQVLLDGLEKLEYRGYDSAGVALTQRDG-IRVVKSKGRLSTLRSKLEELALQSSCGIGHTRWATHGEPSDVNSHPHSTPRVSIVHNGIIENYGALKERLIAKGYTFASETDTEVLVKLIDSCYQ--GEPLQALQAALAKVRGSYALAVLFKDYPDTIFAVKRESPLIVGWGEGENFVASDIPALLKYTRSYSVLEEGDMAVCTAQGIRFYNEFGEAVEREKLTADWDMEAAEKGGYPHFMLKEINEEPAAITATVSPRVENGLPELR-IPELTDEKLRSIGTVHLVGCGTAMHAGMVGKTAIEALARVPAEVDIASEFRYRDPILKPEDLVIIISQSGETSDTLAALKLAKSRG-VPVLAIVNVVGSSIARAADYVMYTYAGPEIAVASTKAYMVQLCVLYLFALRLAYARGLTEEKTKYYTAQLLHAPEVIKSRLADCEQIKYLASRYVNTQSCFFIGRGFDYALSLEGSLKLKEISYVHSDAYAAGELKHGTISLITDGVPVIALATQKNVYEKTISNAKETRSRGARVLLFTTKDAEVPEGVATEVIRLDEYDDILMPLQLIVPLQLFAYYMAVLRGCDVDKPRNLAKSVTVE
CGIVGYVGEKQAAPILLDGLSKLEYRGYDSAGIAVYDGAEIQT-EKSKGRLKVLSETHDGQTMPGTIGIGHTRWATHGEPSDVNAHPHYNKNIVVVHNGIIENYLKLKQKLEKKGYEFVSETDTEVLAHLLDYYYQ--GNPLQAITKVMHRVEGSYALGIMFQDHPDELYAVRKDSPLIVGETENGCVIASDVPAVLKYTRDVYFIENEEIVRMEKDSMQFFNVDEEEIEKTPEHIEWDANAAEKGGYEHFMLKEMYEQPKAILDTFSPRIKGNDIVIEELG-MSDEEIKAIRKIMIVACGSAYHAGVTAKYVMEGMARIPVETDLASEFRYRDPIMEDGTLVVIISQSGETADSLAALREAKQRGA-KVLGIVNVVGSSIAREADNVMYTWAGPEIAVATTKAYSSQLIALYLLAMKFAFVRGEITDSERGYIEDLQKLPEQVELLLNNKNRIQKFANRYLAAREVFFIGRGIDYAISMEGSLKLKEISYIHSEAYAAGELKHGTISLIEEGTLVTAILTQKELYKKSISNIVEVRTRGAFVLAITNEGNHEIEKAADYVVYIPQTNRYFANSLAIIPLQLFGYYISVGRGCDVDKPRNLAKSVTVE
CGIIGFTGHLNSAEVLLKGLGELEYRGYDSAGIACF-MDGGIRIIKSVGKVAALKEKVPA-AFVSSCGIGHTRWATHGGVSEVNAHPHSCGKVTLIHNGIIENYHELEHELKLGGRQPSSQTDTEIAAMLIDSLYY--GDAYQTIKAAVDKLEGAYAFCILFSDQPDVIYCIRKGSPLVACSTEQGSVVASDMVALLRYSKDYFILPEFHIAKLTKTSITLTDLNEERVEPEMLSVTWDMSAAQKNGFKHYMLKEIYEQPEAITRTIAPRIKKYTGEDSKKEYIPDSLFSDINRIIITACGTAMHAGLMGKVLLERLLRIPVTVDIASEFRYQDPIMDRNTLVITVSQSGETADTLAALRLAHEMGA-KTLSIVNVKGSAIARESDYVFYTHAGPEIAVASTKAYTAQLSAFYILAFRFAYAKGCLAKNESNYLQKLYDVVLSIEEVLKQADYFKKISKELIHTENLFFIGRGMDSALACEGSIKLKEITYIHSEAYAAGELKHGTLSLITEGIPVIALATQSNVLSKMVSNMKEVRARGAMVICITTKDAVIESSLYDFRIDIPATEDIFAPYAAAVALQMIAYYTSASRGLDVDQPRNLAKSVTVE
CGIIGFTGNLQAPGILVDGLQQLEYRGYDSAGIAVNNGSETKI-VKTTGKVATLREKVEATDLAGTCGIGHTRWATHGGVTEVNAHPHVSGNVTLIHNGIIENYKELAASLKTKGFTAISETDTEVAAMLIDSLYD--GDPFAALKEADKALEGAYGFCVMFKDHPGEIYCMRNASPLVASHTEDGSFIASDMVALLKYTKDYFVVPEEHIVVMKADSITLYTMDGGVEEPKMLHVDWDTTAAQKGGYDFFMQKEIYDQPEALHNTIMPRIHNGHADFSADNIS-DDIFKGVNRVIVTACGTAWHAGLVGRHLIEAMIRIPVTVELASEFRYMNPILDEHTLVVVITQSGETADSLAALRLANERGA-KTISIVNVKGSSIARESDYVLYTHAGPEIAVASTKAFSVQCAGMYLIALKLAEVNNLMTNEQKDFCDKFEQAIGTVEEVLKMDDYIKGISEKIKDTFSAFYLGRGLDYGIACEACLKLKEISYVNAEAYCAGELKHGTISLITEGVPVIAIATQENVLPKLMANVEEVKARGAHVIVVTDKDMSNYEGIYDDLIQVPATDDLFATFASTVALQLLAYHVTVFRGYDVDQPRNLAKSVTVE
CGIIGFTGKLEAADILVGGLTQLEYRGYDSAGIAVNEGSSTKI-IKTAGKVSNLREKVESSDRSGTCGIGHTRWATHGGVTTANAHPHVAGNITLIHNGIIENYKELAIALKAQGRTPVSETDTEIAALYLDSVYE--GDPFAAMKKANEALDGAYGFCIMFKDHPGEIYCMRNSSPLVATSTEDGAFIASDMVALLQYSKDYFVVPEEHIVVMKKDGITLYDMEQNIVSPKMLHVDWDTTAAQKGGYDYFMQKEIYDQPEALTNTVMPRLHNGLADFSADGIS-DDLFKDISRVIVTACGTAMHAGLVGRHLIESMVRIPVTVELSSEFRYMDPILDEHTLVVIVSQSGETADSLAALRLANERGS-KTLSIVNVKGSSIARESDQVLYTHAGPEIAVASTKAFSVQCSGFYLIALKLAELSGKFTEAESEYCKKFEEAIATVPEVLKMDSYIKDIAEKIKDTFSAFFLGRSLDYAIASEGSLKLKEISYVNSEAYNAGELKHGTISLVTEGVPIIAIATQDHVLPKIMANVEEVKARGAHVIMVTDKDMSDYEGVYDDLIQVPSVDDRFGTFGVTVALQLLAYHVTVFRGNDVDQPRNLAKSVTVE
CGITAFSGKEEALPFLLQGLSRLEYRGYDSAGVTLVDKDKLFT-IKTKGRLQNLIERLDQAKPRGCVGIGHTRWATHGIPSNLNSHPHTNNTISLVHNGIIENYRDLKKELIDNGYFFHSETDSEVVVHLLDFYYD--GNMIESLKKVIKRIQGSYALCIVSTLEPDCIYVTKKDSPLVLGKNNHASFGASDIPALLDYTKDVYFIEDYEIVKLCKNNLTFYNQEGIEISKKPTHIPYDNESAKKGGYDTFMLKEIHEQPYVISETLRGRIKDNDCIVLPELDQLKEKFKTFNRVYFVACGTAYHACLSGANVMERLTKLPTFIQVASEFRYSNPIIDDKTLCIFVSQSGETADTLAALRLAKAKGCT-TIAIANVLGSTISREAAATIYTCAGPEIAVASTKAYTTQIIVLLLLAMYIAQSLGKEDEDYRELIAGISDLPKQIEMILKDEKLFEKYAKYLQNQHDAYFIGRNLDYAIVLEGALKLKEVSYIHGDAYIAGELKHGPIALIEEGSIVIAVATQPDIACKTISNIQETIARGAKVILFTLHGQKVNNVDE--IYYMPDVNPILQTILVAIPLQLISYYAAKIKGCDVDKPRNLAKSVTVE
CGITAFSGKEEALPFLLQGLSKLEYRGYDSAGVTLVDKDKLFT-IKTKGRLQNLIDRLDQDTPIGCVGIGHTRWATHGVPSNLNSHPHTNNTISLVHNGIIENYRELKEQLVAKGYKFHSETDSEVVVHLLDSYYD--GDMLKALKKVITHIDGSYALCIVSTLEPDVVYVTKKDSPLVLGTSDCASFGASDIPALLDYTKDVYFIDDFEIAKLCKNKITFYDAEGNEIQKEITHIPYDNEAAQKGGYDTFMLKEIHEQPYAISETLRGRVEGNDRIILPELEILKERFTTFNKVYFVACGTAYHACLSGANIMERLTGIPTFTQAASEFRYGDPIIDEKTLCIFVSQSGETADTMAALRLAKNKGCT-TIAVANVLGSTISREAEATIYTCAGPEIAVASTKAYTTQVIVLLLLAMYVAQTLGKENDIYKDIINGIAKLPKQIENILKDEPLFEKYANYLKNQKDAYYIGRSLDYASVLEGALKLKEVSYIHADAYIAGELKHGPIALIEEGSVVIAVATQPHIASKTISNIQETIARGAKVILFTLTGEEVGNVDE--TYYMPDVNPILQAVLVAIPLQLISYYAAKLKGCDVDKPRNLAKSVTVE
CGIVGAAAQRNIVPVLIEGLRRLEYRGYDSCGVAVLGESGPA-RARSVARVADLDEQVRESQLGGITGIAHTRWATHGAPVTDNAHPIFSKALALVHNGIIENYESLREMLRGKGYTFVSQTDTEVIAHLIHSLYR--GDLFAAVREAVGQLHGAYAIAVLHKDQPHTVVGARQGSPLVVGLGDGENFLASDALALAGSTERFIFLEEGDVCELTLEGVRIADREGNEALREVRQVAAYGGAVELGPYRHFMQKEIFEQPRAISDTIPPSDSF---DASLFGEGAGKVFADIDNLLILACGTSYYSGLTAKYWLESIAKIPTQVEIASEYRYRESVPNPKSLVVVISQSGETADTLAALKHAQTLGHRHTLAVCNVGTSAMVRQTELAFLTHAGREIGVASTKAFTTQLVALFVLAVTLAKLRGRSPEQEAEYFRQLRHLPAALNSVLALEPQIIAWSEEFSRKEHALFLGRGMHYPIALEGALKLKEISYIHAEAYPAGELKHGPLALVTEAMPVVTVAPNDALLEKLKSNIQEVRARGGQLYVFADADTKIVNDEGLHVIRMPEHYGVLSPILHVVPLQLLAYHTACARGTDVDKPRNLAKSVTVE
CGIVGAVAQRNIVSVLIEGLRRLEYRGYDSCGVAVL-ADGEPKRARSVARVADLDDQVRETRLEGATGIAHTRWATHGAPVTDNAHPIFSRNLALVHNGIIENYESLREMLRGKGYAFVSQTDTEVIAHLIHSLYRD--DLFAAVQEATAQLHGAYAIAVLHKRQPNTVVGARQGSPLVVGLGEGENFLASDALALAGSTDRFIFLEEGDVCELTLEKVRVFDRDGKPAHREVRQVAAYGGAVELGPYRHFMQKEIFEQPRAITDTIP---QADAFNASLFGEDAGKAFSEIDNLLILACGTSYYSGLTAKYWLESVAKIPTQVEIASEYRYRDSVPNPKSLVVVISQSGETADTLAALKHAQALGHKHTLSVCNVGTSAMVRLTELSFLTHAGREIGVASTKAFTTQLVALFVLAATLGKMRGHSAAQEADYIRQLRHLPAALNSVLALEPQIIAWSEEFSRKENALFLGRGLHYPIALEGALKLKEISYIHAEAYPAGELKHGPLALVTEAMPVVTVAPNDALLEKLKSNIQEVRARGGQLYVFADADTKIVNDEGLHVIRMPEHYGPLSPILHVVPLQMLAYHTACARGTDVDKPRNLAKSVTVE
CGIVGAVAQRNITPILLEGLKRLEYRGYDSCGIAL-HVDGELKRARSTERVTELERQIASTQLSGFTGIAHTRWATHGAPASHNAHPHFSRRIALVHNGIIENHDELRDELKALGYVFESQTDTEVIAHLVDHLYT--GDLFETVQLAAKRLTGAFAIAVFSRDEPHRVVGARRGSPLIVGIGNGENFVASDALALAGTTDQIIYLEEGDVVDLQLQRVWIVDADGKQVQREVKTVHAHTGAVELGPYRHYMQKEIFEQPRAIADTLEG-ISAITPDI--FGDQAFATFRKIDSVLILACGTSYYSGMTAKYWIEGIAGVRCDVEIASEYRYRDSVPNPHALVVTISQSGETADTLAALRHAQSHGMLHTLTICNAATSAMVRECALAYITRAGVEVGVASTKAFTTQLAALFLLTLSLAQVKGLNDEQEAAYLKQMRHLPVAISAVLALEPQIIAWAEAFARKENALFLGRGLHYPIALEGALKLKEISYIHAEAYPAGELKHGPLALVTEEMPVVTVAPNDSMIEKLKSNMQEVRARGGELYVFADGDSRITSGEGLHVIRLPEHYGALSPILHVVPLQLLAYHTALARGTDVDKPRNLAKSVTVE
CGIVGAVAQRNIVPVLIEGLRRLEYRGYDSCGVAVLAAAGP-RRARSTARVADLDAQTRETHLEGGTGVAHTRWATHGAPVTDNAHPIFSKDLALVHNGIIENYEPLREMLRAKGYVFVSQTDTEVVAHLVHSLYR--GDLFEAVREAVKQLDGAYAIAVEHKAHPHLVVGARQGSPLVVGIGEGENFLASDALALAGETERFIFLEEGDVCELTLERVRVVSRDGIDVEREVRTVAAYGGGVELGPYRHFMQKEIFEQPRAIADTVPQGES---LDASLFGEEAAAVFADIDSLLILACGTSYYSGLTAKYWLESIAKIPTQVEIASEYRYRDSVPNPKALVVVISQSGETADTLAALKHAQSLGHKHTLSVCNVATSAMVRLTSLSFHTHAGREIGVASTKAFTTQLVGLFVLAATLGKIRGTSPEQEADYVRQLRHLPAALNAVLALEPQIIAWSEKFSGKESALFLGRGSHYPIALEGALKLKEISYIHAEAYPAGELKHGPLALVTDAMPVVTIAPNDALLEKLKSNLQEVKARGGELYVFADTDTRIGSEPGIHVIRMPEHYGPLSPLLHVVPLQLLAYHTACARGTDVDKPRNLAKSVTVE
CGIVGAVAQRNITPILVEGLKRLEYRGYDSCGIAL-HVDGKLERARSTARVAELEKQIAKEHLSGFTGIAHTRWATHGAPASHNAHPHFSERIALVHNGIIENHDELRDELKTLGYVFESQTDTEVIAHLVDHLYT--GDLFETVQTATKRLTGAFAIAVFSRDEPHRVVGARRGSPLIVGVGDGENFLASDALALAGTTDQIIYLEEGDVVDLQLQRVWIVDENGKRVEREVKTVHAHTGAVELGPYRHYMQKEIFEQPRAISDTLEGITA---ITPDIFGDKAYGIFKKIDSVLILACGTSYYSGMTAKYWIEAVAGVTCNVEIASEYRYRDSVPNPNSLVVTISQSGETADTLAALRHAQAQNMRHTLTICNAATSAMVRECELAYITRAGVEVGVASTKAFTTQLAALFLLTLSLAQVKGLNDEQEAAQLKAMRHLPSAITAVLALEPQIIAWAEAFARKENALFLGRGLHYPIALEGALKLKEISYIHAEAYPAGELKHGPLALVTEEMPVVTVAPNDPMIEKLKSNMQEVRARGGELYVFADADSRITSSEGIHVIRLPEHYGLLSPILHVVPLQLLAYHTALARGTDVDKPRNLAKSVTVE
CGIVGAVAQRDITPVLVEGLRRLEYRGYDSCGVAVYQ-DGHLRRSRSTQRVSELADQVAAESLSGFTGIAHTRWATHGVPATYNAHPHFSARIALVHNGIIENYVELRAELQQAGFVFESQTDTEVIAHLVNHLYN--GDLFEAVQQAVKRLHGAYAIAVFCRDEPHRVVGARQGSPLVVGVGQGENFLASDALALAGTTDQIIYLEDGDVVDLQLARVWITDQQGKPVERKINTVHVHTGAAELGPYRHFMQKEIFEQPRAVGDTLQD---IDAITPELFGDAAYKVFKDIDRLLILACGTSYYAGLTAKYWIESIAKIPVAVEIASEYRYRDSVPNPKTLVVTISQSGETADTLAALKHARSLGMPHTLTICNVSTSAMVRECELAYITRAGVEIGVASTKAFTTQLTALFLLTLTLAQSRGLSEEQEADYLKALRHLPVAISAVLALEPQIMAWADRFASKENALFLGRGMHYPIALEGALKLKEISYIHAEAYPAGELKHGPLALVTEHMPVVTIAPKDALLEKLKSNMQEVRARGGELYVFADADSKIVNEEGMHVIRMPEYYGALSPILHTIPLQLLAYHTACARGTDVDKPRNLAKSVTVE
CGIVGAVSQRNIVPILIQGLQRLEYRGYDSCGVAVHQ-GGELRRARSTSRVAELDAQVLQDGVEGLIGIAHTRWATHGAPAVHNAHPHFSHRIALVHNGIIENHDELRAELQARGYEFSSQTDTEVIAHLVDSLYE--GDLFDAVQRALPQLRGAYAIAVFCREEPQRVVGAREGSPLVLGVGKGETFLASDAMALAGVTDQIVYLEEGDVVDMQQGKYWITARARPRVDRPVKTVHAHSGAAELGPYRHYMQKEIFEQPRAIGDTLEGVEAIAP---ELFGDGAAQVFAEIDKVLILACGTSSYSGMTAKYWLESIAKVPAQVEVASEYRYRDSVPDPKTLVVTISQSGETADTLAALKHARSLGMTNTLTICNVSTSAMVRECKLAYITRAGVEIGVASTKAFTTQLAGLFLLTLALAKVRGLTAEAEADHLKAMRHLPVALQAVLALEPQVIAWAEDFASKENALFLGRGLHYPIALEGALKLKEISYIHAEAYPAGELKHGPLALVTSAMPVVTVAPNDALLEKLKSNIQEVKARGGQLYVFADADTRIESDAGVHVIRMPEHYGALSPILHVVPLQLLAYHTACARGTDVDKPRNLAKSVTVE
CGIVGAVAQRDITPVLVEGLKRLEYRGYDSCGVALY-VDGHLRRTRSTQRVAELGEQIAQDKLAGFTGIAHTRWATHGVPATHNAHPHFSRRIALVHNGIIENHDDLRAELEAAGYVFESQTDTEVIAHLVNHLYN--GDLLDAVQQAVRRLHGAYAIAVFCRDEPHRVVGARQGSPLVVGVGQNENFLASDALALAGTTDQIIYLEDGDVVDLQLSRVWITDTEGKPVERKVHSVQVHTGAAELGPYRHYMQKEIFEQPRAVGDTLQDIET---ITAELFGDGAHKIFKDIDSLLILACGTSYYAGLTAKYWIESIAKIPVAVEIASEYRYRDSVPNPRTLVVTISQSGETADTLAALKHARSLGMEQTLTICNVATSAMVRECKLAYITRAGVEIGVASTKAFTTQLTALFLLTLALAQTRGLTDEQEVEHLKALRHLPVAIGAVLALEPQIMAWADRFASKENALFLGRGMHYPIALEGALKLKEISYIHAEAYPAGELKHGPLALVTEHMPVVTIAPKDSLLEKLKSNMQEVRARGGELYVFADADSRIASGDGMHVIRMPEHYGMLSPILHTIPLQLLSYHTACARGTDVDKPRNLAKSVTVE
CGIVGAASHQNIVDVLVEGLRRLEYRGYDSCGFAVIDAKHPIERARTTARVSELSEQGKD--FFGTLGIAHTRWATHGKPDTQNAHPHISNNIAVVHNGIIENYEVLRTELSAAGYIFTSETDTEVIAHLIHQQYIASGDIAQSVKAVLPRLFGAYAIGVIAQDNPNTLVGARVGSPLVVALGDKENFLASDALALAGRAHSMMYLEEGDVVVLKADSVQVIQQSGQSVERERKPMPTQAESVDLGPYQHYMQKEIFEQPGAVGDTLASIASFGP----ELFGASPEDWSAFDQILILACGTSYYSACVAKYWLEDIAGIPTQVEIASEYRYRITVPNPKALIVVVSQSGETADTLAALRHAKSLGHRFTLAICNVASSAMVRETDWHFLTKAGAEIGVASTKAFTTQLLALYLVAVSIAKRAGLTADKEKEILRQLRHLPKALNAVLALEPQIIAWSDAFAKCENALFLGRGLHYPIALEGALKLKEISYIHAEAYPAGELKHGPLALVTDKMPVVTVAPNDVLLEKLKSNMQEVKARGGKLYVFADQDTEIVNSDGINVIRLPEHYGSLSPILHVVPLQLLAYHTACARGTDVDKPRNLAKSVTVE
CGIVGAASHKNIVDVLVEGLRRLEYRGYDSCGFAVIDARHPIERARTTARVSELAEQGKD--FVGTLGIAHTRWATHGKPDTQNAHPHISNLIAVVHNGIIENYESLRAELKTAGYVFTSETDTEVIAHLVHQQYIANGDIAQSVRAVLPKLHGAYAIGVIAQDNPNTLVGARVGSPLVVAIGDQEHFLASDALALAGRAHSMMYLEEGDIAVLKADSVEVIDRVSKYTQRELKPMPAQADSVDLGPYQHYMQKEIFEQPRAIGDTLANIAEFGP----ELFNANPEDWKVFDQILILACGTSYYSACVAKYWLEDVAGIPTQVEIASEYRYRTTVPNPKTLIVVVSQSGETADTLVALRHAKSLGHKYTLAICNVASSAMVRETEWNFLTKAGAEIGVASTKAFTTQLLALYLLAVSLAKRSGRSAEKEKELLRELRHLPKALHAVLALEPQIIAWSDAFSKCENALFLGRGLHYPIALEGALKLKEISYIHAEAYPAGELKHGPLALVTEKMPVVTVAPNDVLLEKLKPNMQEVKARGGKLYVFADQDTHISSSDGINVIKLPEHYGNLSPILHVVPLQLLAYHTACARGTDVDKPRNLAKSVTVE
CGIVGAVAQRNIIPILIEGLRRLEYRGYDSCGVATV-VDGQARRARSVSRVADLDAHVRSAGLAGSTGIAHTRWATHGAPATCNAHPIFSRDIALVHNGIIENHETLRRQLVDAHYEFDGQTDTEVVAHLIHSQYR--GDLLAAVRDATAQLQGAYAIAVFSKREPQRLIGARAGSPLVVGLKDGECFLASDALALAGITDRFIFLEEGDIVELTPGGVTVLDRDGTPVERPVQTVTSAQATVELGPYRHFMQKEIFEQPQAVAATIPD---AGLFDPAVFGPDARRVFEQIDNVLILACGTSHYSGLTARRWLETIARMPAQVEIASEYRYSDALALPNTLVVCVSQSGETADTLAALKYAQSLGHPDTLAICNVPTSAMMRQTALRFLTRAGPEIGVASTKAFTTQLVALFILAVTLGRLRGVDDAQLARYTMQLRRLPGALDDVLALEPQIERWAAEFSRHENALFLGRGLHYPIALEGALKLKEISYIHAEAYPAGELKHGPLALVTQSMPVATIAPNDALLEKLKSNMQEVRARGGQLYVFADADTRIDNGDGISVLRMPDYYGLLSPILHVVPLQLLAYHAARLRGADIDKPRNLAKSVTVE
CGIVGAVAQRDIVPVLIEGLRRLEYRGYDSCGVATV-VDGQARRARSVSRVADLDAHVRSAGLAGSTGIAHTRWATHGAPATCNAHPIFSRDIALVHNGIIENHETLRRQLSDAHYEFDGQTDTEVVAHLIHS--KYRGDLLAAVRDATSQLHGAYAIAVFSKHEPQRLIGVRVGSPLVVGLNDGECFLASDALALAGITDRFIFLEEGDVVELTPAGVRILTRDGAPVERPVQTVAPALGVVELGAYRHFMQKEIFEQPQAVAATIPD---AGLFDPAAFGPDATRAFEQIDNVLIVACGTSYYAGLTARRWLETIARLPAQVEIASEYRYSDALALPNTLVVSVSQSGETADTLAALKYAQALGHIDTLAVCNVPTSAMVRQTSLRFLTRAGPEIGVASTKAFTTQLVALFILAVTLGRLRGVDDAQLARYTTQLRRLPNALDDVLALEPQIERWAAEFAQHENALFLGRGLHYPIALEGALKLKEISYIHAEAYPAGELKHGPLALVTHAMPVATIAPNDALLEKLKSNMQEVRARGGQLYVFADADTRIDDGEGVSVLRMPDYYGLLSPILHVVPLQLLAYHAARLRGADIDKPRNLAKSVTVE
CGIVGAVGTRNIVPILVEGLKRLEYRGYDSCGVAVHQ-DGALRRSRSTSRVAELDVQVTADAVQGTTGIAHTRWATHGAPAVHNAHPHFSSRIALVHNGIIENHDDLRAELQARGYVFASQTDTEVIAHLIDSLYD--GDLFDAVQQATQRLKGAYAIAVFCRDEPHRVVGAREGSPLILGVGQGESFLASDAMALAGVTDQIVYLEEGDVVDLQLGKHWIVARNAATGRHERVQREVRTGAAELGPYRHYMQKEIFEQPRAIADTLEGVQGIVP---ELFGDGAHRVFKEIDSVLILACGTSYYAGCTAKYWLESIAQIPTQVEVASEYRYRDSVPNPKTLVVTITQSGETADTLAALKHARSLGMKHTLTVCNVATSAMVRECSLAYITRAGVEIGVASTKAFTTQLAGLFLLTLMLAKTRGLSEDAEAGHLKALRHLPVALQAVLALEPQVMAWAEEFARKENALFLGRGLHYPVALEGALKLKEISYIHAEAYPAGELKHGPLALVTSAMPVVTVAPHDALLEKLKSNLQEVRARGGELFVFADADTRIESSEGVHVIRMPEHYGALSPLLHVVPLQLLAYHTACARGTDVDKPRNLAKSVTVE
CGIVAGIAERNVVPVLLEGLRRLEYRGYDSCGVAVL-RDGAPHRVRSLTRVRSLDREVREMGLEGWTGIAHTRWATHGAPATQNAHPIFSQNIAIVHNGIIENFEALKITLSGAGYEFASQTDTEVIAHLIHSYYQ--GDLAEAVRRAVSELRGAYAIAVFCKSEPERVVGARYGSPLVIGINGKESFLASDPLALSDVTDRFIFLQDGDIADLSHNGTRVMNRDGQPVVREARTLAHPPTEAALGPYRHFMQKEIFEQPLAVSKTFPRNSAF---DASLFGATDPQAFAQIDRILLLGCGTSHYSALTAKAWFESIAKIPTQVEISSEYRYRETIPGKNTLVVPISQSGETADTLGALMHAQSLGQDHTLAICNVATSAIVRQSRWSFITQAGPEIGVASTKAFTTQLVALFVLAVTLGRARGYDAQQEASYRSQLSGLSTALQGVLAREPQIIAWAHEIARTDSAIFLGRGSHFPIALEGALKLKEISYIHAEGYPAGELKHGPLALVTDAMPVVVTAPNDGLLEKLKSNIQEVRARRGQVYVFADADANLSNEEGLRVIQMPEYYGALSPILHVLPLQLLAYHTACTRGTDVDKPRNLAKSVTVE
CGIVGVLGTHEVAPILVEALKRLEYRGYDSAGIATVN-GGHLDRRRAVGKLINLSDALVHDPLRGKSGIGHTRWATHGAPSEVNAHPHKRGPVAVVHNGIIENYKDLRAKLSDAGLLPETETDTETVAMLTQHHMAQGKSPVEAAIATVDELEGAFALAFLFDGHEDLMVAARKGSPLAVGHGEGENYVGSDAIALAPLTDRITYLEEGDLAILTRETIEIRDREGRRVNREARTINMDAARVDKGGYKHFMAKEIAEQPSVISACLSAYLTESGVALPDPGID----FTTIDRLTISACGTAYLAGLTAKYWFEQVAGLPVDVDIASEFRYREPPIPPKTAALFISQSGETADTLAALRYCRDKASV-VWSVVNVPESSIARESDLALPIHAGIEIGVASTKAFTCQLTVLLLLALKAAEDRGLTPERRDDILTALRALPGTFNAALGRDEVIAQAARRLSEARDILFLGRGLMYPLAHEGALKLKEISYIHAEAYASGELKHGPIALIDKNVPVVVLAPKDSLFEKTVSNMQEVMARGGQVLLVTDSAGAAIAGNDVKVIQMPEVPEILTPILYALPAQLLAYHTAIAKGTDVDQPRNLAKSVTVE
CGIVGVIGARDAAPLLLDGLRRLEYRGYDSAGVATL-VDGIIDRRRAEGKLANLAALLDRCPLPGLTGIGHTRWATHGAPTESNAHPHGTSRVAIVHNGIIENHAELRTELEAEGQVFQTETDTETVAQLVDLHLRQGMGPVAAAQAALSRLEGAYALAMLFAGHPDLIIGAQQGAPLAVGYGDQEMFLGSDALALAPLTRRIAYLKDGDYVLVTREGARFFTEDGTEAVREVKLTAYSGAAIGKGEYRHFMEKELHEHPAVIGDTLHQMVNTRQVALPELPFD----WSDISRITMTACGSAYYAGLVGARWFEALARLPVDTDVASEFRYREPPLPECGLGLLVSQSGETADTLAALRCLKAGG-QTLLSIVNVAESTIARESDSVLQTIAGPEIGVASTKAFTAQLSVLACLAIAAGRHRGLDHAEEARLTAALLEVPGAAAEVLERHDAIKRVAVRVAEARDVLYLGRGNCYPIAHEGALKLKEISYIHAEAYAAGEMKHGPIALIDHSVPIIAITPSGPLFDKTASNLQEAAARGGQIMVFSDEGAERLKGIAAETVILPDIDPFVAPLLYAIPVQLLAYHVAVMKGTDVDQPRNLAKSVTVE
CGIVGILGKGAVADKVVEALRRLEYRGYDSTGIATLE-NGHLEVCRAEGKLRHLEAKLDKHPLNGHSGIGHTRWATHGKPSERNAHPHGTKRVAVVHNGIIENFRELKQELEAQGVSFKSDTDTEIVAQLVDRELLAGSEPVAAVAAVLPRLKGAFALAFLFDGKTDLLIGARRGSPLAIGYGKGEMFLGSDAIALGPFTDTIAYLEEGDWAVLTRERVEIRDETGRLVERTIQKVPAGAMLVDKGNHRHFMAKEIYEQPEVISHTFGHYLDAETVTLPELPFDP----KTVTNISITACGTALYAGAVAEYWFERFGRVPVSTDIASEFRYRETPLTPDGITIVISQSGETADTLASLRYAKECG-QKVVAVVNVPTSTIAREADVVLPILAGPEIGVASTKAFTCQLATLACLAVAFGRAKGVEEADEHKLVRAFMEVPRLMTEALKLSPEIEVLARTLAKARDVLYLGRGSNYPLALEGALKLKEISYIHAEGYAGGELKHGPIALIDEKMPVVVIAPHDRIFDKTVSNMEEVAARGGRIILVTDPGAAAVDVGAVQKLILPEMPSTVCPMVYSIPVQLIAYHTAVIMGTDVDQPRNLAKSVTVE
CGIIGVLSNHEAAPILVDALKRLEYRGYDSAGIATVNA-GHLERRRAVGKLVNLSDLLVHEPLVGKSGIGHTRWATHGAPTVTNAHPHQAGPVAVVHNGIIENFRELREELAENGVQFVTETDTETVALLTQHFMSKGQSPVNAAFQALDKLRGAFALAFLFDGEDDLIVAARKGSPLAIGHGKGEMFVGSDAIALAPMTNEITYLEEGDRAVVTRTSLQIIDAEGNPVTRAVKTIQIDNTRIDKAGHKHFMAKEIAEQPAVIAQALGHYVSDGQINL----PKPDIDFTAIDRLTMVACGTAYYACLTAKYWFEQIARIPVEVDVASEFRYREPPIPARSAALFVSQSGETADTLAALRYCAGKSDT-ILSVINVPESSIARESDLVLPIHAGVEVGVASTKAFTCQLTVLFLLVLRAAQDRGIDADTLAQHLSDLRDLPNIVSTALGANAEMHQAAIKLAEARDVLFLGRGLMYPLALEGALKLKEISYIHAEAYAAGELKHGPIALIDKHVPVVVMAPRDALFEKTVSNMQEVMARKGRVILVSDATGIAFGQEAFATIEMPQVSSVLTPILYAIPAQLLAYHTAVAKGTDVDQPRNLAKSVTVE
CGIVGVLGSHEASPILVEALRRLEYRGYDSAGIATVN-EGKLDRRRAVGKLVNLSDRLVHEPLPGKAGIGHTRWATHGEPNEKNAHPHKAGPVAVVHNGIIENFRELRAILAQAGYQPETDTDTETVAMLTQMHLDAGKSPVEAAQATIAQLEGAFALAFLFDGEEDLMIAARKGSPLAIGHGENEMFIGSDAIALAPMTDTLTYLEEGDWAVITRKGAEIFDMENRRVNREARKIRMDAARVDKAGYKHFMAKEIAEQPTVLADALSAYLDGDRIEI----PATALDFTKVDRLVLVACGTAYYACLTAKYWFEKLARLPVEVDVASEFRYREPPVLPGTVALFVSQSGETADTLAALRYCRDKAD-SIVSVVNVETSSIARESDLALPIHAGVEIGVASTKAFTCQLNVLLLLAIKAASERGMDAADKAALLTQLRALPGLFNATLDRDGTMEAAAQKIAEARDVLFLGRGLMYPIAYEGALKLKEISYIHAEAYASGELKHGPIALIDKTVPVIVMAPHDGLFDKTVSNMQEVMARGGKICLVTDARGAAEAGEGVQVITLPEVDDRLAPLLYALPAQLLAYHAAVAKGTDVDQPRNLAKSVTVE
CGIVGVLGSHEAAPLLLDALRRLEYRGYDSAGIATV-SDGRLDRRRAVGKLVNLSDLLVYEPLTGKSGIGHTRWATHGAPTTANAHPHAAGGVAVVHNGIIENFRELRAELAEAGIGHETDTDTETVALLAQHYLSRGLSPRDAAERTISRLTGAYALCFLFEGEDDLLIVARQGSPLAIGHGDGEMFVGSDAIALASMTDRITYLDEGDRAVVTRTSLEIRDAAGQLVNRPVKTIHLDAAAVDKAGYKHFMAKEIAEQPAVLTRALDAYFADGAIALPEPGLD----FSRIERLTLVACGTAFYACLTAKYWFEQLARLPVEVDVASEFRYREPPISPGTAALFVSQSGETADTLAALRYCRDRAET-IGAVVNVTESTIARESDLVLPIHAGAEIGVASTKAFTCQLTVLLLLALRAAHARGLDDAALADKIAGLRALPGLVNHGLAIEEATRDIARRLSEARDILFLGRGIMYPLALEGALKLKEISYIHAEAYASGELKHGPIALVDEHVPVIVMAPRDGLFDKTISNMQEVMARGGRILLVSDATGIREAGDGVQSLAMPEVDPWLAPILYALPAQLLAYHTAVAKGTDVDQPRNLAKSVTVE
CGIIGILGDHEVSPQLVEALKRLEYRGYDSAGVATVDASGHLDRRRAVGKLVNLSDRLVHEPLAGHAGIGHTRWATHGAATEANAHPHRRGPVAVVHNGIIENFRELRDEVTRLGMQPESQTDTETVALLTAWHMGQGLAPVEAARAVLARLDGAFALAFLFEGEPDLMIAARKGSPLAVGHGEGEMFLGSDAIALAPFTDRITYLEDGDHAVIRRSGAEIFDAEGRPANREIQQIDVGATRIDKGGYRHFMAKEIAEQPVVLGDALNHYIKGDRIVLPEALD-----FRDVDRLTLVGCGTAFYAAHVARYWFESLAGLPCDLDVASEFRYREPPLSPASWAIFVSQSGETADTLAALHYARDKVA-RTVGVVNVGTSAIARDADIALPTLAGIEVGVASSKAFTCQLAVLAVLALKAARDRGLTDSELAAHLADLRALPGLLNQALTVSDECRRLAGWLAEAQDVLYLGRGALYPVALEGALKLKELSYIHAEGYASGELKHGPIALIDRNVPVVVLAPRDALFEKTVSNMQEVMARHGQVLLISDPEGLETGGHGIHRLAMPPGGGLFQPILYAVPMQYLAYHTAVAKGTDVDQPRNLAKSVTVE
CGIVGYVGRESRVEVLLEGLRHLEYRGYDSAGLAL-QRSGRIERVRRVGHLENLERAVRGRYARVTTGVGHTRWATHGRPSEENAHPHLSGAVAVVHNGIIENFAALRSELEDRGVRFASETDTEVVAHLLEERVLSGASLREALAGILPRLEGTFAIAAISREEPGRIVAARHQSPLVIGLGEGESFLASAIPALLGQTRRFLLVENGEVAELTAGAARLFGPDGAPVEREVFEVDWDAEAVELGGFESYMLKEIHEQPAALRATLAGLLGPGEADTGAIG----LPLREVRRVVVVACGTAYHAGLLGKAYIERLAGLPAEVSVASEYRYSEPVGDGDTLVVAISQSGETIDTLAAIQAARRFGG-RVLAITNTRGSLITREADAVLLTSAGPEIGVAATKTFLAQIAALQALALALAAARKTLPEGELRMGRGLRRLPERVEEAIGLAAPAARQAALFESARCALFLGRGPAYPVALEGALKLKEISYVPAEGYPAGEMKHGPIALVDERCPVVAVLGEGLLREKTLSNVEETVARGAPVIAVAGTGDGDARRLSGLLLPVPEEGGLLGPYLWTVPLQLLAYHVARARGLDVDKPRNLAKSVTVE
CGIVGYIGCGKTTEVLLDSLGRLEYRGYDSAGIAVVNGDG-VEIIKSAERIARLKEQVPK-TLMSSVGIGHTRWATHGKPSQANAHPHRTGRIAVVHNGIIENYQELKKELQARGHVFTSETDTEVISHLVE-EYYTGNTLR-AILEAVQHLRGSFAFALINKDEPDQIIAARKESPLVIGIGDDQFFLASDVTAFLRYTRRAVFLDDGDIAILTPHGLSIKDFNGNSVLREVRIIEWDLEAAEKSGYEHFMLKEIHEQPKSLKDVLSGRINTGDVELPEIK-LTQEQINDIRRIVIVACGTSYHAGLAGKYVLEMLTDVPVSVEIGSEFRYSSSRTDHHTLIIALSQSGETADTAASVKDAVKKGAY-VIAVTNTVGSTIARESQSTIYMRCGPEIGVAATKTFTSQLAVMYLLSIYLGRRRNLNAYNAMKLLSDLKNLPRDAQAVLDQSEAIASYAKIFSRANLFLFVGRHLNYPVALEGALKLKEISYIFSEGFAAGELKHGPLALLTTGVPVIAITTKSPTYEKMISNIKEIKARDASVIAIASEGDEAISQLVDVVIRVPDVGEIVSPILSSIVLQLFAYHVAVCTGCPIDKPRNLAKSVTVE
CGIVCYNGEKSAVEIILNGLKSLEYRGYDSSGISVV--TDKIETVKRKGKLQNLIDSIDEIDNNASIGIGHIRWATHGEPNEINAHPQVSEKFSVVHNGIIENYKELKKEMEDNGYTFKSTTDTEVVVALISHYYKD--NLLEAVKSTINRLKGAYALGIVSEYEKDKLIAVRKESPLIMGKCDDGIILASDIPSVLKYTRDIVYLENGDVVEIDKKNYTIYDKDFAKVDREVKTVDMTIDQASKGGYDHFMLKEIHEQPEVVKKTLEVNLNNNVIDFAE-NSLTEEELSKINKIYIVACGTAFHAGEVGKVAIEKLAKIPVITDIASEFRYNDPFIDENTLVILISQSGETADTLAALRESKNKGA-KILAVTNVVGSSIAREADKVIYTLAGPEIAVASTKAYISQLVTMIMLALDFAKLGRIEDSEYSKYIEELKTMPKKIDETLKSEPITEKIAEAIKDDKSMFFIGRGLDFLSVKEGALKLKEISYIHTEAFPAGELKHGSIALIEQNTPALSVITQSKLAEKTISNVQEVVTRGAKVFTITVEGNDNMKDFSEEIIFIPKTLELLYPILSVVPEQLLGYHTSLKKGLDVDKPRNLAKSVTVE
CGIFASIGSREAAPLILAGLRQLEYRGYDSSGIATIKVDGQLTCLKAKGKLDNLILKYEKFGATGLCGIGHIRWATHGRPDERNAHPHLDGQIAVVLNGIIENYQSLKEILEKQGVVFLSDTDAEVIPHQVAQELKSGHLLLIAVQRVVSCIKGNYALAVTWVKTPEALVVASKQAPLLIGLGAGEFLCASDTPALAGFTRNILPMNEGEIALLTPLGIELYDDKGDRQYRVPNLLSIDDQIADKRNFRHFMLKEIYEQAETTADSITDVVNQPLVSL----KIKDTVFEGVERIQILACGTSRHASLIGGYLFEQLAGIPTSVFYASEFRYSPPPLLPNTLTIGVTQSGETADTLAALAMEQQRVQAKQLGITNRPESSLGRRISNILNIEVGTEVGVAATKTFLGQLLAFYSLALSFAERRESLPHYEKALVDELKQLPHYLEKLIKEHDQLCAIACHFSDVKDVVFLGRGINYPIALEGALKLKEISYIHAAGYPAGEMKHGPIALLDASVPVISIAVPGIVFDKVISNAQEAKARDAKLIGVGPIGPETQLFD--ILLPIPKVSEWLSPLLTIIPMQLLSYHIAARRGLDVDQPRNLAKSVTVE
CGIFGYVGIKDPIKMVLDGLKKLEYRGYDSAGLAGVE-NGQIVACKEVGKVASLEREVLQMHLAPKMAIAQTRWATHGAVTKVNAHPHFDHSIAVVHNGIIENYDILKKKLIEKGIQFVSDTDTEVIAHLIAH--HYAGDLLNAVQQTVIELKGAYAVAVVHKDFPDQIIAIAHECPLVIGIGNNEAFVSSDPNAFAFYTRQAIYLSNSEIAVIKAGSQQVYNIHHKITKESQF-IEGDLEQISKGSFEHFTLKEIYEQPQAIRNALLSRILYGTALFEELDFNMTDLLT-VERILILACGTSWHAGCVAAYLIEDKARIPVQVEISSEFRYKNPVVPPGTFVIAISQSGETADTIAAVKEVKAKGA-RVLALCNVQGSTLTREADETIFLKAGAEIGVCSTKAFTSQVVVLALFTLLLARMRHMSKGEGQDFLEAILKLPDQVQMVLDQSIAIERIAKKYAGFDNFFYLGRRYMFPTSLEGALKLKEISYINANGYAAGEMKHGPIALINEDCPTVALCANRQTFEKLLSNLMEIKARHGKIIAIVEEQEKAIEKIADDVIYIPHVIDELASILTTVVTQLLAYYIAKERGADIDHPRNLAKSVTVE
CGIIGYTGKKAASKIIIEGLRNLEYRGYDSAGIAALE-NGQLKRLRAVGKVKELETSLLKNKLSSLCAVGHTRWATHGKPSENNSHPHTGGNIAVVHNGIIENYLSLKEDLKKKGHKFKSETDTEVIAHLLEENLKTEQKLFEAVRKTAKQISGAFAVGIIWTGAPGIIVGIRKQSPLVAGIGDGESFLASDVTAFLKHTNKVVFLEDNEIVVARQNNISFYDENGKEKKPLITQIKWNTAQAEKGGYKHFMLKEIYEQPDAVADTLR----FGVEDMPSVFGMSGKQIKNIKKIQIIACGTAYHAGLCSKYFIEEYSGIPVEVDYASEYKYRFVPSTPGTLAIAVSQSGETADTIAAMKKAKEAGF-KTLAICNVLGSTLTRMADHTFFTRCGLEISVASTKAFTSQLAALYGLAVFLGFQRGVLNSAQKKYSTEFFALPRLLENTIKNAEAVKKTAKKIYKEKTFVFLGRSANYPIALEGALKLKEISYLHAEGFPGGEIKHGPIAIIDSHVPVFVLAPKDNLFEKMLSACEETAARGAKVIAVTDKKAEILGKKVFALVKIPEANSFLTAILNAVVVQFFAYYIADLRKCEIDQPRNLAKSVTVE
CGIIAYAGHRPAIPVIIEGLRHLEYRGYDSAGIGFIQGE-TLYHVKAKGKLNALEKKLSTYPMLSTVGIGHTRWATHGSPSECNAHPHVNEGIAIVHNGIIENFHELKHTLSEKQYQFKSETDTEVLTHLIAEGCKQYSSLIESFAWALRQAKGTYAVALISENNPSMVLAARMSAPLILGVGTGEYFIASDIPSFLNYTREVVFLEDNEIISITDNSWQVNDLTLNPVKKSIQTISWDKHSAQKNGYKHFMLKEIFEQPQVIEECLSERINQETDHIY---FPELDNLPIPTRIIVVACGSSYHAGIWGRNILERWAKIPTLPEIASEFRYQELITSPGELIIVISQSGETADTLAALKLAKEKGC-KVIALCNVIGSTIAREADATIYTQAGPELSVASTKAVCSQMILLALLALYYSQRKKLDIQLQQNILSDLKQLPQILQQSLPTQDKANELAKCYSTSSSFFFLGRGEAYPLALEGALKLKELSYIHAEGYASGEMKHGPIALIDKNFPTVVIALYNNLFSKSQSNIAEIQARNGPVIILTNAPLHSNTYNENHLWTIPN-AGFFTNFVTLSALQLFSYEMAGYLGKDVDQPRNLAKSVTVE
------LVHRLTDISSLLGLSRLEYRGYDSAGIAVDGDKKNEVRFKEVGKVANLRECIAEKSFESHAAISQTRWATHGSPSRQNCHPHRSDEFAVVHNGIITNYKELKVLLESKGFRFETETDTECIAKLAKYLYDQNPDIEFHVLAVIKELQGALGLLIKSVHYPHEVIAARKGSPLVIGVRTAEFFLSSDPAAVIEHTKKVLYLEDDDIAHVHDGQINIHRLTKDDSLSNVRTIELELQDIMKGEFDHFMQKEIFEQPESIVNTMRGRLDPVNKKVTLGGLRQYSTIRRCRRIIFIACGTSYHSCMAVRGVFEELTEIPIAVELASDFLDRQAPVFRDDTCVFVSQSGETADSLMALRYCLERGAL-TVGVVNVVGSSISLLTHCGVHTNAGPEIGVASTKAYTSQFVAMIMFALSLSEDRASKQKRREEIIEGLGLVSEQLREILKLNEPIKDMAKFFKDQKSLLLLGRGAQFPTALEGALKIKEISYLHCEAVMSGELKHGVLALVDENLPIIMILTRDSLFTKSLNAYQQVITRGGRPIVICNPDDPEFSAAQTEKIVVPKTVDCLQGLLNVIPLQLISYWLAVGEGLNVDFPRNLTKSVTVE
CGIFGAVSDGDVIPTLLAGLRKLEYRGYDSSGIAIINNEGKIEVQKSEGKVERLCEVVGNSRMSSSVGIAHTRWATHGIPDLKNAHPIRTNNVVVAHNGVIENYNLLKKGLEERGIPFHTDTDTEVIPNMLTLYLNEGLSPIDSLFKCLSNLHGSFALVLLFAEYPDVLFVAKRSLPLAIGYNYNTVFAASDSNTLNTLVERISYLEDNDVAVIKSSGVSIYN-NGAQVKRSIENNSSSSFLISKNGYSSFMLKEIFEQPCVLNKTINQFYKK----YTEVISTSKKLFSKLSYITIVGCGSSYFAGLIAKYWLESVAQVRVYLEISSEFRYSNIRLEEGSIGLFISQSGETADTMEALRYAKSQK-QTTISITNTFNSGIEKISDVVLHTLAGPEIGVASTKTFSTQLAILACFTLELAKIKDTDEKRTKQLSNAINSIPEYVEYVLNVIK-IQHIPDIILEHNSIILIGRGSSYGVAMEGALKIKELSYINTIGIAAGEMKHGSIALIDSSVLVIAIIPYDNLFFKTLSNIQEVIARKGKVIAFSDQGVPFLREICKEVIQLPDIDNFISPIIYSVAMQFLAHSVAIEKGLDADCPRNLAKSVTVE
CGIVAAVSSRNIVPILVQGLQRLEYRGYDSCGVAVY--ADGLKRARSTSRVSELQEQVSAEHIQGGTGIAHTRWATHGAPAVHNAHPHFSHKVALVHNGIIENHDDLRAMLQAKGYVFESQTDTEVIVHLMDSLYD--GDLFEALKATVAQLHGAYAIAAFCKDEPHRVVGARAGSPLILGVGVVETFLASDAMALAGVTDQIVYLEEGDMVDLQLGKYWIFDRHQQRAEREVKTVHAHSGAAELGPYRHYMQKEIFEQPRAIADTLEGVNGIVP---ELFGDEAWRTFKDIDSVLILACGTSYYSGCAAKYWLESIAGIPTQVEVASEYRYRTSVPNPRTLVVTITQSGETADTLAALRHAQSLGMTKTLTICNVATSAMVRECKLAYITRAGVEIGVASTKAFTTQLVGLFLLTLALAQSKGLPEDEETAHLKALRHLPAALQAVLALEPQVISWSEDFAKKENALFLGRGMHYPIALEGALKLKEISYIHAEAYPAGELKHGPLALVTSAMPVVTVAPHDALLEKLKSNMQEVRARGGVLYVVADADSRIDSSDGVHVIRMPEHYGALSPLLHVVPLQLLAYHTACARGTDVDKPRNLAKSVTVE
CGIVASVSTRNIVPILVQGLQRLEYRGYDSCGVAVY--ADGLKRARSTSRVAELQSQVDHDHLQGSTGIAHTRWATHGAPAVHNAHPHFSHKVALVHNGIIENHDELRVALQAKGYVFASQTDTEVIVHLMDSLYD--GDLFEALKATVAQLHGAYAIAAFCKDEPHRVVGARAGSPLILGVGKGENFLASDAMALAGVTDQIVYLEEGDMVDMQLGKYWVLDRQGKAVQRVVKTVQAHSGAAELGPYRHYMQKEIFEQPRAIADTLEGVQGIVP---ELFGDGAYRVFKEIDSVLILACGTSYYSGCAAKYWLESIAGIPTQVEVASEYRYRTSVPNPRSLVVTITQSGETADTLAALRHAQSLGMQHTLTICNVATSAMVRECKLAYITRAGVEIGVASTKAFTTQLAGLFLLTLALAQSKGLTDEAEAEHLKAMRHLPAALQAVLALEPQVISWSEDFAKMENALFLGRGLHYPIALEGALKLKEISYIHAEAYPAGELKHGPLALVTSAMPVVTVAPNDALLEKLKSNMQEVRARGGVLYVLADADSHIESGEGLHVIRMPEHYGALSPLLHVVPLQLLAYHTACARGTDVDKPRNLAKSVTVE
CGIVGIVGHQPVSERLVEALEPLEYRGYDSAGVATMDA-GTLQRRRAEGKLGNLREKLKEAPLSGTIGIAHTRWATHGAPTERNAHPHFTEGVAVVHNGIIENFAELKDELAAGGAEFQTETDTEVVAHLLAKYRRDGLGRREAMHAMLKRVKGAYALAVLFEDDPSTIMAARTG-PLAIGHGNGEMFLGSDAIALAPFTNEITYLIDGDWAVIGKTGVHIFDFDGNVVERPRQISTAAAFLVDKGNHRHFMEKEIYEQPEVIAIALGHYVN--VIDKSCRSDSDAIDFAGVESLAISCCGTAYLAGLIGKYWFERYARLPVEIAVASEFRYREIPLSPQS-ALFISQSGETADTLASLRYCKAHG-LRIGAVVNARESTMARESDAVFPILAGPEIGVARTKAFTCQLAVLAALRAGAGKARGTSGDEEQALIKSLAEMPAIMGQVLNSQPEIEVLSRELSNCRDVLYLGRGTSFPLAMEGALKLKEISYIQPKSYAAGQLKHGPYALIDENMPVIVIAPHDRFFDKTVTNMQEV-ARGGRIILITDEKGAAASKDTMHTIVLPEVDEIIAPMIFSLPLQLLAYHTAVFMGTDVDQPRNLAKSVTVE
------MGAREAAPILVAGLRRLEYRGYDSAGIAVLDEPGGIQRVRAAGKIAALADKLGVEEPTGRAGIGHTRWATHGRPCERNAHPHRGGSVCVVHNGIIENHAELRARLEEEGRRLTSDTDTEVIAHLVDSHYGRGARLVAAVQASLAELRGAYALALIHDDHPGTIVGARSASPLIVGVGEGELFLASDVAAILEHTRTVLDLEDGDVVHLDAAGLAIHDLAGQIVERPRRRVEWSPVAVEKQGFSHFMAKEIFEQPQAIRATTSGRLPRGEPSFPELAELDVPALAARAKVTMLACGTSWHAALAGKYLFEQLARVPVEVDLASEFRYRQPIVRPGDLAVAISQSGETADTRAALMEARRLGAT-GLAICNVVDSSIAREADRVLYTHAGPEISVASTKAFTTQLAMLTLLAVHLGRRTGLTLERAAGLLDGLRELPVALDAVLGQAAAIEIIARRWRSARDWLYLGRGLAFPVALEGALKLKEISYVHAEGYACGEIKHGPIALVDERVPVVVLALEGPGYHKTLASLEEVRARGGKIIALASAGDRRIGDLADDVILVPQVDPYLQPILASVPLQLLAYHLARLEGRDVDQPRNLAKSVTVE
CGIIAYAGEKNPLNVLINGLERLEYRGYDSAGISVLKDSDIYT-VKAAGKVSSLAERIEEDVSQLHCGIAHTRWATHGGPTESNAHPHLGQRIALVHNGIIENYQELKNDLLAKGHTFKSETDTEILAHLIESHYDD--DLKKAVSEALAKVEGAYGIAVISKDEPDTIITARFGSPIVIGLCKDEVIIASDINAIVQHTDRVVYLNDGDLAIVNKEGISFHDLTLKSVQRDEEKITHSAEEAQKGGFSTFMMKEIHDQPRAVRNSVRGHLDFDNATTSLGGLHMNPELASIDRIQLFACGTSLNAALLGQYFFEDLVGIPCQVTQAADFRYRNPIIEKNTLAIALSQSGETADTLAAVHEAKRKGA-DLIAICNAVGSTIAREAGRGVYLHAGPEISVASTKAFTTQVSVLLQLAILLGRTKRLDRGQAADILKAIDQLPEQIEEVLKLSDSIRTITEKYTDVHSMFFIGRGYQYPVALEGALKVKEISYIHAEGYHAAELKHGPLALLDEKVPVVAICTNKDSAQKIVSNIRECSSRKSPVIAVVSEGIETPADDS---ITIPQAHPTTAPILAAVALQLFSFHIADLRGCSIDQPKNLAKSVTVE
CGIVGLIGENIKVIDLIEALEKLEYRGYDSAGIAFLK-DGVIQLAKAKGKVKVLKDHLQSVKEHTENGIAHTRWATHGEPNDINAHPHITGKISVVHNGIIENFRSLKVRLQELGHNFVSETDTEIIPHLIEEYYN--GDLLEAVRKTVLKLEGSYAIAVIHSDHPDVIIGARKGSPLVVGKGDSVVGLASDVTPLLKFMKDVIFLEDGEIALLRKNELRIFGTDGIEHNCKPVEITWSYEDAQKSGYKHFMLKEIFEEPSCIVSVLTGRIKDGRVVLQELEP-FEVSLKELQTLKVVACGTSSHAALVFKYFLENMSDVTVDVDVSSEFRYKKPHIKPGSIMVAISQSGETADTLESVRLAKKYGA-KIISVTNVLGSTLTRESDIVLYLNAGPEISVAATKSYVAQLVMLYLLAIKIIQSKE--STGKRDFVDKLLRLPEVFENSLKGAESIHAIAKKYKDFKHFMYIGRGYGYPTALEGALKLKEISYIHATAYPAGELKHGPIAMLGPDFPVFSIIPYDSLFQKMKSNVIECKSRNAKILAVTNDENYELKELADDLIYVNTSDEQLYPVLMTPAIQLFAYFVADELGLDPDKPRNLAKSVTVE
CGIVGYIGSSNAIDIILNGLETLEYRGYDSSGIAFLD-NNKIDVVKIVGRISNLREKLESKNKISNIGVGHTRWATHGVPSNENSHPHLSSKFAVVHNGIIENYLLLKEELLKKNFVFKSETDTEVIPQLLE--DLDDGDFLSTVFKMRDKVKGSYAFGIL-RQDTNELIGTRKESPLIVGVGDNEFYIASDVIAVLKYTRDVIYLENGDLIHFKDGKYTIYDENNNVVKREIKHIDWSVESATKDGYNHFMLKEIYEQPKVIEETFRRRLNNDKLILDGMESLLEGNLKKFNKCYVVACGTAYHSGLVSREILEKALRFPVIVDVASEFRYSDRMIDDKTLVIIISQSGETADTLAALREAKTKGAT-ILSVTNVVGSSIARESDNVFYTWAGPEIAVASTKGYTTQVTALYMIALKFAEILGTISDDEKNIINHLKELPSKIELLLKDTEIYKKIALELKDKTTCFYLGRGLDYYTAMESALKLKEISYIYTESFAAGELKHGTIALIEDGTPVFVIATQERLYEKVISNVKEVKARGAKVFEITHLDNNLDVSDE--RILIPGTIEILMPIISVVASQLIAYYASLAKGNDVDKPRNLAKSVTVE
CSFLCERNRKYVCDVLCNGLARLEYRGYDSAGIGIDGDSKSMILFKEVGKVAALRKHIDEKVFLSQTSMAHTRWATHGVPSPGNCHPHVSDEFSLVHNGIITNYKELKLVLLKRGYTFHSDTDTEVVAVLCKYQPNKRLNFTELIKTVVKELEGSFAFVFKSTHFPDEIVAARRGSPLLIGVKTIEFFVASDASAVIEHTKRVLYLEDDDIAHIAEGELHIH-----RLRRDDTVSSVRLAAIMKGQYDHFMQKEIYEQPESVVNTMRGRVNFDTRSIMLGGLKAYPVIRRGRRLIFVACGTSYHSCIAVRPVFEELTDIPVAVELASDFLDRRTPVFRDDVAIFVSQSGETADTILAMRYCLERGAL-CLGVVNAVGSTLSRETHSGVHINAGPEIGVASTKAYTSQYVALVMIAVQLSDDSITKTARRQQIIDGLHDIPAQIRKVLAMDKVLQQMAKDMLSKKSLLIMGRGYQYATCLEGALKIKEVSYMHSEGILAGELKHGPLALVDEHLPVIFIMTRDSLYPKVQSALAQVTARKGRPIIICNEDDDTVN-DNAKVIRVPQTVDCLQGLINVIPLQLLSYHLAVMNGVDVDFPRNLAKSVTTE
CGIFGYLGQRNAVPLVLEGLSKLEYRGYDSAGIAALTKD-HLFVEKSVGPVSQLCSKVSS-DMHSQVAIGHTRWATHGEPSRFNAHPHVYESCALVHNGIIENFQTLREDLSSKGVEFSSDTDTEVIVQLFASRYRETGDLVQSFSWTLKQLQGSFACALVHQDHPEILLCATYESPLILGLGEEEVFISSDVHAFLKYSCQIQTLASGELAVLRGRPVEIYNFELSRIQKEVRCIDHAEGSLDKQGFDYYMLKEIYEQPEVFERILHFVCEENGFAESFLKEFS---FEGIESLHIVACGSSYHAGCLAKYVIESMVSIPVYVETASEFRYRQPYIAKRSLAILISQSGETADTLAALNEFRKLDEVRVLGICNVRGSVLASRVDHCVFIEAGLEVGVASTKAFTAQLLVLILLGLKLSQRQEISKQDLMQAVQGLRELPRLTRLFL--DSSIHDWRCRQSKETSFIFLGRRFMYPICMEAALKLKEIAYVEANAYPAGEMKHGPIALIQEGTPVIVYCGDPFVYTKTIGAIMEVKARKAYVIALARESNQDIAAVSDEQIYIPDSHDLAAPILFAIAGQIMAYTMALQKGTEVDRPRNLAKSVTVE
CGIVGITADGEIVRMLVDGLKRLEYRGYDSAGFALIEGTARILVFKDKGRISHVVEKYGIEAYCSHTGIAHTRWATHGEPSQRNAHPHIRSEIAVVHNGIIKNFAELRELLASKGHMFRSDTDTEVIAHLFEEYVSKGLDGLEALRKIVQVLEGAYAIAIINAREPLRIYFARRVSPLIIGLGEGFNMVSSDIPSILPYTRRVIVLEDGEYGFIEPYKVYIEDGKPINWRTRVIRVEWSIEDAEKGGYPHYMLKEIMEQPRVLYETYTGLLSSKEL------AEAAKLIASARKVFITGAGTSYHAGLVFAYYIARYAKRVATPFIASEYTVYSDVADEDSVLIAVSQSGETIDTLQALRAFKSKGA-KIIAVSNVLGSTIPRESHTTIYTRAGPEIGVAATKTFLTQVLALTSLALTLATEEGTITTTEYKKAIEELALAGRAASIDASLRILDKLVLVLKNKGNMYILSRGIGVPLAYEAALKVKEVSYIHAEAYPAGESKHGPIALVERDFPVIFVPPEDVLLEKLQGNVMEMKARGAHTIVIGTTPYGKLEGVDV-FIDVGSYDELLIPYAIIPPAQLLAYKLAVALNRDPDKPRNLAKTVTVE
CGIVGVTGRADTTNLLVNGLKKLEYRGYDSAGIYVSNANGEDHLVKAQGKIKNLEEKITD-DVMGTTGIGHTRWATHGVPSIENAHPHFSERFYLVHNGVIQNFKELKKDYL-SEVTFQSDTDTEVVVQLIDRFAKAGMDTEQAFKKAISLLKSSYAFVLMDRQLPETLFVAKNKSPLLIGVGEDFNVVCSDALAMINVTNQFVELHDGEVVKITPQSISISNLAGERIDRAPFTVDIDQADADKGTYPYYMLKEVDEQPAVIRRIEAKYLDHA--GNIHFDQALLDQINQASKLYIVGAGTSYHAGLVGKKLFEKFTKTPTEVVLASEFAYDDPIIEDQAFFIFLSQSGETADSRQVLVRVNDEWQKPSLTITNVANSTLAREADFSATLEAGPEIAVASTKAYTAQIAVEALLAVAMGREKTNATAVNFDITGQLSKVANAIQTVVDEKGKIEELALTLRKTRNAFYIGRGLDYNVALESSLKLKEISYIQAEGFASGELKHGTIALIEDGTPVIGIITQSKTADHTRSNLQEVLSRGANVITMVSEDLANSTDD----ILLPVVDEMLMPLVSVIAAQLLAYYASLQRGYNVDQPRNLAKSVTVE
CNFLIEKSRGEIIDTLVEGLQTLAYKGYDSTGISIQGDEGSLNIYKQTGRVCNLKEEIALRPFISHCGIAHTRWATHGEVKRANCHPHNSDEFVVIHNGVITNFNDLKVLLASKGHVFKSDTDTECIPKLFKHQLGYNLDFHELTNLVLKELEGSYGLLCTSSHFPDEVIAARKGSPLAIGVKSKAFYLSSDFSSLVKYTNKVLYLEDDDIAHIYDGEVHIHNDHGDLPFRTIQTIESELLQLEKGSYDNFMQKEIYEQPETTENVMRGRISMNRVILGGLEHWMFE-LRRARRIIMIACSASYHACLATRAIFEELTEKPVDVELASDFIDRNCCVFRDDVCMFVSQSGETTDMICALNYCLKKEAV-TVGVVNTTGSSISRFTHCGVHINAGPEKGATSTKSYTSQYIALVMIALCLSEDTASQVERRKEIIQGLTLIPKQIEEVFRLESAIINLCDELRDQESVLVLGRGFQFASALEGASKMKEIAYVHSEGVLAGELKHGVLALVDEVLPIIAFATRDSLFPKVVSSIEQIIARKGNPIIICNKGDKIWEQKNFVTLEVPQTVDCLQGVLNIIPLQLISYWLAVKRGIDVDSPTEPA------
CGIVGILGQRPAAPVILDSLRRLEYRGYDSAGIVALD-GGVMDRRRSSGKLSALAELLEAQPLAGTSGLGHTRWATHGRPVEANAHPHRAGPVAVVHNGIIENYLDLRRQLEAEGWSFGSETDSEVIATLCAAFLRRGLVPEDAAAATLARLRGAYALCLMFDGADDLMICARRGSPLVIGHGEGEMFVGSDALALAPLT----YLEEGDWAVLTRRSMVIHDAEGRRANRPLHHLEAGDFLAEKGPYPHFMLKEIHEQPGVAARVLGSWTARGDGTVT--CDAAGLGWARVPRLTIAACGTACLAGQVGKIWLERIARLPVEIEIASEFRYREPPLPEGGVTLVISQSGETADTLAALRYAKEAG-QRTLGLVNVPTSTIAREVDVALATHAGPEIGVASTKAFTAQLLCLLGFTVMVARQRGLDEANERRWIGALSSVPRLIAETLAAEPAIAAAAAALAPASDAIFVGRGLMYPLALEGALKLKEITYIHAEGHAAGELKHGPIALVDATVPVVALAPSDGLFDKLDSNIREIMARDGRVLLLTDAAAARLGEAAWRTIVLPDCEPFLQPFVQAVAIQLLAYHCALARGTDIDQPRNLAKSVTVE
CGIVGYIGTRQAQDVLLSGLSRLEYRGYDSAGVAVGDGA-CIAVKKKAGKLANLSGELEQAPLRGTLGIGHTRWATHGLPNDTNAHPHATEKIVIIHNGIIENYLSLKEGLIARGHTFKSETDSEVLAHLIEEAYT--GDLYEAVRQALLQVRGAYSLVVTHVHHRE-IVAARTVSPLVMGVGEGEMFLASDVPALLPYTRRMVFLHDGDMAVLNDDGYRLTDLQGKPVERPVDLIEWDAEAAEKGGFDTYMLKEIYEQPQALTNTLIGRLHD---ETGEVNLDIDLDPQSFKRISIIACGTAYYAGLVGEYLIEQLARIPVEVDVASEYRYRTPIVNEETLAIVVSQSGETIDTLEALREAKKGGAQ-TLGVINAKGSSMTRELDHTLYIHAGPEIGVASTKAYTSMVSAFVLLSLWLGRARGLSEEQAQELLHATRELPRLVEEALAPERNIRRVAEKYAHARDYLFLGRGVNAPTAYEGALKLKEISYIHAEAYAAGEMKHGPIALIDEHLPVVVMATASRLLEKTISNIQEVKARSGKVIALLSDGDTENARHADDVLYVPHAHELVSPVVNAVAMQLLAYFTATALGKDVDKPRNLAKSVTVE
CGIVGYIGPRQAQDVLLSGLSKLEYRGYDSAGVAVGDGA-CIAVRKKAGKLANLAGDLQAAPLSGSFGIGHTRWATHGLPNDRNSHPHTTERIVLVHNGIIENYLPLKEELLARGHTFKSDTDSEVVAHLIEEAYQ--GNLEEAVQAALAQVRGAYALVVTHVDHRE-IVAARTVSPLVMGVGEGEMFLASDVPALLAYTRQMVFLMDGDMVILSDDGYRVTDLQGHPVQRDVETIEWDAEAAEKGGFDTYMLKEIYEQPQALTNTLLGRLRDEQ---GAVDLDISLDPTSFKRISIVACGTAYYAGLVGEYLIEQLARIPVEVDVASEYRYRNPLVGENTLAIAVSQSGETIDTLEAMREAKKGGAQ-TLGVINAKGSSMTRELDSTLYIHAGPEIGVASTKAYTSMVSAFLMLALWLGRARGTLSDAEAELIHAARELPRLVEDALKPERRIKEVAEKYAHARDYLFLGRGVNSPTAFEGALKLKEISYIHAEAYAAGEMKHGPIALIDENLPVAVIATESRLLEKTISNVQEVRARAGKVILFLSDGDEENALHGDDVVYLPRAHELVSPVVNAVAMQLLAYFTATALGKDVDKPRNLAKSVTVE
CGIIGVLGNHEVSPILVEALKRLEYRGYDSAGIATVN-GGHLDRRRAVGKLVNLSDTLVHDPLPGKSGIGHTRWATHGAPTVSNAHPHQAGCVAVVHNGIIENFKELRDELAAHGIRFVTETDTETVALLCEFYMRDGTSAAEAARKTVARLEGAFALAFLFDGEEDLLIAARKGSPLAVGHGEGEMYVGSDAIALAPLTDQITYLEEGDFVVLTRNSHEIWDAKGNIANREKRQIKLENTRVEKDGHKHFMAKEIAEQPVAVDKALKAYLD----DSCAIELPEGLDFKKIERLSLVACGTAYYACLVAKYWLETIARLPVEVDVASEFRYREPPVGPGTLALFVSQSGETADTLAALRYMRGKADV-IAGLVNVPESSIARESDVVLPIHAGPEISVASTKAFTCQLTVLLMLALKAAQDRGQ--KLPAGMPADLRALPGLIHQSLASEAQIAAASRDLAGARDIIFLGRGALYPLALEGALKLKELSYIHAEGYASGELKHGPIALIDDSVPVIVMAPRDALFEKTISNMQEVMARGGRVILVTDAEGAREASEGTEVITMPQVPDALAPILYAIPAQQIAYFTAIAKGTDVDQPRNLAKSVTVE
CGIVAYIGAEKAGPVLLDTLKRLEYRGYDSAGIALA-SNGSMEVLKAAGRISDLEIIYRSREPEGSIGIGHTRWATHGRPSDENAHPHTSGSIAVVHNGIIENYLELREQLRDKGYVFTSETDSEVLAHLINYSGETNGDLAVSVSRALKDVRGSYAIVVMASGIP-YLVCARKDSPLVIGIGGSSNYIASDVPALLPYTRDVIRLRDGEIAVVHRDKIEIMDISGAVREPAVERITWDADAAERGGYPHFMLKEIHEQPRAVQETLAGRISEMEGDVRLDLGLNQWEIQTLQRVSILACGTSYHAGLLARYFFPRTAGLPVDVEVASEFQHMQ--LRPGTLLVAISQSGETADTLMALKKAKTCG-VKSLAITNVVGSSITEIVDATIYTRCGPEIGVAATKTFVGQLVALFLLGIRLGRARNLLPEQGRRLLGELSRLPGLIQAVLERRDQIREIAQRFSGADIYFFIGRDILYPIALEGALKMKEIAYIPAEGYPAGELKHGPLALITEGTPVVAFATCG---EKIYSNMKEVRARGGEVIAFAAEGDREAAEITDTVVELPNTLPVFSAVLCTVGAQLLAYYTAQILGRDIDKPRNLAKSVTVE
CGIVGYIGKRDVAPLLLEGLQRLEYRGYDSAGIVVTSPKAAGLRVKAKGRVRDLE-AKVPARFKGTTGIAHTRWATHGAPSDVNAHPHMSAKVAVVHNGIIDNAADLRRKLEADGVEFLSETDTEVLVHLIAR--SEAEKLEDKVRETLRVIEGTYGIAVMHADFPERIVVARNGSPVVLGIGEKEMFVASDIAALVAHTRQIVTLDDGEMATLKADDFRTYTTEGTRTTSEPTTVEWEAASYDMGGHDTYMHKEIHEQAEAVDRVLRGRIDDRFSTVHLGGLNLDADARAVRRVKILGCGTSYHAGQIGAQMIEELARIPADAEPASEFRYRNAVVDPDTLYIAVSQSGETYDVLAAVQELKRKGA-RVLGIVNVVGSAIAREADGGMYVHAGPEVCVVSTKCFTNTCVAFALLALHLGRTRDLSVRDGKRIIEGLRKLPAQIEEMLKQEEDVKKLAAQYAEARSMLFIGRVRGYPVAREASLKLKEVSYIHAEAYPASELKHGPLALIEPALPTVAIVPDDDLLEKNRAALEEIKARSGQILAVAHQEQE----KADHTIVVPKNEDELDPILMGIPLQLLAYHTALALGRDIDKPRNLAKSVTVE
CGIVGYIGKRDVTPLLLEGLQRLEYRGYDSAGIVVTSPTAGLKMVKAKGRVRDLE-AKVPARFKGTTGIAHTRWATHGAPSDLNAHPHMSQQVAVVHNGIIDNASDLRKKLEADGVEFLSETDTEVLTHLIARSQQE--KLEDKVREALRVIEGTYGIAVMHADFPDRIVVARNGSPVVLGIGEKEMFVASDIAALVTHTRQIVTLDDGEMATLKADDFRTYTTEGTRTTAEPTTVEWEAASYDMGGHDTYMHKEIHEQADAVDRVLRGRIDDRFSTVHLGGLNLDAEARAVRRVKILGCGTSYHAGMIGAQMIEELARIPADAEPASEFRYRNAVVDPDTLYIAVSQSGETYDVLAAVQELKRKGA-RVLGVVNVVGSAIAREADGGMYVHAGPEVCVVSTKCFTNTTVAFALLALHLGRTRDLSVRDGKRIIEGLRKLPAQISEILDQEDEIKKLAAQYAEARSMLFIGRVRGYPVAREASLKLKEVSYIHAEAYPASELKHGPLALIEPALPTVAIVPDDDLLEKNRAALEEIKARSGKILAVAHQEQE----KADQTIVVPKNEDELDPILMGIPLQLLAYHTALALGRDIDKPRNLAKSVTVE
CGIIGVVALLGKTVMVYRGLLRLEYRGYDSAGVASV-VGGCVRVLKGKGRIADLERRIGLSSIEGLTVIGHTRWATHGTPSDNNAHPHISGRIAVVHNGIIQNFRELKKMLIDKGHVFRSDTDTEVFPHLVEELYKNTNDLFKAFRKAVEMIDGSYALIMISSIEPDKIFFAKKDSPLIIGLGDGFNILASDIPALLEYTRRIITVRDGWLGYVTPTSIYVEDIRGGVVDWRKYVRVVEWEDATRGGYAHFMLKEIHEQPRALKDTYYGILHDIAVD------ETVKLMLDADKIYVTAAGTSFHASYYFSLLMNTLGKRLVTPFIASEYESYYLTASDRDLLIVVSQSGETMDALKALRAFKDRG-VRVVAVSNVVDSAIPRESNIAIYTRAGPEIGVAATKTFTTQSLVLSWLAIAYAEASGSLRKSEADKLRWLGKSGEVVGKVISRSEPVAKLAEWFRSIGNAYYLSRSIGVPVAMEGALKLKEIAYIHAEAYPAGESKHGPIALVEEEFPVVFTIPNREDLEKLLGNIQEMKARGAVIIGVASENTS-LSDQLDYQFKIPDTHWILTPITHIPPQQLLAYYTAVSKGYDPDKPRNLAKTVTVE
CGIVGVTGKDSAVSILLNGLEKLEYRGYDSAGIYVNDQDGHDYLVKEKGRIDDLRKEVGE-AVHGSTGIGHTRWATHGEPSVANAHPQVSARFYLVHNGVIENFEDLKQTYL-SDVTFKSQTDTEVIVQLVDRFVTKEGLSTLAAFRKTLGLLGSYGFLLMDKEDPDTLYVAKNKSPLLIGVGEGFNVVCSDSLAMLDQTKDFLELHDGEIVVVKPDEIKITNQAGEPVERKPFHVDIDAAQADKGTYPFYMLKEIDEQPNVMRKLSQVYLNDAGDPI--INDDLLTALKAADRLYIVAAGTSYHAGLVGAKLFESLANVPTEVHVSSEFAYNQPLLSAHPFFIFLTQSGETADSREVL-LNVNDQHFPSLTITNVPNSTLSREATYTLLLHAGPEIAVASTKAYTAQIALQAILAKALGVAVDQPAATAFDVKQQLALVANGMQSLVDEKATFEKIAKALLNTPNAFYIGRGLDYAVSLETALKLKEISYVQAEGFASGELKHGTIALIEKDTPVIGIITQKNTAGLTRSNLQEVAARGAKTVTIVTDSLA----KDGDTVILPTVDERLTALLSVVPGQLLAYYTSLNKGLDVDKPRNLAKSVTVE
CGIVGYIGDKEKKSIIINGLKELEYRGYDSAGMAIMSGNSDINYFKSVGKLENLVSKMESFTSKEGVAIGHTRWATHGKPTEINAHPHIGEYSFVIHNGIIENYKELKDELETLGIKFISQTDTEVIVHLFEYYNKTAQTPFDAYKKTISRLRGAYATLLITKAAYGEIFFAKNAAPLIIAKDGDEIYFSSSDAPLIGLAKDAMYLEDGSFGVAKLGEIKLFDKEANELNLSFAPLPKDKGYARKDGFRFFMEKEIYEQSQVITECLMGRVGDDDINL----DIDNSIFDGIDEIVLCACGTSYHAALSASYLFERVAKIRAKVEVASEFRYKEPLLRKSSLFIVISQSGETADSLEALKIAKNAG-LKTMAICNVDNSSIVRLASEVILTRAGIEKGVASTKAFATQVICLWMLVLKLAKLRQSIDTINQNEIKALRNIPSVVHFDSSLQERIYRLAKHYLHGHGFFFIGRDIFYPLALEGALKLKEISYLHAEGYPAGEMKHGPIALADTGLYTIALLPKTLLYEKTKSNVEELAARDAFITAISPEAFEL----SDDFIQTNLYDHPMSEFFEMIVLQLFALEISVRLGNDVDMPRNLAKSVTVE
CGIVGVIGKEDTTEILLNGLEKLAYRGYDSAGIYVNSQSGRDYLVKEPGKISVLK-AAVGPEVQGTIGVGHTRWATHGVASQANAHPHVSERFYLVHNGVLTNYAELRATYL-SQVNFASETDTEVAVQLIAYLAKTELSAKEAFRKALTLIEGSYAFVMIDRNDPETLYVAKNKSPLLIGVGADFNVVCSDALAMLNETKDFIEIHDREMVTLKKDKVEIEDLDGTFIHRDSYHVDMDASAAGKGTYPHYMLKEVDEQPAVMRRLLTEYVDDA--GQMKIDPAILKAIDDADRIYIVAAGTSYHAGLIGQSLFEKLAEKPVEVHVASEFGYHMPILSKKPFFIFLTQSGETADSRQVLVQTNRLGY-PSLTITNSQGSTLSREANYTLLLHAGPEIAVASTKAYTAQIAVELFLAVALGRHTAIKAAQDFDVNHELALVATGMETLLSEKQAIEDFTTMYLKTRNAFYIGRGEDYALSLEAALKLKEISYIQAEGFAAGELKHGTIALIEDGTPVMAFLTDAKTIDHTRGNLQEVRARGAKTLTIVSEDHAQAGDQ----VVLPNVNPLLAPLLGIIPGQLIAYYASLQRGYDVDQPRNLAKSVTVE
CGIVGVTGNNDATNILLDGLQQLEYRGYDSAGIYVNDQNGKDFLVKEKGRISDL-RAEVGSEVKGSTGIGHTRWATHGVPSKVNAHPHVSARFFLVHNGVIGNFAQLRDEYL-QDVTLVSSTDTEVIVQLIGKFSDEGLDTEAAFKKVLGDESSSYSFLLMDKEEPDTLFVAKNKSPLLIGVGDGFNVVCSDAIAMLSQTHDFIELVDGEIVIVKPDSITIKDPEGNVINREPFHVDTDPAAAQKGAYPYYMLKEIDEQPGVMRNLVQHYVAED--GSINIDKELLDALEAADRLYIVAAGTSYHAGLVGKELFEKLANIPTEVHVASEFAYNPPLLSERPFFIFLTQSGETADSRQVLTQVNAQGY-PSLTITNVQNSTLDREATYTLLLYAGPEIAVASTKAYTAQIALEAILVKAYGEAKNIDKVKEFDVAAELTKVANGMQELVDEKGTVEKIAKDMLATRNAFYIGRGIDYDVAQEAALKLKEVSYIQTEGFASGELKHGTIALIEEGTPVVAVITDPKTATHTRSNAQEVLARGANVLFIASRDVA----QEGDQVVLPEVTPLLSPLLAIIPAQLLAYYASIQRGYDVDKPRNLAKSVTVE
CGIVGVVGNKNATDILIQGLEKLEYRGYDSAGIYVTNGVNQGRLIKSVGRIADL-RAKIGIDMAGYTGIGHTRWATHGQPTELNAHPHTSERFVLVHNGVIENYLQIKETYL-SNHHLKGETDTEIAVHLVGEFVEQGLTVLEAFKKALKIIEGSYSFALVDAEDPDTIYVAKNKSPLLIGLGDGYNMVCSDAMAMIRETREFMEIHDKELVVLTKHSVSVMDYDGNTIERDSYTAELDLSDIGKGTYPYYMLKEIDEQPTVMRKLITAYTDDN--NQVTVDPEIIKAVQEADRIYILAAGTSYHAGFASKSFLEQMTDTPVELGIASEWGYNMPLLSKKPLFIMISQSGETADSRQVLVKANQMG-IPSLTITNVPGSTLSREATYTMLLHAGPEIAVASTKAYTAQVATLAILAKAVGDANGNKAAADFDVVHELAIVAQSIEATLSEKDTIAEKAEALLETRNAFYIGRGSDYYVAMEASLKLKEISYIQCEGFAAGELKHGTISLIEEGVPVIALISSNPVLSHTRGNIQEVEARGASVLTIVDESQAREGDD----IIVTTVHPFLSAIAMVVPAQLTAYYATLQRGLDVDKPRNLAKSVTVE
CGIIGLAFANSVAGALVRGLKRLEYRGYDSMGVAVIEPPGRLVVRKAAGKIGEVVRRTGVLSLRGRVGIGHTRWATHGPPNDVNAHPHTGGRVAVVHNGVIRNYASLRRELEARGHRLVSETDTELVAHLIEEYLGRGYSFLEALSLLGRVLRGSYALALLHLGEPDKVYFLRYKSPLVVGLGEGVNAVASDITAVLDVARDVIVLEDGEFGWISPEGVAIYRPRGDGGFEPLPPGALEEESASKAGYPHFMLKEIYEQPRALAETFEGIIEDPAL------LRAAGLVAGAGRLLIVGAGTSFHAGLVGHYYLSRLAGILGHPVVASEHKVYTPGVDGETVVVAVSQSGETYDTLEAVREWRGRGA-RVIGVTNVVGSALDREADVTLYLRAGPEIGVAATKTFLAQTILLQTLSIAAAGEAGRLTSGETRELTGVLEGAPDAARILASEGAAREAASLLKGAGSMYIIGRGLGGRLAMEAALKVKEVSYIHAEAYPAGESKHGPIALVEPGFKVYVVATSDS--PEVMGNAIEMKARGASVTVVAPSDLQLDTPEGIEVLKMPPTETLLDPYSLTPYFQLLAYHLAVARGYDPDKPRNLAKTVTVE
CGIVGVTGNDNAVKILVNGLQKLEYRGYDSAGIYVNDQKGQDYLVKSKGRISELS-AKITPEVHGSTGIGHTRWATHGVVSVDNAHPHFSNRFYLVHNGVIDNFQELKAQYL-SDVPFRSQTDTEVVVQLIDFAVEDHLDAKQAFLKTLGLLKGSYAFLMMDREQPDTLFVAKNKSPLLIGVGDGFNVVCSDALAMLRETHDFLELMDGEVVTITPDKVAIEDADGQTVERKPFHVDMNADEADKGTYPFYMLKEVDEQPNVMRKLAQTYLS--EHGEPNIDKQLLQAMEAADRLYIIGAGTSYHAGLIGKRLFENLAHIPTEVHVSSEFAYEQPMLSEKPFFIFLTQSGETADSREVLVNVNDAGY-PSLTITNVQNSTLSREATYTLLLHAGPEIAVASTKAYTAQIALEAILAKALGELTGQIIAQNFNIRQQLGLVATGMQAIVDEKDKLEEMSSKYLLKNRAFYIGRGIDHAVSLEAALKLKEISYIQCEGFASGELKHGTIALIEAGTPVIGFITQAKTAGLTRSNLQETMARGAQTLTIVRESLAVDGDD----LVLPDVDEMLMPLLSVVPAQLLAYYTSLNKGLDVDKPRNLAKSVTVE
CGIVGITGSDRSVEILLNGLKSLEYRGYDSAGIYVNDQAGHDYLVKRPGRISNLESALTP-DVHGLAGIGHTRWATHGEPSEANAHPQYSERFYLVHNGVIENYKQLKEEYL-SDVDFKSQTDTEVIVQLVDKFVVEYEMDTKAALVKVLRLDSAYAFVLIDKQEPDTLFVAKNKSPLLVGLADGYNMVGSDAFSMIKETNQFMEIDDHELVIVKPDNVAIQDFDGDEKNRKPFTVDMDANAADKGAYPFYMLKEIDEQPAVMRRLVSEYLDADGQPMVEEQMLAD--IADADHIYIIGAGTSYHAGLVGARMFEKFAKTPTTVHVSSEFAYEQPLLSAKPFFIFLSQSGETADSREVL-VNVNKNHWPSLTITNVDKSTLSREATYTMLLFAGPEIAVASTKAYTAQIAVEAVLAKALGEYLKSEDAKDFDLKHELATVANGMQAITDSKDKLEEIVSHYLSKRNAFYIGRGVDWAVSLEAALKLKEISYVQAEGFASGELKHGTIALIEKGTPVIGIITQDRTAGLTRSNLEETQARGASILTIVSRHLA----KEDDTVILPDVNPYLTPLLSVVPAQLLAYYTSLGKGLDVDKPRNLAKSVTVQ
CGIVGVVGNRNATDILMQGLEKLEYRGYDSAGIYVINQPENGRLIKSVGRIADL-RAKIGIDVAGSTGIGHTRWATHGQATEENAHPHASARLVLVHNGVIENYLQIKENYLA-GHNLKGETDTEIAVHLIGQFVTDGLSVLESFKKALHIIEGSYAFALIDSQNPDIIYVAKNKSPLLIGLGEGYNMVCSDAMAMIRETNQFMEIHDKELVVLTKDTAQVSDYDGNPVERQAYTAELDLSDIGKGTYPYYMLKEIDEQPTVMRKLISTYANEN--GKLTVDPAIVKSVQEADRIYILAAGTSYNAGFASKSMIETLTDTPVELGIASEWGYNMPLLSKKPMFILLSQSGETADSRQVLVKANAMG-VPSLTITNVPGSTLSREATYTMLLHAGPEIAVASTKAYTAQIAALAFLSKAVGEANGKKEALEFDLVHELSIVAQSIEASLSEREVIEKVANLLATSRNAFYIGRGNDYYVAMEASLKLKEISYIQCEGFAAGELKHGTISLIEEGTPVLALISSSEVAAHTRGNIQEVAARGANVLTVVEEGLNKEEDD----VVVNQVHPYLSSISMVIPTQLIAYYASLQRGLDVDKPRNLAKAVTVE
CGIVGVVGSKNATDILMQGLEKLEYRGYDSAGIFVNGQETAAKLVKSVGRIADLRGKLG-IDVSGTAGIGHTRWATHGKPTEDNAHPHTSTRFILVHNGVIENFVELKNEFLMND-TFKGQTDTEIAVHLIAFAEEEGLSTLEAFKKALSLIQGSYAFALMDSEDAEVIYVAKNKSPLLIGLGEGYNMVCSDAMAMIRETSEFMEIHDKELVVLTKDNVTVMDYEGNVLSRESYTAELDLSDIGKGTYPFYMLKEIDEQPAVMRKLIATYANED--GTMKVDQDIIKGIQEADRIYIIAAGTSYHAGFGAKMMLESLTNTPVELGLASEWGYDMPLLSQKPFFIFLSQSGETADSRQVLVKVNELG-LPSLTVTNVPGSTLSREATYTMLIGAGPEIAVASTKAYTGQIATLAFLAKAVGEAEGEVKAKEFDLVKELSLVAQSIEATLSEKDEIAAVADLLPTTRNAFYIGRKQDYYVAMEASLKLKEISYIQCEGFAAGELKHGTISLIEKGTPVLALISNNEVAAHTRGNVMETVARGASAITIVEEGVA----REDDTIVVNQVHPYLSAISMVIPTQLIAYYASMQRGLDVDKPRNLAKAVTVE
CGIIGVLTTEDNAEVIFEGVQLLQNRGYDSAGIGTVNKQKELVISKHINKVDCFVKLNQEKHIQSQVGIGHTRWATCGSKTDNNAHPHSAKRVALVHNGTLENYVELKEELIQKGIQFSSDTDSEVIAQLIGQEI-QKQNFLEAVESVLTRLRGQWGLAVIDRENPAQMIVCRQGSPLLVGYAANSIFVASEKIAFEKYTQNYIALQDGEVMLLQLENRNLYNQIKHRLIFNENQEVEQVHLKPKQPYQTFFEMEIHEQPNSLLRCLGNGARAGFTDCAKLGGMKEKELCEIKHLILIGCGSSFNAAQSSFRTFESVQAIE-----ASEFQIYDLPY-SSVGIIFITQSGETKDIVRVLNLAKQQG-VTTIGVVNVVGSLIATNVDCGVYLNSGREVAVAASKSFTSQTTALILIGLWFSYYKEKNNYLPQKYVNQLRMLPMVFGQIVECQASVKLVAKILQTKQSLFVLGKGSNYSIAKEGALKIKELTYIHAEAFASGEMKHGPLALIDSETSIILIILDDEFLQDMKLSLSEVHSRNARTIVITDSAQSLSNTMNDHLIQIPKIGEQLNWLLSVIVFQLLSLEICYLQGIDPDKPRNLAKTVTV-
CGIMAYMGNRDASKILIDGIEILQNRGYDSCGMSTISNKNVLKTTKYCDAIEKLKSNYLNSHKNDHIGIAHTRWATHGCKTDENAHPHVGERISIVHNGIIENYREIKTFLLKNNIPFKSNTDTEVVANLIGYFLDKKQSFQDAVLSAITQLEGTWSFCIIHKNHPDEMILASNGSPLHIGFKDDEIFIASEHTALFMFTNEYISLKNGEILSISKDKINDLKLLKKVENIPEIAIQ-----KTPHPYPHWTIKEIHEQSATLSKSLNGRFSSGDHLVKLGGLDPYQDLNKIENLVLVGCGTSYYAALFAKYLMNYLNCFN-TVQVMDPIDFNISVIPKKEGVIFISQSGETRDVIKACKLAEDLN-VRKLSVVNSVGSTIANMTGRGVYLNAGREVGVASTKCFTSEVSVLTLIALWFFQHKKNNQSSATSLINSLHRLPLYTGVTIKSENTCKTLSEKFKNTKSMLIIGNGLSYPIAQEGALKIKELAYIHCEGFTGASLKHGPYALLGGEIPVIMLLFNDNTKNAMINTGEQIKSRGAHIVCLTDDEN-LVKHFADDIILIPN-NGILTPLLAVIPLQMLAYYTSVNKGINPDKPRCLAKTVTVS
CGIIGVLGDHEVAPILVEALKRLEYRGYDSAGIATVQ-NGVLDRRRAVGKLVNLSDTLVHDPLAGKSGIGHTRWATHGGPTVTNAHPHQAGRVAVVHNGIIENYKELRDRLSHR--TFVTDTDTETVAQLCEDFLDQGLPPREAAVETLKHLDGAYALAFLFHGEEDLIVAARMGSPLAIGHGDGEMFVGSDAIALGPMTDRITYLEEGDYAFVTRAGAEIREAHGALANRETLHVPAQAIQLDKGGHKHFMAKEIFEQPVVLADCLKSYSGDGRVALPEPLD-----FTQTDRLIFVACGTAFYACAVAKYWFEQLAGIPCDVDIASEFRYREPPVSSDATALFVSQSGETADTLAALRYVQEKAA-RVVSVVNVPGSSIARESDLALPILAGVEVGVASTKAFMNQLGVLANLAILAARQRGRDADREAELLETLRGMPGLINQALALEGKIAKRTAKLAEAKSVLFLGRGAMYPLAMEGALKLKEISYIHAEGYASGELKHGPIALIDKSVPVIVFAPRDALFDKTVSNMQEVMARDGKVWLITDADGAAQAGDGTDTLVMPKVDPILAPMLYAVAAQLIAYHTAIHKGTDVDQPRNLAKSVTVE
CGIVGYTGERDAAPIIVDSLVRLEYRGYDSAGVATIH-EGRLYLEKDAGKLTEGGEPTKLRKLPGKIGIGHTRWATHGDPNRRNAHPHTRDEIAVVHNGIIENFMQLREELEDKGHRFDSETDTEVVPHLIEQGMKEGKSFFEAFVEAVRRLEGSYAIAAICTREPDVILAARKESPLVVGLGDDGNFLASDIPAILPETNRVIPIDDGEIVVVKRDEVRILDAETLEDVTEEKEVQIVEETLERRGYPHFMLKEIHEQPEAVRNTL-------RIERENLMEMAEELVGDYTKLYIVACGTSYHAGLGAKYATELLAKFPVDVVIASEFRYVKELVDENTLVLAISQSGETADTLAAVREANARGAT-TIALTNVVGSTITREVDHVMYTHAGFEKAVAATKTYTAQLAAMYTLAVELARHFGEITNKEAEEYHELNKVPEMLEEVLSREREIAVMGGRYKERPNWFFIGRGPGYPTAMEGALKLKEITYQHAEAYPAGELKHGPLALIEEGVPVVAVAQPGGVYEKMLANIEEVKARGATVITVADEKDEAVEEHSDHVIRVPSISEVFSPIVYTVPLQLLAYYMSVARGIDPDYPRNLAKSVTVE
CGIVGIIGHEFKVSDLIDGLKKLEYRGYDSAGVAVIDQNGLYV-SKSVGRIDNLKSVVEEKVVHG--GIAHTRWATHGAPSDKNAHPHTSGKIAVVHNGIIENYQELKNELIEKGHKFKSDTDTEVISHLIEENFQ--GDLYKAVLEALKKLKGAFAIAVIHSDIPNIMVGARKGSPLVLGCNDERCILASDVTPIIKYTRDVIFLEDGDVVYIEGNKAKVTDFSGNVVIRKHTHISWDESAAEKGGFKHFMLKEIHEVPEAIESALVGRFDEDL--KPNLKELDEFNLEKVKRILLVACGTSYHAGLVFKYFAEKYLDVDVLIDVASEFRYRPIRIDDNTLTIAISQSGETADTLESVRAVKKAGG-KVIAITNVVGSTITRESDITLFMNAGPEIGVAASKTYVNQLIILYTLGLYMMKKRGI-WSEEHNIISKQLNESPKIVRKIINNEKINQLADYYKNYHHFMYIGRGINTATAMEGALKLKEISYINAVAYPAGELKHGPIALLDPTFPVFAIAPKDSLYEKMRSNIEESRARNARILSIATEGDEEIKKISHDVIYIPEAHEDLYPLIIAPVIQLFAYYIADKRGYDPDKPRNLAKSVTVE
CGIVGYIGDKEKKEVILSGLKELEYRGYDSAGMAVM-SDGKIDFFKAVGKLENLVLKTKDFTSEGGVAIGHTRWATHGKPTEINAHPHLGEHSFVVHNGIIENYKELKDELEAKGVKFVSQTDTEVIVHLFEEILKEKKDPFKAYEATIAKLRGAYATLLITKTAPDKIFFAKDAAPMAIGKSDKELYFASSDAPLIGNATEVAYLDDNNYGYVSLDEIAVF-KHGKKASITFNALPKDKSYAQKEGYTFFMEKEIYEQGAVVSETIMGRVKNHKVTLENLD---DEYLKGIDDIVLCACGTSYHAALTASYLFERLAKVRTKVEVASEFRYRKPYLNKNSLFIVISQSGETADTLEALRIAKEAG-LKTLAICNVDNSSIVRLADNTLLTRAGIEKGVASTKAFATQIIVLWMLVLQMASAKGSISKKELDEIKTLLHIPQILNIDNSLQEKLHRLSKHYLHGHGFFFIGRDIFYPLALEGALKLKEISYLHAEGYPSGEMKHGPIALADEKLFTIALMPQNLLYEKTKSNVEELAARDAYILAISPLEFELSDDYVKTSIQDHYMSEFFEMML---VLQLLALEISVRLGNNVDMPRNLAKSVTVE
CGIVGYLGKKETKEILLDGLRELEYRGYDSAGIAVLE-NGHFSNFKAVGKLINLEEKTKNFKTDGFIGIGHTRWATHGKPTELNAHPHLGESSYVVHNGIIENYATLKKELQNSGITFLSQTDTEVIVHQFEKNLKLCKDSFEAFAKTIKELHGAYAILLVTKSNPETIFFAKHGSPMLVGINDDEKYFASSDTPLIGHCKSVSYFEDGDYGYVTSDEITIFNALDIKKEAKFSALSQNKLLAQKDGFRFFMEKEIYEQSVVISDTLMGRLREDEVVFDELD---STLFDGINEIKLCACGTSYHSAMSASYLFERYSKIKTSLEIASEFRYREPIMTKDTLFVAISQSGETADTLETLKMAKAAG-LKTLVICNVDNSSMVRVADAAILTRAGIEKGVASTKAFATQVVVFWMLSLYVAKLKGSLTKMEAAHISTLREVPSHVKVDDEMHERIKRVSKRYLHGHGFFFIGRDIFYPLALEGALKLKEISYLHAEGYPAGEMKHGPIALADPELFTIALLPKHLHYEKSKSNVEELSARDSTICAISQIPFD----KADDFIEITTCESYMLEFFEMVVVQLLSLEISIRLGNDVDMPRNLAKSVTVE
CGVLGVVSSCQAVPLLLCGLRQLEYRGYDSCGIAVLDRGGIQVR-RSCGKVARLSESSGEGTLRGNVGIAHTRWATHGVPKIENAHPICVGKVAVVHNGIVENYPSIRERLEANGSRFCTDTDTEVIPHLVGSLLQAGLPPRYAVRKALEEIEGSFAVIFMLAGHS-SLLATCRMLPLVVGCGTDANLVSSDEYVLSKYAQRICYLQDNHIAEISLNDVKIYNESDEALDYETILISAPSTSTDKAPYEHFMLKEIHEQPKVIRDTIDQFISYGSVEF----ACNADLFKSLTHLTIVGSGSSYMAGLIAKYWLESIANIRVLLSIASEFRYHRMQISENDVFLFISQSGETADTLAALRHARRQHST-VISLTNVPRNSMESISDIALKILAGPEVGVASTKTFSAQLAVLACFSLWLAKVRCVIASTYEQLLEALQCVAQHASEALG--TSIESVANLILHYNRVIIMGRGTCYGVALEAALKIRELSYIHTIGIASGELKHGSIALVDESLPVIAIAPYNETFTKNLVSIQEVSARKGIVVAFTDRKGAQKLKHLCRVVELPETNAFSLPIVYTIAAQLLAYSIAVKKGLDADQPRNLAKSVTVE
--------RKYILDTLVNGLSRLEYRGYDSAGLAIDDKKNEVLAFKEVGKVAKLKELIDEETFDSHCGIAHTRWATHGPPSRVNCHPHRSDEFSIVHNGIITNYKELKTLLEGKGFKFETETDTECIAKLAKYLYDQHPTVGDLAKAVINELEGAYGLLIKSVHYPHEVIAARKGSPLVIGVKTTEFFLSSDPSAIVEHTKKVMYLEDDDIAHIHEGSLNIHKADGSSNVRTIQTLELELQEIMKGKFDHFMQKEIFEQPESVVNTMRGRLDVANKTVTLGGLRSYDTIRRCRRIIFIACGTSYHSCMAVRGIFEELTEIPISVELASDFLDREAPVFRDDTCVFVSQSGETADSLMALRYCLERGAL-TVGIVNVVGSSISMMTHCGVHVNAGPEIGVASTKAYTSQFIAMVMFALSLGEDRASKKERREEIMEGLGKISEQISSVLTQDRKIKQLCEEFRNQKSLLLLGRGSQYSTALEGALKIKEISYLHCEAVMSGELKHGVLALVDENLPIIMILTRDKLFRKSLNAYQQVVARKGKPVVICNESDAEFQTSDAVKIEIPKTVDCLQGILNVIPLQLIAYWLAVMEGLNVDFPRNLAKSVTVE
CGITGYVGDGDALAPVLDGLRNLEYRGYDSAGIALVD-GGAPSVYKTSGEVDALVAAAPD-ESEANCAIGHTRWSTHGPPTDTNAHPHTTEKIAVVHNGIIENYETLQADLD--DHTFTSETDTEVIPHLLEERRAAGDAHVEAVQAVTDRLDGSYAFCVVFE-DFEGIIAVRHDSPLVVGHGETGAYVASDVTGFLDRTRQVSYLEDNDIAVLDGDVTVYRDGERIDPAIETIEWEA--DAAEKGGYEHYMRKEIHEQPQSLRQTIAGRLDVDGGDVDLDVSLSEEQLQSLDEIEFVACGTSYYAGLYAARLFETLADVRASVTIASEYDFGGGRDPWRTLTVAVTQSGETADTLSAIRAAKQAGAQ-TLAVTNTLGSTVTREVDDSVFIRAGPEIGVAATKTFASQVATLALLAVYVGRRRNLRAGRASTLLENLRALPGAVQQVLDNEPVVEELADTYADSEAFFFIGRELAYPVALEGALKLKEISYDHAEGFAAGELKHGPLALVTEETPVLASLTDGSRAEKTHSNVKEVQARGAPVIAAASADGDGTRPAVDEQLPVPNI-GLVEPLAANVYWQLFAYHVAANKGRPIDKPRNLAKSVTVE
CGIVGYIGNKEKKEIILNGLKELEYRGYDSAGIAVMCGEGDIHYFKAVGKLENLRNKTKDFTSSGGVAIGHTRWATHGKPTELNAHPHLGEYSFVIHNGIIENYAEIKKELENDGVKFLSQTDTEVIVHLFEKINKKEKNAFKAFGETVKKLKGSFAILLITKVAPECIFFAKNAVPLIIGKNSENEVIFSSSAPLIGIAQNVTYLDDGVYGVAKMGEIEIFNNTK-KITPNFIELKQDRSFAQKEGYRFFMEKEIYEQSQVISETLMGRIREDKIYFEELK---DADFSGINEIILCACGTSYHAALTASYMLEKIAEIRAKVEIASEFRYRKPLMNKNSLFIVISQSGETADTLEALKIAKKAG-VKTLAICNVDNSSIVRTADFTILTRAGIEKGVASTKAFATQVMVLWMFCVYLANRKVLSMEDKNSEILAMRKISQILNVDRKLQDKIFRMSKHYLHGHGFFFIGRDIFYPLALEGALKLKEISYLHAEGYPSGEMKHGPIALADEKLFTIALMPKNSLYDKTKSNVEELAARDS--YILAISPFEFDLADDF--IKTRDFNHPMCEFFEMIILQLLALEISIRLGNDVDMPRNLAKSVTVE
CGIVGVAGSERLGSALKKCLERLEYRGYDSAGIAVTG-TGGITVRKGKGKINEVDARFNFTALDGLSGIGHTRWATHGKPSDENAHPHVTGEVAVVHNGIIANYRELKEQLMARGHRFISDTDTEVIAHLFEDYVKAGLPALVALRETIRRLKGSYAIALLYSHEPDKVFFARNVSPLVIGVGEGFNFLASDIPAFLNYTNRVITLHDGEYGYLTPSGIYV-ERNGEPVNVEDRVRVINWESAGKEGYPHFMLKEIHEQPRALRETWAGLDMDYVSKL-------GKAIAEARRVFITASGTSYHAGLILDYLLVSLAGLDAHAFNSSEYRKYIKLVKEGDILIAISQSGETIDTLMATRVFRERGA-KVLAVSNVVDSTIPRESDYQLYTNAGPEIGVAATKTFTTQLMILTALAANAALHSGGMGKEAYSLVNELEQAPDLVNTIINVEARVRHIAGKLAVKTNAYYLSRGIGLPIAMEGALKMKEVAYVHAEAYPAGESKHGPIALVNQEFPVVFTVTDDDYLDPLEGNVMEMTARGAYTIILPSRHYAKLGKVFTEVIQTPDASPYLLTIIQSIPLQLLAYHTAVLRGYDPDKPRNLAKTVTVE
CGIVGMIGKENVTESLIQGLTKLEYRGYDSAGICVNDQSQQPHVVKAVGGIADLA-AKLTPEIDGTVGIGHTRWATHGEPTVANAHPHVSSRFALVHNGVIENFEELKEQFL-SGAHLIGDTDTEIVVQLIAHFAENGFSTKDAFKAALAEIKGSYAFALMDKMDPNIIYVAKNKSPLLIGLGEGFNVICSDAMAMIKETNQFVEIVDGEIVTVTADKVVIETPEGQVINREPFEAQLDLNDIEKGTYPFYMLKEIDEQPAVMRKIVQAYTQGEKVTLDE---ALLEKINQCNRIYIIACGTSYNAGWVGKSLIETIASIPVEVHLSSEFGYNMPILSEKPFFIFLSQSGETADSRQVLVQVNELGH-PSLTLTNVAGSTLSREADDTLLLHAGPEIAVASTKAYTAQIAVLAILAKAIGEERQTLAAVSFDVAHELSVVAAVMETLIDEKQQMKALVEDYLTTRNAFYIGRGVDYYVSMEAALKLKEISYIQAEGFAAGELKHGTIALIEEGTPVIGIVTDAKVAAHTRGNLKEVESRRARNIVIALESLAKPQDQ----LIIPDVHPLLSALVSIVPGQLLAYYATLQRGYDVDKPRNLAKSVTVE
CGILGIVSSGDVIPTLLTALQKLEYRGYDSSGIAIINNRGKIEVKKSEGKVERLCEVVHESKISSSVGIAHTRWATHGAPNLKNAHPIYINNVVVAHNGIIENYNILKKDLEEKGVSFHTDTDTEVIPNILTSYLDEGLSPIDSILQCLNNLQGSLALALLFAEYPDTLFVAKRNLPLAIGYNCNKVFAASDTNTLNSFVEKILHLEDNDIAVIKSNEFSIYN-NGIQVKRRTENSSPRNFLISKNGYPSFMLKEIFEQPYALNKTINQFY-------KQYKEINKELFSELGYITIVGCGSSYFAGLIAKCWLESIAQIRVYLEISSEFRYSSVKLEEGSIGLFISQSGETADTMEALRYARLQKQM-IISIINTFNSSIEKASDIVLHTLAGPEIGVASTKTFSTQLAILACFAVELGKIKGILGRERKELSGAINSIPEHVEHVLNVM-EIQHISGSILEHNNIIIIGRGSSYGVAMEGALKIKELSYINTIGIAAGEMKHGSIALIDSTVLVIAIIPYDNLFFKTLSNIQEIIARKGKVIAFSDQGAPLLKGICIDVVQLPEVDNFVSPIIYSVAMQFLAYSIAEKKGLDVDCPRNLAKSVTVE
CGIVGVVGNRNATDILMQGLEKLEYRGYDSAGIFVTTGKNSSL-VKSVGRIADLRSKIG-IDVAGSTGIGHTRWATHGKPSESNAHPHRSERFVLVHNGVIENYLEIKEEYL-SGHHFKGQTDTEIAVHLIGKFVEEDGSVLEAFKKALHIIRGSYAFALVDSEDSEVIYVAKNKSPLLVGLGEGYNMVCSDAMAMIRETNQFMEIHDQELVIVRKDSVEVQDYDGNLQKRESYTAELDLSDIGKGTYPYYMLKEIDEQPTVMRKLIQAYTDENGQVV--VDPAIVKAVQEADRIYILAAGTSYHAGFASKKMLEELTDTPVELGISSEWGYGMPLLSKKPLFIFISQSGETADSRQVLVKANEMG-IPSLTVTNVPGSTLSREANHTMLLHAGPEIAVASTKAYTAQIAALAFLAKAVGDANASEKAAAFDLVHELSLVAQSIESTLSEKELIESKVDNLLGTRNAFYIGRGQDYYVAMEASLKLKEISYIQCEGFAAGELKHGTIALIEEGTPVLALLSDPVLANHTRGNIQEVAARGANVLTIAEENVAKDNDD----IVLSQVHPYLSPISMVVPTQLVAYYATLHRGLDVDKPRNLAKSVTVE
CGIVGVVGNRNATDILMQGLEKLEYRGYDSAGIFVANGD-KLSLVKSVGRIADLRSKIG-IDVAGSTGIGHTRWATHGQATVENAHPHTSARFVLVHNGVIENYLQMKEEYLA-GHEFKGQTDTEIAVHLIGKFVEEDGSVLEAFKNALSIIEGSYAFALIDTEDADTIYVAKNKSPLLIGLGEGYNMVCSDAMAMIRETSQFMEIHDKELVILTKDSVTVLDYDGNQLERDSYTAELDLSDIGKGTYPFYMLKEIDEQPTVMRKLIS--TYSDESGKMAIDPAIVKTIQEADRIYILAAGTSYNAGFASKAMIEQLTDTPVELGVASEWGYNMPLLSQKPMFILLSQSGETADSRQVLVKANQMG-IPSLTVTNVPGSTLSREATYTMLLHAGPEIAVASTKAYTAQVAALAFLSKAVGEANGKKEALEFDLVHELSLVAQSIEATLSEKDLIASKVEKLLATRNAFYIGRGNDYYVAMEASLKLKEISYIQCEGFAAGELKHGTISLIEDGTPVIGLISSSELVAHTRGNIQEVAARGASVLTVVEEGLDREGDD----IVVNKVHPYLATIGMVIPTQLIAYYASLQRGLDVDKPRNLAKAVTVE
CGIVGVVGNRNATDILMQGLEKLEYRGYDSAGIFVTTGKTSSL-IKSVGRIADLH-AKIGIDVAGTTGIGHTRWATHGKPSENNAHPHTSQRFVLVHNGVIENYLDIKNNYLA-GHDFKGQTDTEIAVHLIGFAEEEGLSVLEAFKKALHIIRGSYAFALVDSEDADVIYVAKNKSPLLVGLGEGYNMVCSDAMAMIRETSQFMEIHDQELVIVRKDSVEVQDYDGNILERESYTAELDLSDIGKGTYPYYMLKEIDEQPTVMRKLISAYTDDK--GQVSVDADIVKAVQEADRLYILAAGTSYHAGYASKRMLEELTDTPVELGIASEWGYAMPLLSKKPLFIFISQSGETADSRQVLVKANQMG-IPSLTVTNVPGSTLSREANHTMLLHAGPEIAVASTKAYTAQIATLAFLAKAVGDANASEKAAAFDLVHELSLVAQSIESTLSEKELIDNKVRGLLETRNAFYIGRGQDYYVAMEASLKLKEISYIQCEGFAAGELKHGTISLIEDGTPVLALLSDEILASHTRGNISEVVARGAKVLTIAEENVAKEGDD----IVLNQVHPYLSPISMVVPTQLIAYFATLHRGLDVDKPRNLAKSVTVE
CGIVGVVG-KPAKDIILSGLTNLEYRGYDSAGIYLNDLNGNEYLTKAVGRISNLKEKLTPDE-EGLVGIGHTRWATHGMPTVDNAHPHFDERFYLVHNGVIENYTELKEKYL-QGVKFHSDTDTEVVVQLISKIARDKNDAFSAFKETLKLVKGSYAFLLVDNTEPDHVFIAKNKSPMMLGLGDGFNIIASDAISVLDQTKTFVDLQDGDVGDITKDSYTIETVDGKKVDREPHILNIDPNAASKGAYEFYMLKEIDEQPGVMRHMSQNYLDENGE--PKVDAEIVDAISKADRLYIFAAGTSYHAGLVGKTIFEHYTGIPTEVGYASEAGYHFPMMSKHPFFIFLTQSGETADSRVVLKETNKRG-IPSLTMTNVEGSTLSREATYTMLLGAGPEIAVASTKAYTAQVALQAVLAKALGEKLGVQEAKDWDLKHDLAIAAEGIQQIVDGKEKLEKLAKEYLPSRNAFYIGRGIDHAVALEAALKLKEVSYIQTEGFAAAELKHGTISLIEDGTPVIALINDPVTADLTRGNIQEVVSRGASVITIVGKKFANNSDD----IVLPDINYYMSALLTVVPTQLLAYYASKDKGLDVDKPRNLAKSVTVE
CGIMAYLGNRDASKILFDGIEVLQNRGYDSCGMSTISRTDGTLKTSTSDAIEKLRGNYSTSHKNDKIGIAHTRWATHGCKVDENAHPHMKERISIVHNGIIENYRELKSFLLGKNIPFKSNTDTEVVANLIGYFLDQKENFQNAVLSAIRQLEGTWSFCIIHKDHPDEMILAANGSPLHIGFKDNEIFVASEHSALFMFTNEYISLKNGEILSINKDKINDLKTEKKVESIPEVVIQ-----KTPHPFPHWTLKEIHEQSITLSKTLNNSILNSSVKLGGLDPYVDE-LSQIENIILIGCGTSYYAALFAKYVMHYLNCFN-TVQVMDPMDFNVSVIPKKEGVIFISQSGETRDVIKACKLADDLN-LKKLSVVNSVGSTIANMTGRGVYLNAGREVGVASTKCFTAEVSVLTLIAIWFFQNKKETYHSSHSKVSSLINSMHRLPLVKSCEAKCKTLANKLINAKSMLIVGNGLSYPIALEGALKIKELSYIHCEGFTGSALKHGPYALLGGDMPVIMLIFNDPSKNVMINTGEQIKSRGAHIICLTDDED-LCKHFADDIILIPN-NGLLTPLLAVIPLQMLAYYTSVARGNNPDRPRCLAKTVTVS
CGIMAYLGNRDASKILFDGIEVLQNRGYDSCGMSTISRSSGTLKSSTSDAIEKLRGNYSASHKNDNIGIAHTRWATHGCKVDENAHPHMNERISIVHNGIIENYRELKTFLLGKKIPFRSNTDTEVVANLIGYFLDQRESFQNAVLSAIRQLEGTWSFCIIHRDHPDEMILAANGSPLHIGFKDNEIFVASEHSALFMFTNEYISLKNGEILSINKDKINDLKMEKKVGSIPEVVIQ-----KTPHPFPHWTLKEIHEQSITLSKTLNNSILNSSVKLGGLDPYV-EELSKIENIILIGCGTSYYAALFAKYVMQYLSCFN-TVQVMDPIDFNVSVVPKKEGVIFISQSGETRDVIKACKLADDLN-LKKLSVVNSVGSTIANMTGRGVYLNAGREVGVASTKCFTAEVSVLTLIAIWFFQNKKGTYHSSHSKVSSLINSMHRLPLVKSCEAKCKQLATKLTNAKSMLIVGNGLSYPIALEGALKIKELTYIHCEGFTGSALKHGPYALLGGELPVIMLVFNDPSKNVMMNTGEQIKSRGAHIICLTDDED-LCKHFADDIILIPN-NGLLTPLLAVIPLQMLAYYTAVARGNNPDRPRCLAKTVTVA
CGIVGYIGHRKAVPVLLHGLQRLEYRGYDSAGIAVLDENKKQIIEKQVGKVKDLQEYLWGKDINGSIGIAHTRWATHGPPSIENAHPHISKTIAVVHNGIIENYASLKEMLINKGYTFKSQTDTEVIAHLIEDLYD--GNLLNTVLKVAKQLEGAYAIGVISTLEPDKIIGLRKGSPLIVGLGEGENFIASDIPAILEYTKKFITLDDEEIAVLTKDKVEIYDINGDKKEKKPFTVNWDIAAAEKGGYKHFMLKEIYEQPRTITDTLAGFF-------SNLDNPVFRQLDKIQNIVIIACGTSYHAGLVGKFWIEKYVKIPVIVDYASEFRYRDFPVSDKTLIIAISQSGETADTRFAAIDARRKGA-KVLSIVNVVGSSLSRESDYVLYTYCGPEIGVAATKTFTAQLITLLLFALKSGLESGITASEFEEYHKKLNHLPVLINEVLKEDKIIEEISYKYHNAKDFLFLGRGLNYPIAFEGALKLKEISYIHAEGYPAGEMKHGPIALIDENLPVVCLAPKDSLYEKMISNIQEVKARKGIVITLTDSEDKEIKELSNEAIKIPSVDENLYPIVLSVPLQLLAYHIAVILGKDVDQPRNLAKTVTVE
CGIIGYAGHRPAVPVIIEGLRRLEYRGYDSAGVAFVQNKE-LNIVRAEGKLANLETKLESNVTMATSGIGHTRWATHGVPVERNAHPHCCQSLAIIHNGIIENYQQLKAELLEKGYEFRSETDTEVCANLIAECLRSTGSLDTAISMALQRAEGAYAIVVCDSRNPGTLYAARQSSPLVMGIGQGENFLASDIPAFLPYTRDVVFLEDGEMVRIDANSWSVMNKDLSPVEKQVHHITWDVQAAQKGGYKHFMLKEIFEQPRVISDCLTGRMDWKQVTLPELEQAA-----IPSRLHIVACGTSFHAGLWGKQLLEQWAGVPVSVEIASEFRYRQPIMQQGEAVLVISQSGETADTLAGLRLAKEQG-LPVIGLCNVVGSSIAREADTVVYTQAGPEISVASTKAMTSQMTALALLALYWGIRKGVPDETRRAAVDGLEKLPGQLESELPRMREAKRLAREYSSARSFFFLGRGLSYPLALEGALKLKEISYIHAEGYAAGEMKHGPIALIDPEFPTFAVAPADDLYPKVKSNLQEVQARSGRIIALVHPGADLAVDSP---WVMAEAWGPLSSFLALPALQLFSYEAADYLGKDVDQPRNLAKSVTVE
CGIVGSINHHNIVPDLLEGLNQIEYRGYDSAGIAVIGEHG-LTTIKRPGKLKQLETYLSTTPLSGHAGIGHTRWATHGIPNEANAHPHSNDQVSVVHNGIIENYLQLRQWLTAEGFTFNSETDTEVIPHLITLFLARGLPPTQALHEALNHLDGAFALGVLFKNDKDHLYAARRGSPLVLGKGLQGLSLGSDTMALSSSVKEILYLEEGEQACLGRDVFTLFDPKGKPISREMQPFDQEREDNGKDDHQFFMHKEIHQQVATTRDTFH----HTQHCLLDIPLD----FEQFQRLTIVACGTSYYAAMVAKYWFEQIAKVPVDIDVASEFRYREPLLSKNGLALFISQSGETADTLAALRYAKAND-QTILSIVNVAGSTIARESNISLQTQAGPEIGVASTKAFTAQLAILAKLAIHTAHYKVIDVKEVKHLLNEMNALPGLIDITLGIEDQIKVLGASIKDAKHAFFIGRGINYPLAMEGALKLKEISYMHAEGFGAGELKHGPIALIEPGTPVFVIAPDDSLLEKTLSNAEEVAARGARCIIIGNQASIRNLPEGMEHLILPPCDNRLSPILYAVALQLIAYHAALALGTDVDQPRNLAKSVTVE
CGIVGMVGTEFKIDELVEDLQKLEYRGYDSAGVAFYD-NGKISVEKSLGRIKNLKSKIPD--KSTSVGIAHTRWATHGAPNDKNAHPHTSGKIAIVHNGIIENYAELKEELIKKGHKFKSDTDTEVIAHLIEELFR--GDIYKAVLETVKQLKGAYAIVVMHSDFNDTLVAARKGSPLVLGKGTDKVILASDVTPILRYTKDVVFLEDGDVVFLRNGEYKITDINGNILLRKVHHVDWDETAAEKSGYKHFMLKEIMEEPEAIESALVGRITMEGPLLNELKEFN---VENVEKIKLVACGTSYHAGLVFKYFLEKYVSVDVEVDVASEFRYRNIHIDKKTLVIAISQSGETADTLESVRLVKKDGA-KIVSIANVVGSTITRESDVTIFMNAGPEIGVAATKTFVNQLVVLYILGMYILKSKNIWNEELEKDFQFLKKSPNVFRKILT-TINLDEVSSYYKNYHHFMYIGRGINYPTALEGALKLKEISYINATAYPAGELKHGPIALLDPTFPVFAIVPKDKLFEKTKNNIEESRARKSRIIAVTNESNKELEGVADDIIYVPDSPDDMYPLTISPIIQLFAYQIADKRGYDPDKPRNLAKSVTVE
CGIVGYIGPKEKKEILLDGLQELEYRGYDSAGIAVIEGE-KLNSFKAIGKLENLREKTKEYSSEGGISIGHTRWATHGKPTELNAHPHLGAYSYVVHNGIIENYQELKEELQKEGIHFLSQTDTETIVHLFEIYNNKMNDPFAAFEKTIGRLEGAYATLLITEAAPDTIFFAKNGSPMLIGFDGAEVYFASSDTPIIGKANEVYYLEDGEYGYVKEGEVHLFNAESEKTFTKQPLTADKLSA-QKDGYRFFMEKEIYEQSTVMSETIMGRVLADKIILDELD---DDFFEGINAIKICACGTSYHSALTAAYLFERISKIRCDVEIASEFRYKEPLLSKDTLFITISQSGETADTLEALKMAKRAG-LKSLSICNVDNSSIVRESNAAILTRAGIEKGVASTKAFATQTMVLWILALYMGQEKQTTADVLNSEIDAILHTPKALVVTDNLHAKLTRLSKRYLHGHGFFFIGRDIFFPLALEGALKLKEISYLHAEGYPAGEMKHGPIALADSDLFTVALMPKTMHYDKIKSNVEELSARDATICAISPEPFELAD----DFIQTKCDSHPMLEFFEMVVTQLLALEISVRLGNDVDMPRNLAKSVTVE
CGIVGYIGRQDAKDILLQGLEMLEYRGYDSAGIYVMDDQDQGHLFKEKGRIAALREKVD-HNVPAKTGIGHTRWATHGVPSVENAHPHQSNRFNLVHNGVIENYKAVRDAFL-TDTTLHSDTDTEIIVQLIAWYVEEEGETIDAFKKAIVALKGSYALALIDNENPDVVYAAKNKSPLLLGRGDGFNVICSDAMAMIQETNQFVELMDGEIATLTVDDIKIETLAGDVITRASYTALLDANDLSKGTYPHYMAKEIDEQPAVMRKIVQNYQNDKGE--LEIDSAILEELTASDRIYIIACGTSYNAGWVGKQILENLTNIPTEVHLSSEFGYNTPLLTEKPFFIFLSQSGETADSRQVLVKINDLNY-PSLTLTNVHGSTLSREAKYTLLLHAGPEIAVASTKAYTAQIAVLAILGELAGRKKGLD--LDLDIAHELGIAATAIESIIDEKEIFEQLSVHLSISRNAFYIGRGIDYYVVMEAALKLKEVSYVQTEGFAAGELKHGTIALIEEGTPVISIITDEITAGHTRGNAQEVISRGAHSMIISLDGLDQPE----DAYVLPKVHHLLTPLVSVIPTQLIAYYTSLHRGNDVDKPRNLAKSVTVE
CGVVGVAGVGDAQKEILGMLTNLEYRGYDSSGMAVL-SNGRLHVVKRQGALSELKKAKPSVPLHGSSGIGHTRWATHGAPSDINAHPHLSSKVAIVHNGIIENYKPIKEQLLDDGYVFQSETDSEVIANLAAKLYQEAGSYRQVLSRLQSRLVGAYAVVIQFADAPDLIGGIRNECPLNYIQNDGQSAISSDLSSLVSYGRDVFCLKDKQCVILGNEGVEVFDESGAESEAIAITINWSVEKARKDGYDTFLQKEIHEEPAAA-QAFCREIRNHRAAL-----DAYLKQHSFTKIVVVACGSASFSAIFAE-ALARQFELPVDVEVGSEMRYNPPIISSTTLVLAISQSGETADTIGAVKAAKQKGAQ-VVAFVNVAGSTLEFVSDLVLPLSAGPEISVPSTKTVTNMFLAVYFFLDAMRQ--ALSGARDESWFTSAEDFRAALAEMVGREREFRSIADRISGYQSCFAIGRGVDFSIAKETALKFKETSYLHCEAMNAGEFKHGSISLIEYGMPVLCILTDQAQRKKMVSNINEVRARGAQCIVISDLQPTEIEAEAMTVITVPAVGPVWNTILTLVVAHYISFLIGTLRGIDVDRPRNLAKSVTVE
CGIFGFINQKEIIQIVINGLNNLQYRGHDSMGVSFDNGDDNNRSTGSLKEIQSLLHDAHPPEFNTHVAIGHTRWATHGKPAQVNAHPQISSEFVVVHNGSIDNYNDFRYELEAGPYHMYSETDTEVLAKFALFQHLENPTFPESIINGYRFLQGSGSVIFKSRFFPEEAVACRFVSPMVLGFKYEQIFVASGAQSFAEYTHEVMYLKNYDIVHFTKNGIYIYNISDDPDTEREIKQIIQEPETERQFPDEDTLSEIYQQPSVLQNMITKYIQPTKIVIPALEPYL-ERLRRAQMIILISSGSSYNATLCVRTLMESLLPMPVFCEFPSEMNERGGKLNENVVCIFVSQSGETADTLYALHQARLKKAF-CLGITNTRGSTISQAANLTLYTDVGIERGVASTKTFSANVLLLTLLTFAVHEAPID--------TTPLLGLKQALLDTIKMLPQFDEIAKTMIEHDSIIACGRGINYAIAREAAMKLRTLAYKHCESFHEGELKHGPIALVDEKSKIIFLATKHTQIEEYRATLGQIDARNGHSVILTDPESAKVDFFADELIVVPKVEEYLQPLVNVIPVQLIAYCLSKQTGVQTDKPRNLAKCATI-
CGVVAYVGTQECRDILLDDIQSIKHRGYDSCGIGTMRSDGSIEVTKCANCFDRLRERLVDRHLGSTIGIAHTRWATMGPPTDENAHPHCDPRVALVHNGTVTNTVELFNEMCAGSDMRCPDSDSSAIAYLIGLNLDLGADPFTAMKTVVSRLEGSWAICLITANNPHSLYVARSGCPLLLMKDDDTRYIASEAVAFMHRTDYFIVLEDGDVMELNYPVVEKLFTT-----REVCRITKQIIRSTPEPHQFWIQKEVFDQPLVARLELISSLNPDDVRFEIPVHGDANLLKNIEKINLVAAGSSHNAAKYVASLFQRSAMFDHETDDPTELKMYRYT-NPDSTFIYVSQSGETLDTVNACNQLAELNPSAKIALLNNLNTLLDRSCDLTMLVNIGREISLASTKTFTVQIMLLMALIGYIVQAQDLEKHHERQMKKSIIGYGLALKKVLCTEDICQRVAERLCNVDSMYVIGSGEGYAIAQEAALKFKEITYIHAEGIASGTMKHGSLASIDPHTPVICIMTPDE-PEVTVNATKQLKARGAFIIMLASNPAMGEGMDEF--IQIPECGMLTAACA-VVPVQMMAYKIAMLRGWNPDTPRGLAKTVTV-
------MGQHEVAPTLVEALKRLEYRGYDSAGIATLN-EGNLDRRRAVGKLVNLSDLLVHEPLAGKAGIGHTRWATHGAPNLSNTHPHQAGPVAVVHNGIIENYRELRAELAENGIGHETDTDTETVALMTHHLMAQGASPEEAARATIAKLEGAYALCFLFDGEEDLLIAARKGSPLAVGYGDDEMYVGSDAIALAPMTDRITYLEEGDIAVVSRHDLRITDANGTPVNREIRQVHIDSGAVDKAGHKHFMAKEIAEQPLVISEALSHYI---DAEAGRITLGADIDFTKIGRFTMVACGTAYLACLTAKYWFEQLAGMPVEVDIASEYRYRQPPVTPGTAALFVSQSGETADTLAALRYCEGKAD-RIFSVVNVPESSIARESDVALPILAGVEIGVASTKAFTCQLTVLFLMALEAAHQRGRMSDDEADMISSLRNLPSVLNTALEVEGTIKSAAQRLSQAKDVLFLGRGMMYPLAHEGALKLKEISYIHAEAYASGELKHGPIALIDEHMPVVVMAPKDALFDKTVSNMQEVMARGGKVMLITDQAGADTARDGIQEIVMPTVRDALTPILYAIPAQLLAYHTAVAKGTDVDQPRNLAKSVTVE
CGIVGYIGNKEKKSVILNGLKELEYRGYDSAGMAVMSGD-KIDYFKAVGKLENLADKVKDFTSEGGVAIGHTRWATHGKPTEINAHPHLGEHSFVVHNGIIENYKELKEELEAKGVKFISQTDTEVIVHLFEEMLKEKKDAFKAYEATIARLRGAYATLLITKTEPDKIFFAKDAAPMAIGKSDKEVYFASSDAPLIGVAKEVCYLDDKSYGFVSLEEIAVFKAHKRSVSFNALPKDKSY--AQKEGYTFFMEKEIYEQSAVVSETLMGRVKNHKISLENLD---DEYLKSLDDIVLCACGTSYHAALTASYLFERLADVRARVEVASEFRYRKPKLLKNSLFIVISQSGETADTLEALKIAKENG-LKTLAICNVDNSSIVRIADITLLTRAGIEKGVASTKAFATQVALLWMLVLQVAQAKGSLSAKELDEIKTLLHIPQILNIDTSLQEKLHRLSKHYMHGHGFFFIGRDIFYPLALEGALKLKEISYLHAEGYPSGEMKHGPIALADEKLFTIALMPKTLLYEKTKSNTLELAARDA--YIVAISPEEFELSDDF--IKTSEQDHPMSEFFEMIILQILALEIAVRLGNNVDMPRNLAKSVTVE
CGIIGYVGELDVGAIVHEGLRNLEYRGYDSAGVALVGASSGLTVAKRSGEVDGLTVPDVPDATHG---VGHTRWSTHGPPTDANAHPHTAGDVAVVHNGIVENYEALKAEL--SDHEFTSDTDTEVIPHLIEEELAADADLLAAVRRVEDRLEGSYAICAV-REGNDRIIVARRGSPLVLGRGENASFVASDVTAFLEHTRDVTYLEDGDVAALSPDGVEIVA-RGEPVEREVETVTWEADAAEKGGYDHYMRKEIHEQPESLRQTLAGRLDVDAGDVDLDVSFPPGFLADLEEIRIVACGTSYYAGRYAARLFEDLAGVRATVEIASEYEFGAGRTPDRTLVVAVTQSGETADTLGAVRRANAAGA-RTFAVTNTLGSTVTREVDGTAFIRAGPEIGVAATKTFASQVATLAMLAVAVGRDRGLGAADARSVLEDLRGLPGAVQQVLDEEEQVREAAREYGDGEAFFFVGRALGVPVALEGALKLKEISYDHAEGFAAGELKHGPLALVTPETPVLAVLTDGARADETMNNVTEAQTRGAPALGCVSAGDEYDTLD--VSFEVPDV-GVVEPLVANVYLQLFAYHVANDKGRAIDKPRNLAKSVTVE
CGIVGYIGYDNAKELLLSGLEKLEYRGYDSAGIAVANDNGT-TVFKEKGRIAELRKVADNNDTDGHVGIGHTRWATHGVPSTVNSHPHQSERFTLVHNGVIENYEELKSEYL-SDVTFQSETDTEVIVQLVEHFSNKGLETEEAFSKVVSLLHGSYALGLLDNQDSDTIYVAKNKSPLLVGVGEGFNVIASDALAMIKVTNEYKEIHDHEIVIVKKDSVTIKDLDGNVQDRDTYTAQIDASDAEKGIYDHYMLKEINEQPAVMRRIIQE--YEDEKGDLKIDPEIVKDVAAADRIYIIAAGTSYHAGLVGKEYLEKWAGVPTEVHVASEFVYNMPLLSEKPLFIYISQSGETADSRAVLVETNKLGY-KSLTVTNVAGSTLSREADHTLLLHAGPEIAVASTKAYTAQIAVLSILSQVVAKAHGRDNDI--DLLRELAKVTTAIETIVDDTPVMEQIAKDFLETRNAFFIGRTMDYNVSLEGSLKLKEISYIQAEGFAGGELKHGTIALIEDGTPVIALSTQEKVNLSIRGNVKEVVARGAKPCIISMEGLE----KEGDTYVIPHVHELLTPLVSVVTLQLIAYYAALHRGLDVDKPRNLAKSVTVE
CGIVGMIGLKNVTPGLIDGLEKLEYRGYDSAGIFVSDGTTDYL-VKAQGRIQNLKNKIN-IDTTGNIGIGHTRWATHGQPSEENAHPHTSQRFVLVHNGVIENFEELKIAYLAND-HFIGETDTEIIAHLIE-TFAKDTTTQEAFLKALRVIKGSYAFALIDRTAPDVIYVAKNKSPLLIGLGDGFNVIASDAMAMLAHTKEFVEIEDEEMVTVTSEKVIIQNFAGDIVERSSFEAQVDASDIEKGTYPFYMLKEIDEQPIIMRRIAQKYVTED--NRVSLDQKLVDTLSDSDRIYIVACGTSYHAGLAGKQTLEKLTQIPVEVHLASEFGYNTPLLSKKPFFIFLSQSGETADSRQVLVKINRLGY-PSLTITNVAGSTLSREASFTLLLHAGPEIAVASTKAYTAQIAVLTLLAKAIGDKKEFETSLVFDITHELSLVANAMESVIAQKDYLEELAEYLSDTRNAFYIGRGADYNVSLEAALKLKEISYIQAEGFAAGELKHGTIALIEEGTPVIGIISEEVTGAHTRGNLKEVESRGAKTLVIVSEGLEKESDQ----LVLPTVHPYLTTLTTVVPTQLLAYYATLLRGFDVDKPRNLAKSVTVE
CGIVGIVSELNVAPLVVECLRRLEYRGYDSVGVAVLD-DGKLFVRKGAGKIDSVDSAKCLKCLHGHTGVGHTRWATHGPPTDENAHPHVTGRLAVVHNGILENYRELKSWLQERGHVFRSNTDTEVFAHLVEEYLKEEGDFFKAFKKSLKAIRGSYALAVVTSLEPRKIFFARKHSPLVIGIADGKMFVASDIPAFLEYTNKVVILNDGELGYVEPRGLHLETLEGGDVNRRVIVVPWTAELARKEGFPHYMLKEIHEQPRVIAETIRG--------FGPDYERGAELLSDAEVIYVVASGTSYHASLYFALLTMKIAGKKVIPLISSEYAGYVSSASERDALLAVSQSGETIDTLMAMRAFKERG-VRTVSLTNVIGSVISRESDHQVYMKAGPEIGVAATKTFTVQLTALTWLSALIARNVGMDEKDAESLLERMKKIPDLAEKVINASGWCKETGTFMSEKSSAYYLSRGLGLPIALEGALKLKEIAYVHAEGYPAGESKHGPIALVERGFPVVFVSVERELEKKLLGNVEEMRARGAYTIGVVPQDSELRGHFD-REVVVPSSDEVAVPILATIPLQLVAYYSAVERGLDPDKPRNLAKTVTVE
[truncated: 88,306 more chars]
