# Supplementary material for: New methods to measure residues coevolution in proteins
Source: BMC Bioinformatics. 2011 May 26;12:206. doi: 10.1186/1471-2105-12-206 (PMC3123609; doi:10.1186/1471-2105-12-206)
Supplement: Additional file 1 — Data sets. All MSAs used in the study are given in the file 'Additional-File-1.zip'. [file 1471-2105-12-206-S1.ZIP › Additional-File-1/MSA3/PF01053.txt]

MAKAVDAAAAAAAAIAPVDTTVVNEDVALVENETCNDQNVQFDSLPSMKYASFLNSDGSVAIHAGERLGRGIVTDAITTPVVNTSAYFFNKTSELIDFKEKRRASFEYGRYGNPTTVVLEEKISALEGAESTLLMASGMCASTVMLLALVPAGGHIVTTTDCYRKTRIFIETILPKMGITATVIDPADVGALELALNQKKVNLFFTESPTNPFLRCVDIELVSKLCHEKGALVCIDGTFATPLNQKALALGADLVLHSATKFLGGHNDVLAGCISGPLKLVSEIRNLHHILGGALNPNAAYLIIRGMKTLHLRVQQQNSTALRMAEILEAHPKVRHVYYPGLQSHPEHHIAKKQMTGFGGAVSFEVDGDLLTTAKFVDALKIPYIAPSFGGCESIVDQPAIMSYWDLSQSDRAKYGIMDNLVRFSFGVEDFDDLKADILQALDSI
-----------------------------------------------------------IAVRSGLNDDE--QYGCVVPPIHLSSTYNFT--------GFNEPRAHDYSRRGNPTRDVVQRALAELEGGAGAVLTNTGMSAIHLVTTVFLKPGDLLVAPHDCYGGSYRLFDSLAKRGCYRVLFVDQGDEQALRAALAE-NPKLVLVESPSNPLLRVVDIAKICHLAREVGAVSVVDNTFLSPALQNPLALGADLVLHSCTKYLNGHSDVVAGVVID-PDVVTELAWWANNIGVTGGAFDSYLLLRGLRTLVPRMELAQRNAQAIVKYLQTQPLVKKLYHPSLPENQGHEIAARQQKGFGAMLSFELDGDEHTLRRFLGELSLFTLAESLGGVESLISHAATMTHAGMAPEARAAAGISETLLRISTGIEDGEDLIADLENGF-R-
-----------------------------------------------------------KLAQIGNRSE--TTTGTVNPPVYFSTAYRHE--------GIGKSTGFDYSRTGNPTRGLLEQAIADLEYGEQGYACSSGMASV-LLVLSLFRSGDELIVSEDLYGGTYRLFSEHEKKWNVRCRYVNTQSIKQIEQAITT-ETKAIFIETPTNPLMQVTDIAAVATVAKRHGLLLIVDNTFYTPYIQQPLTEGADIVLHSATKYLGGHNDVLSGLVVG-KELCEEIAHYHNASGAVLSPFDSWLLIRGMKTLALRMRQHEENAKAVVAYLNDEDGVTDVFYP----------------GRGGMISFRLKDE-TWINPFLQSLSLITFAESLGGVESLMTYPATQTHADIPEEIRTANGVCNRLLRFSVGIENSNDLIQDLQQAIK--
----------------------------------------------------------GICVQGGYTPK---NGEPRVLPLYQSTTYKYDTSDDLAALFNLEAEGYIYTRIGNPTLAAFEQKLAELEGGVGAVATASGQAAIMLAVLNICSSGDHLLCSSTVYGGTFNLFGVSLRKLGIDVTFFNPNTADEIVALAND-KTKLVYAESLGNPAMNVLNFKEFSDAAKELEVPFIVDNTLATPYLCQAFEHGANIIVHSTTKYIDGHASSLGGIVIGNFDWTNGKY-PERDYGNCMSPFNAYISNIGLETLHLRMERHSENALAVAKWLADHERIEWVNYPGLDSNENYSLAQKYLKKGASVLTFGIKGGLEAAKEFIANVKLATLVTHVADARTCVIHPASTTHRQLSAEDQRLAGVTSDLIRLSVGIEDVSDIIADLEAAL-V-
----------------------------------------------------------KKLIHGIRIGE--PSTGSVNVPIYQTSTYKQE--------AVGKHQGYEYSRTGNPTRAALEEMIAVLENGHAGFAFGSGMAAI-TATIMLFSKGDHVILTDDVYGGTYRVITKVLNRFGIEHTFVDTTNLEEVEEAIRP-NTKAIYVETPTNPLLKITDIKKISTLAKEK-LLTIIDNTFMTPYWQSPISLGADIVLHSATKYLGGHSDVVAGLVVS-PQLAEDLHFVQNSTGGILGPQDSFLLLRGLKTLGIRMEEHETNSRAIAEFLNNHPKVNKVYYPGLASHQNHELATEQANGFGAIISFDVDSEE-TLNKVLERLQYFTLAESLGAVESLISIPSQMTHASIPADRRKELGITDTLIRISVGIEDGEDLIEDLAQAL-A-
-----------------------------------------------------------ALIHHGYTSEE--HKGSLTPPLFQTSTFTFETAQQGEASFAGVDPSYIYSRLGNPTVKLFEERMEVLEGGEEALAFGSGMAAISATLIGFLKAGDHIICSNGLYGCTYGFLEVLEEKFMITHSFCDMETEGDIENKIRP-NTKLIFVETPINPTMKLIDLKQVIRVAKRNGLLVIVDNTFCSPYLQRPLELGCDAVVHSATKYIGGHGDVVAGVTIT-RALAEKIRPMRKDIGGIMAPFDAWLLLRGLKTLAVRMDRHCDNAEKIVSFLKNHDAVEGVWYP------EGELASRQMKRGGGVISFSIKGGKEETQAFINDLHFITIAVSLGDTETLIQHPATMTHAAIPAELRQEMGIYDNLIRLSVGLESWEDIVSDLEQALK--
-----------------------------------------------------------QLVNAGRSKK--YTLGAVNSVIQRASSLVFDSVEAKKHATRNRANGLFYGRRGTLTHFSLQQAMCELEGGAGCVLFPCGAAAVANSILAFVEQGDHVLMTNTAYEPSQDFCSKILSKLGVTTSWFDPLIGADIVNHLQP-NTKIVFLESPGSITMEVHDVPAIVAAVRSVVAIIMIDNTWAAGVLFKALDFGIDVSIQAATKYLVGHSDAMIGTAVARCWEQLR--ENAYLMGQMVDADTAYITSRGLRTLGVRLRQHHESSLKVAEWLAEHPQVARVNHPALPGSKGYEFWKRDFTGSSGLFSFVLKKKLEELANYLDNFSLFSMAYSWGGYESLILANQPEHIAAIRPQGKIDFSG--TLIRLHIGLEDVDDLIADLDAGF-A-
-----------------------------------------------------------LLLHNQYKHDP--QTGAVNVPIYNTSTFHQF--------DVDTFGKYDYSRSGNPTREALEDIIALLEGGTKGFAFASGIAAI-STAFLLLSQGDHVLISEDVYGGTYRIITEVLSRYGVSHTFVDMTNLEEIKQNIKQ-NTKLFYVETPSNPLLKVTDIRAVSTLAKSIGALTFVDNTFLTPLFQKPLDLGADVVLHSATKFIAGHSDVTAGLAVD-AELAQKLGFLQNAFGAILGPQDCSLVLRGLKTLHVRLEHSAANANKIAQYLQEHSKIQNVYYPGLQTHLGFDIQQSQATSAGAVLSFTLQSE-DALRQFLSKVKLPVFAVSLGAVESILSYPAKMSHAALSQEARDERGISNSLLRLSVGLENVDDLISDFENAL-S-
-----------------------------------------------------------IAVHGGYRPDP--TTRAVAVPIYQTVAYAFDDTQHGADLFDLKVQGNIYTRIMNPTTDVLEQRIAALEGGIGTLALASGQAAVTYAIQTIAEAGDNIVSASSLYGGTYNLFAHTLPQYGITTRFADPRDPSSFEPLIDA-RTKAIFAESVGNPLGNVTDIAALAEVAHRHGIPLIVDNTVPSPYLLRPFEHGADIVVHSLTKYLGGHGTSLGGAIVGKFPWAEHADRFKRNMGAAISPFNAFQILQGIETLALRVERISDNALKIAQHLARHEHVEWVNYAGLPDHPDHPLVVRYLSGRAPILTFGVKGGRDGGAKFQDALKLFTRLVNIGDTKSLATHPASTTHRQLSPAELAKAGVKEETVRLSIGIEHIDDLLADLDQAL-A-
-----------------------------------------------------------KLVSAGRSKK--YTLGSVNSVIQRASSLVFDTVEAKKHATRNRANGLFYGRRGTLTHFSLQEAMCELEGGAGCALFPCGAAAVANTILAFVEQGDHVLMTNTAYEPSQDFCTKVLARLGVTTGWFDPLVGADIVKHIQP-NTKVVFLESPGSITMEVHDIPAIVGAVRRVAAVIMIDNTWAAGVLFKALDFGIDISIQAGTKYLIGHSDAMVGTAVARCWEQL--RENAYLMGQMLDADTAYMTSRGLRTLGVRLRQHHESSLKVAEWLANHPQVARVNHPALPGSKGHEFWKRDFTGSSGLFSFVLNKRLEALSAYLDNFSLFSMAYSWGGFESLILPNQPEHIAAIRPEGDVD--FTGTLIRLHIGLENVDDLIADLAAGF-T-
-----------------------------------------------------------TLVSAGRSKK--FTQGSVNTVIQRASSLVFDSVKAKKHATINRGNGLFYGRRGTLTHFSLQEAMTELEGGAGCVLYPCGAAAISNAILSFVATGDHLLMTGSAYEPAQSFCDKILSRMNITTTYFDPMMGAEIASLITP-ETKVVFLESPGSITMEVQDIPAIVKAIRAVAMIIMMDNTWAAGVLFKALDFDIDISIQSGTKYIIGHSDAMLGIAVERCWEQL--REDSYLMGQMVDADTAYLASRGLRTLGVRLKQHEKNSIEIANWLAKRPEVAAVYHPALPSCKGHEFYQRDFTGCNGLFSFELKEELQQLESYLDHFTHFSMAFSWGGFESLILGYQPKDIRAIRKY--EGEGIKGTLFRLHIGLENVQDLQDDLTAGFE--
----------------------------------------------------------M--------------------------------------------------------------------------------------------------------------ITEVLSRYGVSHTFVDMTNLEEIKQNIKP-NTKLFYVETPSNPLLKVTDIRAVSKLAKSIGALTFVDNTFLTPLFQKPLDLGADVVLHSATKFIAGHSDVTAGLAVD-TDLAQKLGFLQNSFGAILGPQDCSLVLRGLKTLHVRLEHSAANANKIAHYLQEHAKVQNVYYPGLQTHLGFNIQQSQATSAGAVLSFTLQSE-DALRQFLSKVKLPVFAVSLGAVESILSYPAKMSHAALSQEARDERGISNSLLRLSVGLENVDDLISDFENAL-S-
----------------------------------------------------------NILAQAGIKSDE--ATGALVTPLHFSTTYQHP--------EFGRSTGFDYTRTKNPTRSKAEEVLAAIESADYALATSSGMSAI-VLAFSVFPVGSKVLAVRDLYGGSFRWFNQVEQEGRFHFTYANT--EEELIAELEK-DVDVLYIETPTNPLMLEFDIEKLAKLAHAKGAKVVVDNTFYSPIYQRPIEDRADIVLHSATKYLAGHNDVLAGVVVS-LELYEKLFYNLNTTGAVLSPFDSYQLLRGLKTLSLRMERSTANAQEVVAFLKDSPAVKEVLYT----------------GRGGMISFKVADET-RIPHILNSLKVFSFAESLGGVESLITYPTTQTHADIPAEVRHSYGLTDDLLRLSIGIEDARDLIADLRQALE--
--------------------------------------------------------ATE-LVYTEGS----DQYNASSVPIYQSATFKQT--------SGSGGGEYDYTRSGNPTRTHLERHLAKIMSAQRALVVSSGMAAL-DVISRLLRPGDEVVTGDDLYGGSHRLLKYLSTNGGIIVHHVDTTQPEKVREVLSA-KTAMVLLETPTNPLIKIVDIPQIAAAAHELNCLVAVDNTMMSPLLLNPLDLGADIVYESGTKYLSGHHDLMAGVIAD-LALGERLYFPINASGCGLSPFDSWLLMRGVKTLKVRMDQQQTNAQRIAEFLESHG--FKVRYPGLRSHPQYELHHSMARGAGAVLSFETGDVG-VSERIVESAKLWAISVSFGCVNSLISMPCRMSHASIDAKTRAERAMPEDLIRLCVGIEDVDDLLDDLRRAL-V-
-----------------------------------------------ETQMMSYGFDPF------------LSEGAVKPPVFLTSTFAFRSAEDGADFFQGEAAGLVYSRFNHPNLEIVEDRLALLDGSEAAVVTSSGMSAISAIFLAFLRPGDQLVQSVPLYGGTETLIAKYFREWGVGAHSIDNAIGAALEAAAQQGPVRLCYVETPANPTNALIDLDGMRRFEARHGPISVCDNTLLGPIFQKPSEHGVDMSVYSLTKYVGGHSDLVGGGVTGRRDLVAKVRAVRSAFGSQLDPHSSWMLIRSMETVVLRMKQAARTASAVAKWLATNPKV-DVYHPELIVDDAYQVYKRQCTGAGSTFAFVLNGGRAEAFRFINALHLFKSAVSLGGTESLICHPASTTHSGVPEAARKAAGVSEGLIRVSIGLEHEEDLIADLDHAF-R-
-----------------------------------------------------------LAVRSGTLR---SEFNEHSEALFLTSSFCYASAAEAAERFKHSEDYYTYSRFTNPTVTMFQDRLAALEGGEACIATASGMAAITSVVMAALQVGDHLVSSRSLFGSTLGLFGQIFAKFGIETTFVDPADLDAWRAAVRP-ETKMFFLETPSNPMTELADIEAVGRIAKAAHALFVVDNCFCSPVLQQPLKLGADVVMHSATKFLDGQGRVLGGALVK-AFIMEKVFPFVRTAGPTLSAFNAWVLLKGMETLSLRVNRQSENALEIARWLEAHPAVKRVFYPGLESHPQHALAKRQQKSGGSVVSFELNGDTANAWRVIDGTKIVSITANLGDTRTTITHPATTTHSRIAPEAREAAGITEGLIRLAVGLEDPADIRDDLARGL-A-
----------------------------------------------------------KRLVTAGRNKK--WTLGVVNPPVQRASTVVFDTVAQKNQAAINRANKLFYGRRGTTTHFAFQEAMVEIEGGAGCVLYPCGAAAITNAILSFVAQGDHILMVDTCYEPTRDFCEKVLKKLGVSTTYYDPMLGEGIRELIQP-NTKVLFTESPGSLTMEVQDIPTLSRIAHEH-IVVMLDNTWAAGVLFSPFEHGVDISIQAATKYIVGHSDVMLGTAVEKCWAQ--LREHSYLMGQYASPDDVYMAMRGLRTLDVRLRQHEQNSLQIAQWLQTRPEVDHVRHPALATCPGHEFFERDFTGGNGLFSFVLKTTHEATTALLDGMQHFSMGFSWGGFESLILAHEPKAFTSLRSVA--NPHFCGTLLRVHIGLEDVEDLIADLEAGF-A-
----------------------------------------------------------QRVVQPDDRIP--AGFESFVVPVARASTVVFPDLATMRNLDWRQDGQWRYGLHATPTSLALAQRLAEIEGGAHALLQPSGLCAITNVYFGLVKEGDDVLIPDNAYGPNGDFGKWLAKDFGITARFYDPMIGAGIADLIQP-NTRIVWLEAPGSVTMEVPDVRAITAVARARGIVTAIDNTYSAGLAFKPFEHGVDISVQALTKYQSGGSDVLMGATID-GELHAKLKLARMRLGIGVSADDCSLVLRGLPSMQARFDAHSRSALSLARWLKTRAEIATVLHPQLPDCPGHDTFMRDFTGAGGLFSVVFDERYAQVDRFVEALELFAIGWSWGGACSLA-MPYD--VQSMRTGKWPHRGT---LVRFYVGLEDEADLRADIERAL-T-
-----------------------------------------------------------LAVRAGTLRS--SDFNEHSEALFLTSSFCFTSAAEAAERFANSEDYFTYSRFTNPTVTMFQDRLAALEGGEACIATASGMAAIMSVVMSALEAGDHLVSSRSLFGSTLGMFSQIFSKFGITTTFVDPTDLNAWQEAVRP-ETKMFFLETPSNPLTELADIEAIGKIAKAANALFVVDNCFCSPVLQQPLKLGADVVMHSATKFLDGQGRVLGGALVK-AFIMGKVFPFVRSAGPTLSAFNAWVLLKGMETLSLRVEKQSANALEIARWLDSHPAVARVFYPGLESHPQHELAKRQQKAGGAIVSFELKGDTANAWRVIDSTKLISITGNLGDTRTTITHPATTTHARITPEARAAAGITEGLIRLAVGLENAGDLRRDLTRGLE--
-----------------------------------------------------------IAVRTGIESD--TQYHAVVPPIYLSTNYGFP--------AFGEVPKYDYTRSGNPNRGLLEQTLYELECGEGAVVTNCGTSAINLWVTALLGPDDLIVAPHDCYGGTYRLLNTRAKKGDFKVQFVDQSNAAALTQALAR-KPKLLLIETPSNPLVRVVDIAHLCQLAKAQGTLVAVDNTFLTPVFQKPLTLGADFVLHSTTKYINGHSDVIGGVLIH-KQHAEELAWWGNCLGSTGTPFDSYMTLRGIRTLGARMRVHEESAQQILAYLQTQSLVGKIYHPSLPDHPGHEIAKKQQSGFGAMLSFEFAGSFEQLKFFVGKLALFSLAESLGGVESLICHPASMTHRAMGEEALAEAGISQQLLRLSVGLEDASDLIADLDQAF-L-
-----------------------------------------------------------------------------------------------------------------------------------------------------------------------------------------------------------------------------------------------------------------------------------------------------------------------------------------------------------------------------------------------------------------MTYSPVAPEEWLKAGITDELIRLSAGPEDPDDIIHDLERA--SR
----------------------------------------------------------SQITQLGRNPQ--EQTGFVNTPIYRGSTVIFNTVDDI----VNNRAVFNYGTAGTPTIANLESAWTALAGAAGTVISPSGLGVIALALLTTLKAGDHLLMPDSVYKPTRLLCAGLIARMGVETTYYDPLIGAEIETLMKP-NTSTLFLESPGSQSFEIQDIPMMTAITKRRGIATIIDNTWASPLFFAAHKHGCDLSLEAGTKYLGGHSDLLMGLVSE-QWW-PKLRETYDSMAMLPGAEDCFLALRGLRTLHLRIKEAEKRGLEMAQWLKERPEVLRVLHPAFPDCPGHEFWKRDFTGSSGLFSIVLKPEFKGLAEMLDNMSIFAMGFSWGGYESLVIPFDCSEYRTVTKW---NPGG--LTIRLQIGLEDMEDLKEDLAQGF-I-
----------------------------------------------------------ELALHHGYESE--ATTKAAAVPIYQTTSYTFDDTQHGADLFDLKVAGNIYTRIMNPTSSVLEQRLAAIEGGIGALALASGMAAITYAIQALTQVGDNIVSTSQLYGGTYNLFAHTLPRQGVEVRMAAFDDFEELDALIDA-KTKALFCESIGNPAGNIVDLKRLAEIAHKHGVPLIVDNTVATPVLCRPFEHGADIVIHSLTKYIGGHGTTIGGVIIGKFDWVANKERFARNTGAALSPHSAFLLLQGLETLSLRMERHCSNALALAEYLILHPSVSWVNYGALPSSPYRENCQKITGGKASIISFGIKAATIAGGKFIDALQMILRLVNIGDAKSLACHPASTTHRQLDANELARAGVSEDLIRISVGIEHIDDIIADVAQALE--
-----------------------------------------------------------IAVRSGLNDDE--QYGCVVPPIHLSSTYNFI--------DFNQPRAHDYSRRGNPTRDVVQRALAELEGGAGAVMTSSGMSAIHLVCTTFLKPDDLLVAPHDCYGGSYRLFDSLSKRGAYRVLFVDQGDEVALSQALAK-KPKLVLIETPSNPLLRVVDIAAICKDAHAVGALTVCDNTFLSPALQQPLALGADLVVHSCTKYLNGHSDVVAGAVID-PELAVELAWWANNIGVTGAAFDSYLLLRGLRTLSPRMAQQQRNADDIVRYLQQQPLVKKLYHPSLLQHPGHEIACRQQSGFGAMLSFELDGDEQVLRRFLSALELFTLAESLGGVESLISHAATMTHAGMAPEARTAAGITDSLLRISVGIEDSEDLIADLDNAF-R-
-----------------------------------------------------------LAVRQGIESD--TQYGAVVPPIYLSTNYAFD--------GHKNPREFDYSRSGNPTRSILGDALAKLEKGATGVVTCTGMAAI-TLVTTLLGPDDLLVVPHDCYGGSYRLFTNLAKKGQFKLLVVDQTDAQALEQAIAQ-QPKMVWIETPSNPLLRVVDIEAIAKASHAVGALVVVDNTFLSPILQQPLLLGADIVIHSTTKYINGHSDVVGGAVID-PQLGETLHWWSNTLGLTGSAFDSYQTLRGLRTLAVRIREHQSNAQRIVDVLTSSPVVSKVYYPGLADHPGHAIAAKQQKGFGAMLSFELKGGEAEVVAFLDALSLFSVAESLGGVESLVAVPATMTHRAMEPQARFEAGIKDTLLRLSVGIEDADDLVADIQAGL-A-
----------------------------------------------------------QRIVQPDDVIPE--GFRSFVPPVARASTVVFPDLATMRALVWHDDNQWRYGLHATPTSLALAQRLAEIEGGTHALLQPSGLAAIMNVYFGIVKAGDDVLVPHNVYGPNADFGNWLANDFGITVRFYDPLIGAGIAELIQP-NTRLIWLEAPGSVTMEVPDVHAITAAAKARGIVTAIDNTFSAGLAFKPFEHGVDISVQALTKYQSGGSDVLMGATIN-AELHAKLKLARMRCGIGVSVDDCSLVLRSLPSMQVRFDAHSKSALALAQWLKARPEIAAVLHPQIADCPGHASFMRDFKGAGGLFSVVFDERYEQVDRFVESLELFAIGWSWGGACSLA-MPYD--VASMRPDW----PHRGTLVRFYVGLEDEADLRADIERAMQ--
-----------------------------------------------------------KLIHGGHTTDD--YTGAVTTPIYQTSTYLQD-------DIGDLRQGYEYSRTANPTRSSVESVIAALENGKHGFAFSSGVAAI-SAVVMLLDKGDHIILNSDVYGGTYRALTKVFTRFGIEVDFVDTTHTDSIVQAIRP-TTKMLFIETPSNPLLRVTDIKKSAEIAKEHGLISVVDNTFMTPYYQNPLDLGIDIVLHSATKYLGGHSDVVAGLVAD-DKLAERLAFISNSTGGILGPQDSYLLVRGIKTLGLRMEQINRSVIEIIKMLQAHPAVQQVFHPSIESHLNHDVHMAQADGHTGVIAFEVKNTE-SAKQLIKATSYYTLAESLGAVESLISVPALMTHASIPADIRAKEGITDGLVRISVGIEDTEDLVDDLKQAL-D-
------------------------------------------------TEVIFDWRRGV-------------EYHSANPPLYDSSTFHQT--------SLGGDVKYDYARSGNPNRELLEEKLARLEQGKFAFAFASGIAAI-SAVLLTFKSGDHVILPDDVYGGTFRLTEQILNRFNIEFTTVDTTKLEQIEGAIQS-NTKLIYIETPSNPCFKITDIKAVSKIAEKHELLVAVDNTFMTPLGQSPLLLGADIVIHSATKFLSGHSDLIAGAVIN-EAISEALYLIQNGTGNMLSAQDSWTLAKHLKTFPIRFKQSVENAQKIVSFLIKQDEISEVYYPGLTT-----AHLEQAKNGGAVIGFRLADES-KAQQFVDALTLPLVSVSLGGVETILSHPATMSHAALPEEVRQERGITFGLFRLSVGLEDPDELIADIKYALK--
--------------------------------------------------------DTQ-LAQITLT-D--DSTGAIANPIHLSTAYKHP--------KLGQSTGFDYTRTKNPTRSTFETCFAKLEHGIASFATSSGMSAI-QLICNLFKPHDEILVSFDLYGGTFRLFEFYEQQYDIKFKYVDFTDYEQVEKEITD-KTVALFIEPISNPQMIAIDVKPYYQLCKAKGLLSIIDNTFLTPYLSTPLAEGADIVLHSATKYIGGHNDVLAGVVTD-ESLAQQLFDFHNMTGATLSPIDSYLLLRGLKTLHLRIERAQSNARKLAKKCQSLQAIDEVLYS----------------GQTGMLSLRLNKAY-SVAKLLENLDICIFAESLGGTETLVTFPYTQTHVDMPDAEKDKRGIDEYLIRLSLGVENYEDIERDIIQAL-D-
-----------------------------------------------------------IAVRTGIESD--TQHHAVVPPIYLSTNYGFP--------AFGEVPKYDYTRSGNPNRGLLETALFELESGKGAVVTNCGTSALNLWVSAFLGGDDLIIAPHDCYGGTYRLFNTRSLKGDFKVLFVDQSDQAALDAAIAL-KPKLILIETPSNPLVRVVDIAETCRKAKEVGALVAVDNTFLTPVFQKPLELGADFVIHSTTKYINGHSDVIGGVVVT-EEHAEELAWWGNCIGATGTPFDSYMTLRGIRTLGARMRVHEESSREILTALQQQDLVGTIYHPGLPEHPGHEIAKKQQLGFGSMLSFEFAGSFEALKYFVDKLELFSLAESLGGVESLICHPASMTHRAMGEEALTEAGVSQQLLRLSVGLEDAEDLIDDLKQAFE--
-----------------------------------------------------------LQLHVGQEQAD-PATDSRAVPIYQTTSYVFHNFDHAEARFGLADPGNIYGRLTNSTQGVFEDRIAALEGGTAGLAVASGAAAVEYAVRNITQSGDHIVAAKNVYGGTFNLLRHTLPRDGITTTFVSAENPQEFEDAIQE-NTKLVYFETFGNPNADLPDFEAITAIAHKHHLPVIVDNTFASPYLFRPLEHGADVVVESATKFIGGHGTTLGGVIVGKFNWAEVPGKFPRDTGATLSPFAAFLLLQGTETLSLRVERHVQNALKVIDYLKTVPEVESISHPSIEGRKDNDLYKKYFPNGGGIFTFDIKGGKDAARVFIDNLHLFSLLANVADAKSLVIHPASTTHSQETLEELEDQGIHQGTIRLSIGLENIDDIIEDLESGFK--
----------------------------------------------------------TKLITAGRDKK--WTNGVVNPPVQRASTVVFNSVEEKRKATINRANKLFYGRRGTNTHFAFQDAMVEVEGGAGCALYPCGTAAISNAILSFVETGDHILMVDTCYEPTRDFCDTIMKKMGVETTYYEPTIGEGIQDLIKP-NTKVLFTESPGSVTMEVQDIPTLARIAHEH-IIVMLDNTWAAGVNFSPFDFGVDISIQAATKYIVGHSDVMLGTAVEKCW--DQLREQSYLMGQCVSPDDAYLALRGIRTLDVRLRQHAESSLKVAKWLETRPEVDHVRHPALESCPGHEFFKRDFTGGNGLFSFVLKNSNKATTALLDGMTHFSMGYSWGGFESLILANEPNSFDSLRTV--ANPNFTGTLVRVHIGLEDVDDLIADLEAGLE--
-----------------------------------------------------------LQIHVGQEQAD-PATDARAVPIYQTTSYVFHNSAHAAARFGLQDPGNIYGRLTNSTQGVFEERVAALEGGVAGLAVASGAAAITYAFENITRAGDHIVAAKTIYGGSYNLLAHTLPSYGITTTFVDPSDLSNFEKAIQD-NTKAVFIETLGNPNSNIIDIEAVSEIAHRHKIPLIIDNTFGTPYLIRPIEHGADIVVHSATKFIGGHGTSLGGVIVGKFDWVASGKFPQRDTGATISPFNAFILLQGLETLSLRVERHVENALKVVSFLNNHPKVKKVNHPSLVDHPDHALYQRYFPNGASIFTFEIKGGQEEAHRFIDSLEIFSLLANVADVKSLVIHPASTTHSQLNAQELAEQEIYPGTVRLSIGTEHIDDLIADLEQAL-A-
-----------------------------------------------------------LAVHAGAKPDP--ATGARATPIYQTTSFVFEDADHAAALFGLQAFGNIYTRITNPTTAVLEERIAALEGGTAAVATASGHAAQFLAFHTLLQPGDNFIAARQLYGGSINQFGQSFKSFDWQVRWADATNPADFAKQIDE-RTRAIFIESFANPGGIVVDIEAIAEIAHRNGLPLIVDNTLASPYLVRPIEHGADIVVHSLTKFIGGHGNSMGGILVGTFDWAKSGNY-PRDFGPAISPFNAFQILTGVETLALRMQRHSDNALKVATWLHGHEKVSWVNYAGLPHDKYHALQQKYAPKGAGVFTFGIKGGYEAGVKFVDSLELFSLLANLGDTRSLVIHPASTTHRQLSDEQKVAAGAGPDVVRLSIGIEDADDIIADLEQAL-A-
-----------------------------------------------------------ELVHAGSLR---SGFAEMSEALFLTQGFLYPTAEAAEARFKGEDPGFIYSRYANPTTDMFEKRMCALEGAEDARATASGMAAVAAAILCQVQAGDHVISARAVFGSCRYIVETVLPRYGVEVSIIDGSDVANWKAAVRP-NTKVMFLESPSNPTLEIIDIAAVAQIANEAGAKLIVDNVFATPLFQKPLELGAHIVVYSATKHIDGQGRCLGGVVLDREWIETTLQDYFRHTGPGLSPFNAWIMLKGLETLSVRVRQQTQSAAAIADFLAGKPGVKRVIYPGRADHPQADIIAKQMTGGSTLIALELEGGKEAAFKFENALQIFSITNNLGDTKSLITHPATTTHKNLSNEAKAELGISDGLLRVSVGLEDTDDLLEDVEVALK--
-----------------------------------------------------------LAIHGGQSPDP--STGAVMPPIYATSTYAQS--------SPGEHQGFEYSRTHNPTRFAYERCVAVLEGGTRGFAFASGMAAT-STVMELLDAGSHVVATDDLYGGSFRLFERVRRRAGLDFSFVDLTDPAAFEAAIRP-TTKMVWIETPTNPMLKLVDIAAIAAIARKYGLLVVVDNTFASPMLQRPLELGADLVVHSATKYLNGHSDMVGGIAVDNAELAEQMAFLQNSIGGVQGPFDSFLALRGLKTLPLRMRAHCENALALAQWLETHPAIEKVIYPGLTSHPQHALAKQQMSGFGGIVSIVLKGGFEAAKRFCEKTELFTLAESLGGVESLVNHPAVMTHASIPVARREKLGISDALVRLSVGVEDVGDLRGDLERALE--
-----------------------------------------------------------KLIHGGISEDK--ATGAVSVPIYMASTFHQQ---------KIGENQYEYSRSGNPTREAVEKLIAELEGGTAGFAFASGSAAI-DTVFSMFSAGDHFVIGNDVYGGTFRLIDAVLKRFGMTFTVVDTRDLAAVEEAITP-NTKAIYLETPTNPLLRVTDIAAVAKIAKSHQILSIIDNTFSSPYVQRPLEQGVDIVLHSASKYLGGHSDVIAGLVVD-DQLAEKIGYLQNAIGGILAPQESWLLQRGIKTLSLRMRAHLANAEAVFNYLSNQPLVSKIYYPGDPNNPDYEVAKKQMHGFGAMISFELQDGL-DPKQFVEQLHVITLAESLGALESLIEIPALMTHGSIPRDIRLKNGIKDELIRLSVGVEDQKDLLADLERGF-N-
-----------------------------------------------------------LQLHAGHEPD--SATNSRAVPIYATTSYVFNDSAHGARLFGLKEFGNIYSRIMNPTVDVFEKRIAALEGGVAAVAAASGQAAQFMAIAALAHAGDNIVATSNLYGGTYNQLKVTLPRLGITTKFVQGDKPEDIAAAIDD-RTKAVYVETIGNPRFNVPDFEAIAKVAHEKGVPLVVDNTFGAGYFFRPIEHGADIVVHSATKWIGGHGTTVAGVVVGKFDWGKHADRFPRDLGSALNPFAAQQLLLGIETLSLRAERHASNAIALANWLQKNENVSWVSYPGLESHPSHEIAKRYLKGFGGVLSFGVKGGAAAGSQVVDNFKLISNLANVGDSKTLAIHPWSTTHEQLTEEERIASGVTEDAIRLSVGTEHIDDIIADFEQSFK--
-----------------------------------------------------------LSIHFGYDTDP--TTKSVATPIYQTVAYEFDDAQHGADLFNLAVPGNIYTRIMNPTNDVLEKRMAALEGGIAGLVVSAGSAAINYAIQTLAQIGDNIVSTPQLYGGTYTLFAHMLPNQGIEVRFAKDDKPESLAALIDE-KTKAVYCESIGNPAGNIIDLERVAELAHAQGVPVIVDNTVATPVLCKPIDFGADIVVHSLTKYVGGHGTTLGGVIVGKFPWAEHKDRFPRNTGAALSPMNAFMLMQGLETLSLRMERHTENALKVAEYLKQHENVSWVSYAGLPTSEFYPLAEKYMQGKPSILSFGLKDGYEAGVRFYDALQIFKRLVNIGDAKSLACHPASTTHRQLSETEQKQAGVSPEMIRLSVGIEHIDDILADLEQALN--
-----------------------------------------------------------KQIHAGQQPD--SATNARALPIYQTTSYTFENTAHAAALFGLEVPGNIYTRLGNPTTDVVEQRIAALEGGVAALFLSSGQAAETFGILNLAGAGDHIVSSPRLYGGTYNLFHYSLAKLGIEVSFVDDDNLDSWQAAVRP-NTKAFFGETISNPQIDLLDTPGVAEVAHRNGIPLIVDNTIATPYLIRPFTQGADIVVHSATKYLGGHGAAIAGVIVGTFDWTQG-RFPERDLGSAASPFNAFLVAQGLETLSLRIERHVSNAQRVAEFLADREDVVTVNYAGLPGSPWHERAKKLSPKGTGVLSFELAGGVEAGKAFVNALKLHSHVANIGDVRSLVIHPASTTHAQLSPAEQLSTGVSPGLVRLAVGIEGIEDILADLELGF-A-
-----------------------------------------------------------QMLNYGYDPE--LSEGAVKPPVFLTSTFVFKTAEDGRDFFAGVGAGLVYSRFNHPNSEIVEDRLAVYEGTESCALFSSGMSAIATTLFAFARPGDVILHSQPLYGGTETLLAKTFLNFGVEVAFADGVHEASIEQAADEGRVSVILIETPANPTNSIVDIAAIRCVAEKIGPIIACDNTLLGPVYQKPLDHGADLSVYSLTKYVGGHSDLIAGAVLGAKAVVKQVKALRGAIGTQLDPHSCWMLGRSLETLGLRMERANNNAQAIAEFLRDHPKVEKLHYLPFEDENSDALFKRQCSGAGSTFSFDIKGGQAAAFRFLNALQILKLAVSLGGTESLASHPAAMTHSGVPVDVRERIGVLESTIRLSIGIEHPDDLIADLAQALE--
-----------------------------------------------------------KLIHCGRGDQG-AEVRSVNPTLMRASTILFKDHATWQKYRELRKTDLSYGARGTTTNFELEKLICTLEGGYRAQLFPTGLAALAMVLLNYASKDAHFLITDAIYGPVRTICELFLEKMGVEIDFLKA-DASDVEEKIKP-NTKLILCESPGSILYEIIDLPKLCKIAHAHNIPVAIDNTYSSGYFLNPLELGVDISVIAATKYLSGHSDVTMGIVVE-KEWKN-FDKLPEALGFTTSPDDAYLVLRGMRTLDVRMKAHEKSADEIVEFLQSRKEIKTIFYPKLKSHPNHEIFMRDHKGANGMITIEFAEGYDDAIKFVDKLEYFSIGASWGGYESLATVTT-------PPRTATDWSARGPFVRFHIGLEDTKDLIADLTQAF-D-
----------------------------------------------------------NTLLHGYTVIDE--FTGAASVPIYQTSTFHNS-------ELYCPSQKHLYTRFSNPTTEALEDGLACLEKATYAVAYASGMAAI-STVLMLLKAGDHVIFPLEVYGGTCQFATAILPNYQIETSFVDMADLATVKASIRP-NTRMIYLETPSNPLLKICDISELVQLAKAYGVLTVADNTFMTSLYQEPLAMGVDIVVESVTKFINGHSDVVAGLAAN-EAIYNQLKLFQKNFGAIVGVEDAWLILRGMKTMGIRMEQAVKNAQQLANYLAKHPKVLKVHYPGLDSHPNHDTHLQQAKNGGAVLSFELASKE-ELMTFTHRIQLPILAVSLGGVESILSHPATMSHACLSSQARLEQGVVDGLLRLSCGVENIEDLLADFEQAL-A-
----------------------------------------------------------M---------------------------------------FALRKPGNIYTRITNPTTA-------ALEGGVEALATASGMTAVTYTILAIAHAGDHVVAASTIYGGTFNLLKEPLPRYGITTTFVDIDNLEEVEAAIKD-NTKLVLIETLGNPLINIPDLEKLAEIAHKHQIPLVSDNTFATPYLINVFSHGVDIAIHSATKFIGGHGTTIGGIIVGSFDWTASGKFPQRDTGAALSPFNAFLLLQRLETLSLRVERHVQNAETIVDFLVNHPKVEKVNYPKLADSPYHALAEKYLPKGVGIFTFHVKGGEAEARKVIDNLEIFSDLANVADAKSLVVHPATTTHGQLSDKDLEAAGVTPNQIRLSIGLENVEDLIEDLRLALE--
-----------------------------------------------------------LQLHAGQVADP--VTNSRAVPIYQTSSYVFNDAEHGANLFGLKEFGNIYTRLMNPTTDVFEKRVAALEGGIAAVATASGQSAQFLAITNCMQAGDNLVSTSFLYGGTYNQFKVQFPRLGIDVKFADGDDVDSFATQIDA-NTKAIYVESMGNPRFNIPDFKGLSGLAKDMGIPLIVDNTLGAAALIRPIEHGADVVVESATKWIGGHGTSLGGVLVGTFNWGNGKF--PRDWGAALSPFNSFLLLQGLETLSLRVERHASNAMALATWLQDHPKVASVNYPGLKNDPYHAQAKTYLTNRGMMLMFSLKGGFDDAVSFINGLELASHLANVGDAKTLVIHPASTTHQQLSAQEQESAGVTPTMVRVSVGLEHIEDIKADFEQAL-A-
-----------------------------------------------------------LCVQAGWTPK---KGEPRVLPIYQSTTFKYDTSEQMARLFDLEDSGYFYTRLQNPTNDAVAAKIAALEGGVAAMLTSSGQAANFYAIFNICQAGDHFVCSSAIYGGTFNLFGVTMKKLGIEVTFVNPDAEEEISAAFRP-NTKALFGETISNPSLEVLDIEKFARIAHSHGVPLIVDNTFPTPINCRPFEWGADIVVHSTTKYMDGHATSVGGCIVGNFDWDAHADKFPRDLGSIQSPQNAFLLNLGLETLHLRMPQHCGNAQKVAEYLSKNEKVAWVNYCGLPDNKYYALAQKYMPNGSCVISFGLKGGRDVSIKFMDSLEFIAIVTHVADARSCVLHPASHTHRQLSDEQLMEAGVRPDLIRLSVGIENADDIIADIEQALN--
---------------------------------------------------------ATIGVRGGLL--R-SGFDETAEALYLTSGYVYESAAVAEQSFTGELDHFVYSRYGNPTVTMFEERLRLLEGAPAAFATASGMAAVFTSLGALLAAGDRLVAARSLFGSCFVVCNEILPRWGVQTVFVDGDDLAQWEEALSV-PTAAVFFETPSNPMQSLVDIAAVTELAHAAGAKVVLDNVFATPLLQQGIPLGVDVVVYSGTKHIDGQGRVLGGAILDRDYIDGPVQKLMRHTGPAMSAFNAWVLLKGLETMAIRVEHSNSSAHRIAEFLETHPAVRWVRYPYLPSHPQYDLAKRQMSGGGTVITFALDCPDQRAFEVLDKLTLIDISNNLGDAKSLVTHPATTTHRAMGPEGRAAIGLGDGVVRISVGLEGTDDLIADIDRAL-G-
----------------------------------------------------------STFVHAGRQKR--FSQGSVNPVLQRASSLLFDSIEDKKHATQRRAKGLFYGRRGTLTHFALQDLMCEMEGGAGCYLYPCGTAAVTNSILSFVKTGDHVLMSGAAYEPTQYFCNIVLKKMQIDITYYDPLIGEDIATLIQP-NTKVLFLEAPSSITMEIPDIPTIVKAARKVNIVIMIDNTWSAGVLFKALEHDIDISIQAGTKYLVGHSDIMIGTAVA-RTWDQ-LREHSYLMGQMVDADSAYTTARGIRTLGVRLKQHQESSIKVAKWLSEQPEVKTVYHPALPSCPGHEFFLRDFSGSSGLFSFELTQRLEQVSKFMDHFQLFAMAYSWGGFESLILCNQPEEIAHIRPNIKRNL--TGSLIRVHIGFENVDELIADLKAGFE--
-----------------------------------------------------------QLVHGGTLR---SQYGETSEAIFLTQGFVYDTSEAAEARFKGETDGYIYARYGSPTNDMFEKRMCMLEGAEDARATASGMAAVSAAILCQVKAGDHIVAARALFGSCRWVVETLAPKYGVECTLVDGRDLKNWEDAVRP-NTKVFFLESPTNPTLEVIDIAGVARLADQIGAKVVVDNVFATPLFQKPLELGAHIVVYSATKHIDGQGRCLGGVVLDKQWIDENLHDYFRHTGPAMSPFNAWTLLKGIETLPLRVRQQTESARRIADFLTEQPQVARVIYPGRKDHPQADIIAKQMSGGSTLVAFELKGGKEAAFALQNALEIVRISNNLGDSKSLITHPATTTHKNLTDEARAELGISAGTVRFSAGIEDSEDLVEDFAKAL-R-
-----------------------------------------------------------QIVSVGRDKK--WTKGVINPPVFRASTIVFDTMEDMRHAAKNKTNGMFYGRRGTPTHFAFQAAISELEGGAGTALYPSGAAAISAALLSFLQAGDHLLMVDSVYEPTRDLCSHILAGFNIETTYYDPLIGEGIRELIRP-NTKVLFLESPGSITMEVQDVPTLCRIAHEHGLVTILDNTWASPINSKPFEMGVDVSIQAATKYIVGHSDVMIGTATE-KHWPQ-LRERSYLLGQTTSPDDVYLATRGLRTLGVRMAQHEKNALKVANWLKTRPEVDHLRHPAFDTCPGHEFFKRDFSAANGLFSFVLKQGDEAVTALVENMQHFKMGFSWGGYESLILGI--FGIEKIRSATQW--DARKPLIRVHIGLEDPDDLIADLSAGFE--
-----------------------------------------------------------KAIHSSYDCDE--HNRALMPPIYQNSMFALH--------EIGENVPYRYSRLSNPTRQILEDTVADLEHGAAGFAFSSGMAGIDAVWRTFLQPGDTIVAVADIYGGAYDLLVDVYQKWGVNVVFADLGNPDNLDELLKAHKVKLVWLETPSNPLLRLVDIKALAAKAKAAGALVGIDNTFATPYLQQPLDMGCDFVFHSATKYLCGHSDVLMGIVVT-KELAQPLHDMMVHTGAVAGPMDCWLVLRGIKTLALRMNAHYQNALEIARRLEAHPAIEKVFHPGLPSHEHYELAKTQMKGIGGVVTVYLKNDTEAANSVIKNMKLVKMASSLGGVESLVNHCYSQSHSGVPHNVKMEMGIRVGLLRFSVGIEDVDDIWNDISAAL-D-
----------------------------------------------------------NQLIHGGNSEDP--TTGAVSTPIYRSSTFHQH--------VLGGEPKWEYSRTGNPTRASLEKLIAELEHGTAGFAFASGSAAI-HATFSLFSQGDHFVVGSDVYGGTFRLINKVLKRFGLEFTVVDMQDLEAVENAIQD-NTVAVYFETPTNPLLQIADIKAIADIAKKHGIKTIVDNTFATPYNQQPLTLGADIVVHSATKYLGGHSDVVAGLAVD-DEIAEQLAFLQNSIGSTLGPDDSWLLQRGMKTLGARMRAHQENANEVINFLQNDDHIGKIYYPGLKDFPGHEIAAKQMRNFGAMISFELKDSL-DAKKFVESLQLIDLAESLGGIESLIEVPAVMTHGSIPREIRLENGIKDELIRLSVGIEDPEDIIADLQQALK--
----------------------------------------------------------NRLAHDGYCPG--DYHGFVNPPVVRASTVLFP---DA-ETMASNGQKYTYGTRGTPTSEALCKAIDALEGSAGTVCVPSGLAAITVPLLGFLSPGDHALLVDSIYYPTRHFANTILKRMGVDVEYYDPEIGADIAKLMRP-NTKVVFTESPASNTFEIQDIPAIAEAAHKGNAIVMMDNTWATPLYFRALDFGVDISIHAATKYPSGHSDILFGTISE-KCWPQLLE-THGTMGLCAGPDDTYQILRGLRTMGIRLEHHRKSALEIARWLENHPMVERVLHPALESHPGHEIWKRDFSGSSGIFSFVLAKGGAQASAFLNALEIFGLGYSWGGYQSLALE------VKLGDRTVSKNDYAGPVIRLQIGLEDVPNLIADLERGF-A-
-----------------------------------------------------------LLAQAGNRSDE--RTGAVSAPIFLSTAYGHC--------GIGESTGFDYTRTKNPTRTVLEETIAKLENGDRGFAFSSGMAAI-QVLMTLFTAPDEWIVSSDVYGGTYRLLDFSYKNNSVKPVYVNTAFASEIEAAINP-NTKAIFIETPSNPLMEECDVVEIAKLAKKHNLMLIVDNTFLTPVLSRPLDLGADVVIHSGTKYIAGHNDALVGLIVG-QELCDRIAYIQNGAGAVLSPFDSWLTIRGMKTLSLRMKRHQENAQAIAEFLKDQPQVESVLYP----------------NKGGMLSFRLQDE-AWVNTFLKSIKLITFAESLGGTESFITYPATQTHMDIPESERVARGITNTLLRFSVGIEDVEDIKADLLQAF-A-
-----------------------------------------------------------LALHGAYNFD---TQRSISVPIYQNTAYNFENLDQAAARFNLQELGNIYSRLSNPTSDVLGQRLANIEGGAFGIPVTSGMAACFYALINLASSGDNVAYSNKIYGGTQTLISHTLKNFGIEAREFDIDDLDSLEKVIDQ-NTKAIFFESLSNPQIAIADIEKISQIAKKHKIVSICDNTVATPFLLQPFKHGVDVIVHSLSKYVSGQGTALGGALIK--DLNDLLKNNDRDLGASLAPQNAWLLLQGLETLAVRIEKHSQNAEKVANFLNSHPDIKGVNYPTLASNAYHNLFKKYFDKNFALLSFEAKDY-EHARRICDKTQLFLLAANLGDSKSLIIHPASTTHSQLSEEELQKAGITKATIRLSIGLENSDDLIADLKQAIE--
-----------------------------------------------------------LAIRGGKEQT---EYREHNQALFLTSSFMWDNAQHAADLFSKKIKGFTYTRTANPTTAAFEKRIAALEGAERAVATSTGMSAIQAAFFTFLQAGDHVISSRSLFGTTVGFINNIVTKFGIEVSHVSPTDINEWKAAVKA-NTKLLFLETPSNPLGEVADLEALAELAHGIGALLVVDNSLLSPVGSQPLKHGADISVSSATKAIDGHGRVMGGVLAGSEELMAQVAVYCNSCGLAMSPFNAWQLLSGVETLSLRMEKQFDNALKIAQWLQAQPQVQAVYYTGLPDHPQAELIRKQQNGGGIVIGFEVADQA-AAWKVVDGVELFSRTANLGDVRSTITHPWTTTHGRMQPEEKLAANIRPGLVRLSVGLEYVGDLIDDLKQAL-A-
-----------------------------------------------------------KLIHGGISED--AATGAVSVPIYQTSTYRQG--------AIGRHKGYEYSRSGNPTRFALEELIADLEGGVKGFAFASGLAGI-HAVFSLLQSGDHVLLGDDVYGGTFRLFNKVLVKNGLSCTIIDTSDLSQIKKAIKP-NTKALYLETPSNPLLKITDLVQCASVAKDHGLLTIVDNTFATPYCQNPLLLGADIVVHSGTKYLGGHSDVVAGLVTN-EALAQEIAFFQNAIGGVLGPQDSWLLQRGIKTLGLRMEAHQKNALCVAEFLEKHPKVEKVYYPGLSAHPNHELAKKQMRGFSGMLSFTLKNDS-EAVAFVESLKLFILGESLGGVESLVGVPALMTHACIPKAQREAAGIRDGLVRLSVGIEHEQDLLEDLEQAF-A-
----------------------------------------------------------NLLIHGGISIDE--KTGAVNIPIYQTSTYKQR--------SFGENSGYEYSRTGNPTRESLEKLIADIEYGKRGFAFASGLAAI-TAVLSLFKSGDKLLITNNLYGGTFRVIDKIFSNFGIGYEIIDD--FTNIEEKIDK-SVKAIYIETPTNPLLDVIDIKIASDKAKKYNLLTIVDNTFMTPYFQNPLNLGADIVIHSATKYLGGHSDLVAGLVVD-EELGEKIHFIQNSTGGILQPFDSFLLIRGIKTLSVRMDRHELNANFIAEKLGDLEGIDNVYYPGLKTHIGHDIQKKQASGFGGIISFTLNKKY-NYEKFFNSLELITFGESLGGVESLACHPASMTHAAMPLELRERIGITDRLIRISVGIEDKEDILEDIQKAL-V-
-----------------------------------------------------------LQIHAGAKPDP--ATGARQTPIYQTTGYVFRDADHAAALFNLQEVGFIYSRLTNPTVAVLQERLATLEGGVGAVCCSSGHAAQIMALFPLMTPGCNVVASTRLYGGTVTQFSQTIKRFGWSAKFVDTDDLDAVAAAIDE-NTRAVFCESVANPGGYVTDVRALADVADAAGVPLIVDNTTATPYLCNPISQGATLVVHSTTKYLTGNGTVTGGVVVGKFDWSASDKFPSRDLGMTMNPQAAHYTLLGVETLSLRMQRHCENAMTVAKWLEQDARIDYVTYAGLESSPYFERAQAYPKGTSGLFTFAVKGGYDACIQLVDSLEIFSHVANLGDTRSLIIHSASTTHRQLSPEQQEAAGAGANVVRVSIGLEDPADLIRDLDQAL-T-
-----------------------------------------------------------ICIQGGYTPK---SGEPRILPIIQSTTYKYDDPDKVANLFDLKEEGHMYTRISNPTVAAFEEKIAQLEGGVGAVAVSSGQSATTLAVLNICSAGDHILASSNLYGGTFTLISSTLKKLGIETTFVSPASEEEILKLAKD-NTKMVLGETIGNPSVNILDFHKFSNVARKIEVPFLVDNTLMTPYLCKPFEYGANIVIHSATKYIDGHATSVGGVVIGNFNWRNG-KFPSRDLGTCLSPFNAFLFNLGLETLHLRMERHSENALKLAQFLQEHDKITWVKYPLLKGDKSYKNAKKYLNSGASMLTFGIKGGTDHAKEFIKSLKLASLVIHIGDARTSVLHPSSTTHRQLSYEEQIASGVTEDLIRVSVGIEYIGDIIKDFKKAL-S-
-----------------------------------------------------SNRLIN----NKSNESGSLQFGSLATPIYQTSTFIFDSAEQGGRRFAGEESGYIYSRLGNPTSTEVETKLALLEGGEAAIVAASGMGAIAASLWSALKSGDHVVASDTLYGCTFALLNHGLTRYGVEVTFVDVSNLDEVRNALKP-NTKVVYLETPANPTLKVTNIKKISDMVHENNCLVFVDNTFCTPYIQRPLELGADVVVHSATKYLNGHGDVIAGFAVEEFINQVKLFGIKDMTGAVIGPFESFLIIRGMKTLQLRMEKHCNNAMKVTKFLEAHPAVEKVYYPGLESFKYYNLAKEQMKLPGAMISFELKGGIEEGKVVMNNVKLATLAVSLGDAETLIQHPASMTHSPYTAEERKEASISDGLVRLSVGLEDVDDIISDLKQAL-D-
-----------------------------------------------------------LTVHAGYTPD---STGAVMPAIYATSTFAQP--------APGEHTGYEYSRSGNPTRTALEKAIAELEGGIRGYAFASGLAAC-STVLELLDQGSHIIAVDDLYGGTYRLLEKVRSRAGLRVTYVSPADTAALEQAILP-DTKMIWVETPTNPLLKLADLTAIAAIAKKHRLISVADNTFASPYIQRPLDLGFDIVVHSATKYLNGHSDVVAGVAANNPELAEQLGFLHNAVGGILDPFSSFLTLRGLRTLALRMARHNDSAQRIAEWLEQQPQVENVYYPGLKSHPQHALAAKQMAGFGGMISVRLKGDDEFARAVIKRSHLFTLAESLGGVESLISQPYSMTHASIPLETRLKHGITPQLLRLSVGIEDTEDLIADLDQALN--
----------------------------------------------------------ELLIHGGIDGDK--HTGAVNVPIYQTSTYKQF--------KFGENTGYEYSRTGNPTREALEKLVADLEKGYKGFAFASGLAAI-TAVLSLFKSGDEIVISNNVYGGTFRVLDKVFNHFDIKYSIVDTSNLDEVKNSINE-NVKAIYIETPTNPLMDITDIEEISKIAKEN-IYTIVDNTFMTPYLQKPISLGADIVIHSATKYLGGHSDVVAGIAVS-EDLAERLHFIQNSTGGVLAPFDSFLLIRGIKTLAIRMDRHNSNAKLIAEFLRERDEVVKVYYPGFDTHPGHKIQSKQANGYGGMISFVLKDGY-DYKKFFEGLKMVTFGESLGGVESLACHPASMTHGAIPYELRQKVGIVDNLIRLSVGIENADDLIEDLKNAFK--
-----------------------------------------------------------LQLHAGQVPDP--TTNSRAVPIYQTSSYVFDNAEHGANLFGLKEFGNIYTRLMNPTTDVFEKRMAALEGGMAALATSSGQAAQFLAIVNCMTAGDNFVSTSFLYGGTYNQFKVQFPRLGIEVKFADGDSIDSFRNKIDD-KTKAIYVESMGNPRFNIPDFEGLSALAKENGIPLIVDNTLGAGALIRPIDFGADVVVESATKWIGGHGTSIGGVIVGTFDWGNGKF--PRDWGSAQSPFNSFLLLQGLETLSLRIERQTSNALELAKWLDTNSNVSSVNYPGLESDPYYSSAKKYTTGRGMMLMFSLNGGYENAVRFIDSLKLASHLANVGDSKTLVIHPASTTHQQLSEEEQLSAGVTPTMVRVSVGIEHIDDIKADFEQAL-S-
-----------------------------------------------------------ICVQGGYQPG---NGESRTPPIIQATTFKYQSSEQMSRLFDLSESGYFYTRLQNPTNDTVAAKICELEGGAAAMLTSSGQAANFFALFNICNNGDHIVASSAIYGGTFNLINVTMRKMGVECTFVSPDTEEELEAAFQP-NTKAVFGESISNPALIVLDFEKFANAAHRHGVPLIVDNTFPTPINCRPFQYGVDIVTHATTKYMDGHGSCVGGAIVGNFDWMAHAEKFPRDFGSTPAPINSWIMGMHLESLGVRMERHCANALAVAKWLDADPRVSWVSFPGLETDKYHALAEKYMPNGTCVISFGVPGGREKVSAFLDHLKMVSIATHVADARSCTLYPAGTTHRQLTEEQLEEAGVGIDLVRLSCGIENTADIIADLDQAL-A-
-----------------------------------------------------------IQVHGGHTPDG--DTHSRAVPIYQTTSYTFDSPEHAAALFGLQETGNIYTRIMNPTTAVLEERLTLLEGGIGAVATASGMAAITYSILNIAGSGDHIVAAATLYGGTHTLFSHTFKTFGIDVTFVDPNEPENFEKAIKE-NTKAVFIETIGNPDINIVDIEKVADIAHAS-IPLIIDNTFATAYLNRPFDFGADIVVYSATKFIGGHGVAIGGAVIGKFNWANG-KFPKRDTGAALSPFNAFLLILGLETLSLRLTQHVKNAKQVANFLNDHPKVAWVNYPALKDNKYYDLAQKYLPKGPGIFTFGVKGGYEAGKKVIESVELFSHLANVGDAKSLIIHPASTTHQQLNEEQQLTAGVKPESIRLSIGIENADDIIQDLTKALE--
----------------------------------------------------------GLAVHAGSPHDP--TTGAVIAPISLSTTFAQT--------SVGNPVGYEYTRSSNPNRDNFEQAVAALEHAKYALAFSSGSATT-ATILQSLAAGSHVVSVSDVYGGTHRYFTKVASAHGVHVTFSPC-IEVDVEALIRPDETKLVWIETPSNPTLGLVDIRNVAAVAHRHGIIVVVDNTFMSPYVQNPLDHGADIVVHSVTKYINGHSDVLMGVAAS-DSLKDRLTFLQNAIGAVPSPFDCWLAHRGLKTLHLRAREATTNATIVAKALEASPHVISVNYPGLDSHPHRAIAIKQHRQGMGMLSFRIKGGQKAAHLFCQYTKVFTLAESLGGVESLCEVPSSMTHAGIPKDQREAAGVFDDLVRMSCGVEDAEDLKADTLQALE--
-----------------------------------------------------------AAVRAGIDRD--TAYGAVTPPIVLSSNFSFD--------GFGNKRQYDYTRSGNPTRDLLGEALAELEGGAGGVITSTGMGAINLVLNALLQPGDTLVVPHDAYGGSWRLFNALAKKGHFALITADLTDPRSLADALAQ-SPKLVLIETPSNPLLRITDLRFVIEAAHKVGALTVVDNTFLSPALQKPLEFGADVVLHSTTKYVNGHSDVVGGAVID-AELHQQLVWWANALGLTGSPFDAFLTLRGLRTLDARLRVHQENADAIAVLLDEHAAVNQVYFPGLASHPGHALAARQQKGFGAMISFELNGGEAAVRAFVDGLRYFTLAESLGGVESLIAHPASMTHAAMTAEARAAAGISDGLLRLSVGIESAEDLLVDLRAGL-A-
-----------------------------------------------------------AVIKASLGVDK--ETGALNTPIHLSSTFHQH--------DFDNYHAYDYARSGNPTREKVEQAIAELEGGTDGFAFASGMAAVSAALFT-LSKGDHFIIAKDVYGGTFRLVEQILPRFGITHTFVDTTNIDEVAKAFQE-NTKLVYLETPSNPLLHVTDIRTVAKLAKANGCYTFVDNTFLTPLIQKPLELGADLVIHSATKFLGGHSDILAGLIVN-PSLAESVYFLQNSTGGVLGVQDSWLLLRGLKTLSVRMKAGTSTAEKIALFLKAEPSVEAVHYPGLPSHAGYEIQVEQATSGGAVLSFDLGSE-DAVRELVTHLELPVFSVSLGAVESIISYPAKMSHAAVPEKERLEQGITPGLLRFSAGLEDADDLIADLKQAL-S-
-----------------------------------------------------------IAAQIGNRKCE--RTGAVNMPVYFSTAYQHA--------DLGVSTGYDYTRTGNPTRDALQEALAELENGTQAFATSSGMSAI-QLVFQLFKTGEHIISSQDLYGGTFRYFEQFGAQYNIGFSYWNGINIADLEKLVLP-ETKAIFIETPTNPLMQETDIAAVAEWAHEH-LLVIVDNTFYTPVLQQPLNLGADIVIHSATKYLGGHNDVLAGSVIE-EQLGKFFFDQLNATGTVLSPFDSWLLIRGLKTLVLRVKQHQANAQKIAAFLENHELVEEVRYP----------------GRGGMISFFIQDAA-LVSPLLKELELFTFAESLGGVESLITYPTTQTHADIPVELRNSYGLTDKLLRISVGIEASEDLIADLSKAL-D-
-----------------------------------------------------------LAIHAGYTPE--ATTKAVAVPIYQTTSYAFDNTQHGADLFDLKVQGNIYTRIMNPTTAVLEQRLAALEGGIGALALASGMAAITYTIQTITEAGDNIASVSTLYGGTYNLFAHTLPKQGIEVRFFDYQKPESLRNLIDD-KTKLVFVESIGNPLGNIIDLEEISKIAHEYGVPVVVDNTVATPALLKPFQYGADIVIHSLTKYIGGHGNSIGGAIIGKFPWGKYPERFKRNTGAAISPLSVFLILQGLETLNLRMERHTENAQRIAEYLQNHPKVKWVNYAGLTDHPQHQLAQKYVKGKPSILSFGVQDGREGGTRFIDALQLFTRLVNIGDAKSLACHPATTTHRQLNEQELKAAGVSEDMVRLSIGIEHVDDLIADLEQAL-S-
-----------------------------------------------------------LAIHAGFSPDP--TTKAVAVPIYQTTSFAFDDTQHGADLFDLKVAGNIYSRIMNPTNDVLEQRMAALEGGVGALAVASGMAAITYAIQTVAEAGDNIVSVAKLYGGTYNLLAHTLPRMGIHTRFAAHDDIAALEALIDA-RTKAVFCESIGNPAGNIVDIAALAEAAHRHGVPLIVDNTVATPVLCRPFEHGADIVVHSLTKYIGGHGTSIGGIVIGKFPWAENKERFARNTGAALSPFNAFLILQGLETLALRMERHTENALKVAHYLQAHEQVAWVKFAGLPDHPEHELAQRYTGGKPAILSFGIKGGQAAGARFIDALQLVVRLVNIGDAKSLACHPASTTHRQLNDEELEKAGVPRDMVRLSIGIEHSDDIIADLAQALE--
----------------------------------------------------------ELLVKAGRKFND--YKGSMNPPVYHSSTILFPTYKDYLNAANGESRDYSYSNVGTPTVHYFSNALAEIEGRGQALIYPSGLFALTFAILTFTKAGSHVLIQDNSYYRLKRFAENELPKRGVEVTFYNP--TQDITDLVQS-NTSLIMIETPGSITFEISNIEHIVKVAKARGIVTVCDNSWATPLLFKPLDYGIDVALYAVTKYLAGHSDLVMGAMVG--KIFKLLYESYKNYGVTIQSHDCYLAHRGLRTLQTRMRKHQSTAMQVAKWLEKHPKIKKVLYPALFSYSQHDLWKSYFKGASSVFSIVLDREYEELSCMVDHMKIFGIGASWGGCDSLIL---PIEHRSMSRSV-MNSDYGGSFVRIFCGLEDPEDLIFDLNTAL-I-
----------------------------------------------------------ALAVHAGERLGRRIATDAITTPVVNTSAYWFNNSQELIDFKEGRHASFEYGRYGNPTTEALEKKMSALEKAESTVFVASGMYAAVAMLSALVPAGGHIVTTTDCYRKTRIYMETELPKRGISMTVIRPADMDALQNALDNNNVSLFFTETPTNPFLRCIDIEHVSNMCHSKGALLCIDSTFASPINQKALTLGADLVIHSATKYIAGHNDVIGGCVSGRDELVSKVRIYHHVVGGVLNPNAAYLILRGMKTLHLRVQCQNNTALRMAQFLEEHLKIARVYYPGLPSHPEHHIAKSQMTGFGGVVSFEVAGDFDATRKFIDSVKIPYHAPSFGGCESIIDQPAIMSYWDS-KEQRDIYGIKDNLIRFSIGVEDFEDLKNDLVQALE--
-----------------------------------------------------------QVIHGGHEHE---AFGALVTPLYQSATFVFESAQQGGERFAGNEPGYIYTRLGNPTTAELERKMAILEGAEAAAATASGMGAVSAALLANLQMGDHLVASNAVYGCTFALMTSQFARFGIEVSLVDFSSAAEIEAAIKS-NTKVIFCETPVNPHLQVFDLAAIATIAKRHKLVSIVDNTFMTPLLQRPLDFGIDLVIHSATKYLNGHGDVIAGIVCD-EQIHRVKYEILKDIGAVISPHDAWLILRGLKTLDVRLQRHCDSAQRVAEFLAEHPSITRVYYPGLASHQGHKFMGKQMKRAGGVIAFELAANLEEAMAFVGYLKLFSIAVSLGDAESLIQHPASMTHSPYTPEARAAAGIGDNLLRISIGLEDCDDIIADLNQAL-V-
-----------------------------------------------------------KSIHAGQSPEQ-WKSASVIPQISLSTTFKQD--------APGEHRGFEYSRSGNPTRNVLETCFAALDNAKYGLTFSSGLGAT-TAVLTMLSSGDHIIVGDDVYGGTNRLIRQVAGRLGIQATFVDPTNLQLIKDSIKP-ETKLVWVESPTNPLIKVADIEAVAKLVHGVRLILAVDNTFLTSYFQRPLELGADLVCYSMTKYMNGHTDVVMGGITS-EELYKSLKFLQNAVGIVPSPFDCYQVNRSLKTLSLRMEQHQKNALKVAQFLEKHPFVEKVLHPGLPSHPQHQIALKQTYGYSGVFSFYIKGELKHSTAFLKAIKVFTLAESLGGYESLAELPSVMTHASVPAEDRKTLGITDGLIRLSVGLEDADDLIKDLEQAL-A-
-----------------------------------------------------------QAIHVGQEPEQ-WTSQAVVPPISLSTTFKQG--------APGQHSGFEYSRSGNPTRNCLEKAVAALDGAKYSLAFASGLAAT-VTITHLLKAGDQIICMDDVYGGTNRYFRQVATEFGLKISFVDCSKPKLLEAAITP-ETKLVWIETPTNPSLKMIDIEACAHTVHKHGIILVVDNTFMSAYFQRPLSLGADICMYSATKYMNGHSDVVMGLVSS-ESLHDRLRFLQNSLGAVPSPIDCYLCNRGLKTLQVRMEKHFENGMAVAQFLESNPQVEKVIYPGLPSHPQHELAKRQCTGCPGMVTFYIKGSLQHAETFLQNLKLFTLAESLGGYESLAELPAIMTHASVPKSDREVLGISDTLIRLSVGLEDKQDLLDDLDQALK--
----------------------------------------------------------TSAVRAGIDSD--TAHGAVTPPIVLSSNFSFE--------RFGHKRKYDYTRSANPTRDLLGEALAELEGGAGGVVTATGIAAITLVLHALLRPGDRLVVPHDAYGGSWRLFNALAQKGHFELITVDLTDARSLVEALAL-PPKLVLIETPSNPLLRITDLGAVIEAAHRVGALTVVDNTFMSPVLQRPLEFGADLVLHSTTKYINGHSDVVGGVVVD-VAHYQQLVWWANALGLTGSPFDAFLTLRGVRTLDARLRVHQENAQMIAALLEGHGVVKHVHYPGLASHPGHVLAGRQQKGFGAMLSFELQGGEEAVRAFVSGLRYFTLAESLGGVESLIAHPASMTHAAMTPEARAKAGISDGLLRLSVGIEAGEDLIVDLVAGL-R-
-----------------------------------------------------------RAIHAGYRPDP--ATGAVNVPIYASSTFAQD-------GVGGLRGGFEYARTGNPTRAALEASLAAVEEGAFARAFSSGMAATDCALRAMLRPGDHVVIPDDAYGGTFRLIDKVFTRWDVQYTPVRLADLDAVGAAITP-RTRLIWVETPTNPLLSIADITAIAELGTDRSAKVLVDNTFASPALQQPLRLGADVVLHSTTKYIGGHSDVVGGALVD-EELDEEFAFLQNGAGAVPGPFDAYLTMRGLKTLVLRMQRHSENACAVAEFLADHPSVSSVLYPGLPSHPGHEIAARQMRGFGGMVSVRMRAGRRAAQDLCAKTRVFILAESLGGVESLIEHPSAMTHASTAGS---QLEVPDDLVRLSVGIEDIADLLGDLEQAL-G-
------------------------------------------------------ATRTV---REDID----EATGAITTPIYQTTAYHYP-----------EGEKYRYSREANPTVLELTKKIVELENAEMGVAFSSGMGAISTSALALLKPGNSVLVHRDMFGRSYRFFTDYLKNWGVNVDASNPGSDNIIEKAKSK-RYDVIFVENITNPLLRVVDITELSKVAKERGSILIVDATFSTPINQKPLELGADIVVHSASKFLAGHNDVIAGLAAGYGKYLNVIDQMRRTLGTSLDAHAAYLTLRGIKTLKIRMDVINRNAEQIAEFLEGHPKVVKVYYPGLKSHVDYEIARKVLKGFGGVLSFEVNGGQESALKVMKSLKLIIPAQTLGGVNSVISHPATMSHRTLSLEERKIVGITDSLLRLSVGIEDVNDLIEDLDRAL-G-
----------------------------------------------------DNVAAIF----------------SASPVITRTATYLFACTEWIEDAFNGKEPLDIYSRLLNPTSISLANHMVDIEAGSRAWNFNSGMAAIDGLLSHLLGHEDIVLASRNIYGGSYQLLEDWFGKLNVAVEWVDGYSGDEFATRLDEGKKIYVYLESPCNPHGYVLDVASISKAGHSRGWDVIVDSTVGTPLLHPVLKRDPDYVIHSYTKELAGSGTTTAGVVINETMFIPKGEEVTYIKGAFLDADKAFEVLNGMKTYEMRVVQKTINTLTLAKIFDAHPDIN-VSCPALPDSDNYEHCQNNMYLGLPLFTIDMEGNGDGFKQFFDMLEAIGMQVSLGQTNTVALCPALTTHSELSDEALNEAGIKPTTMRISIGLEDPRMFIAHIIE---AA
-----------------------------------------------------------LALHAGWRADP--STGSVAVPLFQTTSYQFHNTEHAANLFALKELGNIYTRIGNPTTDVLEQRVAALEGGVAALAVASGQAASAFALQNLARVGDNVVSSTDLYGGTWNLFANTLKDQGIEVRFVDPSDPQAFERATDE-RTRAYYAETLPNPKLAVFPIEEVAAIGRKHGIPLIVDNT-AAPLLVKPLEHGAAIVVYSATKYLGGHGTSIGGLIVGNFPWEQFPQRQPRDLGSALSPFNAFQIIQGLETLPLRIERHVQNAQKVADYLEKRPEVVKVIHPSKQSGVARERAEKYLQGFGGLVGFELAGGREAGRKFIDALELLYHVANIGDARSLAIHPASTTHSQLSTEEQLATGVSDGYVRLSIGLEHIDDILADIDRGL-A-
-----------------------------------------------------------LAIHFGYTTDP--TTKSVATPIYQTVAYEFDNAQHGADLFNLAVPGNIYTRIMNPTNDVLEKRMAALEGGIGALVVSAGSAAINYAILTLAQVGDNIVSTPQLYGGTYTLFAHMLPSQGIEVRFAKDDRPESLIELIDD-KTKAVYCESIGNPAGNIIDLQRLADLAHAKGVPVMVDNTVASPALCKPIHFGADIVVHSLTKYCGGHGTTLGGVIVGKFPWAQHKERFPRNTGSALSPMNAFMILQGLETLPLRMERHTENALKVAQYLKQHPKVSWVSYAGLEDSPYYALAQKYMGGKPSILSFGLKDGYEAGVRFYDALQIFKRLVNIGDAKSLACHPASTTHRQMSEEDQIKASVKPEMIRLSVGIEHIDDIMADLEQALN--
-----------------------------------------------------------LAVHAGYSPDP--TTRAVAVPIYQTTSYAFDDTQHGADLFDLKVPGNIYTRIMNPTNDVLEQRVAALEGGVGALAVASGMAAITYAIQTVAEAGDNIVSVAKLYGGTYNLLAHTLPRIGIQARFAAHDDIAALEALIDE-RTKAVFCETIGNPAGNIIDLQALADAAHRHGVPLIVDNTVATPVLCRPFEHGADIIVHSLTKYMGGHGTSIGGIVVGKFDWAANKSRFPRNMGAALSPFNAFLILQGLETLALRMERHCDNALAVARYLQQHPQVAWVKYAGLADNPEHALARRYLGGRPAILSFGIQGGSAAGARFIDALKLVVRLVNIGDAKSLACHPASTTHRQLNAEELARAGVSDDMVRLSIGIEHIDDILADLDQAL-A-
-----------------------------------------------------------LCVQAGWTPK---KGEPRVLPIYQSTTFKYDTSEQMARLFDLEDSGYFYTRLQNPTNDAVAAKIAALEGGVGAMLTSSGQAANFYAIFNICQAGDHFVCSSTIYGGTFNLFGVTLKKLGIECTFIDAASEEEIDKAFRP-NTKALFGETISNPSIDVLDIEKFARIAHKHGVPLIVDNTFATPINCRPFEWGADIVTHSTTKYMDGHATSVGGAIVGNFDWEAHADKFPRDLGSIQSPQNAFLLNLGLETLHLRVPRHCENAQKVAEWLEANPKVKWVNYCGLKSSKYYDLAQKYMPNGSCVIAFGLNGTREEAIEFMDRLKFICIVTHVADARTCVLHPASHTHRQLTDEQLREAGVAPDLIRLSVGIENVSDIIADIEQALQ--
-----------------------------------------------------------KQVHAGQTPD--IATNARALPIYQTTSYTFNSTDHAAALFGLAEPGNIYTRIMNPTTDVVEQRIAALEGGVAALFLASGQAAETFAILNLANHGDHIVSSPRLYGGTYNLFHYTLPKLGIEVSFVENDDLESWRAAARP-NTKAFFGETISNPQIDILDIPGVAGVAHEVGVPLIVDNTIATPYLIQPLSHGADIVVHSATKYLGGHGSAIAGVIVGTFDWTAGGRFPGRDLGSAASPFNAFLIAQGLETLSLRIERHVQNARQVAEFLDAHPDVVSVNYAGLPSSPWYDLGKKLAPKGTGVLAFELAGGVEAGKAFVNALTLHSHVANIGDVRSLVIHPASTTHQQLSAEEQLASGVTPGLVRLAVGIEGIEDILTDLERGF-A-
-----------------------------------------------------------LALHAGAAPDP--ATGARATPIHLTTSFVFRDSEHAASLFNMERAGHVYSRLSNPTVAVFEERMAALENGVGAIATASGQAALHLAIVTLMGAGAHIVASSALYGGSHNLLHYTLRRFGIETTFVRPGDIDGWRAAIRP-ETRLLFGETLGNPGLDVLDIPTVASIAHDAGVPLLVDSTFTTPWLLQPFAHGADLLYHSATKFLGGHGTTIGGVLVGTFDYVAAGRHPERDFGACMNPMAAWQLLQGVETLPLRMARHVENTRRVVAFLAGHPMVASVAYPELETHPDRALAKRLLPRGCGVFSFDLRGDRRAGQRFIESLGLFSHLANVGDARSLVIHPASTTHFRMDAPALAAAGIGEGTIRLSIGLEDADDLIDDLKRGLK--
-----------------------------------------------------------LAVHAGAQPDP--TTGARATPIYQTTSFVFNDADHAASLFGLQAFGNIYTRITNPTTSVLEERVAALEGGTAALATASGHAAQLVALQQLMQPGDEFIAARKLYGGSINQFTHAFKSFGWNVVWADTDDLASFQRAVSP-KTKAIFIESIANPGGSITDIEAVAEVARNAGVPLIVDNTLATPYLIRPIDHGADIVVHSLTKFLGGHGNSLGGIIVGTFDWSKDGKYPMRDLGPALSPFNAFLLLTGIETLPLRMQKHCENAKAIAEFLSTHKAVDEVNYSGLASSKYAALARKYAPKGAGVFTFSLKGGYQAGIDLVANLKLFSHLANVGDTRSLIIHPASTTHSQLDDAQKTAAGAAPNMVRVSIGIEDKDDLIADLDQAL-G-
----------------------------------------------------------TALLHADREAG--IEHYAVHKPLHTSTTYGYADTRDL-IDVFQGKPGYTYARQGNPTTAALEAKITMMEDGLATACFATGMAAIAAVFSTLLRAGDHVVSSAFLFGNTNSVFE-TLRNLGVEVTFVDATSAQAVAEAVRP-NTRLVFVETIANPRTQVADLKGIGALCKERGLLYVIDSTMTSPWLFRGRDAQAGLVVHSLSKYIGGHGNALGGAVVGLFDWTAYPNIFPRDLGATLIADAAHRIAIGAETMALRVDRTCGNALALARTLAAHPKVARVYYPGLAEHPQHARATELFRHYGGLLSFELVDGA-DYVDMLNHLRYAVRATHLGDTRTLVIPVAPTIYWEMGAERRASMGIADSLVRVSVGIEDEADLLADFTQAL-D-
----------------------------------------------------------EIGVRGGLL--R-SGFEETAEALYLTSGYVYESAAAAEKAFTGEIDRYVYSRYGNPTVSMFEERLRLIEGAPACFATSSGMSAVFTALGALLGAGDRLVAARSLFGSCFVVCNEILPRWGVETVFVDGDDLSQWEQALSV-PTQAVFFETPSNPMQSLVDIAAVCELAHAAGAKVVLDNVFATPILQQGFPLGVDVVVYSGTKHIDGQGRVLGGAILK-EYIDEPVQKLMRHTGPALSPFNAWTLLKGLETLSLRVQHQNSSAHRIAEFLEQHPSVSWVKYPFLESHPQYDLAKRQMTGGGTVVTFELAGAGERAFEVLDKLQIVDISNNLGDAKSLITHPATTTHRAMGPEGRAAIGLGDGVVRISIGLEGTEDLLADLDRAL-G-
-----------------------------------------------------------QLIHAPRKAPQ--FIETVQPPLFRASTIIFKSTSHLFDRHWTDPYDYSYGTHGTPTTFTLGDNIAQIEGGLYCLLAPSGLSAINLVNSAVLATGDEVWVPDNIYGPNLEHLNYLKDQYGINVQVYNPIDVSSFQP--SD-KTKLLWLEAAGSVTLEFPDLKALVKKAKAHGVLTALDNTWGAGLAFNAFDFSVDLTIHALTKYPSGGGDILMGSVVD-EKLHHRLFRMHAILGISVSGDDTAQIQRSLAHMSLRYEQQSNNAKTLLTWLKEQSQFAQVLHPSDKASPGHQYWQEICSTGRSLVSVVFKSDYSAVRRFCDALKLFKLGFSWGGPVSLVMLYDLKMMRKL-ENTHLQQGL---LVRFCIGLEDPQDLIQDIENALK--
----------------------------------------------------------GTAIHAGTLKN---LYGTLAMPIYQTSTFIFDSAEQGGRRFALEEAGYIYTRLGNPTTTVLENKIAALEEGEAAVATSSGMGAISSTLWTVLKAGDHVVTDKTLYGCTFALMCHGLTRFGIEVTFVDTSNLDEVKNAMKK-NTRVVYLETPANPNLKIVDLEALSKLAHTNPTLVIVDNTFATPYMQKPLKLGADIVVHSVTKYINGHGDVIAGLVIK--ELADQIRFLKDMTGAVLGPQDAYYIIRGMKTFEIRMERHCKNAKKVVEFLNKHPKIERVYYPGLETHPGHEIAKKQMKDFGAMISFELKGGFEAGKTLLNNLKLCSLAVSLGDTETLIQHPASMTHSPYTKEEREAAGITDGLVRLSVGLENVEDIIADLEQGLE--
----------------------------------------------------------SRAIHHGYDPL--SHGGALVPPVYQTATYAFPTVEYGAACFAGEEPGHFYSRISNPTLALLEQRMASLEGGEAGLALASGMGAITSTLWTLLRPGDELIVGRTLYGCTFAFLHHGIGEFGVKVRHVDLNDAKALKAAISS-KTRMIYFETPANPNMQLVDIAAVVEAVRGH-VHVVVDNTYCTPYLQRPLELGADLVVHSATKYLSGHGDITAGLVVGCKALVDRLEGLKDMTGAVLSPHDAALLMRGIKTLALRIDRHCANAQQVAEFLARQPQVELIHYPGLPSFAQYALAQRQMRLPGGMIAFELKGGIEAGRRFMNALQLFARAVSLGDAESLAQHPASMTHSSYTPQERAHHGISEGLVRLSVGLEDVEDLLADVEQALQ--
----------------------------------------------------------KKLLHTHYAADN--STGALTTPIYQSSTFAYGSAEDGRARFAGEQPGFIYSRMANPTVQALEYQLAQLEGADEALVVASGMAAISSIFYALASQGDEIAFIDPVYGGTAAFLIQTLTRAGITVRRYQD--DDHLLAEITA-ETKIILFEPITNPTLKVSDYRKVKLAAEKVGAITICDNTFLTPYLFKPLEHSIDIVMHSATKYLSGHGDLIAGVVAGPKALMQPIRTIAKHIGAAIGPQEAYLLQRGLRTLALRMDAHLAGAAKVAAFLATHPSVTKVYYPGLAEDQGHQVLSETINAFGGMVSIELEGGFNRAAQFLDHLNLFTQAVSLGDLESLACHPASTTHAAMDAASRLASGVNDNLIRLSIGVEDPQDLIADLEQAL-V-
-----------------------------------------------------------LAVRAGQRR---TPEGEHGEALFTTSSYVFRTAADAAARFAGEVPGNVYSRYTNPTVRTFEERIAALEGAEQAVATASGMSAILALVMSLCSSGDHVLVSRSVFGSTISLFDKYFKRFGIQVDYPPLSDLAAWEAACKP-NTKLFFVESPSNPLAELVDIAALAEIAHAKGALLAVDNCFCTPALQQPLKLGADVVIHSATKYIDGQGRGMGGVVAG-EQMKEVVGFL-RTAGPTLSPFNAWLFLKGLETLRIRMQAHSASALALAEWLERQPGIERVYYAGLPSHPQHELARRQQSGFGAVVSFDVKGGRDAAWRFIDATRMVSITTNLGDTKTTIAHPATTSHGRLSPEDRARAGIGDSLIRVAVGLEDLDDLKADMARGL-A-
-----------------------------------------------------------LAIRTGHTR---SFEGEHGEPIFLTSSFVYENAAEAAAKFSGQVQGNIYSRFTNPTVSMFEKRLAALDGAERAVATSSGMGAILSIAMAYLKAGDHVICSRAVFGSIVALFEKYIAKFGVDITFVDLRDLDAWKNAVRP-ETKLLFVESPSNPLAEIADIQALADIAHANGALLAVDNSFCTPVLQQPLKLGADLVIYSATKYLDGQGRALGGAVVGNHQLLEEVFSVVRTLGPSMSPFNAWIFLKGLETLRLRMKAHCENAQKLAEWLSTHEKVEKVYYGGLPTHEGHELAAKQQNGFGGIVSFVVKGGREGAWKVIDNTKFISITGNLGDVKSTITHPATTTHGKLSAEAKQAAGIQEGLIRVSVGLEDINDIIGDISRGL-D-
-----------------------------------------------------------LAVRAGQNR---TPEGEHSEALFLTSSYVFRTAADAAARFAGETPGNVYSRYTNPSVRAFEERLAAMEGAEQAVGTSTGMAAILAVVMSLCSAGDHVLVSQSVFGSTISLFEKYFKRFGVQVDYVPLVDLTGWEKAIKA-NTKLLIVESPSNPLAELVDITALSEIAHAQGAMLVVDNCFSTPALQQPLKLGADIVFHSATKFIDGQGRCMGGVVAGRTEQMKEVVGFLRTAGPTLSPFNAWIFTKGLETLRLRMRAHCESAQALAEWLEQQDGVEKVHYAGLPSHPQHELAKRQMSGFGAVVSFEVKGGKEGAWRFIDATRVISITTNLGDSKTTIAHPATTSHGRLSPQEREAAGIRDSLIRVAVGLEDVADLQADLARGL-A-
-----------------------------------------------------------LAVRAGQHR---TPEGEHGDPMFFTSSYVFRTAADAAARFAGEVPGNVYSRYTNPTVRAFEERIAALEGAEQAVATATGMAAILAVVMSLCSAGDHVLVSRSVFGSTISLFEKYFKRFGIEVDYVPLADLSGWEAAIKA-NTKLLFVESPSNPLAELVDIAALSEVAHAKGAMLVVDNCFCTPALQQPLKLGADIVVHSATKFIDGQGRCMGGVVA--SEQMKEVVGFLRTAGPTLSPFNAWIFLKGLETLSLRMKAHCANAQALAEWLEQQDGIEKVHYAGLKSHPQHALAQRQQRGFGAVVSFEVKGGKDGAWRFIDATRLISITANLGDSKTTITHPSTTSHGRLAPQEREAAGIRDSLIRIAVGLEDVADLQADLARGL-A-
----------------------------------------------------------GRAVHAGAHVDA--TTGAVIAPISLSTTFAQV--------GVGKPIGYEYTRSANPNRDHFEEAVAALEHARYALAFASGSATT-AVILQSLAAGSHVISVSDVYGGTYRYFTKVAAAHGVHVTFSPS-IEIDITDLIRPNDTKLIWIESPSNPTLGLVDIRKITSVAHQHGIMVVVDNTFLSPYIQNPLDYGADIVVHSVTKYINGHSDVLMGVAVS-PTLHERLSFLQNAIGAVPSAFDCWLAHRGLKTLHLRAREASKNATAIATALESSPHVIAVNYPGIKSHPQRDIALKQHRDGMGMLSFRIKGGVAAAERFCQETKLFVLAESLGGVESLVEVPGSMTHAGIPKEQREAAGVFEDLVRVSCGIEDSADLVADVLQALE--
-----------------------------------------------------------RVIHAGQAPDP--STGAIMPPIYANSTYIQE--------SPGVHKGLDYGRSHNPTRWALERCVADLEGGAQAFAFASGLAAI-SSVLELLDAGSHIVSGNDLYGGTFRLFERVRRRAGHRFSFVDPTDLQAFEAALTP-ETRMVWVETPSNPLLRLTDLRAIAQLCRARGIISVADNTFASPYIQRPLELGFDVVVHSTTKYLNGHSDVIGGIAIDNPDLRERLGFLQNSVGAISGPFDAFLTLRGVKTLALRMERHCSNALALAQWLERQPQVARVYYPGLASHPQHELAKRQMRGFGGMISLDLRCDLAGARRFLENVRIFSLAESLGGVESLIEHPAIMTHASIPAETRADLGIGDSLIRLSVGVEALEDLQADLAQAL-A-
-------------------------------------------------CCEVEKGMEK-------------MYHPMVPELVQTSSFYFPTYEEFMAASIDEKNNYVYTRGTNPTTEILEKKIARLERGKKCKVFASGMGAISATLFTLLQQGDHVLMVNTIYGESVSFVQ-YLEKFGVSLTKVDVTETEELFQFVQE-NTKVIYFESPSSQKFELLDLEKITALAQKIGAYTVIDNTWASPLFQHPLCHNVDLVIHSCSKYIGGHSDIVAGAVIA-ALVDQIFEHGHQALGAVNSPFNSWLALRGIRTMPVRLAHQSQAIQTVLSALQKDPRISRLYHPFVGNQQQQALAEKYLTGYGSLFAIDLKDTDERLKTFVNALTLVTIGVSWGGFESLA-LPVFKG---NNLAAVQKRGLSPAHIRMYVGLEEPTSIIEDIQQAL-D-
-----------------------------------------------------------RAIHAGQEPDP--TTGAVVTPIYMTSTFKQD-------GVGGLRNGYDYSRSINPTRNSFDEQLAAVEGAKYALSFSSGLAAIDVLLRSTLKPGDNILLGNDVYGGTYRLLSKVFVPWGIGLDVVDITDTAAVSAALAKKQYAYIWVETPSNPLLNITDIAATAAVAHAHGTKVVVDNTFASPVLQHPLADGADVVVYSTTKYIGGHSDVVGGAVVD-KETRDAVAFLQNAAGAVPSPFDSWLDIRGLKTLDLRVKQHSRNAMKVAQWLETRPEVERVWYPGLESHPGHDIAARQMHGFGGMISIQIAAGFEAAKKFAGATEVFTLAESLGGVESLIEHPGAMTHASVAGTT---LEVPANLIRLSVGLEDADDLIADLEQAF-R-
-----------------------------------------------------------RVIHAGQKPDP--LTGAVMTPIYTASTYAQK--------SPGVHQGYEYSRSQNPTRFAYERCVADLESGQHGFAFASGMAAT-ATILELLQPGDHVVVMDDVYGGSYRLFENVRKRAGLSFSFVDFTDENKVLEAVTA-KTKMLWVESPSNPRLKIVDLAKIAEIAKEKNIIAVADNTFATPIIQRPLELGFDIVTHSATKYLNGHSDIVGGVAVDNKTLAEQLKYLQNAIGAIAAPFDSFLVLRGLKTLAIRMERHCENAMQLAQWLEKHPKVKRVYYPGLPSHPQHSIAKKQMRYFGGMISVELKCDLNETKKVLERCQLFTLAESLGGVESLIEHPAIMTHASIPQAERQKLGITDGFIRLSVGIEAITDLRHDLEAAL---
-------------------------------------------------ASLITAHDEG------------NFADAVVPPIFQTSLFTFSDYDDMIASYRGERVRPIYTRGLNPTVRAFEEMLAKLEGAEDALGFASGMAAISSAVLSFVEPGDRIVAVKHVYPDAFRLFGTILKRMKIEVTYVDGRDEEAVAKAL-P-GAKLFYMESPTSWVMEAHDVGALAALAQQHGAISMIDNSWASPFFQRPLTLGVDLVIHSASKYLGGHSDVVAGVIAT-AMIARVKAEAYPYLGGKLSPFDAWLLIRGLRTLPLRMKAHEASALEIARRLQKLGVVETVCHPGLANRLPTG-----LIGTSGLFSFIFRDGV-DIRAFADHLKLFKLGVSWGGHESLIVPGEVVLQQKAQPNSAHAFGIHARSVRLHVGLEGTEALWRDIEEAL-A-
-----------------------------------------------------------QMIHGGHTTDD--YTGAVTTPIYQTSTYLQD-------DIGDLRQGYEYSRTANPTRASLESVIADLEHGKHGFAFGSGMAAI-SAVIMLLDKGDHLILNSDVYGGTYRALTKVFTRFGVEVDFVDTTHIENVEKYIKP-ETKMLYIETPSNPLLRVTDIKASAEIAKKHNLISVVDNTFMTPYYQNPLDFGIDIVLHSATKYIGGHSDVVAGLVAD-DELGERLGFISNSTGGVLGPQDSYLLVRGIKTLGLRMEQINRNVEGIVKMLQDHSSVQQVFHPSIEGHLNHDIHQSQASGHTGVIAFEVKDT-EAAKQVIHATKYFTLAESLGAVESLISVPALMTHASIPADVRAKEGITDGLIRLSIGIEDTDDLVNDLSHAL-D-
----------------------------------------------------------NKLIHGGISKD--TTTGAVSVPIYQTSTFEQN--------GVGQPKEYEYSRSGNPTRHALETLIAELEGGSHGFAFSSGLAGI-HAIISMFGPEDHILLGDDVYGGSFRLLDKVFVANGLSYTIVNASDLATIEAAIQP-NTKALFLETPSNPLLKITDIEAAAKLAKKHQLLTIVDNTFATPYFQRPLALGADIVVHSGTKYLGGHSDVVSGLVVH-PESAEKIAFLQNAIGAVLGPHDSWLVQRSLKTLGVRMAAHAQNAQKIAEFLEAHPAVATVYYPGLASHPGHEIAQKQMSGFSGMISFELAKDE-QVVPFVETLEIFTLAESLGGVESLIEVPAIMTHASIPKENREAVGIKDGLIRLSVGIEADEDLLADLEKGL-Q-
-----------------------------------------------------------LSIHHGETFAE--ETGCVMPPIFSTSTFKHG-----------NKDNFDYTRSGNPNFKILENILKSIEDSKYCTVFGSGISAV-TAISSTLKSGDKILCESNLYGCTVRMFEKVFKKFGLEILYTDFTNENNVKKISNF-EPTLIWLESPTNPLLKVLDIKAICDEANKLEIPVVVDNTFSTALIQKPLDLGATLSVVSTTKFINGHSDALGGAVLN-EEWNSKMLFSQKALGLQPSPFDSWLITRGVKTLPLRIEQQTKSAEFISEELGNHKIISKLIYPFNQEHPQFNLAKSQMKSGGSMISLKLNLNKEDTFKFCKSLKYFSLAESLGGVESLICHPATMTHASVDDKTKNLLGIDDALVRLSIGCEDTNDLISDILFAL-N-
-----------------------------------------------------------LLAQIGNRSE--TVTGTVNPPVYFSTAYRHA--------GIGESTGFDYIRTGNPTRKIVEEAIARLEGGDQGYAFSSGMAAI-QTVLALFESGDEFLVSADLYGGTYRLFERGWRKYGLGFHYVDFADLDAVEEKITE-RTKAIFLETPTNPLMHETDIRAVSELARRYGLLLIVDNTFYTPVLQRPIEQGADIVIHSATKYLGGHNDVLAGLVVG-EELCQRLAEYHNAIGAVLSPFDSWLLIRGMKTLALRMRQHEENAKRICSFLREHEEVTDVLYP----------------GRGGMLSFRIADE-KWVNGFLRCLRLITFAESLGGVESFITYPATQTHADIPEEIRIQNGVCNRLLRFSVGIEHADDLIADLAQALK--
ISKSTKINSNYIHLTSSGMSALHTSLEIIYKLFPAKPTLQIGFPYVDVLKLPMNIFYGA--------------------------------------------------------------------------------------------------------------------------KLITEENCEDIELEIKSINPSALIIELPSNPMLKCVNIKKISKIAKKLNIPLIVDDTIGSNLNVNSLEH-ADIVFTSLTKIFSGSGDILAGSLIPKSKWIDQFRNALDINLPTLSDGDTVYLEKVSRDVNQRVFEQNKACLELKKRLETHSEIKNIFHP--ENCPNFNSLLTSDGGYGCLLSFELNGGLNKAKKFYDSLQVS-KGPSLGTKFTLVCPYVLLAHYDE-LDWAESFGIPSHLIRVSVGLEDQDQLWKSFSEAL-N-
-----------------------------------------------------------LQLHAGQPVEK--PHQPRAPPIYATTSYVFNDSKHGAQLFGLETPGYIYSRIMNPTNDVFEQRIAALEGGIGALATSSGQSAQFLAIAGLAHAGDNIISTSYLYGGTYNQFKVAFKRLGIETKFVNGDAAEDFAKLIDD-KTKAIYLETIGNPKYNVPDFEKITKLAHEHGIPVVVDNTFGAGFLVNPIAHGADIVVHSATKWIGGHGTTIAGVIVGNFPWTEYPEKYPRDLGPALNPFGSFLLLQGLETLSLRVERQSENALKLAQWLEKNPNVESVSYLGLPSHESHELSKKYLNNFGGALAFTVKDISEASPKLVDNLEVASNLANVGDSKTLVIAPWFTTHQQLSDEEKLASGVTKGLIRVSIGTEFIDDIINDFEQAFK--
-----------------------------------------------------------KCIQSGYEPG---NGEARVLPIYQSTTFRYTSSEQMGRLFDLEESGYFYTRLQNPTNDAVAAKICDLEGGYAGMLTSSGQAANFYAIMNIAEQGDHIVCASALYGGTYNLYAHTIKKMGVDATFVDPDSEEELEAAFRE-NTKAVFGESIANPALVVLDFQKFASAAHRHGVPFIVDNTFATPINCRPFEWGADIVTHSTTKYMDGHAACVGGAIIGNFDWNAHADKFPRDLGSIQAPQNAFLLNIGLETLHLRVPRHCENALKVAKYLKGHDKVAWVSYPSLEGDKYYDLAQKYMPNGTCVLTFGLKGGREAAVEMMDKLKMVAIVTHVADARSCVLHPASHTHRQMNEQELKEAGVQPDLIRFSVGIENAEDIIADVEQALK--
-----------------------------------------------------------LQIHAGARPDP--ATGARQVPIYQTTAYVFRDAEHAAALFNLQEVGYIYSRLTNPTVAALQERVAVLEGGVGAVCCSSGHAAQIMALFPLMAPGRNVVVSTRLYGGSITQFSQTIKRFGWSATFVDFDDLDAVAAAIDD-DTRAVFCESIANPGGYITDLDAIAAVADKAGLPLIVDNTSATPYLCRPIEHGATLVVHSMTKYLTGNGTVTGGAVVGNFDWSASDKFPSRDLGMTLNPQAAHYTLMGIETLSLRMQKHVENARQIAEWLEKHEAVKGVTYAGLASSPYHDRVARICKGAGGLFTVALKGGYEACVKFVDSLEIFSHVANLGDTRSLVIHSASTTHRQLTEEQQVAAGAAPDVVRISIGIEDAKDLIADLDQAL-H-
----------------------------------------------------------NRALHAGYEPPE-QTTGSRAVPIYQTTSYVFRNSDHAARLFALEEPGFIYTRIGNPTVSVLEERIAALEEGVGALAVASGQAAITYAILNIAGPGDEIVSGSALYGGTYNLFRHTLYKSGIIVKFVDETDPKNIEEAITE-KTKAVYLETIGNPGLTVPDFEAIAEIAHRHGVPLIVDNTV-APYIFRPFEHGADIVVYSATKFIGGHGTSIGGLIVGKFDWTNG-KFPERDLGSCMSPFNAFLFILGLETLSLRMKKHCENALKIVEFLKSHPAVSWVNYPIAEGNKTRENALKYLKEGYGIVTFGVKGGKEAGKKFIDSLTLISHLANIGDARTLAIHPASTTHQQLTEEEQLKTGVTPDMIRLSVGIEDVEDIIADLDQAL-R-
----------------------------------------------------------NLAIHAGATPDP--ATGARATPIYQTTSFVFDDVDHAASLFGLQAFGNIYTRITNPTNAVLEERIAALEGGTAALAVASGHAAEFLTLHALMQPGDEFIAANKLYGGSINQFNHSYKNFGWQVVWADTDDPDSFERAITP-RTKAIFCESIANPGGVITDIAALSVIAKRHNIPLIVDNTMATPYLIKPFEHGADIVVHSATKFLGGHGNSIGGLIVGTFQWQGDARYPMRDLGPSLSPFNAFLILNGIETLPLRMQRHSDNALKVATFLKNHANVDWVSYPGLESDRYHALAQRYTPKGAGVFTFGLKGGYEAGVKLVSNLQLFSHLANIGDTRSLVIHPASTTHRQLTDEQKRAAGAGPEVVRLSIGIEDAQDLIDDLDAAL-R-
-----------------------------------------------------------LALHAGAAPDP--TTGARATPIYQTTSFSFRDADHAAALFNMERAGHVYSRISNPTVAVFEERVAALENGAGAIGTASGQAALHLAIVTLMGAGSHIVASSALYGGSHNLLHYTLRRFGIETTFVKPGDIDGWRAALRP-NTRLLFGETLGNPGLDVLDIATVAQLAHEHRVPLLVDSTFTTPYLLKPFEHGADFVYHSATKFLGGHGTTIGGVLVGTFDFDASGLFPERDFGACLHPQAAWQLLQGIETLPLRMERHVANTRRVVEFLAGHAAVEAVAYPELPTHADYALAQRLLPRGAGVFSFNLRGDREAGRRFIEALSLFSHLANVGDARSLVIHPASTTHFRMDAAALAAAGIAEGTIRLSIGLEDPDDLIDDLKRGLK--
-----------------------------------------------------------QLLHVGRFPD---ILGSCAVPVYSSAAFEFNSVAHGARLLNLTQFGNIYSRFTNPTVNVLQNRLAGLEGGVAACAVASGSAAVVVTVMALAGVGDNFVSSFHVHAGTFHQFESLAKQMGIECRFVKSRDPADFAAAIDD-KTKFVWLETISNPGNVILDLEAVSMVCHTKGIPLICDNTFGCAYFCRPINHGVDIVVHSATKWIGGHGTTVGGIIVGTFDWGQHPDRFPRDTGSTLSAPAAQQLLVGLESLAVRCERHAQNAAKIADWLREHPLVAWVSYVGHPNHPDYQGALKYLKRGFGVICFGLRGGFEAGALFCDALKMVITTTNLGDAKTLILHPASTTHEHFRSEHRAEAGVTDDMIRLSVGIEQINDIKADFEQAFE--
-----------------------------------------------------------QMLNYGYDPE--LSEGAVKPPVFLTSTFVFKTAEDGRDFFEGKGAGLVYSRFNHPNSEIVEDRLAVYERTESGVLFSSGMAAIATTLLAFVRPGDAILHSQPLYGGTETLLAKTFLNLGAAVGFADGVSEGSVQKAAAEGRVSVILIETPANPTNGLVDVAMIRRVADMIGMIIVCDNTLLGPVFQRPIEHGADISLYSLTKYVGGHSDLIAGAVLGRKAVIKQIKALRGAIGTQLDPHSCWMLGRSLETLQLRMERANSNARTVADYLRDHPKVEKVHYLPYPDSPAGRTFIAQCTGAGSTFSFDIRGGQPASFKFLNALQIFKLAVSLGGTESLASHPAAMTHSGVPADVRQRIGVLESTIRLSIGIEHPDDLIADLELAL-Q-
----------------------------------------------------------KLAVHAGEKLGSAAETDSIATPIVGGTTHWFRDSADLIAFREGRRRSFEYGRYGNPTVKVLEEKISALERAEATLVTSSGMNAIVATLLALVPPGGHVVATADCYSEARAFIRDKLSNMGITSTFVDLDDMEALESVLDEGEVTMFYADSMTNPHLKVVDVTRVAELCHRRGALVCIDSTLASPINQKPLALGADVVLHSATKYIAGHHDVIAGCVSGSEALVSRIRTWHHDLGGAISPNAAYMIIRGLKTLALRVQAQNRTALRMAQLLEKHPKIERVYYPGLESSPWHGVATRQMAGAGGVVGLEVASDMRGAMRFVDALELPLIATSLGGCESLVQQPAIMSYWGKCDEEKAKNGIKDNFVRFSFGIEKFEDLRDDILQAL-G-
---------------------------------------------------------GSVAIHAGERLGRGIVTDAITTPVVNTSAYFFTKLPDLIDFKEKKTCKLNMARYGNPTTVVLEEKISALEGAESTLIVASGMCASTVMFLALDAAGGHIVTTTDCYRKTRVFIETILPKMGITATVIDPADMGALELTLNQKKVDLFFTESPTNPFLRCVDIELVSKLCREKGALVCIDGTFATPLNQKALALGADLVVHSATKFLGGHNDVLAGCISGPEKLVSVIRNLHHILGGALNPNAAYLAIRGRGLNHLRDSTKIQLHLRMAEILEAHPKVKHVYYPGLPSHPEYHLAKKQMTGFGGVVSFEVDGDLLTTAKFVDALRIPKIAPSFEGCKSIVDQPAIMSYWDLSQSDRAKYGILDNLVRFSFGVEDFEDVKADVLQAL-D-
-----------------------------------------------------------QAVHPDLHIPP--GFAAFSHATHRASTVVFKNLADMRAFGAGSVVHWRYGLHATPTSDTLCQTLAQIEGGKHALLLPSGLGAISLVYFALVKSGDDVLVPDNAYGPNRDHGEWMARQFGITVRYYDPMIGAGIADLIRH-NTRLVWLEAPGSVTMEVPDCTAIAEAARAAGAITAIDNTWSGGVYYQPFAHGIDISVQALTKYQSGGSDVLMGATID-ETLHHALLATRMRMGWGVSADDCFLVLRGLPSLPARLAAHDAHAREVAEWLADRPEVVRVLHPALADCPGHAYWKRDFTGASGLFSIVLHERYAQIDAFIEALRYFAIGFSWGGANSLASIPSMRTATAWPPADWENAGG---LVRLYIGLEDPRDLIADLKQAME--
-----------------------------------------------------------RLVHSGSLR---SQFGETSEALFLTQGFVYESAEQCEARFTGDDAGFQYSRFSNPTVFSFEQRMAEFEGAEAARSTATGMAAVTAAMLAPLRAGDHVVASKAMFGSCRYVVEDLLPRYGIESTLVDGLDLDQWQRAVRP-NTKTFFLESPTNPTLDVLDIGAIAEIAHAAGARLVVDNVFATPIWQSPLQLGADVVVYSATKHIDGQGRCLGGVVLQ-AFIEEHIQMYLRQTGPSLSPFNAWVLLKGLETLAVRVEKQTSNAAAIADALAGHPKVPRLVYPGRADHPQAATVKKQMGAGSTLVGFEVKGGKAEAFRFLNALKLVKISNNLGDAKSLVTHPATTTHQRLKPEARAELGISEGFIRLSAGLEHRDDLIEDLLAAL-D-
----------------------------------------------------------NQLVHGLPVDD--NDTGAVNPPIYNSTTYAFE--------RVDAMPRYDYARSGNPTRDFLERQIAQLEQGKRGFAFASGLAAI-HAVLSTFKPGDRIVVGDNIYGGTYSQLNEFFTRWGLVVESVNTRDDAALESAVRGAPARAVYFETLTNPLLKVNDVRAISATAHRHGALSIVDNTFATPYLQQPLSLGADVVIHSATKYLAGHSDVNAGLVVS-EDLANRVYFAQNRLGGVLAPAECDSVRRGIQTLALRMDRQQENANALARYLLAHPLVKSVHYPGLPGAGDQRLAAKGLKGAGGVLSFEVVPGV-DPADVLNNLHIFRLAVSLGAVESLAELPCRMTHFELPREERLKVGITDELVRLAVGIEDANDLIEDLGQAF-D-
----------------------------------------------------------NRLTHIGNDPF--DYHGFINPPVVHASTVLFP---NA-RAMETRTQKYTYGTRGTPTTDALCEAIDALEGSAGTILVPSGLAAVTIPFLGFVAAGDHALVVDSVYGPTRHFCDTMLKRLGVEVEYYDPAIGAGIETLFRP-NTKLVHTEAPGSNTFEMQDIPAISAVAHRHGAVVMMDNTWATPLYFRPLDHGVDISIHASTKYPSGHSDILLGTVSA-EHW-ERLKEANGVLGICGAPDDAYQILRGLRTMGLRLERHYESALDIAEWLEGREDVARVLHPALPSFPSHHLWKRDFKGASGIFSFVLAADGAKAHAFLDALRIFGLGYSWGGFESLALHA------YLNDRKVAKAPTDGPVIRLQIGIEDVVDLKADIERGF-A-
-----------------------------------------------------------RAIHAGQEPDP--TTGAVVTPIFATSTFKQD-------GVLGLRGGHDYSRSINPTRTSFDEQLAAVEGGKYALSFSSGLAAIDVLLRSTIKPGDNILLGNDVYGGTYRLLSKVFVPWGVGLDVVDITDLKAVETALASKHYQYVWVETPSNPLLNITDIAATTEVAHKYGTKVAVDNTFASPALQHPLADGADVVVYSTTKYIGGHSDVVGGAVVD-EETREKVAFLQNAAGAVPSPFDSWLDIRGLKTLDLRVKRHSANALKVAEWLESQPVIERVWYPGLESHPGHEIAARQMHGFGGIVSVQLAAGAEAAKHFVDHTQIFTLAESLGGVESLIEVPAAMTHASVAGTT---LQVPANLVRISVGIENADDLIADLKQAL-D-
-----------------------------------------------------------LLAHEGRSHGQ--PGSPVNPPVYRQSTLLFHGTD---ALDAVRGTPLAYGRHGSPTTRALEKALARLEGAHAALLTPSGLSAITTALLAVLNPGDHLLMADSVYDPTRSFCDETLARLGIETTYYDPSIGAGIASLMRP-NTRAVFTESPGSLTFEVQDIPAICRVAHQHGAVVLLDNTWGTPLNFRSFSHGVDVSLHAATKYIAGHSDVLMGVILTTEALAQQVTRCYRQLGMTVSGDDAYLALRGLRTLSVRLERHQRNAQVLTDWLARQPEVAQILYPARPGDAGHALWQRDFTGACGLFGLVLHPQPEAVRALLDGMTCFGMGYSWGGFESLII-PSNPSRQRT-ATQWNAAG---PLLRIHAGLEHPDDMIADLDAGF-A-
----------------------------------------------------------SKLLHNKWKVDR--HTGAVSVPIQHASTFHQF--------DFDSFGKYDYSRSGNPTREALEETIAALEGGVRGFAFASGMAAI-STAFLLLSKGDHVLVTEDVYGGTYRMITEVLNRFGIEYTFVDMTDLEAVAENIRP-NTKVIYMETPSNPLLKVTDIRGVVKLAKAHGCLTFLDNTFMTPALQRPLDLGVDVVLHSATKFLAGHSDVVAGLAVD-EELGKQLYKLQNAFGAVLGVQDAWLVLRGVKTLHVRLKQSSESAAALAAYLTRHPKVEEVYYPGLSHHPGHAIQRNQAAGFGAVLSFRLADE-EAARTFVRNVRLPVFAVSLGAVESILSYPAKMSHAAMPKDERLRRGITDGLLRLSVGLEDLNDLIADFEQAL-S-
-----------------------------------------------------------LLIHGGIPGDP--HTGAVSVPIYQVSTYKQE--------EVGKHKGFEYSRTGNPTRAALEKLIADLEGGEAGFAFASGMAAI-TAVMMLFDSGDHIVLTDDVYGGTYRVMANVLNRFGLESTFVDTSDIANIEAHIRP-NTKAIYIETPTNPLLKITDLKAAAAIARAHGLLLIVDNTFSTPYFQTPLELGADIVIHSATKYLGGHSDVVAGLAVT-AELAERLHYVQNSTGGILGPQDSWLLMRGMKTLGVRMEEHEQNARAIAAFLAEHQAVTRVYYPGLPEHPNHELAKAQMRGFGGMISFDVGSLE-RAETVLSRVRYFTLAESLGAVESLISLPGKMTHASIPKERREQLGITDGLIRLSVGLEDVNDLIDDLAQAL-G-
-----------------------------------------------------------LAIHAGNTADP--LTGAVVPPIYQVSTYKQD-------GVGGLRGGYEYSRSANPTRTALEENLAALEGGRRGLAFASGLAAEDCLLRTLLTPGDHVVIPNDAYGGTFRLFAKVASRWGVEFSVADTSDVAAVRAAITP-RTKAVWVETPSNPLLGITDIAAVAQVAHDAGARLVVDNTFASPYLQQPLALGADVVVHSTTKYMGGHSDVVGGALVD-PELAEELAYHQNAMGAVAGPFDAWLVLRGIKTLAVRMDRHTENATKVADLLTRHPKVSQVLYPGLPEHPGHEVAAKQMKAFGGMVSFRVAGGEEAAVEVCNRAKLFTLGESLGGVESLLEHPGRMTHASAAGS---PLEVPADLVRLSVGIENGDDLLADLAQAL-G-
-----------------------------------------------------------KAVHAGYEPDP--LTGAVNVPIYASSTFAQD-------GVGGMRSGFEYARTGNPTRRPLEANLAALESGTYGRAFSSGMAATDCLLRSVLRPGDHLVIPDDAYGGTFRLIDKVFTQWGIEYTPAPVSDVDAVRAAMKS-NTKLVWVETPTNPLLNIGDIELLAEVAHEGNAKIVVDNTFASPYLQQPLQLGADIALHSTTKYIGGHSDVVGGALVD-EELDTAFAFLQNGSGGVPGPFDAFLTLRGIKTLALRMERHSDNAEKVVELLDGHPAVASVIYPGLASHPSHKVAAKQMRRFGGMISVRLKGGKAAALDLCSRTEIFTLAESLGGVESLIEFPGAMTHASTAG---SALEVPDDLVRLSVGIEDASDLVGDIEQAL-S-
------------------------------------------------------FTPVD----------P-AAFNAVSPPIFQTSLFTYDSYEAMEDVFAGRTRNFIYSRGDNPTVREFELLVARLEGAEDGRAFSSGTAAITATILSLVEAGDRVVAVRHLYNDVYRLLVKLLGRLGVTVDFVDPSDHEEVRKTL-P-GAKLLYLENPSSFIFELQDIVALSAMAKEAGVTTIIDNSWATPLFQKPIQHGVDIVIHAASKYLGGHSDTVAGVVVK-EAIAKINSTSYPYVGAKLAPFEAWLLLRGMRTLRVRLKEHERSGLLLADRLKQHPDIARVRHPAFQDHPGR----ATLSGYAGLFAFDLTPDID-VARFVNALREIRLGVSWGGPETLVVPAKVALQIPDRMTTFIRFGVSEQTIRFAVGLEEPELLWNDLQQAL-H-
----------------------------------------------------------NKLVHGPQLQT--DKAGAIVPPVYQSAMYRFA--------PDGGTSDWDYARSSNPTRDYLERQIATLENGDAGFAFSSGVAAI-ATVLAIFPDGSHFIIGDSLYSGTDRLLNQYFAQHGLTFTPVDPRDLTAVEAAIRP-ETKAIFFETFSNPLLKVSSVKAISTLAKAH-LLTIVDNTFLTPYYQRPLDLGADIVLHSATKYIGGHGDLIAGLVVS-PEISEKIGFLQNTIGAILAPLDCSLVCRGIATLAVRLDRETSNAQAVAEFLEQHPDVAHVYYPGLKSDPGYALAQQETTGASGLLSIKLADNID-SIKFVNSTKVFDFADSLGTVSSLVKLPWF----KLPEEKRSTSGLTPQHVRIAIGLEDQQDLIDDLAQAL-T-
-----------------------------------------------------------VQLHAGQENPGDNAHRSRAVPIYATTSYVFENSKHGSQLFGLEVPGYVYSRFQNPTSNVLEERIAALEGGAAALAVSSGQAAQTLAIQGLAHTGDNIVSTSYLYGGTYNQFKISFKRFGIEARFVEGDNPEEFEKVFDE-RTKAVYLETIGNPKYNVPDFEKIVAIAHKHGIPVVVDNTFGAGYFCQPIKYGADIVTHSATKWIGGHGTTIGGIIVGKFPWKDYPEKFPRDLGPLMNPFASFLLLQGVETLSLRAERHGENALKLAKWLEQSPYVSWVSYPGLASHSHHENAKKYLSGFGGVLSFGVKDLPLSGAQVVDNLKLASNLANVGDAKTLVIAPYFTTHKQLNDKEKLASGVTKDLIRVSVGIEFIDDIIADFQQSFE--
-----------------------------------------------------------LAVHAGYSPDP--TTKSAAVPIYQTVAYAFDSAQHGADLFDLKVAGNIYTRIMNPTTDVLEKRVAALEGGIAAVAVASGMAAITYAIQAIAEAGDNIVSASTLYGGTYNLFAHTFPQQGITVRFADPRDPASFAQHIDE-KTKAIFIESIGNPLGNVTDIRALADVAHAHGVPLIVDNTVPSPYLLRPIEHGADIVVHSLTKYLGGHGNSVGGAVVGKFPWAEHKTRFKRNTGAALSPHNAFLILQGIETLALRMDRICENTQKIAETLQKHPKIEWVRYAGLQDHPDHALVKKQLGGRASILSFSLRNGSAAGARFLDALQLFTRLVNIGDAKSLATHPASTTHRQLDAEELAKAGVTEGMVRLSVGIEHISDLLADLEQAL-A-
-----------------------------------------------------------LALHAGAAPDP--ATGARAVPIHLTTSFVFESSDHAAALFNLERAGHVYSRISNPTNAVLEQRVSALEGGIGAIATASGQAALHLSIATLMGAGSHIVASTALYGGSQNLLHYTMRRFGIETTFVKPGDLDGWRAAIRP-ETKLLFGETVGNPGLDVLDIPAVSDIAHAAGVPLLVDSTLTSPYLIKPFDWGADLVYHSATKFLSGHGTVIGGVVVGSFDWEKSGKFAERDFGASMSPHTAWLILQGIETLPLRMERHIDNTQKVVEFLASHPFVSRVGHPLIESHPSHALAQKLLRGAGAVFSFDIKGSRAQGKAFIEALKLFSHLANVGDCRSLVIHPASTTHFRMTDEALAGAGISQGTIRLSIGLEDPADLIDDLKRALK--
-----------------------------------------------------------LQLHVGQEQPD-PVTDARAVPIYQTSSYVFRNCDHAAARFGLADAGNIYGRLTNPTEDVFEKRIAALEGGTAALAVASGAAAITYTIENLAQNGDHIVAAKNIYGGTTNLLEHTLPAYGITTTFVDIFNLEEVENAIQD-NTKALYIETLGNPNSDVVDVEACAEIAHRHQIPLVVDNTFATPYLVRPIEYGADIVVHSATKFIGGHGTTIGGVIVGKFDWEASGKFPSRDTGATISPVSSFIFLQGLETLSLRVERHVENALKVVQYLNNHPQVEKVHHPSVTDDEQKALYAKYFPNGGGIFTFEIKGDAQTAKDFIDNLELFSLLANVADVKSLVIHPATTTHSQCTEEELLDQGIKPNTIRLSIGTENIDDIIQDLDEAFK--
----------------------------------------------------------GKCVQGGYTPG---NGEPRQIPIVQSTTFKYATSEDMGKLFDLEASGYFYSRLQNPTNDMVAAKIAEMEGGTAAMLTSSGQAANFFALFNICECGDHIVASSSIYGGTFNLIDVTMRKMGIDVTFVSPDTEEELNEAFKP-NTKVMFGETIANPALTVLDIELFAKVAHAHGVPLIVDNTFPTPVNCRPFEWGADIVTHSTTKYMDGHGAALGGAIVGKFDWMAHADKYPRDFGSMQSPQNAFILNLGLESLHVRMPKHVENGQAVAEFLEAHPKVAYVNYSGLPSNKYYERAQKYLPNGGCVVSFGLKGGREAASIFMKTLKLGAIETHVADARTCCLNPATSTHRQMTDEQLKEAGVPAELIRISLGLEDKEDLIADISNAL-D-
-----------------------------------------------------------QAVHAGAAPDP--ATGARVQPIYFTNGFVFDSTEQAADIFAMRKTGFSYSRGSNPTVAALERRVAALEGAKAAVAVSSGQSAVLLVMMTLMQTGDAYVASPRLFGGSLGLMRRLEGRYDLTPQFAADLTPEAFEAAITP-QTKAIICESIVNPCATVMDIEGIAAVAKRHGLPLVIDNTLASPALIRPIEYGADIIVHSTSKFLGGSGQVIGGMICGTFDWKAQGSRYNRDLGPGLSPMNAFLTLTGIETLPLRMERHCANAKAVAAYLKDHPAVDWVSYPALPGQKGEALANRYVPQGPGIFTFALKGGEPAALAFIANLELVSHLVNIGEIKSLVIHPATTTHRQLRPEERAAACVGPETVRLSIGLEDPEDLIADIEQAL-A-
-----------------------------------------------------------LAIHAGYEPDP--TTHAVAVPIYQTASYAFDSADHGAALFNLETEGYRYSRIANPTTSVLEKRVAELEGGVGALAVASGQAALHFAFVNLADHGGNIVSVPQLYGTTHTLLSHILPRQGITGRFAASDKPDDIAKLIDE-GTRAVFCETIGNPAGNVCDIEAIADVAHRAGVPLIVDNTVATPILFKPIAYGADVVVHSLTKFLGGHGTTLGGAIVGRFDWAKHPERFPRTMGSVLSPFNAFLLLQGIETVALRMERHVENARKVAEFLRDDPRVAWVNYTGFPDSPYYPLVQKYLDGRASLFTFGIKGGMEAGKAFYDSLKLITRLVNIGDAKSLACHPASTTHRQMSAEQQRQAGVLPETIRLSIGIEHIADIIEDLDQAL-A-
-----------------------------------------------------------LQLHAGYTPEP--TTSSRQVPIYPTTSYVFQSPEHAADLFALKAFGNIYSRIMNPTVDVLEKRLAALEGGQAALATASGHAAQFLALTTIAQAGDNLVSTPNLYGGTFNQFKVTLKRLGIEVRFTSRERPEEFLALTDE-KTRAWWVESIGNPALNIPDLEALAQAARERGVALFVDNTFGMGYLLRPLEWGAAVVTHSLTKWVGGHGAVIAGAIVGQFPWDNGRYPLIRDQGQALGPFEAWVVLLGMETLSLRAERHVENTLHLAHWLREHPKVAWVNYPGLEDHPHHGRAQKYFRGRPGVLTFGLKGGYEAAKAFISRLKLISHLANVGDTRTLAIHPASTTHSQLSPEEQALAGVAPEMVRLSVGLEHVEDLKAELEEAL-G-
-----------------------------------------------------------LALHAGAQPDP--ATGARAVPIHLSTSFVFESSDHAAALFNLERPGHVYSRLSNPTNAVLEQRVAALEGGVGAIAVASGQAALHLAIATLMGAGSHIVASTALYGGSQNLLHYTLRRFGIDTTFVKPGDIDGWRAAIRP-NTKLFFGETVGNPGLEVLDIPTVADIAHEAGVPLLVDSTLTSPWLIKPFEHGADLVYHSATKFLSGHGTVIGGIVVGSFDWEGSGRFPERDFGACMSPHTAWLILQGIETLPLRMERHMRNTEKVVQFLASHPFVERVGHPLLASHPSHQLAQRLLPRGAGVFSFDLKGNREQGKTFIETLKLFSHLANVGDCRSLVIHPASTTHFRMSDEALAAGGISQGTIRLSIGLEDADDLIDDLKRALK--
-----------------------------------------------------------LQIHAGAKPDP--ATGARQVPIYQTTAYVFRDAEHAARLFNLEEVGYIYSRLTNPTVMALAERVAALEGGAGAVCCSSGHAAQIMALFPLMAPGRNIVASTRLYGGTITQFSQTIRRFGWSAKFVDFDDPAAIEAAIDS-DTRALFCETIANPGGVITDLDAVSAIADKMGLPLIVDNTTATPWLCRPIEHGATLVVHSATKYLTGNGTVTGGVIVGKFDWSASDKFPSRDLGMTMNPQGAHYTLMGIETLSLRMARHVENAQKVAAWLEQDPRVEFVSYAGLPSSPWHGRVARICPKGAGLFTFAVKGGYDACVALVDALQLFSHVANLGDTRSLVIHSASTTHRQLTPEQQVAAGAAPNVVRISIGIEDADDLIADLDQAL-A-
-----------------------------------------------------------LQIHAGAKPDP--ATGARQTPIYQTTAYVFRDADHAAALFNLQEVGFIYSRLTNPTVAVLQERIATLEGGVGAVCCSSGHAAQIMALFPLMGPGKNIIASTRLYGGTVTQFSQTIKRFGWSCKFVDFDDVDAVKAAVDD-DTRAIFGEAIANPGGYIMDVRAIADVADAAGVPLIIDNTTATPYLCRPIELGATLVVHSTTKYLTGNGTVTGGCIVGKFDWSANDKFPSRDLGMTMNPQAAHYTLMGTETLSLRMERHVENAQKIATWLENDDRVDYVTYAGLESSPYFERAKSVCKGAGGLFTFAVKGGYDACVKLVNALEIFSHVANLGDTRSLIIHSASTTHRQLSPEQQEAAGAGANVVRVSIGTEDAADLIADLDQAL-A-
-----------------------------------------------------------LAIHAGQQPD--AETGSRAVPIYQTSSYVFRDSEHAANLFGLKEEGYIYTRIMNPTNDVLEKRIAALEGGVGALALSSGQAAVFYSLINIASAGDEIVSSSSIYGGTYNLFAHTLRKFGITVKFVDSSDPENFEKAITG-KTKAVFAETIGNPKNDVLDIEAVADIAHRHGIPLIVDNTVASPYLLRPIEFGADIVVHSATKFIGGHGNSIGGVIVGKFDWKGSGKFPERDLGAALSPFNAFLLLQGLETLHLRMQRHSENALAVAKFLEEEEAVESVSYPGLPSHPSHELAKKYLPNGQGIVTFEIKGGVEAGKKLIDSVKLFSHLANIGDSKSLIIHPASTTHEQLTPEEQLSAGVTPGLVRLSVGTESIDDILEDLRQAI-R-
-----------------------------------------------------------LQIHAGARPDP--ATGARQTPIYQTTGYVFRDADHAAALFNLQEVGYIYSRLTNPTVAVLQERIATLEGGVGAVCCSSGHAAQIMALFPLMQPGCNIVVSTRLYGGTVTQFGQTIKRFGWSAKFVDFDDLDAVRAAIDD-DTRAVFGEAIANPGGYIMDVRAIADIADAAGIPLIIDNTTATPYLCRPIEHGATLVVHSTTKYLTGNGTVTGGCVVGKFDWAASGKFPSRDLGMTMNPQGAHYTLMGIETLSLRMARHVENAEKIAKWLEADDRVEFVTYAGLPSSPYFERVKTVCPRGAGLFTFAVKGGYEACIKLVDSLEIFSHVANLGDTRSLIIHSASTTHRQLTPEQQEAAGAAPNVVRLSIGIEDADDLIADLDQAL-S-
----------------------------------------------------------NLAIHAGAQPDP--ATGARVTPIYQTTAYVFNDSDHAAALFGLQAFGNIYTRIMNPTQAVLEERVAALEGGTAALAVASGHAAQMIVFHTIMRPGENFIAARRLYGGSINQFGHAFENFGWQVRWADSADPASFESQIDE-KTRGIFIESLANPGGTFVDIAAIAEVAHRNGLPLIVDNTMATPYLIRPIEHGADIVVHSLTKFLGGHGNSMGGLIVGTFDWSKSGNYPMRDLGPAIAPFNAFLILTGIETLPLRMQRHSDNAIAVARWLKAHSKIAWVNYAGLDDDPNHALQQRYSPKGAGVFTFGVKGGYEAGKTLVEGLELFSHLANIGDTRSLVIHPASTTHRQLSDEQKTAAGADPDVVRLSVGLEDVKDIISDLEQAL-S-
-----------------------------------------------------------LSLHAGQHPDP--LTGSRAVPIYQTTSYVFQDTDHAAALFNMERPGHLYTRISNPTIAVLEERIAALENGVGAVATASGMAALHLAIATLLNAGDHIVASSSLYGGTINLLAHTLPRFGITTTFVAPRDHAGLAAAIQP-NTRLVIGETIGNPGLEVLDIPKVAAIAHEAKIPLLIDNTFATPYLSKPIELGADIVMHSVTKWLGGHGIAIGGVLVGRFDWRGSGKFPTRDFGACLSPTNAFQLLQGIETLPVRMDRHVANTKAVLDFLQTNKAVDWVLHPTLDNHPDYELAKTLLPNGAGIISFGIKGGRAAGRKFIEALRLTSHLANVGDAKTLVIHPASTTHQQMSAEQLEAAGIGEELIRLSVGIETADDIIADLAQAL-R-
-----------------------------------------------------------LALHAGAAPDP--ATGARATPIHLTTSFVFRDSEHAASLFNMERAGHVYSRISNPTVAVLEERIAALENGAGAIATASGQAALHLAVATLMGAGSHIVASSALYGGSHNLLHYTLRRFGIETTFVKARDIDAWRAAIRP-DTRLLFGETLGNPGLDVLDIPTLAQLGQDHGIPLLVDSTFTTPYLLRPFDHGAGLLYHSATKFLGGHGTTIGGVLVGTFDFEASGRFPERDFGACMNPMAAWQLLQGVETLPLRMSRHVDNTRKVVQFLVSHPMVESVSYPELESHPDYELAKRLLPRGCGVFSFNLKGNRAAGQRFIESLSLFSHLANVGDARSLVIHPASTTHFRMDAAALQSAGITEGTIRLSVGLEDADDLIDDLKRGMK--
-----------------------------------------------------------LQLHAGQTPDK--ETKSRAVPIYQTTSYVFDDAQEGEDLFALRKPGNIYTRITNPTVAVLEERIAALEGGVGALATASGMAAITYAVLGLAHAGDHVVAATTLYGGTFNLLKETLPRYGVTTTFVDVDNPEEIEAAIKD-NTKLVLIESLGNPLINIPDFEKIAEIAHSHKIPLVADNTFGTPYLINVISHGVDIVVHSATKFIGGHGTTIGGLIVGKFDWEASGKFPQRDTGAALAPFNAFLLLQGLETLSLRVERHVENAKKIVDFLENHPKVEKVNYPGLPSSPYYDLAQKYFKGPGSIFTFHVKGGQDEARTVIDNLEIFSDLANVADAKSLVVHPATTTHQQLAEADLLACGVTPNQIRISVGLENADDLIEDLKLAL-D-
----------------------------------------------------------TGIVHGDRVA-G-TEHGGVHQPIHTSVQYGFERVEDLIGVFQGTKKGFNYARQGTPTTAALERKITRLEEGVGTVCFSTGMAAIAATFLTLLRAGDHLVSSRYVFGNTNSLFS-TLRMLGVEVTTVDACAAENVENAIRP-NTRMVFVETIANPGTQIPDLQGIGDVCRTRGIAYVVDNTITSPALFKPKAVGASLVINSLTKTIAGHGAALGGAVTGLFDWGAFPNIADRDMGAALSSEQAHSIAVGAETLALRVKQSSDNALQLAQFLEGHAAVGKVFYPGLKSHPQYEIAKALFNGASWLLSFELRNAE-RMIDVVNALELPIKATGLGDTRTLIIPVAPTIFFEAGPETRKAMGISDGMLRLSAGIEDIDDLIADFSRALK--
-----------------------------------------------PAAAMAAARHEF------------GEHGGVNMSIEASATFTVMEPDTMRRLFAGEDRGYIYSRHFNPTVLALGRQMAALEGTEAGYCTASGMSAISSVLMQLVGAGGHVVASRCLYGGTHALLARFLPRSGVRATFVDADDEAAVRAAVVPGETRVVYVETMSNPTLAVADIPMLARVAHEAGAKLVVDNTF-TPVVVSPARLGADVVVHSVSKFISGGADIIAGAICGPASLVNAMMDLQMLLGPTMNAKVAFELSERLPHLPLRMQEHSRRALAFAERMQGL--GLRVLYPGLPGHPHHARLAAMGNGCGGMLCLDMGTEERLMHHLQNTTQFGLMAVSLGYYETLMSCSGSSTSSEMPPEDRARAGISPGLVRMSVGYN--------------GT
-----------------------------------------------------------ALVNAGRSKK--YTQGSVNSVIQRASSLVFDTVEAKKHATRNRANGLFYGRRGTLTHFSLQEAMCELEGGAGCALFPCGAAAVANTILAFVEQGDHVLMTNTAYEPSQDFCTKILAKLGVTTSWFDPLIGADIARLVRP-ETRVVFLESPGSITMEVHDVPAIVAAVRQVAAIIMIDNTWAAGILFKALDFGIDISIQAGTKYLIGHSDAMVGTAVARCWPQLR--ENAYLMGQMLDADTAYMTSRGLRTLGVRLRQHHESSLRIAEWLAQHPQVARVNHPALPGSKGHEFWKRDFTGSSGLFSFVLSKRLAELAEYLDNFSLFSMAYSWGGFESLILANQPEQIAHIRPDAEVD--FSGTLIRLHIGLENVDDLQADLAAGF-A-
--------------------------------------------TAQDITTTLLHPKGD------------HVLHSHAYPIFQTSTFCFDSTQQGADLFMGKGEGHIYSRLGNPTVEQFEEMVCSIEGAAGSAAFGSGMGAISSSTLAFLQKGDHLIAGDTLYGCTVSLFTHWLPRFGIEVDLVDTSDVEKVKAAWKP-NTKMVYLESPANPTCKVSDIKGIAVICHERGARLVVDATFTSPCFLKPLELGADVALHSISKYINGHGDVIGGVSSTEEDIA-TIKFYRKDAGSLMAPMDAFLCARGMKTLPMRMKIHMENGLKVAKFLEQHEKIVRVNHPGLESFSGHDIAKKQMTGYGSTFSFEMKSF-EAAKKLMEHLKICTLAVSLGCVDTLIEHPASMTHAAVPENIMRKQGITPELVRISVGIENVDDIISDLKQALE--
----------------------------------------------------------NQIVHAGQQPDP--STGALSTPIFQTSTFVFDSAEQGAARFALEESGYIYTRLGNPTTDALEKKLAVLERGEAALATASGISAITTTLLTLCEQGDHIVSASAIYGCTHAFLSHSIPKFGIDVSFVNAANPDEIREAIRP-ETKVVYIETPANPTLSLVDIETVAGIAHQRGVLLVVDNTFMSPYCQQPLLQGADIVVHSVTKYINGHGDVIGGVIVQEFIDQARFIGLKDITGGCMSPFNAWLTLRGVKTLGIRMERHCENALKIARFLESHPKITHVWYPGLPSHPQYELGRRQMSLPGGIISFEIAGGLEAGRRMINSVELCLLAVSLGDTETLIQHPASMTHSPVAPEERLKAGITDGLIRLSVGLEDPEDIINDLEHAI-R-
----------------------------------------------------------RQLVHGGSRR---SQYGEMAEAIFLTQGFVYDSAEQAEARFIETGADFIYARYGNPTTRMFEERIAAVEGTEDAFATASGMAAIHGVLTSIVRAGDHLVAARALFGSCIYILEEVLGRFGVEVTFVDGTDLDQWRAAVRP-GTKAVFFESVSNPTLEVADIGAIAEIAHAVGALVIVDNVFATPVFSTAVRQGADVVIYSATKHIDGQGRALGGVVCQ-AFIRKVLEPFMKHTGGSMSPFNAWLMLNGMATLDLRCRAMADTAEKIARALEGHPQLGRVIHPALESHPQHDMAKAQMERPGTMIALDLAGGKEAAFRFLDALKIVKISNNLGDARSIATHPATTTHQRLSDAQKAHLGITPGLVRLSVGLEDADDLIADLKQAL-A-
-----------------------------------------------------------QAIHAGHERE---AFGTLVTPLYQTATFVFESAQQGGERFAGNEPGYIYTRLGNPTVAELERKMAILEGAEAAAATASGMGAVSAALLANLQMGDHLVASNAVYGCTFALMTSQFARFGIEVTLVDFTDLAAIERAIKP-NTRVIFCETPVNPHLQVFDLKGIADIAKRHQLVSIVDNTFMTPLLQQPLAFGIDLVVHSATKYLNGHGDVIAGVVCE-EQLHRVKYEILKDIGAVMSPHDAWLILRGLKTLDVRLQRHCDSAQRVAEFLEQHPAVTRVYYPGLKSHSGHRFIGGQMAKAGGVIAFELAASLEQAMAFVGYLKLFSIAVSLGDAESLIQHPASMTHSPYTPEARQAAGISDNLLRISIGLEDCGDIIEDLNQAL-A-
-----------------------------------------------------------KAIHAGEHVD---VHGSVIEPISLSTTFKQS--------SPANPIGYEYSRSQNPNRENLERAVAALENAQYGLAFSSGSATT-ATILQSLPQGSHAVSIGDVYGGTHRYFTKVANAHGVETSFTND-LLNDLPQLIKE-NTKLVWIETPTNPTLKVTDIQKVADLIKKHGVILVVDNTFLSPYISNPLNFGADIVVHSATKYINGHSDVVLGVLAN-KPLYERLQFLQNAIGAIPSPFDAWLTHRGLKTLHLRVRQAALSANKIAEFLAADENVVAVNYPGLKTHPNYDVVLKQHRDALGMISFRIKGGAEAASKFASSTRLFTLAESLGGIESLLEVPAVMTHGGIPKEAREASGVFDDLVRISVGIEDTDDLLEDIKQALK--
-----------------------------------------------------------ALIHHGYDSK--MHKGSLTPPLFQTSTYTFETAQQGEASFAGQDPSYIYSRLGNPTVELFEERMAVLEGGESALAFGSGMAAISATLLAFLRAGDHIICSNGLYGCTYGFLEVLEEKFMITHSLCDMETEEEIQASIRP-NTKLIFVETPINPTMKLIDLEKVIKVAKQNGLLVVVDNTFCSPYLQTPLTLGCDVVLHSATKYIGGHGDVVAGVTVT-KELAEQIRPIRKDIGGIMAPFDAWLLLRGLKTLAVRMDRHCENAEKVVEFLKNHESIEAVWYP------EGELASRQMKRGGGVISFTIKGGKEEAQAFMNELNFITIAVSLGDTETLVQHPATMTHAVIPAEVRHEMDIFDNLIRLSIGLEAWEDITLDLADALQ--
-----------------------------------------------------------RAIHAGQEPC--QSTGAVMTPIYATSTYKQI--------APGEHLGYEYSRTQNPTRKAYEDCIASLESGQKGFAFASGMAAI-NTVIDLLDSGDHVVAMDDLYGGTFRLFDKVKTRSNLSFSFIDMSVPENIEAAITP-KTKLLWLETPSNPMLKLANLRKIAAIAKKHNLITVADNTFATPWIQRPLELGFDIVLHSATKYLNGHSDVVSGVVVDNSVLSDKIAFLQNSCGAVAGPFDSFLVLRSLKTLSVRMQRHCENANHLANWLSSHPKIEKVIYPGLKSHPQYSLAKEQMNDFGGMISLVLKGSLEDAKRFLARCELFTLAESLGGVESLIEHPAIMTHASIPVEQRKALGIEDGFIRLSVGIEHIDDLRADLEHAL-G-
-----------------------------------------------------------RTIHAGEQFS--VADNAIFPPIYTASSYIKR--------SLDDNPEYAYSRVGNPTRHAYESCVAALEEGVGAVACASGVNAT-ATVLELLPKDAHVVVMNGVYGGTFRILEDYRARSGLTTTYVDLNDIAAVAAAIKP-ETQLIWIESPTNPLLHLVDIKAVCDLARARGILTCIDNTFCSPWNQRPITLGVDLVMHSASKYIGGHSDLTGGVVVN-DALLGRLRKISMAVGAIQGPFDCYLALRGLKTLDVRMERQCANALQVARFLESHPQIEQVYYPGLESHPQHALCKRQMRAGGAVVAMKVKNGDAALNRLVEALQIFVLADSLGGVESMINHSWSMSHNSLSPEQKGVMGISESLLRLSIGIEDYRDLIEDLDGAL-N-
-----------------------------------------------------------QAIHVGQEPEQ-WNSRAVVLPISLATTFKQD--------FPGQSSGFEYSRSGNPTRNCLEKAVAALDGAKHSLAFASGLAAT-ITITHLLKAGDEIICMDEVYGGTNRYFRRVASEFGLKISFVDCSKTKLLEAAITP-QTKLVWIETPTNPTLKLADIGACAQIVHKRGIILVVDNTFMSAYFQRPLALGADICMCSATKYMNGHSDVVMGLVSS-DDLNSRLRFLQNSLGAVPSPFDCYLCCRGLKTLQVRMEKHFKNGMAVARFLETNPRVEKVVYPGLPSHPQHELAKRQCSGCPGMVSFYIKGALQHAKAFLKNLKLFTLAESLGGYESLAELPAIMTHASVPEKDRATLGINDTLIRLSVGLEDEQDLLEDLDRALK--
----------------------------------------------------------HLSVHSGTFTD---SHGAVMPPIYATSTFAQP--------APGQHTGYEYSRSGNPTRHALETAIADLENGTRGYAFASGLAAI-STVLELLDKDSHLVAVDDVYGGTYRLLENVRRRAGLQVSWVKPDDLAGIEAAIRP-DTRMIWVETPTNPLLKLADLSAIAAIARRHNLISVADNTFASPAIHRPLEHEFDIVVHSATKYLNGHSDVVAGLAVDNSELAEKLGYLQNAVGGVLDPFSSFLTLRGIRTLALRMERHSANALQLAEWLEQQPEVERVWFPWLASHPHHQLARQQMALPGGMISVVVKGDEGYAERIISKLRWFTLAESLGGVESLVSQPFSMTHASIPLEKRLANGITPQLIRLSVGIEDPHDLIADWQQAL-R-
-----------------------------------------------------------RLVLAGRDPA--AQHGFVNTPIYRGSTVLYPTYDDI----KHRRGRYNYGTSGTPTMDALCEAWSEIAGAAGTVLAPSGLSALTLALMTCVSAGDHLLVTDSAYRPTRIFCDGVLKRYGVEVEYYDPLIGAGIAGLMRD-NTRAVLVEAPGSQTFEMQDVPAIAEAMHARGGAVVMDNTWATPLLFPPHERGVDLAVEAGTKYLSGGSDLLLGLVSA--AYYPALKRTYEHFANCPGPEDIFLGLRGLRTMGLRLREHGARGLAMAEWFQARPEVLRVLHPGLPDDPGHAIWKRDFSGASGLFGVILKPVSEALAAFLDGLELFGMGFSWGGFESLVIPFDPTVYRT---ATRWPPDG--SALRFHIGLEDPEDLKADLEAGF-A-
-----------------------------------------------------------KVIHGGISTDK--TTGAVSVPIYQTSTYKQN--------GLGQPKEYEYSRSGNPTRHALEELIADLEGGVQGFAFSSGLAGI-HAVLSLFSAGDHIILADDVYGGTFRLMDKVLTKTGIIYDLVDLSNLDDLKAAFKE-ETKAIYFETPSNPLLKVLDIKEISAIAKAH-ALTLVDNTFATPYLQQPIALGADIVLHSATKYLGGHSDVVAGLVTS-KELASEIGFLQNSIGAVLGPQDSWLVQRGIKTLALRMEAHSANAQKIAEFLETSKAVSKVYYPGLNSHPGHEIAKKQMSAFGGMISFELTDE-NAVKDFVENLSYFTLAESLGGVESLIEVPAVMTHASIPKELREEIGIKDGLIRLSVGVEAIEDLLTDIKEALE--
-------------------------------------------------DDILFSYGEE----------D-IPLKALSFPIFETTNFYFDSFDEMSKALRNGDYEFVYKRGSNPTTRLVEKKLAALEECEDARLVASGMSAISLSILHFLSSGDHVVCVDEAYSWAKKFFNYLSKKFDIEVSYVPP-DAERIVEAITK-KTKLIYLESPTSMRMKVIDIRKVTEAAGELKIKTVIDNTWASPIFQKPKLLGVDVVVHSATKYISGHGDVMAGVIADVEDMKNIFVDEYKNIGPVLSPIEAWLILRGLRTLELRMKKHYENALVVSDFLMDHPKVLEVNYPMNPRSPQYELASSQMSGGSGLMSFRLKTDSEKVKEFVESLRVFRMAVSWGSHENLVVPR--VAYGDCPKK-----DV--NLIRIHVGLGDPEKLVEDLDQALK--
---------------------------------------------------STMLTSFE------NSFD---KYGALSTPLYQTATFKQP--------SATDYGTYDYTRSGNPTRDVLQSLMAKLEKADQAFCFTSGMAAL-AAVTHLLQAGQEIVAGEDIYGGSDRLLSQVVPRNGIVVKRVDTTKISDVVSAIGP-STRLVWLESPTNPRQQITDIKTISEIAHSHGALVLVDNSIMSPVLSRPIELGADIVMHSATKFIAGHSDLMAGILAG-ESLAKEVGFLQNAEGSGLAPFDCWLCLRGIKTMALRVEKQQANAQKIAEFLASHPRVKQVNYAGLPDHPGRALHYSQAKGAGSVLSFLTGSLA-LSKHVVETTKYFSVTVSFGSVKSLISLPCFMSHASIPASVREERGLTDDLVRISVGIEDVEDLIADLDRAL-R-
----------------------------------------------------------ALAAQALGRIDP--VTRAVVPPLHLSTTYLRD-------ADNAYRSGFVYARPDNATTREAEDVIAALERAAGALLFGSGMAAA-AAVFCALERGDHVIAPEVMYWGLRRWLRQEAPRLDLAVDFVPMDDPEAVRAAIRPGKTRLVWIETPGNPLCTVADIARIVEIAHAAGARVAVDSTAASPILTRPLTLGAEIVMHSATKILNGHSDVVAGVLARKDAFWDRLVAIRGGWGAILGPFEAYLLMRGLRTLPLRAAAQSAGALHLAQRLSAHPLVRAVLYPGLPDHPGHAVAARQMTGGFGMLSIRVAGGESAAIETAARVALWKRATSLGGVESLIEHRASVEGPGT--------PCPPDLLRLSTGIEDPDDLLRDLDAAL-T-
-------SFIEQKYGRVLDLKFANEAKAALRRRIAGKADKSTERLEELERAKRGKHLNE----------------------------------------------------------------------NDVYLFPSGMASIFYAHHALLKQPKKSVCFGFPYVDTLNILKKFGPGVHF-LGLGDDASLDKLEEELSQLDILALFCECPSNPLLKTPNLNRIRQLADKYNFAIVIDETVGNFINIHVLPF-ADMVASSLTKVFSGDSNVLGGSLIPDSKYYNILQFFNKEYEDLFWAEDALWLERNSRDFVERVHKIDDTSEKVVALLQKSPLISQIYYPSVSDTKKYDVIKNEGGGYGGLISFLFKQP-QQAVKFFNAVNLH-KGPSLGTNFTLACPYAILAHYQEL-DEISQWGVDRNLIRISIGLEDPIELLDVLQKSL-D-
-----------------------------------------------------------TLVQLGNRTDP--RTGAVATPIVLSTAYGRG--------GLGESTGWDYIRTKNPTRAVLEQGIADLEGGDAGFAMASGMAAI-QLVMSLFKAPDEWIISSDVYGGSYRLFDFSHKHNTVKPVYVNTADLAAIEAAITP-NTKAIFVETPSNPLMEECDVDAISKIAKKHNLMLIVDNTFLTPILFRPIEHGADIVIHSATKYLSGHNDVLAGLIVDSEATKNEAG-QKNCAGAVLSPFDSYLAVRGLKTLALRMERHQSNATELARFLSEQPEIECVLYS----------------GKSGMLSFRLQKE-EWVPKFLKAIKLITFAESLGGTESFITYPSTQTHMDIPEAERIARGITNNLLRFSVGLEHVEDLKVDLRQAF-G-
-----------------------------------------------------------EAVHAGRD-DL-AGRGLHAPPIDLSTTYPSYDSDAF-AATGADPQGPVYGRLGNPTVARFETALARLEGTQAAVAFASGMAALTAVLLVRASMGRHVVAVRPLYGCSDHLLTAGL--LGSEVTWTDP---AGIADALRP-DTGLVLVESPANPTLAEVDLRAVAHACGS--VPLLVDNTFATPVLQRPAEQGARLVLHSATKYLGGHGDVLAGVVA--EEFAGRLRQVRFATGGVLHPLAGYLLLRGLSTLPVRVRAASANAAVLVERLAADPRVRRVHYP---------------RIGGAMVSFEIHGDP---HEVIARVRLITPAVSLGSVDTLIQHPASISHRIVDADDRRDAGVGDRLLRLSVGLEDVDDLWADLDRAL-G-
-------------------------------------------------------DTEL--AQIALTKD---HTGAIANPIYLSTAYQHP--------HLGQSTGYDYTRTKNPTRTAFEESFAKLEKGIASFATSSGMAAI-QLVCNIFKPGDEVLVAFDLYGGTFRLFDFYEQQYGVKFKYVDFLDYEDVEKNITP-QTKALFIEPISNPQMIEIDVEPYYVLSKKHNLLTIIDNTFLTPYLSTPLEEGADIVLHSATKYIGGHNDVLAGVVTD-EHLAEQLGQFHNMIGATLSPLDSYLLQRGLKTLHLRIDRSQENAQRLAERCRHSESIDEVLYS----------------GRTGMLSLRLNKAFS-VAKFLENLDICIFAESLGGTETFITFPYTQTHVDMPDVEKDKRGIDEHLIRLSVGIEDYHDIEADIIQALE--
-----------------------------------------------------------ILAHAGIKSDE--ATGALASPIHFSTTYQHP--------EFGHSTGFDYTRTKNPTRATVEKTLAAIEKADYAIATSSGMSAI-VLAFEIFPVGSKVVAARDLYGGSFRWFNDKEKEGRFFFEYTNT--EDEMIAAITD-DTDIVYIETPTNPLMIEFDIEKVAKIAHDKGAVVIVDNTFYSPIYQTPITQGADIVVHSATKYLSGHNDVLAGVVVN-QEFYDKLYYNLNTTGPTLSPFDSYMLMRGLKTLKLRMEASTANAQEVVAFLEKSPAVKEVLYP----------------GKGGMISFKVVDQD-KIPTIINSLKVFTFAESLGGVESLITYPTTQTHADIPGDVRASYGLTDDLLRLSIGIEAAQDLIADLENAL-S-
AHRLLLNFDAKRLSRSSSRQDKLIGYGPPFKKTVMFGFPYTDTLSILRKFNHTHFLGQG-----------------------------------------------------------------------------------------------------------------------------DSTSMNALKNILHSEQILAVFIEAPSNPLLKMGDLQELKRLSDLYSFYIVVDETVGGFVNIDVLPY-ADIVCSSLTKIFSGDSNVIAGSLVPRGKIYEFARKFMDGYEDCLWCEDALCLERNSRDFVERTIKVNTNTDILLKRLLPQKLFKKIYYPSLTSEDTKRNYDSVMSTKDGLFSLTFFNIE-EAKKFFNNLELC-KGPSLGTNFTLACPYAIIAHYQE-LDEVAQYGVETNLVRVSVGLENSDVLCNVFQRAI-E-
----------------------------------------------SASSDGRIAGLTE----------------------------------------------------------------------QHVFLYPTGMSAIFNSHRMLMAARSP--MKSICFGFPYVDTLKILQKWGPGVQFYGHEELDDLQKRLESERFLALFTEFPGNPLLMAPDLERIRNLATKY-FAVVVDESVGNFINVNVLPY-ADVVVSSLTKVFSGDSNVMGGSAVPHGQYYQKLKTVEAEYEDNYWGEDAIFLERNSRDFVSRIERINAATEEITAQLKASPLIKDIFYPKYPTRPFYDKCKNPNGGYGGLFSITFHSKE-QAVAFYDSFEVM-KGPSLGTNFTLSSPYVILAH-YGELEWANSLGVPTELIRTSIGLEDPADLRARVERAL-A-
-----------------------------------------------------------IAVRSGLNDDE--QYGCVVPPIHLSSTYNFI--------DFNQPRTHDYSRRGNPTRDVVQRALAELEGGAGAVMTSSGMSALHLVCTTFLQPGDLLVAPHDCYGGSYRLFDSLSKRGAYRVLFVDQGDEAALNCALAE-KPKLVLIETPSNPLLRVVDIAAICQAARAAGALTVCDNTFLSPALQQPLSLGADLVVHSCTKYLNGHSDVVAGAVID-PELVVELAWWANNIGVTGAAFDSYLLLRGLRTLSPRMAQQQRNADDIVRYLQQQPLVKKLYHPSLPQHPGHEIACRQQSGFGAMLSFELDGDEQVMRRFLSALELFTLAESLGG------------------------------------------------------
--------------------------------------------------------------------------------------------------------------------------MSALEKAESTVFVASGMYAAVAMLSALVPAGGHIVTTTDCYRKTRIYMENELPKRGISMTVIRPADMDALQNALDNNNVSLFFTETPTNPFLRCIDIEHVSNMCHSKGALLCIDSTFASPINQKALTLGADLVIHSATKYIAGHNDVIGGCVSGRDELVSKVRIYHHVVGGVLNPNAAYLILRGMKTLHLRVQCQNDTALRMAQFLEEHPKIARVYYPGLPSHPEHHIAKSQMTGFGGVVSFEVAGDFDATRKFIDSVKIPYHAPSFGGCESIIDQPAIMSYWDS-KEQRDIYGIKDNLIRFSIGVEDFEDLKNDLVQALE--
-----------------------------------------------------------------------------------------------------------------------------------------------------------------------------------------------------------------------------------------------------------------------------------------------------------------------------------------------------------------------------------------------------------------MTHAGMAAEARIAAGITDSLLRISVGIEDSEDLIADLDHAFQ--
-----------------------------------------------------------RQIHAGQEPD--SATGARALPIYQTTSFVFPSAESAANRFALAELAPIYTRIGNPTQDAVEQRVASLEGGLAALLLSSGQAAETFAILNVAEAGDHVVASPSLYGGTYNLLAHTLKKFGISVTFVDPDNLQQWKDAVRP-NTKLFFAEVVSNPRQDVLDIEGVSGVAHEAGVPLIVDNTLSTPYLIRPLEWGADIVVHSATKYLGGHGSAIAGVIVGNFDFGKDPEKFPRDLGSAVSPFNAFLIAQGLETLSLRVERHVANAVSVAEWLEARADVESVAYAGLPSSPWYERGRKYGPKGTGIVSFNIAGGAEAGKRFVDALELHSHVANIGDVRSLVIHPASTTHSQLTAEQQAVAGVTPGLVRLSVGLEHIDDIIADLDAGF-R-
-----------------------------------------------------------AVLHAGYRHDP--VTNAIAVPIYQTTAYELSDDLAGSDIYNVKRDGFTYTRIINPTTRVLERRYARVEGAADALAVASGQAATFLALMNLSSGGDNIVTSRYLYGNSWNLLFNTFKRLGIEARSADPQEPESFKRQIDD-RTIALFGEAFSNPCVIPLPVSALAAIGRAHGIPLIVDNT-TTPIACRPGALGAAITTYSATKYICGHGTTLGGLAVGNFAWDDAPRFPLRDTGAAISPFASFQLIQGLETLSLRMHRHCQNAALVARFLEGHPKVRSVSYPGLATGREREIVDELIDGYGAMIMFELDDEA-AGRKFVQNIRLMYHVSNVGDARTLVTHPVSTTHTTVPRTQREAAGILDGSIRLCVGIENIDDIINDIKRGL-D-
-----------------------------------------------------------AVLHAGYRRDP--VTKAVAVPIYQNTAYELDDLNHIADVYNVKADGFTYTRIINPTTRALEKRYAAVDMGSDSLAVASGQAATFLAIVNLSSGGDNIVASPYLYGNTWNLLHNTLKRLGISVRTADPRRPETFERAIDD-RTICLFGEVISNPCLIPLPVKQLAEIGRKHGVPLVVDNT-TTPLVCRPSDLGAAITTYSATKYICGHGTTLGGLIVGKFSYRGASRFPLRDTGAAIAPFASFQLIQGLETLPLRMKQHCANARIVADVLKEHPKVRRVFYPGLFEGADRETVDQTLNGHGAMVMFEVEDE-QAGRKFIQNVDLMYHVSNVGDARTLVTHPVSTTHTTVPREKREAAGIFGGSIRLCVGIEDVDDIVRDLDRAL-S-
-----------------------------------------------------------IALHGGQEPDP--TTTSRAVPLYQTTSYVFKDTDHAARLFGLQEFGNIYTRLMNPTTDVLEKRVAALEGGVAALATASGQSAEMLALLNIVEAGQEIVASSSLYGGTYNLLHYTFPKLGIKVHFVDPSNPENFKKASND-KTRAFYAETLGNPKLDTLDIAAVSKVAKEVGVPLVIDNTMPSPFLVNPLKHGADIVVHSLTKFLGGHGTSIGGIIIGSFNWGNG-KFKNRDLGPAISPFNAWQILQGVETLPLRMERHSHNALKVAEFLQKHPKVEWVNYPGLPTDKNYATAKKYHERGLFIVGFEIKGGVEKAKKFIDGLELFSLLANIGDAKSLAIHPASTTHQQLTSEEQISAGVTPGFVRLSVGLENLDDILVDLEEALK--
-----------------------------------------------------------LQVHAGQEPAP--GTNARAVPIYQTSSYTFDSAEHGANLFALKEFGNIYTRIMNPTTDVFEKRIAALEGGVAALATSSGQAAQFLAIANLAQAGDNVVSTSNLYGGTYNQFKVTLPRLGIDVKLVEGAEVDTIRKAIDG-KTKAVYVESIGNPAGNVPDFEALAALAHDNGIPLLVDNTFGAGYFCRPIEWGADVVVESATKWIGGHGTSIGGVIVGKFDWAKSGKFPFRDLGPTLSPFNAFLLLQGVETLSLRVQRIGENTLALARWLKSHPDVAWVNYTGLEEHPFHQRARKYLRGFGGVFTFGVKGGYEAGKAFIDSVKLASHLANVGDAKTLVIHPASTTHQQLSDAEQQGSGVTPDQIRVSLGIEHIEDIKEDFDEAL-R-
-----------------------------------------------------------LQVHAGQEPAP--GNNARAVPIYQTTSYVFDDTEHGARLFALQEFGNIYTRIMNPTTDVFEKRIAALEGGVAALATASGQAAQFLAISTIAQAGDNIVSTSFLYGGTYNQFKVSLPRLGINVKFVEGDDPESFRQAIDA-RTKALYVETIGNPQYNIPDFAALAHIAHENGIPLIVDNTFGAGYLARPIEHGADIVVESATKWIGGHGTSIGGVIVGKFDWGNG--KFPRDFGPSLSPFNAFLLLQGLETLSLRVDRHVSNALELARWLEQQEQVLWVNYPGLPNHSYHERAKKYLRGFGGVLNFGIKGGLEAGKAFINHVKLASHLANVGDAKTLVIHPASTTHQQLSDEEQLSAGVTPDLVRVSVGIEHIDDIKEDFQQAF-G-
-----------------------------------------------------------RSVHAGQNLDG--AHNSRNVPIYQTTSYVFNDAEHAANRFNLSDAGPIYTRLTNPTQDALEERLASLEGGVAAVAFASGQAAETAAIFNLASAGDHIVTSPRLYGGTSTLFTVTLKRLGIDVTLVENDDPQSWQDAVQP-NTKAFYGETFGNPVADVLDIPAIAEVAHTNQVPLIVDNTIATAALARPLDLGADIVVVSTTKFYTGNGSAVGGAIIGSFDWTVERDGKPRDTGAAISPFNAWLTLNGIETVGLRIDKHNANAQAVAEYLEGHAKVTKVNYAGLDSSPYKKVKEKLGYSYTGVLSFDIDGGREEAWAFIDALKLHSNLANIGDTRSLAVHPATTTHSQSDDAALAAAGIAQSTIRLSVGIEDIDDIIADLELGF-N-
-----------------------------------------------------------LALHAGWRADP--QTGSVAVPIHQTTSYQFRDADHAESLFALKELGNIYTRVTNPTVDVLEQRLAALEGGAAALALASGQAASALSVQNLARAGDNIVSSTDLYGGTWNLFAHTLAEQGIEVRFVDPADPDNFSRATDG-RTRAYYAETLPNPKLTVFPIAEVAAIGRPLGIPLIVDNT-AAPLLARPLDHGAAIVVYSTTKYLGGHGIAIGGAIVGRFDWAAYPDRQPRDLGPAVSPLNAFLTLQGIETLPLRIERHSRNAQAVAEWLGRRPEIARVIHPSAQTGAARERADRILRGGYGLVGFELAAGRAAGRRFIDALKLFYHVANIGDVRSLAIHPASTTHSQLTPDEQRATGVTDGYVRLSVGLEHIDDILADLDQAL-A-
-----------------------------------------------------------LQLHVGQEQPD-PVTDARAVPIYLTSSYVFHNSQHAADRFGLKDAGNIYGRLTNPTEDVFEKRIAALEGGVAALAVGSGAAALAYAFQALAHAGDHIVAAKNIYGGTYNLLAHTLPDYGIEATFVDPFDYDAIEAAIKP-NTKAVQIETLGNPNSEVVDIERIAKIAHAHNIPLVVDNTFATPYLVRPIEYGADIVIHSATKFIGGHGTTLGGVIVGKFDWVGAADKFPRDTGATISPVHSFIFLQGLETLSLRVERHVENALKVVQYLKDQPLVEKVNHPSISTNEQQALYKKYFPNGGGIFTFEIKGGAAQAQKFIDNLELFSLLANVADVKSLAIHPASTTHSECNEAELLDQGIKPNTIRLSIGTENIDDIIEDLDEAFK--
-----------------------------------------------------------LQLHVGQEQPD-PATDARAVPIYQTTSYVFHNAQHAADRFGLRDAGNIYGRLTNSTQGVFEARVAALEGGVAGLAVASGAAAVTYALQNIVRAGDHIIAADNLYGGSFNLITHTLASQGITNTIINVNDLNALEAAIRE-NTKAIYVETFGNPNSDVTNLDAVAEVAHRYHVPLIVDNTFGTPYLIRPIEHGADIVIHSATKFIGGHGSSLGGVIVGTFDWKANADKFPRDTGATISPFNAFILLQGLETLSLRVERHVANALKVVDYLSKHPKVEKVNHPSLPTHPDHELYNKYFPNGAGIFTFEIKGGQEAAWKFIDSLEIFSLLANVADVKSLVIHPYTTTHSQMSPEELAQQHITPSTVRLSIGTEYIDDIIDDLDQAF-A-
-----------------------------------------------------------LAVHGGYSPDP--TTRAVAVPIYQTVAYAFDNAQHGADLFDLKVAGNIYSRIMNPTNDVLEQRLAALEGGVGALALASGMAAITYAIQTIAEAGDNIVSSSQLYGGTYNLLAHTLPQSGIETRFADGRNPSSFGDLIDA-RTKAVFVESVGNPLGNVVDIAAIARVAHNHGVPLIVDNTVPSPYLCRPFEHGADIVVHSLTKYLGGHGNSVGGAIVGKFPWAQHKARFRRNTGAALSPFNAFLILQGIETLALRLDRITENALAIARHLQQHAKVAWVNFAGLPDHPDHALVQQYLGGRGPILSFGLKEGGEGGARFLDALQLFTRLVNIGDAKSLATHPASTTHRQLNAEELQAAGVSEDMVRLSIGIEHIDDLIEDLDRAL-A-
-----------------------------------------------------------LQLHAGHEPD--SATNSRAVPIYASTSFTFNDSAHGARLFSLKELGNVYSRLGNPTVEVFEKRIAALEGGLAAVAASSGQSAQFMAIAALARAGDNIVSTTNLYGGTYNQFKVFLPRMGITTKFVKGDDPAEIASKIDD-KTKCVYVETIGNPKFNVPDFEAIAKVAHEKGVPLVVDNTFGAGYFFRPIEHGADIVVHSATKWIGGHGTTIAGVVIGKFDWVKHAARFPRDLGSALNPFAAQQLLLGIETLSLRSERHASNAMALAKWLEKNEHVSWVSYPGLESHPSHATAKKYLKRGFGVLSFGVKGGADAGSQVVDGFKLISNLANVGDCKTLAIHPWSTTHEQLSDEERAASGVTQDAIRISVGTEHIDDIIADFVQSFK--
-----------------------------------------------------------LAIHAGAQPDP--TTGARATPIYQTTSFVFNDADHAASLFGLQAFGNIYTRIGNPTNAVLEERVAALEGGTAALAVASGHAAQVVALQQLLSPGDEFIAARKLYGGSINQFTHSFKSFGWNVVWADTDDVASFEAAVSP-RTKAIFIESIANPGGTITDIEAIAQVARKAGVPLIVDNTLASPYLIRPIDHGADIVLHSLTKFLGGHGNSIGGIIVGTFDWAGSGDKYPRDLGPALSPFNAFLILTGIETLPLRVQKHSDNAKAVAEYLSKHPAVASVSYAGLPEDKYHALARKYSPKGAGVFTFSLKGGYDAGVKLVSNLKLFSHLANVGDTRSLVIHPASTTHSQLDDASKIKAGAGPDIVRISVGIEDKEDLIADLEQAL-S-
-----------------------------------------------------------IALHAGFDHDP--ATHAVAVPIYQSVAYAFDSADHGAALFNLEEEGFRYSRIANPTVAVLERRVAELEGGHSALAVASGQAALHYAIATLADHGGNIVAVPQLYGTTHTLLAHVLPRQGITCRFAASDRDADIAALIDG-DTRAVYCESIGNPAGNICDIEALAAVAHAHGVPLVVDNTVPTPILMRPIDYGADIVIASLTKFMGGHGTTLGGIIVGRFDWTAQAERFPRTTGAVLPAMSAFLLLQGIETVALRVERHVANARKVAEHLRAHPQIAWVNYAGFADSPNHPMARKYLKGEGSLLTFGVVGGFAGGKTFYDALKLVKRLVNIGDAKSLACHPASTTHRQMTPDEQRVAGVLPETIRLSVGIEHIDDILEDLDQAL-A-
-----------------------------------------------------------IAVHGGYRPDP--TTRAVAVPIYQTVAYAFDDTQHGADLFDLKVQGNIYSRIMNPTNDVLEQRVAALEGGIGALALASGQAAVTYAIQTIAEAGDNIVSSSALYGGTYNLFAHTLPQFGITTRFADYRDPQAFAGLIDE-RTKAVFVESIGNPRGNITDIEAVAAVAHAHGVPLIVDNTVATPSLLRPIDFGADIVVHSLTKYLGGHGNSIGGAIVGRFPWAAHKARFARNTGAALSPFNAFLILQGIETLPLRMERINANTLAIARYLQEHARVAWVNYAALPDHPEHALAQKYLGGHGSVLTFGLPGGRAAGARFLDALQLFTRLVNIGDAKSLATHPASTTHRQLGPAELEHAGVSEDTVRLSIGIEHIDDLLADLEQALQ--
-----------------------------------------------------------LAVHGGYRPDP--TTRAVAVPIYQTVAYAFDDTQHGADLFDLKVPGNIYTRIMNPTTDVLEQRLAALEGGIGALALASGQAAITYAIQTIAEAGDNIVASSALYGGSLNLLAHTLPQYGIQARFADPADPSAFAALIDE-RTKAVFVESIGNPRGNVTDIAAIAEVAHAAGVPLIVDNTVATPFLLRPFEHGADIVVHSLTKYLGGHGTSLGGAIIGRFDWTAQPQRFARNTGAALSPFNAFLILQGIETLALRMERINANALAVAQFLKSHAKVAWVRYAGLADDPEHAAAQRYLGGHGSVLTFGLPGGREAGARFLDALKLFTRLVNLGDAKSLATHPASTTHRQLDAAELAKAGVSEDTVRLSIGIEHIGDLRADLEQAL-A-
-----------------------------------------------------------LSIHAGYSPDP--TTKAVAVPIYQTTSYAFDDTQHGADLFDLKVAGNIYTRIMNPTNDVLEQRVAALEGGIAGLAVASGMAAITYAIQTIAQAGDNIVSVAKLYGGTYNLMAHALPRFGIETRFAEHDDLAALEALIDD-KTKAVFCESITNPAGFIVDIAALAEVAHRHGVPLIVDNTVATPYLCRPFEHGADIVVHSLTKYIGGHGTSIGGMVVGKFPWTEHADRFSRGTGAALSPFNAFLILQGLETLALRMERHTENALKVAQFLEKHPQVAWVKYAGLPSHPEHALAQKYMNGKPAIMSFGIKGGQDAGARFIDALKLIVRLVNIGDAKSLACHPASTTHRQLNDAELAKAGVSRDMIRLSIGIEHIDDILADLEQAL-H-
-----------------------------------------------------------IAVHGGYRPDP--TTRAVAVPIYQTVAYAFDDTQHGADLFDLKVPGNIYTRIMNPTTDVLEQRVAALEGGIAALALASGQAAVTYAILTITEAGDNIVSSSTLYGGTYNLLAHTLPQYGISTRFADPRDLSTFERQIDE-RTKAIFAESVGNPLGNVTDIAALAELAHRHGLPLIVDNTVPSPYLLRPIEHGADIVVQSLTKYLGGHGTSLGGAIIGKFPWAEHKTRFARNTGAAISPFNAFQILQGIETLALRVDRIVENAVKVATFLRGHDKVEWVNYAGLADHPDHALVQKYMAGKAPLFTFGVKGGRQAGARLQDALQLFTRLVNIGDAKSLATHPASTTHRQLNPEELQRAGVREETVRLSIGIEHIDDLIADLDQAL-A-
-----------------------------------------------------------LALHAGSQPDP--ATGARATPIYQSASFCFPDSDYAASLFNIERAGHVYSRLSNPTNAVLEERIAALEDGVGAIATASGQAALTLAIMTLMGAGSHIVAAAALYGGSHNLLAYTLPRLGIETTFVDARDPQAFAAAIQD-NTRLVFAETVGNPGLDVLNIPEVAAVAHQAGLPLMVDSTFTTPYLIKPFEHGADIIMHSATKFLSGHGIVIGGLLVGRFDWDASGKFPTRDFGACMSPTTAFHILQGVETLGIRMHRHVENTRRIVEFLNQHEQVSRVGYPELEGHPDQALASALLKGCSAVFSFDLVGGREAGIAFVDALNLFSHLANVGDAKSLVIHPASTTHHRMDAAALAAGGIGEGTIRLSIGLEDAKDLIADLKQGL-R-
-----------------------------------------------------------LAVHAGAKPDP--TTGARATPIYQTTSFVFNDADHAASLFGLQAFGNIYTRIGNPTNAVLEERVAALEGGTAALAVASGHAAQVIALQQLMKPGDEVIAARKLYGGTINQFTHAFKSFGWNVAWADPDDVATFEQAVTP-RTRAIFIESVANPRGAVTDIEAVAAIARKAGVPLIVDNTMASPYLIQPIKHGADIVLHSLTKFLGGHGNSLGGIIVGTFDWSKDNKYPIRDLGSALSPFNAFMILTGIETLPLRMQKHCENTQAIAEWLATHPAVAAVNYAGLPGDKYNALARKYSPKGAGVFTFSLKGGYDAGVKLVSKLKLFSHLANIGDTRSLVIHPASTTHSQLDDTAKIKAGADPDIVRLAIGIEDKEDLMADLDQAM-A-
-----------------------------------------------------------LAIHAGAQPDP--TTGARATPIYQTTSFVFNDTDHAAALFGLKQFGNIYTRIMNPTQAVLEERIAALEGGTAGLAVSSGHAAQLLVFHTIMSPGDNFVSARQLYGGSVNQFGQSFKAFDWQVRWADSAEPESFDAHIDE-RTKAIFIESLANPGGTFVDIAAIAEVARRHGLPLIVDNTMATPYLVRPLEHGADIVVHSLTKFIGGHGNSMGGMIVGTFDWSTSGKY-PRDFGPAISPFNAFLIQTGVETLPLRMQRHCDNAAEVAKWLKGHEKVSWVRYAGLEDDPNNALQKRYSPKGAGVFTFGLAGGYEAGKRFVEALEMFSHLANIGDTRSLVIHPASTTHRQLTPEQQTAAGAGPDVIRLSVGIEDIVDIIADLEQAL-A-
-----------------------------------------------------------LALHAGQTPDP--TTGSRAVPIYATTSYQFKDTDHAARLFNLQEFGNIYTRIMNPTTDVFEQRMAALEGGVGALALASGQAAETLAILNLAGSGDNIVASSDLYGGTYNLFRHTLPKLGITTRFVDARDYDGFAAAIDG-RTKAFFLELVGNPRLDVLDLERIAAIAHAQGVPVIVDATTVTPYLWQPIQHGADIVIHSATKYIGGHGTAIGGIIVGKFDWAASGRFPERDIGAALSPFNSFLFLQGLETLPLRMERHSKNALAVARYLSEHPKVAWVNYPGLPSHPSYALAQKYLRGQSGIVGFGLKGGRAAGRTFIERLRLFSHLANIGDAKSLAIHPATTTHSQLTPEEQLLTGVTDDYVRLSIGLETIDDILADLDHAL-A-
-----------------------------------------------------------LQVHAGQEPDP--VTGARAVPLYQTTSFVFNNSDHAEARFALQDPGAIYSRLGNPTNDVFEARIAALEGGSAALGVGSGSAAITYAILNIATVGDNIVSASTLYGGTYHLFSGTLPKYGITTKFVNPDDPKNFEEAIDE-KTKAIYYETLGNPGNNVIDYDAVGAIAKKHGIPVIVDATFTTPVTFKPFEHGANVIVHSATKFIGGHGTSIGGVIVGNFDWANG-KFPDRDTGAALSPFHSWLFLQGLETLSLRVERHIANTKKIVDFLDKHPKVELVNHPLLESNAYHALYQKYYPKDAGIFTFELKDKDKKARDLIDHLEIFSLLANVGDTKSLAIHPASTTHQQLNDEELASAGISKGTIRLSVGIEDVTDLIADLEQALE--
-----------------------------------------------------------LCLHAGYTPK---NGEPRALPIVQSTTFTYDSAESIGKLFDLEEAGFFYTRLANPTTNAVEEKIAALEGGVAAMCTASGQSAVFYALMNLLESGDHFISASSIYGGSYNLFAHTFRKMGIEVTFVDQAPIEELKKAIRP-NTKAVFGETIANPALRVLDIEKFAALAQAAECPLVVDNTFATPYFCRPFEFGANIVVHSSSKYLDGHAVALGGVIIGNFDWNNP-KFKARDLGATPAPQNSFLLNLGLETLSLRMKQHFANAKAVAEFLEAHPQVKSVYYPALASSPDFALQQKYTPNGLCVLSFELKGNKETAMKWLNALKLVSREVHVADIRTCALHPATSTHRQLSTEDLKAANISETLIRLSVGIETLEDILADLTQAFE--
-----------------------------------------------------------LQIHAGQKPD--VTTKATGMPLYLSNAFTFEDADQAARIFALEEGGYFYSRLSNPTVDALQQRMAALDGGFGAVAFASGTAAIMGLIMTVCETGDEIVAANNLYGGTIGSLSGTMAGMGFKTHFINPTDLEALKAAIND-KTKIIFVESVGNPNGDMLDFEAISAIAKEYQILFVVDNTTPTPYLFKPIEYGADLVVYSTTKYLAGHGNVMGGVIVGNFKWKDNPRYPLRDLGGCMSPFNAYMTLLGLETLSLRMKKHVENARLLAKFLNECDDVEWVSYAELPDSPNYELAKKYFNGFGGLYTFGVKGGVAGGKTVINNIKLFIHVTNFADSRSLLTHPASTTHAQMSEEERIAGGVKQETIRMSVGLEDVEDLIADLKQAF-A-
-----------------------------------------------------------LQVHAGQTVD---ETGSRAVPIYQTTSYVFDNPEQAAGRFGLTDPGNIYTRLTNPTTDVVDKRVAALENGTAGVTLATGSAAITAAILNVAGKGDEIVSASTLYGGTFNLFNVTLPKLGIKTHFVDPDDPANFETPINE-HTKALYIESIGNPGINLIDFEAVAAIAHKHGIILIVDNTFGTPYLVRPLDHGADVVVHSATKFIGGHGTTMGGVIVGQFDWKASGRY-PRDLGATISPFNSFLLLQGLESLSLRVERHVENTKKIVNFLHNHPKVAWINYPGLEDSKYHDLAEKYFPKGVGIFTLGLKGGEKAGKQLIENLKLFSLLANVADAKSLIIHPASTTHAQLNEEELKEAGITPDLIRVSVGVENADDLIADLTQAL-D-
-----------------------------------------------------------LMLNYGYDPE--LSEGAVKPPIFLTSTFVFHSAEEGRDFFEGVGAGLVYSRFNHPNSEIVEDRLAIYERAEAGALFSSGMSAIATTLLAFVRPGDSILHSQPLYGGTETLLAKTFLNLGISATFADGVDEAAVSAAAEEGRVSMILIETPANPTNSLVDVAMIRRIAERIEPIVACDNTLLGPVFQHPIEHGADLSLYSLTKYVGGHSDLIAGAVLGSKALIRQVKALRGSIGTQLDPHSCWMIGRSLETLSVRMEKANENARIVAEFLRDHPKVEHIHYLPFPEAPVGRVFAAQCTGAGSTFSFDIAGGQEAAFRFLNALQIFKLAVSLGGTESLASHPAAMTHSGVPIEVRARIGVLESTIRLSIGIEHPDDLVADVANAL-T-
----------------------------------------------------------TLAVLAGLPED---PHGAVGLPIYAVAAYGFKTLEEG-QERFATGEGYVYARQKDPTAKALEERLKALEGALEAVVLASGQAATFAALLALLRPGDEVVAAKGLFGQTIGLFGQVLSLMGVTVRYVDP-EPEAVREALSA-KTRAVFVETVANPALLVPDLEALATLAEEAGVALVVDNTFGAAALCRPLAWGAHVVVESLTKWASGHGSVLGGAVLETELWRNYPQFLQSLCGMALSPFNAYLLFQGLETVALRVARMSETARFLAERLQGHPKVKALRYPGLPEDPAHRNARKYLASGGPILTLDLGDLE-RASRFLGAIRLL-KAANLGDARTLLVHPWTTTHSRLKEEARLQAGVTPGLVRVSVGLEDPLDLLALFEEALE--
----------------------------------------------------------TTIVHSDRDQS--AEHGAVHKPMHPSSEYVYEDAREL-AAVFQGKAGFTYARQGTPTTTALEARITRMEAGKSTVSFATGMAALAAIFTTLLRRGDHLVSSQYVFGNTNSLLNT-LMELGVEVTMVDATDVRQVRDALRP-NTRMVFTETIANPGTQIANLAGMGALCRERGLVYVVDNTLTSPWMFRPVEVGASLVMNSLSKYIAGHGHALGGAVTGLYDWSGYANIYERDMGGTLAAEPAHRIAIGTETLALRMARHCSNALALATFLQGHPGVARVHYPGLSSHAQHQRASELFDGRYGLLGVELAEGID-CFDFLNRLRIVLMATHLGDTRSLALPAAHTIYYEMGAEKRAQMGIADSLIRVSVGIEDEADLLFDFDQAL-R-
-----------------------------------------------SLMMSYGYVPAL-------------SEGAIKCPIFQTSTFVFQTAEEGKAFFEGEEIGLIYSRLNNPDLEILEDRLTLWDQAEAAAVFASGMAAITTTLLTFLRPGDVIVHSEPVYGGTDYLLKHVLPSLGIRFGFMSGVSPEQVEVQLRRDAVGMIYLETPANPTNALVDIAGFAALAKRMPVLTAVDNTFLGPLWQHPLAHGADLVLYSATKYIGGHSDVIAGVCLGSRELLAQVKGMRTIMGTMAGAHTGWLLLRSLETLKIRMETQQAGARRVADFLATHPKVARVYYLGLESDPQYHIYRRQCLGPGAMISFDLHGGEAEAFRFLNHLQLIHLAVSLGGTESLAEHPASMTHSDVDPEERIEFGIGPAMIRLSVGVEHPDDLIADLNQAL-R-
-----------------------------------------------------------VVVNTGSQND---QHSASVPPVYLSTTFKVD-------LNNEDAQNYDYSRSGNPTRSVLQHQIGKLYRVENVLAVSSGMTALDVILRGLVLLGTDIIAGDDLYGGTQRLLNFFKQQSHAVSVHVDTSDFEKFKTVFQSDKVDCVLLESPTNPLCKVVDIPRILRFVKCISTTVVVDNTMMSGLNCNPLQLNCDVVYESATKYLNGHHDLMGGVIIT-PEIASKLYFVINSTGAGLSPMDSWLLVRGLKTLGVRLYQQQRNAMILAHWLENSNKATKTRFVGLRSNPDFKLHKSFNNGPGAVLSFETGSFESKRLVSSKKLSIWAVTVSFGCVNSLLSMPCKMSHASIDPELRKERDFPEDLVRLCCGIENIVDLKKDLLAAM-V-
----------------------------------------------------------GRAIHVGSEPN--VETGAVIPPISLSTTYKQE--------AVGVHKGYEYSRSANPNRNALEATLASLESGAHALAFASGSATT-ATVLQSLGPNAHIVSVNDVYGGTFRYMTRVANEQGLETTFVDLADEEAIRDAIRE-NTKLIWVESPTNPTLRLIDIPRLAQIARSHPPLLLVDNTFLSPFYASPLLLGADIVLHSITKYINGHSDVVMGALIALTRVYEKLRFLQNAIGAVPSAYDSWLAQRGAKTLHLRMKAHGENALLVARALKASPHVEEVIYPGLEGDKRNELAWRMLSPHAKMISFRIKGGFEAAETFLTSTRLFTLAESLGGVESLAEHPARMTHGSVPERERELLGIGEGLVRLSVGVEDGEDLVRDVLQALE--
-----------------------------------------------------------QAVRGGLD--R-TNFQETAEPIFLNSGFVYESAAAAERAFTGEDERFVYSRYGNPSVATFQERLRLLEGTEACFATASGMSAVFTALGALLAAGDRVVAARSLFGSCFVILNEILPRWGVETVFVDGPDLEQWRTALAE-PTTAVFFESPSNPMQEIVDIAAVSELAHAAGATVVVDNVFATPLLQRCGELGADVVVYSGTKHIDGQGRVLGGAILK-EFIEGPVKQLMRHTGPALSAFNAWVLTKGLETMALRVNHSSASALRLAEWLEGQPAVSWVKYPLLKSHPQFELAARQMKAGGTVLTLELLPSAEAAFALLDALRIIDISNNLGDAKTLITHPATTTHRAMGPDGRAAIGLSDGVVRLSVGLEDVDDLIRDLEQALK--
-----------------------------------------------------------LGVRAGTLR---SEFMEHSEAMYLTSSFCFNSAAEAAERFANSEEGYTYSRFTNPTVSMFQSRLAALEGAQACMATASGMSAILSVVLSSMQAGDHLVSSRAIFGSTMTLFNNIFGKFGVETTFVDPTDLEAWRAAVRP-NTKLFFLETPSNPLTEVADIAAAADIAHDANALLVVDNCFCSPALQQPMKFGADIVVHSATKHIDGQGRVLGGAVLQDFIMGK-VFPFVRTAGPTLSAFNAWVLLKGMETLAIRMERHSSSALALAQFLESHPAVARVFHPALASHPQHEIAMRQQSGGGAIVSFELKGATANAWRVIDNTRLCSITGNLGDTRTTITHPYTTTHARVSPEAKAAAGVGEGLIRLAVGLESVEDLKADLLRGL-G-
-------------------------------------------------KIQDLQYFGE--------------FGGVNPSISDSSTYTFLSAKTMFDTFEGNTEGYLYSRHSSPSNLYLDKALAAMEGTESANVSASGMGAITPTLLQLCGNGDHIVSSRTIYGGTYAFLKNFVPRMGIKTTFVDITKLDVVEAAITP-NTKVLYCETVSNPLLEVANLVELSKIAKKHNLKLVVDNTF-SPLSVSPIKLGADIVIHSLTKYINGSSDTVGGVVCQ--EFINDLKNVNMLLGPTMDSLRSASVMKNLRTLHIRMKQHSHNAMYLANKLEAD-GIKT-VYPGLKSHPSHEIYAKMINGFGGMMTIDVGSLDNALMELMQERNLGYLAVSLGFYKTLFSAPGTSTSSEIPLEEQAEMGLTDGLIRFSIGLDNIERTYQM------MK
----------------------------------------------------------SAAVHAGEPRQR--AFDAITPPVVHSATYTFRDSAELIAFQSGDLEREEYGRYGNPTVRAVEARLAALESPAAALLCASGMNALTTVMLALLPSGSHVILTDDGYRRTRQFVRTMLARLGVTHSVVAAADPAAIAAAIEPGRTRLIVTEAPTNPYLRVIDLAAVASIAREHRIKTLIDATFATPYNMRPLEYGIDLVVHSCSKYLAGHNDLLAGVIIGRPPIISALRETQGILGGICDPHTAYLLGRGLKTFALRMERHNHNGQAVAEFLARHPRVSRVHYPGLPEHPDHAVARAQMRGFGGVVSFEVVGDLQSAMAVVDRLRLPYIAPSFGGVESLVEQPALMSYYELSSEERLAVGIRDNLIRLSCGIEDVSDLIADLQQAL-A-
----------------------------------------------------------AVGVRGGLLR---SRFEETAETMYLTSGYVYESAVVAEKSFTGELDHFVYSRYGNPTVTMFEERLRLIEGAPAAFVTASGMAAVFTSLGALLASGDRLVAARSLFGSCFVVCNEILPRWGVETVFVDGEDLVQWEQALSV-PTQAVFFETPSNPMQSLVDIAAVTELAHAAGAKVVLDNAFATPLLQHGLPLGVDVVIYSGTKHIDGQGRVLGGAILDRDYIDGPVQKLMRHTGPAMSAFNAWILLKGLETLAIRVDHCNSSAHRIAEFLEKHPAVSWVRYPFLVSHPQYDLAKRQMSGGGTVVTFALNSPEQRAFEVLDRLRLIDISNNFGDVKSLITHPATTTHRAMGPEGRAAIGLGDGVVRISIGLEDAADLIADIDQAL-S-
-----------------------------------------------------------KLVHAGRKSR--YTQGSVNPVVQRASSLVFESVSQKKHATRNRYKGLFYGRRGTLTHFALQDAMCELESGAGCYLYPCGAAAVTNSILAFVSQGDHVLMTGAAYEPTQDFCNVILKNIGVSTTYYDPLIGEGIRALIRP-NTKVLFLESPSSLTMEVPDIPTLVRIAREVNMVIMIDNTWAGGVLFPALEFGIDISIQAGTKYLVGHSDVMIGTAVARCWDQ--LREHSYLMGQMVDADSAYTTARGLRTLGIRLKEHQERSIQVAQWLAQRPEVKAVFHPALPSCPGHEFFKRDFKGASGLFSFELNQKLEQLANFLDHFELFTMAYSWGGFESLILANQPEEIARIRPAIERKLS--GTLIRIHVGLEAVEDLIADLEKSF-S-
----------------------------------------------------------ARIVHAGSPAFQRGGTAPVNVPVERTSTVRHASIASQRDVQARRQAGAGYGRHGSQTHRALEEALLALEGGVRAFLVPSGLSAIALTFLALLSPGDHVVVTDSVYAPVRRLDAGLLQRLGIELSYADPAD-GGLEAAIRP-QTRLIYTESPGSLLYEVYDLPAIARVARRHGVALATDNTWASGILFRPLDAGADVSVLAATKYVAGHSDVMLGAVIT-EAIAARLAAAHDVLGLTVGADDAYLALRGLRTLPVRMAQHGRNALRVAHWLQAQPGVGPVFHPALPDDPGHALWKRDFRGANGLVSFVLEGAEYAAERVADALRLFAIGASWGGYESLVTVVPPPRLAGH-----ACWTGGGAVIRLHVGLEDPDDLIADLAQALQ--
-----------------------------------------------------------QLIIAGRDKR--YTQGAVNPVIQRASSLVFDTVKDKKFATANRANGLFYGRRGTYTHFAFQKAMSELEGGVGCALYPCGAAAVTNAILAFVQGGDHLLMTGAAYEPTQDFCNKILSKFDVSTTYYDPLIGAGIVDLIRP-ETKVVFLESPSSITMEVQDVPGMVKAIRAVNIVIMIDNTWAAGVLFKALDYGVDISIQAGTKYTIGHSDGMLGTAVAR--CWDRLRENSYLMGQTLDADTAYNGSRGLRTLSVRLKQHQESSIQIARWLSARPEVARVNHPALPECPGHEYFRRDFSGSSGLFSFVLKKRLEQMANFLDNFSLFHMAYSWGGFESLILANQPEELNSIRPAGDVDF--SGTLVRVHIGLEDVGDLIADLDAGF-A-
----------------------------------------------------------RKLVHGGTRR---SQYNEVSEAIYLTQGFVYDTAEQAEARFIETGPDFIYARYGNPTVAMFEERIAALEGAEDAFATASGMAAVNGALTSILKAGDHVVSAKALFGSCLYILENILTRYGVEVTFVDGTDLDAWRAALRP-DTKAVFFESMSNPTLEVIDIAAVAELAHAVGATVVVDNVFSTPVFSNAIEQGADVVIYSATKHIDGQGRVLGGVILTRDFIRGTVEPYMKHTGGSLSPFNAWTLLKGLETISLRVNAQAETALELAQALRGHPALVRLMYPGLEDHAQHALVQRQLGGKGGVLSLDLKGGKDAAFRFLNALTIPVISNNLGDAKSIATHPATTTHQRLSEELKSELGITPGLVRFSVGLEDAGDLIADLTQAL-A-
----------------------------------------------------------SRAIHHGYDTQ--SQQGSLNPPLYLTSTFTFDSAEAGGEMFTGEREGHFYSRISNPTLDHLEQRIANLEGGEAGLATASGMGAITSTLWSFLAAGDEIILDKTLYGCTFSFMTHGLPRFGVKVRLVDMTDPTNLAEAISP-KTKLVYFETPANPNNRLIDIAAISEIAHKAGAKVVVDNTFATPVLTRPIELGADIVVHSATKFISGHGDVIAGLVVKEDITQIRLVGLKDMTGAVMSPFSAMLLMRGLKTLELRMERHCKSALKVAEALQAHPAVERVYYPGLDDFAQGDLARRQMSGFGGMIPFEVVGGKAGGIAMMNRLEMIQRAVSLGDAETLIQHPASMTHSTYTPEERAEHGIAEGLVRMSVGLEGVDDIIDDLMQAL-S-
----------------------------------------------------------RKAVHSGTRR---SQYNEVSEAVFLTQGFVYDSAEQAEARFQSLGDDFIYARYGNPTVRMFEDRISGLLGYEDCFACTSGMAAVSGALTSLLKAGDHVVAARALFGSCLYVLEDILARFGVEVTLIDGTDNAAWDAAIRP-DTTMVFFESISNPTLEVVDMRHVVKAAHAVGALVLADDAMATPVFSYAKECGADIAIISTTKHVDGQGRMLGGAICK-ELIRGPIEAYMKHTGGAMNPFTAWTHLKALETIDLRVRAQADAAYKIADALNGHPKLSAVRYPTHPSHPQHTLATSHAPSAGTVLAVEVKGGKDACFAFLNALEIITISNNFADAKSIATHPATTTHQRLPDDQKATLGISPGLVRLSAGLEDVDDLIADIRQAL-D-
----------------------------------------------STQVVIFDGCPND-------------PYHPSSMPIYQTATFVQP--------DIEEFGPYDYSRSGNPTRTAIETLVANLEGAHAAFAFSSGMAAL-QTLVTTLKAGDVILASSDLYGGMHRLLTQITSQLGIKVVFVAVWDTEAVRKALVEPGARLLHLESPTNPLMRIVNIRAVCEIAHAHNVKVSIDNTMMSPLRCIPLALGCDYSIHSATKFLCGHSDTMCGFICS-EEDVKQVAFLQNAQGNALAPFDCWLLLRGIRTLSIRVEKQELNAIAVALFLSRQRVVLRLHYAGLNTEEHFHLHRSQTSGPGSVFSIETGSVK-RSNAFVRACRLFKLTVSFGSCNSLIEMPCLLSHASIPKEQR---TLPPDLIRLSVGIEQIEDILADLTQAI-A-
-----------------------------------------DTLLQHLGTAPFDPDTGA---------------APVNLPSMRASTVRFRDLAALQRRKAGGDRAVTYGRMGMDTHAALEHVFKELEAGTHCYLASSGMGAVTMAFLSLLSAGEHALVADCVYGPVYELDNAVLKRMGIELTFFAP--GDDLQALVRP-NTRLLYVESPGSLLFQMLDLPALAEFARRNQLVLATDNTWGSGYIYRPLELGAQVSVIAGTKYVGGHSDLMLGAVVD-EAVAQRLNRTQYAMGYSVSADDAWLALRGVRTLPIRMAQHARHAQRVCEFLQGRPEVARIYHPAWPQDPGHALWLRDCSGSNGMLTVELRLSQPAARVFVESLQLFDIGFSWGGFESLVQLVTPGELARH----RYWQGGGNALVRLHIGLESPEDVIADLTQAL-A-
----------------------------------------------------------SRSLHADDELN---VVTDVAPPLHVSTTFRYSDNPDELSGYDQEKTSHVYSRLSAPNPTRFEVILSSLLNGE-AISYSSGLSAL-NAALVLLNP--RRIAIGNGYHGCHGVIEMFGRLTGLQKLDLDC-PAEQL-----E-AGDVILLETPVNPQGTAFNIAAYADKAHSRGAYLIVDSTFAPPGLQDPFIWGADLIMHSGSKYFGGHSDVLCGVLAR-KDWAKKLFQDRLFLGSVMGNMESWLGVRSLRTLEIRVQRQSSNAANLVSWLDKAPALEQVFHASLQKEDEEWLLKQMPNGFGPVFSITMKEED-YARKLPSKLSFFQHATSLGGVETLIEWRT-MT----------DATVDRRLLRISVGLENWEDLKSDLVSAF-S-
-----------------------------------------------------------RLVHSGTLR---SQFAETSEALFLTQGYVYDTAEQCEARFKGDDPGFIYSRYSNPTVAMFEQRMAALEGAETARALATGMAAVTTAMLAPLKAGDHVVAAKALFGSCRYVVEDLLPRYGIESTLVDGLDLDQWRKAMRP-NTKTCFIESPTNPTLDVLDIGGIAEIAHQAGARLIVDNVFATPIWQSPLALGADVVVYSATKHIDGQGRTLGGVILN-NFVQDHLQTFIRQTGPSISPFNAWVLLKGLETLGVRVRQQTESAAAIAEALASHPKVSRLIYPGRADHPQAALVKKQMRAGSTLIGFEVEGGKAAAFRCLNALKIARISNNLGDAKSLVTHPATTTHQRLAPEVRAGLGIGESFIRYSVGLEHKDDLIEDLVAALE--
----------------------------------------------------------QRVLHTPSKWGE--PLHAHTFPIFQTSTYLFDDTQMGADLFGGKREGHMYSRMGNPTVEYFEELVNSLEGGAGTAAFGSGMGAIHSATMGLLKAGDHLISGDTLYGCSVELFGNRFKDMGVDVSFVNTASDEAVVKAWKP-NTKMVYLESPANPTCKISDIKGIAKICHEKGAILVVDCTFTTPVFLPALELGADVVLHSITKYINGHGDVVGGVVTC-PELLQKIKAFRKDTGSLMSPMDAFLCIRGVKTLPMRMKVHMENGLKVAKFLEQHPKIKQVNHPGLESFPGHKIAMEQMKGFGSTFSFEMQSF-EAAKKLMEHVKLCGLAVSLGTLDTLIEHPASMTHAAVPEHLLKQQGLTRELVRISVGLENPDDIIADLKQALE--
----------------------------------------------------------GKAIHAGAPLDP--STGAVIEPISLSTTFAQS--------EPSKPLGYEYSRSSNPNRDNFENAVAALENAKYAIALSSGSATT-ALVIQSLPINSHIVSSGDVYGGTHRYFTQVANTHGVEAQFVGN-LVEDLQGALRE-NTRLVWLETPSNPTLQVTDIAKVKSILADHGVLLVVDNTFLSPYLSNPLTHGADVVVHSVTKYINGHSDVVMGVLAN-SQLHERFRFLQNAIGSIPSPFDSWLAHRGLKTLHLRVRQASNSAQRIAEYLSQHSAVLKVNYPGLKSHKNHDVVLRQQRDGLGMISFRIAGGAKGAAVFTSSTKLFTLAESLGGIESLIEVPAIMTHGGIPKEEREANGVYDDLVRVSVGIEDTEDLLKDIEQALQ--
-----------------------------------------------------------LALHADDSVN---VLTDVAPPLHLSTTFRYSDNEDDSTLANLPATNHIYSRHTAPNTTRFETILSSLLRGH-VIAYSSGLAALHAALV-FLN--PRRISVGDGYHGSHGVIDIQTRLNGLVKLPLHC-DPDELQK------GDAVLLETPINPHGTAFDIQHYADKAHARGAYLIVDSTFGPPGLQDPFLWGADLVLHSGSKYLGGHSDILCGVLVS-QEWKDRLLVDRLHLGSVMGNMEGWLGVRSLRTLEVRVQRQSANAERLVRWMAAAPAVREVVKSILHASQKEEWVRRQMNGFGPVFSITLKEV-KYARLLPTKLRLFHHATSLGGVESLIEWRAMT-----------DPTVDQRLLRISVGLEDWKDLKEDLMQAM-R-
------------------------------------------------LVRRTLWPESV--------------SRPVVTPLQPSVVYASLDPDQLDAQYAGQVKGFTYAREGHPNAEVLARKIDALEGAEGGIVVGSGMAAVAAVLLGLLRAGDHVVGGDQLYGRSLRMMAEDLPRLGIATSLADATDAAAVEAALRP-ETKLVLIEVVSNPTLRVADLDGIAALCRARGILLAVDSTFSTPRGIRPFDHGADIVIHSVTKLLAGHSDVTLGYVAT-AELRRAVELFAVTTGLTPSPFDCWLAERGLLSFHLRYDRAEETAARLADHLAGLPGVRRVIYPLRADHPDQARAVALLGRRGGMLSFELEGGRAAANALTRAMPAVAFAPTLGDVGTTLSHPASSSHRAVAPEVRARLGISEGFFRISVGVEEADLLIRDFTAG--VA
----------------------------------------------------------AKLIRGGLA--R-SQFMETAEALYLTQGFTYDSAEAADRRFSGEDPGFVYSRFNNPTVKMFEDRLALLEGAEVCRAQATGMASIHAALMGLVRAGDHVVAGRALFGSCRWLISEWLPRFGVETTFVDATDPKAWEAAIRP-GTKAVLIETPSNPVLEITDIRAVAEMAHAVGAKVIVDNVFATPIFQQPLTLGADIVVYSATKHIDGQGRVLGGAILE--AINEEFYRDPRHTGPSLSPFNAWVLVKGLETLDLRVRRQNDTCAALADLVAEHKAVKQVLYPFRADHPGHNVAKSQMSGGGTVLALDLGSR-EAAFKFLNALEIVDISNNLGDAKSMATHPPTTTHRSVPEEMRPSLGVVEGGVRLSVGLESLSDLSRDVIRAL-D-
----------------------------------------------------------ELALAADRDV---TDEKSVAPAIHYSAVFKAAGSEEFAEMSSVPQHPRNYTRYGNPVHERVKAIMAELEGTETALVTASGMGAIATAILSVVKAGDHVIGQTRHYMSTTKMLDDMLRRFGVEVTFVDQTDAAAFDRAIRP-NTRLIVLESPVNPLLLVTDIAAVTEVARARGILTLADNTFASPVNQQPHRLGVDIVVHSATKYLGGHHDLTGGVIC--RVLAEQIWHTHITLGSVLSPMDAWLLLRGLRTLPMRVERINANAQALAEFLEAHAKIERVFYPGLRSHPQHELACRQMRGFGGVVAFGVRGGYGEAQRFVEALRLPLNAGNLGGVDSLAIHTASMWAGTMSAEQMRAADIPLNFIRYSVGIEHVDDLKADIAQALE--
-----------------------------------------------------------LQVHGGVRPDP--VTGAILTPIYQSTTFVQE------SIDKYQAKGYSYTRSANPTVAVLEQRLCALENGNHCTVYNTGMAATTTAISSFMNAGDHAILTNCCYGGTNRACRVFFSRLGMEFTFVDMRDPKNVLDSIKP-NTKLVISETPANPTLLLIDVAAVSKICKEKGILHICDNTFATALIMRPLDHGADVTLISTTKYVDGHDMTVGGALVS-KELDDKLRLTQNILGNLMSPQVAFLQLQTVKTMSLRVEKQSRNAQKVAEFLEAHPAVERVVYSGLASHPQKELADRQHRNNLHMLWFEVKGGTAAGRLLMDTVRPWSLCENLGASESIITCPSVMTHANMTTEDRMKVGITDGFVRVSCGIEDADDLIAALKVAM-D-
-----------------------------------------------------------QIISTGRDKK--WTKGVINPPVFRASTMVFDTMDEMRFAIKNRANGMFYGRRGGPTHFAFQAAIAELEGGVGTALYPSGSAAISGALLSFLKAGDHLLMVDSAYEPTRDLCNKLLAGFGIETTYYDPMIGAGISELIRP-NTKVLFLESPGSITMEVQDVPTLSEIAHKH-IVVMLDNTWASPINSRPFDMGVDISIQAATKYIVGHSDVMMGTATE-AHWDQ-LRENSYLMGQCTSPDDVYLANRGLRTLGVRMQQHEQNALKVANWLATRPEVDHIRHPAFDTCPGHQFFKRDFSASNGLFSFVLKEGDNSVTALVENMHHFKMGFSWGGFESLILGVFGI--DKLRTATKW--DSSKPLIRLHIGLENPDDLIADLEAGFE--
-----------------------------------------------------------QIVSLGRDKK--WTQGVINPPVYRASTMVFDTIEDMRFAAKNKANGMFYGRRGGPTHFAFQAAIAELEGGVGTALYPSGSAAISNSLLSFLKSGDHLLMVDSAYEPTRDLCDKLLAGYGIETTYYDPMIGDDIEALIQP-NTKVLFLESPGSITMEVQDVPTLSRIAHQH-IVVMLDNTWASPINSRPFEMGVDISIQAATKYIVGHSDVMMGTATE-KHWEQ-LREHSYLLGQCTSPDDVYLASRGLRTLGIRLAQHEQNALKIANWLNSRPEVDHLRHPAFESCPGHEFFKRDFSASNGLFSFVLKQGDRSVTAFVENMKHFKMGFSWGGYESLILGVFGID--KLRTAT--QWDSSKPLIRLHIGLENVDDLIADLDAAFE--
----------------------------------------------------------QRIVQAEDQLTP--GFESFSVPVTRASTVVFPDLATMRALDWKNDAQWRYGLHATPTSLALAQRLAAIEGGNHALLQPSGLSSISNVYFGLVKSGDDVLIPDNVYSPNRDHADWLARDFGVTARYYDPMIGAGIADLIQP-NTRLIWLEAPGSVTMEVSDVPAITAAARARNVVTAIDNTWSAGLAFRPFDHGVDISVQALTKYQSGGGDVLMGATID-RELHLKLKSARMRMGLGVSSDDCSLILRSLPTMQVRFQQHDRSALALAQWLKTRPEIAAVLHPAMADCPGHEFYERDFTGAGGLFSVVFDARYAQIDTFCESLELFAIGWSWGGAHSLV-MPY--DIASMRTEAQWPH--RGTLVRFYIGLEEEADLRADIEQCL-A-
----------------------------------------------------------TAAVRAGIDRD--TAHGAVTPPIVLSSNFSFE--------GFGNKRQYDYTRSGNPTRDLLGEALAELEGGAGGVITATGMGAINLVLNALLQPGDTLVVPHDAYGGSWRLFNALAKKGHFELVTADLTDPRALSQALAT-QPKLVLVETPSNPLLRITDLRFVIDAAHKAGALVVVDNTFLSPALQQPLSFGADLVLHSTTKYINGHSDVVGGAVVD-PALHEQLVWWGNALGLTGSPFDAFLTLRGLRTLDARLRVHQENTTSIVALLDQHPAVGRVYYPGLADHPGHSIAARQQSGFGAMLSFELAHCAAAVRAFVDGLRCFTLAESLGGVESLIAHPATMTHAAMTAEARAAAGISEGLLRLSVGIEAERDLLADLGAALQ--
-----------------------------------------------------------KALHADDRLN---LVTDVAPPIHLSTTFRYSNDPDQDPIAEFDGKNYVYSREFAPNATRFEAILSTLLG-SHAVSYATGLAALHAAL-VLLN--PRRISVGEGYHGSHEVIGVLTRLTGLKKLPLDCA-AEDLA------EGDVILLETPVNPLGTAFSIEAYAQKAHSRGAYLVVDSTFAPPGLQDPFLWGADIVLHSGSKYFGGHSDMLCGVLGR-AEWHRQLLEDRVALGHVMGNLESWLGVRSLRTLEVRVQRASQNSAKLISWLNDAPVLVKIYHASLQD---DEWLKRQMNGFGPVFAIVMRDER-LAKTLPSKLALFQHATSLGGVESLIEWRALS-----------DSRVDRRLLRISVGLEDWQDLKMDLLSAFK--
-----------------------------------------------------------VYVHGGVEPDP--LTGAILPPIYQNTTFVQE------SVENYLSKGFSYSRTSNPTVLSLEKKIAEIEGGFGACCFATGMAATVTIFSAFLAPGDHCLVTNCSYGGTNRCARLHFSKYNIDFEFIDFRDPTNVEKAIRP-QTKVVFSESPCNPTLYLADIEAISQICKEKKVLHVCDSTFATPYMMRPLDLGADIVVQSTTKYYDGHNCTLGGAVIT-KEIHDKVFFLRNVMGNIMSAQTAFYTLLTLKTLPIRVEKQSANAQKIAEFLSKHHKVEHVIYPGIPSFPQKELALKQHKNVHGMLAFEVKGGTEAGIRMMNHVRPWSLCENLGACESIITCPAVFTHANMLREDRLKVGITDGFIRVSVGIEDVNDLIDGLDYAL-S-
-----------------------------------------------------------QCVHAGVQPDP--AYGAVMPPIYQSSTFAFR--------DVCTNAGYDYTRSGNPTRAALEEAIATLEGGAGATCTTTGMAAV-LVALNLLPHGSHLLCTVDCYGGTFRTLEHARQAYGLDVTYLDLADLGAVERALRP-NTGMVWIETPSNPLLRLTDIRAVAELAHRRGALVVVDNTFLSPALQRPFEHGADLVVHSTTKYLNGHSDVVGGAVVGRTALLQRIQSMNNLLGTSQSPHDAFLVLRGLKTLALRVKAHEAGAQRVAAFLAGHPQVARVHYPGLASHPQHALARAQQRGFGAMLSFELRDGRDRVDHVLRTLRWFTLAESLGGVESLVAHPASMTHASMTPEARQRAGITDSVIRLSIGIEEPTDLIDDLERAL-A-
----------------------------------------------------------NRLAHTGNNPS--DYHGFVNPPVVHASTVLFP---NA-RTMETRSQKYTYGTRGTPTTDALCEAINELEGAAGTILVPSGLAAVTVPFLAYLSSGDHVLIVDSVYFPTRHFCDTMLTRLGVTVEYYDPSIGAGIENLIRP-NTRLVHTEAPGSNTFEMQDIPAIAAAAHRHGCIVTMDNTWATPVYFRPLDYGVDVSIHAATKYPSGHSDVLLGTVSA-AHWPAL-SEAMVTLGVCVSPDDSYQILRGLRTMGVRLERHQASALAIAEWLEGREEVARVLHPALPSFPGHELWKRDFGGASGIFSFVLKADPAKAHAFLDALSIFGLGYSWGGFESLAVH------VNLSDRKVAKAPQEGPVIRLQIGLEDVPDIRRDVEAGL-A-
----------------------------------------------------------GRAVHAGSEHDP--STGAVIPAISLSTTFAQT--------AVGQPVGYEYSRSSNPNRKNFEDMVAALENAKHALAFSSGSATT-AVILQSLASGSHVISVSDVYGGTHRYFTQVAKAHGVKVTFTPE-IEVDIREHITP-ATKLVWIETPSNPTLRLVDIRAVATAAHEHGIMVVVDNTFLSPYIQNPLDHGADIVVHSVTKYINGHSDVVMGVAAS-EELFKRLSFLQNAIGAIPSAFDAWLAHRGAKTLHLRAREATTNATAVGHALEASPHVIAVNYPGLDSHPHRAIAKKQHRNGMGMLSFRIRGGHAAAERFCQLTRIFTLAESLGGVESLCEVPSSMTHAGIPKEQREAVGVFDDLVRLSCGVEDAEDLKNDVLQALE--
----------------------------------------------HTALSQRGRSASS------------GPGLAVNPPVVRLSTVLFDSLESLREATTGPERSLTYGANGNPTAFALQDLISGLEGAHGTCLYPTGLAAVAQMFQSFLRPGDHVLITESVYGPVRRLAKTMLTAFDIQFDFYAA-DGSNVESLIKT-NTRMIYAEVPGSLTFDMCDLPALSQVCKAR-LLLAVDNSWGSGILYKPLELGADISLMALTKYVAGHSDVMMGSVSE-AHWKT-LKTMNTAVGNTVSPDDAYLVLRGARSLAARMAMHERHAMQIAQWLQDQPQVARVLYPALPDDPGHAIWKRDFHGCNGLLSFEFHAVDQVLDRFTGALKLFGIGYSWGGFESLITE-----VEQYGP----DRG-TGPMLRLQVGLESPEDLIADLQNGF-A-
-----------------------------------------------------------LLTHGGRDPK--AHKGMVNTPVYRTSTVVFESMAEYKATRGAKFDHVRYGRLGTHTVKELENLVAAIEGGHRAVLTPSGVSAIATTLNTLARPGSHILVPDNVYYPCREFCEKVLAPRGVRVEYYAG---SEVERLVRP-DTSVVYCESPGSLTMEMQDFARIAAAAHAVGAKVVADNTWATPVFLQPFEHGIDVSIHAATKYLVGHSDVMMGTVTD-PELWLAIRTEAAAQGLSISPDDAYLATRGIRTLGVRMAAHYRNALDVAQWLAGHPRVAQVLYPALPQHPDHALWRRQMRGASGLLTLELEPCSEQRDAFIDRLTLFAIGASWGGYESLVLPADTAGKRS--LAGRDYAGP---LVRLHIGLEDVEDLKRDLDQAL-R-
-----------------------------------------------------------IAVRTGIETDS--QHNAVVPPIYLSTNYSFP--------EFGDVPKYDYARSGNPTRTQLETTLSDLEGGAGAVVTNCGTSALNLMVSALLGPDDLIVAPHDCYGGTYRLFNTRANKGDFQTLFVDQSNTEALDAAIAK-KPKLILLETPSNPLVRVVDIAEICQKAAQVGALVAVDNTFLSPVLQQPLSLGADFVIHSTTKYINGHSDVVGGVLIT-KDHADELAWWGNCIGATGTAFDSYLTLRGIRTLGARMRVHEENAMEVLKCLQEQSLVGTIYHPSLPDHPGHEIAKRQQAGFGAMLSFELNGSLEQLKVFVKELKYFSLAESLGGVESLIAHPGTMTHRAMSDEAQEEAGLAPTLLRLSVGLEDSRDLIADLQQAF-T-
-----------------------------------------------------------LVIHAGDQVDR--GNNAIFPPITTASSFIQP--------NLGEEGEFCYSRCSNPTRYAYETALAELEGGVYATATASGMAAT-ALILELLPKDSHVLVMKGVYGGTYRLFERLRKQSGTTFSYVDLNDLAAVNSHIQE-NTRLIWIETPTNPLLELVDIAAVCQVAKSKGIMTCVDNTFASAWNQRPLTLGADIVMLSTSKYIGGHSDLIGGAVIV-QDIAEQLDFCKTTVGAIASPFDAYLALRGMKTLDVRMARQCSNALKIAQFLELHPKVLDVHYPGLESHPQHQLCKKQMRSGGAVVSIRLKGDITEVKTFIAKLNYFVLAESLGGVESMVNHSASMSHGSMSKEEKENIGIYDTTLRLSIGIEDINDLIEDAEQAL-S-
----------------------------------------------------------RVAAANGIAAE--DTFGAVTPPICLSSTFTWP--------GFGHKGPHDYTRTSNPTRTLLADTLAKLEGGAGAVVVSSGMAAI-DLVLSQLSRDDIVIVPHDCYGGTHRLLLNRRDRGHFKVAFVDQNDQAALASALKD-KPRLVLIETPSNPLMRIVDIRAIVAQARTVGAKVAVDNTFLSPALQRPIALGADFVIHSTTKYLNGHSDMVGGAVID-AADAEALAAWANIVGTTGAPFDSFLALRGIRTLFPRVECQQRNAQAVAEFLLSHPLVAACHYPGLPSHPGHAVAKAQQSGFGAMLSFELKGGEAEASRFVAAVRLFCFAESLGGTESLVAHPATMTHVGMSEEARKAAGITGGLLRLSIGLEDTTDLIADLDQAL-A-
-----------------------------------------------------------LAIHAGQAPE--ARTGAVIPPIYQTSTYAQD-------AVGAPRQGYEYSRSGNPTRDALQECLAALEGGAVGLAFASGLAAEDTLLRAVCKPGDHVVIPDDAYGGTYRLFARVAERWGLAYTPARVSDPDAVRAAIRPGQTKIVWVETPTNPLLGIADIAALAAIAHEAGALLVVDNTFASPYLQQPITFGADVVVHSTTKYIGGHSDVVGGALVD-PDLGAELGYHQNAMGAVNGPFDAWLTLRGIKTLGVRMDRHCDNAERIATYLDGHKSVAAVSYPGLPTHPGYEVAVKQMRRFGGMISFRAVGGEEQAVQICNRAKLFVLAESLGGVESLIEHPGRMTHAGAAGSP---LEVPGDLVRLSVGIETVDDLLADLEQAL-G-
---------------------------------------------------ASLIVAHD-------E--S-NAFDAVVPPIVQTSLFTFKDYDEMLSSYRGERVRPIYTRGLNPTVRHFEEMLAKLEGAEDAIGFASGMSAISSSVLSFVEPGDRIVSVKHVYPDAFRLFGTHLKRMRIEVTYVDGRDEEAVARAL-P-GARLFYMESPTSWVMDTHDVASLAALAREQGIVTVIDNSWASPVFQQPISLGVDLVIHSASKYLSGHSDVVAGVVAS-ALIGRIRSEAYPYLGGKLSPFDAWLLIRGLRTLPIRMKAHERSALAVARRLAEHPLVETVCHPGLGNHLP-----PGLSGTSGLFSFIFREGV-DVRRFADHLKLFKLGVSWGGHESLIVPGEIVLRQKAEPNSAAAFGISPRSVRLHVGLEGTEALWSDLEAAM-T-
-----------------------------------------CSASTDQSKEIMFFDPAD-----------------------------------------LQTSSVNYERYGSVALRELELNLVAIGGAHTALLTSSGQAAYSTLESYLLREQPDVARVARVPYLYFEALEQLEALPQVSMTIAEDWSVEALIECVEHTDSHVVFADPMANIELPCFDFQALANALRTRDRWLVIDGTMISGGF-NPFTLDQILYFESGSKYLQGLDLQMLGVVVE--QHAPSLARHRRNLGTGLNQNQVAFPLFGREQLLQRMQRLTRNAEYIAASLDAHPSKLRVAYP-------RDWRQRQWNHGGGVVAITFSEPG-------------------------------------------------------------------------LN
-----------------------------------------------------------LAIHAGQAPDP--TTGAIMTPVYLSSTYVQA--------SPGVHKGFEYSRTRNPTRDALQGCLAALEGGRHALAFASGLAAT-DAILHLLQSGDHVLASDDVYGGTFRIFDKVFRRHGLEFSHVDMSDPRNVERGLRP-NTRLVWIESPTNPMLKIVDLAEVARIARAHGARTVVDNTFATPYFQRPLELGIDFVAHSTTKYLNGHSDVIGGAVVD-DALHERLAFLQNAVGGVPGPLDSFLVLRGLKTLHVRMQRHAENALALARFLEGHPQVERVTYPGLASHPQHALAARQMKGFGGMLTFVIRGGLPAARAFLEHVRIFACAESLGGVESLIEHPAIMTHASVPKETREALGIADGFIRVSAGIEAVDDLRADLERGF-A-
----------------------------------------------------------NLLIRGGKPDD--NHTGAVNVPIYNSSTYRYP--------KLGSDVRWDYERSGNPTRDNVENVCAELENGDRGFAFSSGMAAI-HAALSLFKPGDHIIIGDNIYGGTFRLVNDFLRPRGIKFSEVDTQNIQALEEAFTP-ETKAVYFETVTNPLLKVSSVRQISKLAHEHAAMVIVDNTFLTPYLQKPLDLGADLVLHSATKYLGGHSDMTAGIIVT-KELSDKVYALQNSIGAILAPQEANLLRRGIQTLNLRMDRHISNTKKIIKYLERSDKVGRVYYPTVDKNSDYAIIKDETKGAGGVLSFELKDGL-DAAKFVNSLQLIILAVSLGAAESLVEVPAFMSHFEIPKPDRLAMGIKDELIRLSVGLEDADDLIADLDQAFK--
-----------------------------------------------------------KAIHAGYAPDP--RTGAVNTPIYASSTFAQD-------GVGGLRGGFEYARTGNPTRQSLESALAAVEEAGYGRAFASGMAATDCALRAVLRPGDHLVIPDDAYGGTFRLIDKVFSQWGISYTAVALSDLDAVRAAITP-QTKMIWVETPTNPLLSIADIAGIAGIAAESGLKVLVDNTFASPALQQPLLLGADIVLHSTTKYIGGHSDVVGGALLD-EELDTAFAFLQNGSGAVPGPFDAYLTLRGLKTLVVRMQRHSENAAAVAEFLDGHPAIDTVLYPGLPSHPGHDVAAKQMSGFGGMVSVRLHGGPKAAREFCARTGIFILAESLGGVESLIEHPGAMTHASTAGS---QLEVPEDLVRLSVGIEDRADLIADLEQAL-A-
----------------------------------------------------------SASIHAGYEPDD--YYGSINMPIYASTTFAQN-------APNDLRRGFEYTRVGNPTIVSLEKAVAALEGAEYGRAFSSGMAATDILFRVLLKPGDHIVLGNDAYGGTFRLIDTVFTAWGITYTVVDTSVVDEVKNAIQD-NTKLIWVETPTNPALGITDIDAVAKLTEGTNAKLVVDNTFASPYLQQPLALGAHAVLHSTTKYIGGHSDVVGGLVVD-PALDEELLFMQGGVGPIPSVFDAYLTARGLKTLAVRMDRHCDNAEKVAEFLDSRDEVSVVLYPGLKNHPGHEVAAKQMKRFGGMISVRFAGGEEAAKKFCTSTKLICLAESLGGVESLLEHPATMTHQSAAGS---QLEVPRDLVRISIGIEDIEDLLADVEQALN--
-----------------------------------------------------------KLVHGQSQHDN--QTGAVNVPIYNSSTYIFP--------KVDSKITWDYARSGNPTRNYLEDQLAALENGTQGFAFSSGLSAI-HAVLSIFSPGDHIIIGNTIYGGTFRLINQFFKRWDLKFTEVDTQNLDEVEKAIQP-NTKAIYFETFTNPLLKVTSVKAISKVAKAYHLLTIVDNTFLTPYLQRPLDLGADIVVHSATKYLGGHSDVVAGIAVD-KAIADRIYFNQNGVGAVLSPEDSNLIRRGIQTLAVRLDRHLSNAAKIVAFLQNRPEVSKIYYPGIEGSKDYEIATAETNGYGGIVSFELKKGL-KTTEFVENLNLIQLAVSLGAVESLIELPYKMTHAELSPEEQLEAGITHQLVRLSVGIEDPKDLIHDLSQSL-D-
--------------------------------------------------ETELVLSKS-------G----DQYNASVPPLYQSATFKQP--------SLSNMGAYDYTRSGNPTRTHLQTHLAKIMKAKHAFAVSSGMGCL-DVITRLLKPGDEVIAGDDLYGGTHRLLTYLNKKGDLIAHHYDTTNTELIKLKITE-KTRMIFLESPTNPLIKVVDVKSIADYGHLVNLIVVFDNTMMSPIFMTPLDLGVDIQYESATKYLNGHHDIMAGVIAS-TPLSEQLYYVINSTGCGLSPFDCWLLSRGLKTLAVRIERQQDNCIKIAKFLENI--GFKVRYPGLKSHPQYELHASMCSGFGAVLSFETGSIK-LSEKIVENTDIFGIAVSFGCVNSLISMPCRMSHASIDAKTREEREFPEDLIRLCIGIENVDDLIDDLTKAL-L-
---------------------------------------------------------ATELVYTETK----DQYGASSMPIYQSATFKQN--------LAGGGSEYDYTRSGNPTRTHLERHLAKIMNANRALVVGSGMGAL-DVITRVLRPGDEVITGDDLYGGTNRLLTYLAANTGIIVHHVDTTTPDKVKAVLGP-KTAMVLLETPTNPLIKIVDIATIARTAHELNALVVVDNTMLSPMLCNPLDLGADIVYESGTKYLSGHHDIMAGVLAD-PAIGDKMYFTINSTGCGLSPNDSFLLMRGIKTLAIRMERQQTNAQAIAEFLETHG--FRVRYPGLKSHPQYDLHWSMARGAGAVLSFETGDVA-LSERIVEAAKLWGISVSFGCVNSLISMPCQMSHASIDAKTRKERQMPEDIIRLCVGIEDVNDLIDDLSRAL-V-
----------------------------------------------------------AELVYTDSK----DQYGASSIPIYQSATFKQT--------SSNGGNEYDYTRSGNPTRTHLERHLAKIMNATRCLAVGSGMGAL-DVITRLLKPGDEVITGDDLYGGTNRLLTYLKNNQGVVVHHVDTTNVDAVKEVITE-KTAMVLLETPTNPLIKIVDVASIARASHEANALVVVDNTMLSPMLCNPLDLGADISYESGTKYLSGHHDIMAGVIAD-AEIGDKMYFTINATGCGLSPNDSFLLMRGVKTLAIRMEKQQTSAQRIAEFLESHG--FKVRYPGLRSHPQYDLHWSMARGAGAVLSFETGDVA-LSERIVEAARLWGISVSFGCVNSLISMPCRMSHASIDAKTRAERQMPEDIIRLCVGIEDVDDLIDDLTRAL-V-
----------------------------------------------------------SALIHGDDK-D--NRVTDVAPPINVSTTFRYDDDDLI-PWTEREEKKPVYSRLAHPNSTRLESIFSEILDG-YAVIYSSGLAAF---YAAMVHYNPKKIFIGQSYHGVRAIANILTRNYGIEQHPLED-----IEK-CAS-EGDIVHLESPVNPYGTSSDIESLARRAHAKGALLIVDSTFASPPLQYAWNFGADIVLYSATKYFGGHSDLLSGVLVE-EATSRQLKDDRIYLGTNVANLESFMLLRSLRTYEMRITKQSENATKLVRFLSDHDKVLKTIYH--SSLQTEEFVKKQLVGGYGVFAITLYTKE-QCKQLPLKLKYFHHATSLGGIESLVEWRAMT-----------DPYIDQTLIRVSVGCESANDLIKDLASALK--
-----------------------------------------------------------LLAQAGNRDNH-DQFHSISTPIYLSSNFRHRDLEDV-E-NFDPEKQYSYSRLSTPTRKVLQDTLAKLENGAKAFAVSSGMAAI-QLVFSLFNSGDEIITSDDLYGGSFRYFNYLTEHYGIKFNKWDGKSYDTLASLITP-HTKAVWIETPSNPTMKVINIQKVTDIAHNSDILVCVDNTFLTPIYQQPIREGADIVVHSATKYLSGHNDMLAGAVIS-KEIGETLEFNFNTTGVTLDPFDSWLLLRSLKTLSVRMQRHTSNATYVAASLAKLPQVEKVLYP----------------GQGGMISFYVQNRN-QVDRLFKRLNIISFAESLGGVESLLTIPSLQTHRDMAKADRLKLGITDELLRLSVGLENPEDLAEDLKQAL-G-
-----------------------------------------------------------LLLHGDDEHN---RVTDVAPPINVASTFRYDNDNLIWRDQPNLDENPVYSREGHPNGVRLEALFSRFLGGH-AICYSCGLGGF---LGVMVHFNPKRVFMDQCYHGVQGIVGILKRNYGVERY-----GLADIEKHA-Q-KGDIVHVETPINPFGTSLDISELARRAHSKGALLMVDSTFAPPPLQNAWDFGADMIMHSATKYFAGHSDLLSGVLVD-KEVASKLKEDRIYLGSNIANLESYLLLRSLRTYDLRIRRQAENATKVVKYLNDHPALVELYHSSLQTE---EFVKKQLSGGYTVFSLTFKTEE-QCKKFCSSLKLFQHATSLGGVESLVEWRAMC-----------DSDIDQCLVRVSIGCESADDLINDLSTVL-S-
------------------------------STRSVKAVGAEAVAGQPVATPPVPVSAYH-----------------------------LS---------PDEAQPDTYGRSSNPTWRRLEAALAELEGASAALAFGSGMAAITSALRVLTGPGERLVVPADGYYQVRRYAAEYLAPQGVTVLEVATA--EMCEAAA---DADVVLAETPANPGLEVVDLHRLAMTCRRRGATLIVDNTTATPLGQQPLSLGADLVVASATKALSGHSDLIAGYVAH-PEMMAALETDRLLAGPILGPFEAWLVLRSLGSAGLRFERQCQNALAVAMLLRNHPAVRGVRYPGLPEDPAHEVAARQMRRFGGLVSVELADA-SAVHALVERSALLVASTSFGGI-----------HTSIDRRARWGDPVPDGFVRLSMGIEDTDDLIADLGAAL-G-
-----------------------------------------------------------ILAHTGINSDE--RTGALISPIHLSTTYQHP--------EFGQSTGYDYTRTKNPTRASLETTLAAIEKADYALATSSGMAAL-VLLFNGFPVGSQVVAARDLYGGSFRWFNEQESIGRFQFTYANT--EEELIAAITE-ETDYVYLETPTNPLMVEFDIAKVSAIAHAKGVKVIVDNTFYSPIYQNPLVLGADVVLHSATKYLSGHNDVLAGALMD-QALYDKLFYDQNTSGPTLSPLDSYLLMRGLKTLSLRMERATQNAQKIVAYLEKSPAVKQVYYT----------------GKGGMISVKVVNES-RIPHILNTLKVFTFAESLGGVESLITYPATQTHADIPAETRHSYGLTDDLLRLSIGIEDAEDLIADLKTALE--
LLTFWEEKKNLGDSLNKTTSDQKKKPLLCDTVGIFGFPFKDTQVIMTKFGKCKFFGFGN---------------------------------------------------------------------------------------------------------------------------SRDVVELQKFLETSKQ-RILAVFVETPSNPLLNMPDLKKLRRLADQYGFFIVIDDTIG-GLNVDILPY-ADIVSTSLTKLFNGASNVMGGSVVPKSSLYAREYFRSANFEDLLWCEDAIVLERNSRDFEDRTLRANANTEKLLNDLEEEKICKKIYYPTVTSKETFENYESVRNERGGLFSVAFFNEG-DAKAFYDSLKVF-KGPSNGTNFTL-ACPYVHLAHHSELEEVSKFGADPNIIRVSVGLEDIQWLLKVFSSAL-D-
-----------------------------------------------------------LALHADAGLE---PSPDVAPPIHLSTTFDAD-----------NPEGLVYSRDEQPTRRRLEAVLGALEGGGTAVVYASGLAAVTAALLHL--QPRRVAIARGGYHGTHAAIDA-LARLGVEKVALDA---------PVG-KGDLVWLETPRNPTCEVQDVAAHAARARAAGALLVVDGTFATPALQQPLALGADLVMHSLTKFLSGHSDALGGVLVD-PALGAALRRGRTVGGAVLGALETWLVLRGVRTLGVRVRAQSATATRLAEFLA--PRVARVWHPSRPDFPGRELAARQMRGPGPMLAFELGSEA-EARALPGKLRLFRDATSLGGVESLVEWR-----------RKVDPEAPPALLRVSAGLEDPDDLVADLEQGL-R-
FTAHRLLLQWDSLRLNRSRNGSDVTSSPPNKKTVIFGFPYADTLHVLQEFNETYFLGEG-----------------------------------------------------------------------------------------------------------------------------DESSMKELTKILHSEQILAVFIETPSNPLLKMGNLLELKRLSELFGFFIIIDETVGGIVNIDGLPF-ADIVCSSLTKTFNGDSNVIGGSMVPQSEFASRFMQLEDEYEDLLWCEDAIYLERNSRDFIARTIRINYSTELLDKILKPHKLFKKIYYPNLTSKENYDMVRCKKEGYGGLFSLTFHDE-DHAAAFYDNLKLN-KGPSLGTNFTLAFPYTLMTYYH-ELDMAEKFGVERNLLRISVGLEGQSILGKIFQEA--ID
----------------------------------------------AASSDGRIAGLTE----------------------------------------------------------------------EHVYLFPSGMSSIFNTHRMLMAARGP--MKSICFGFPYVDTLKVLQKWGPGVQFYGHEELEDLEKLLEAERFLALFTEFPGNPLLKAPDLERIRNLANKYNFAVVVDESVGNFINVNVLPY-ADVVVSSLTKVFSGDSNVMGGSAVPHGQYYRKLKTVLVEYEDNYWGEDAIFLERNSRDFVSRIERINAVTEEITAQLKTSPLIKDIYYPKYNTRPFYEKCKNPNGGYGGLFSITFHSNE-EAVAFYDAFEVM-KGPSLGTNFTLSSPYVILAHYG-ELDWANSLGVPTDLVRTSVGLEDPEDLRGRVQRALE--
-----------------------------------------------------TTQLSV----IGRNPD--EQSGFVNPPLYKGSTIILKKLS-----DLEQRKGRFYGTAGSPTIDNLENAWTHLTGGAGTVLSASGLGSISLALLALSKAGDHILMTDSVYVPTRMLCDGLLAKFGVETDYYDPSIGKDIEKLVKP-NTTVIFLESPGSGTMEVQDIPALVSVAKKHGIKTILDNAWATPLFFDAHAHGIDISVEAGTKYLGGHSDLLIGLASEECWPL--LRSTYDAMAMLPGAEDCQLALRGMRTLHLRLKEVERKALDLAAWLGNRDEVEKVLRPAFEDCPGHEYWVRDYKGSSGLFSIVLKNGFAGLEKMVEGMKVLQLGFSWGG------------------------------------------------------
----------------------------------------------------------RQAIRAGYEPL--DNGRAAVPPIYASAAFDLGDAARGDALAGGDIDGFEYSRVANPTVDALEKRLAALEDGIGAVAVGSGMAAA-------------------------------------------------------------------------------------------------------------------------------------------------------------------------------------------------------------------------------------------------------------------------------------------------------------Y-
---------------------------------------------------------IP--------------------------TFVFDNAEVGAQRFAGEDPGFMYSRLGNPNVRELESGKIQ------------------------------------------------------------------------------------------------------------------------------------------------------------------------------------------------------------------------------------------------------------------------------------------------------------------------------LD
-----------------------------------------------------------LQLHAGQVVTP--ATKSRAVPIYQTTSFVFDD----------------------------------------------------------------------------------------------------------------------------------------------------------------------------------------------------------------------------------------------------------------------------------------------------------------------------------------------------------------T-
-----------------------------------------------------------LQLHAGQVPDP--VTNSRAVPIYQTSSYVFNDVDHGANLFGLKEFGNIYTRLMNPTTDVFEKRIAALEGGVAALATASGQSAQFIAITNFLTAGDSFVSTSFLYGGSYNQFKVQFPRLGINVKFADGDDAESFEEQIDS-STKAIYVESMGNPRFNIPDFDGLSKLAKSKNIPLIVDNTLGAAALIRPIEHGADVVVQSATKWIGGHGTSLGGVIVGTFDWGNGKYPLMRDWGPAISPFNSFLLLQGLETLSLRIERHCSNALALAKWLDDHSKVDNVSYPGLPSDKYHSRASNYMTNRGKMLIFSLKGGFDDAVKFINSLKLSSHLANVGDAKTLVIHPASTTHQQLSPEEQLSAGVTPTMVRVSVGIEHIDDILEDFEQALN--
-----------------------------------------------------------LQLHAGQTAE--APHNARAVPIYATSSYVFRDSEHGAKLFGLEEPGYIYSRLMNPTQNVFEERIAALEGGAAALAVGSGQAAQFLAIAGLAHTGDNVISTSFLYGGTYNQFKVAFKRLGIESRFVHGDDPAEFERLIDD-KTKAIYVESIGNPKYNIPDFEALAELAHKHGIPLVVDNTFGAGYYVRPIELGADIVTHSTTKWINGHGNTIGGVVVGKFPWKDYPEKYPRDLGPASSPFGNFLNIIGLETLSLRAERHAENALKLAKYLETSPYVSWVSYPGLESHDYHEAAKKYLKNFGAVLSFGVKDHGEAGPKVVDSLKVFSNLANVGDSKSLIIAPYYTTHQQLSHEEKLASGVTKDSIRVSVGTEFIDDLIADLEQAF-A-
-----------------------------------------------------------LQVHAGQASDP--ATNARAVPIYATSSYTFDSSKHGADLFGLRAFGNIYSRIMNPTCDVFEKRVAALEGGVGALAVSSGQSAQFLAISTICGTGDNIVATPSLYGGTYNQFKVTFPRLGINVKFAKDDDPASFEAQIDS-NTKALYVETIGNPRFSVPDFAKLKAIAQKAGIPLICDNTFGACYVCQPLKHGADIVVESATKWIGGHGTTVGGVIVGTMNWNNGKHPVMRDLGMCQNPFGAFNFILGLETLSLRMERHCSNTMALAQYLEKHPQVSWVSYPGLKAHPFHKLAIEYFRDGNFVLTFGIKGGLDAGMKFIDNVKLASHLANVGDAKTLVIHPASTTHEQLTPEEQTASGVTPDMIRVSVGIEHIDDICADFAQAL-T-
-----------------------------------------------------------IALHGGQSPDP--STLSRAVPIYQTTSYVFKNTEHAAKLFGLQEFGNIYTRIMNPTTDVLEQRIAALEGGVAALATASGQAAETLALLNIVEAGQEIVASSSLYGGTYNLLHYTFPKLGIKVHFVDPSDPENFRKAVND-KTRAFYAETLGNPKLDTLNLEAIAKVAHDSEVPLIIDNTLPSPYLVNPIEHGADIVVHSLTKFLGGHGTSIGGIIVGKFNWGNG-KFKNRDMGASISPFNAWQILQGVETLPLRMRKHSENALAVAEYLTKHTKVSWVNYPGLKMDKNYSLAKKYHKKDLYILGFGIKGGAVEAKKFIDGLELFSLLANVGDAKSLVIHPASTTHQQLTPEEQLSAGVTPDFVRLSVGLENIEDILFDLEEALK--
-----------------------------------------------------------LRIHGGYDPA--KHNNSATVPIYQNVAFALGSAGRGEAVAQGTVPDYMYSRVGNPTVGVLERRLAALDGGTEAVAVGSGMAAITYAILNVAEGGGRIIAPYDIYGAALDEFETLFPKYGINFDLVNINDFDEVKSLIQP-DTRAIYVESVANPTTEISDVEKLARIAHEAHIPLIVDNTFSTPYLFKPIQYGADIVVYSSTKGISGHGNVVSGVIIGHFDWENS-QFPQRLMGAVLGPFDAYLELVGLETISERLDKEVATSLKIANYLEKNPHVKAVYYTGLPDSSQYSLAKKYFPKGIGVLSFELNGTAEQTKKVVDAVKLFLYLPNVGDSRSLIVNPIKITHREVPEDRRAASHITDQLLRLSIGLEDSDDLINDLDQAIK--
-----------------------------------------------------------LALHAGQKPDP--TTGSRAVPIYQTTSYVFEDAEHAANLFALKAFGNIYTRLMNPTTDVLEQRLAALHGGTGAVATSSGQAAIFYAIAAITSAGQNIISTTNLYGGTINLFRHTLKRFGIEVRFVDSSDASSVAAAIDE-NTRLVYTESIGNPKGNVDDFEAIAAIAHDSGIPFIVDNTVSPPPLFNPLEHGADVVVLSLTKLAGGHGTSLGGIVIGDFPWNNG-KFPERDIGATLSPFNAQQVLLGVETLPLRAERHVRNAQAVAEWLERHPLVTWVNYPGLPSHPDYDRAQRYLPNGAGILGFGVQGGLEAGKRFISAVKLASNLANVLDAKTLVIHPASTTHQQLSPEEQAAAGVSPDFVRLSVGLEHLDDILADLDQALQ--
----------------------------------------------------------GRAVQGGYSPK---SGDPRVASIVQSTSYKYDTFDEVANVTALNKQGYLYTRVGNPTVTALEKKYVELQGGVEAIATASGQSAVVYSIINIANSGDQIIANSNLYGGTYNLFNTIIPKLGINVSFVDPASEEEILEAATE-NTKLIFGETIGNPGLNVLDFDKFSSVAKKL-IPFIVDNTIATPYLINPFEYGANIVVHSTTKYSDGHAVSLGGIIIGNFNWANG-KFPDEEFGAAPAPFNAFLTNMGLETLHLRMERHSYNALNLAKYLSNHPKIQWVRYPYLEWDPEYERAEKYLNGGASILTFGVKGGIEAAKTLGENLKLASIVVNLGDVRTYVIHPASTTHLALSEEQQREAGVTPELIRVSVGIEDIEDIIADFQQAL-D-
-----------------------------------------------------------LQLHAGQEIDP--TTGSRAVPIYQTTSYGFKNSEHGANLFALKEFGNIYTRIMNPTTDVFEKRIAALEGGVAALAVSSGQAAQFIALNNILEAGDNFISSSHLYGGSYNQFKVAFKRLGIEVRFANGDDADDFETKIDA-NTKAIYLESIGNPSFSIADFERLSAIANKH-LPLIVDNTFGAAYLFRPLDHGAHIVVQSATKWIGGHGTSIGGVIVGTYNWGNG-KFKQRDFGPALSPFNSFLLIQGLETLSLRVQRHVDNALALATWLEQHAQVKLVNYPGLESSPYHANAKKYLQGFGAVLSFELHGDKSQATALVDHLKLISHLANVGDAKTLIIQPSATTHQQLSETEQAAAGVTPNLLRISVGIEHIDDIKADLEQAF-A-
-----------------------------------------------------------LAIHAGYSPDP--VTKSVAVPIYQTVAYAFDNAQHGADLFDLKVPGNIYTRIMNPTNDVLEKRVAALEGGVGALALASGMTAVSYAIQTITEVGDNIVASSTLYGGSYNLFAHTFPQYGIEVRFADPLLPDDFSARIDS-RTKAIFCESVGNPLGNVTDIEKLANIAHAHGIPLIVDNTVPTPYLCRPFEWGADIVVHALTKSMNGHGNSLAGAIVGKFPWKENREKFRRNMGGALSPMNAFLILQGVETLPLRMDRTCENALAIARFLNDHPKVSWVNCAALPDHRDHALLQKYMNGKAPLLSFGVKPSGEAGAKVLDAFKLFTRLVNIGDARSLATHSASTTHRQLSSEELKKAGVSEDMIRLSVGLEHSEDLIADLDQAL-A-
-----------------------------------------------------------IAIHGGDYRSD-PTTKAVAVPIYRTTSYQFDSTEHAANLFALKEFGNIYTRIMNPTNDALEKRVASLEGGLACLTVASGQTASTFAILNVAQAGDNIVSSTDLYGGTISLFTHTLSKLGIEVRYADPSDPKNFEKAVDD-KTRAFYGETLPNPYLRVFPIKEVSDIGKKYNIPLIMDNT-AAPVICKPLEHGAAVVVYSLTKYIGGHGTVVGGALVGNFDWTADPKRQPRDLGSALSPDNAFGIIQGLETVALRMKQHCSNASKVVDYLKKNKEVTRVIYPTEHEGKIADRAKKYLNEGNGLVGIELKGGIEAGKRFIESLKMFYHVANIGDARSLAIHPATTTHSQLTEKELLASGVTPGYVRLCIGIEHIDDIIEDLDQALN--
-----------------------------------------------------------QRLRAGYDPKE--HNYAVSPPIYQTTSFDFRDVEHAKALFGLRELGNLYTRIGNPTVAVLEQRVAALDGASGAVALASGMAAISYTLLNVAEGGGRILTSPYLYGGSADSFKKVYPKFGITFDFAKNENPEKLSEEIKP-DTKAIYVESISNPNAALLDIDAIAKVAHEHGIPLIVDNTVATPYLYNPISHGADIVVYSATKGLTGHGNVIAGLVLGKFNWQSD-KFPQNYFGAALSPFDAYLVLIGLETLSERVEKQVRNASILAEYLKSHKSVEWVRYPGLKDSPYYELAQRDFKGAGGILSFGFKGTTAQRETFLNSVKLFHYHVNIGDARSLIVNSPQTTHSELEPDEKKFADIPENLIRISAGLEDPADLIADLEQAFE--
-----------------------------------------------------------IKIRGGYNSKE--HNHSVSVPIYETAAFDLGSTERAGKLFSFSELGFIYSRLSNPTVEVLEKRVAALDGAAGDIALSSGMAAITYTLLNVAEDGGRILTTPYLYGGTLDGFKKLYPKFGIKIDFEDFNNPEALAKQIKP-DTKAIFVESISNPNAAVADIEKIAKVAHEY-IPLIVDNTLATPYLLNPIKYGADIVIYSATKALNGHGNVIAGIILGKFNWENG-KFPQNYFGAALSPFDAYLVLLGLETLSERIEKQLSNTKKIISYLQESDNVQWIKYPSLNDSPYKELSKKYLPKGAGVFSFGLKGTDDEIDKFLNSIKLFSYHANIGDSRSLIVNSPKTTHSELTPEEKEFSHIESNTIRLSIGLEDAEDLIWDLEQAFE--
----------------------------------------------------------GRAIHAGAQPDP--VTGARATPIHQTTSFVFDDAEHASSLFNLQTFGNVYSRISNPTVAVFEERMASLEGGRAALACASGMAAQMAALLAILKAGDHIVAASTLYGGTVEQLGVGFSRLGIETTFVDPSDPENFTRAMRP-NTRAVYGETIGNPLVNVLDIAAIAEVAHAHGVPLVIDNTVASPYLCNPLALGADIVVHSATKYIGGHGTTMGGVVVGTFPWDNG-HFPERTFGGVLSPLNAWLLLQGAETLHLRMREHCRNALAVARFLQQHPQVAWVHYPGLPDSPYYALAQKQFRTVDGILTFGVKGGAAAGERFIDACEFLSHLANIGDAKTLVIHPASTTHRQLNEEELARAGVRADMVRLSVGIEELDDILWDIDQAL-A-
-----------------------------------------------------------RSIHAGQSVDA--QTSARNLPIYQSTAFVFDSAEHAKQRFALEDLGPVYSRLTNPTVEALENRIASLEGGVHAVAFSSGQAATTNAILNLAGAGDHIVTSPRLYGGTETLFLITLNRLGIDVSFVENDDPESWQAAVQP-NTKAFFGETFANPQADVLDIPAVAEVAHRNSVPLIIDNTIATAALVRPLELGADVVVASLTKFYTGNGSGLGGVLIGKFDWTVEKDGKPRDTGSTLSAFNAWAAVQGIDTLSLRLERHNENAIKVAEFLNNHEKVEKVNFAGLKDSPWYATKEKLGLKYTGVLTFEIKGGKDEAWAFIDALKLHSNLANIGDVRSLVVHPATTTHSQSDEAGLARAGVTQSTVRLSVGIETIDDIIADLEGGF-A-
----------------------------------------------------------SLGVRAGQEPDP--VTGACAVPIYQTSSYVFKDAAEAARRFGLQEFGQIYSRLTNPTTEVFEKRIAAIEGGNSGLGTSSGLAAITYAILNITSPGDEIVSADNLYGGTYQLFDYTFKDLARNVKFVDSSDLQAFEDAITD-KTKAIYCESIGNPKLDVPDFEALAEIAHSH-IPLIVDNTIGVG-LVRPLEHGADVIAASATKYVGGHGTSIGGYIVGKFNWGNG-KFPQRDLGSTQAPTNSFLFLQGLESLDVRVKRHSENALKVAKFLESHPKVKWVSYPGLESHPSHETAKKYLNGYYAILGVGIEGGEEAGKEFINNLELFSLLANIGDAKSLAIHPASTTHQQLSEEEQLATGVTPDFVRLSIGLEDADDLIDDLSRAL-D-
----------------------------------------------------------GLALHAGQVPDP--ATGSRTVPIYQTSSYVFKSTEHAANLFGLRELGNIYTRLMNPTTDVFEKRIAAIEGGTGALATASGQAAITYALLNITRPGDEIVSADNLYGGTYELFHYTLPKLGRTVVFVDSTKPEAFRNAITP-KTRAIYAETVGNPKLDTPDFEAIAKIAHDNGIPVVVDNTTGVG-LVRPIDHGVDIVVHSATKYIGGHGNSIGGVIVGKFAWNNG-KFPERDTGAVLSPFNAWLFLIGLETLHLRVPRHSENAFAVAKFLKGHPKVAWVNYPGLPEHPSHTLTKKYLHGGFGLVGVGIKGGETASRKFIDSLKLFSNLANIGDSKSLVIHPATTTHQQLTAEEQAKTGVTPDAVRLSVGTEDIEDIIADLRQAL-D-
-----------------------------------------------------------LALHGGSFRAD-PATGATQVPIYQSTSFDLQTTERADRLVNFEEFGFVYSRIGNPTAHVLEERLAAIEGGAAALALASGQAAVALSVLTLVQAGDNIVTGTDLYGGTWNFFANRLKQFGIEARFVDPSDPEAFRAATDD-RTRLYFGETLPNPKLNVFPIREVADIGRSFGIPLIIDNT-AAPLLARPIEHGAAIVVHSATKYIGGHGTTIGGVIIGQFPWEEFADRHRRDLGPALSPQNAFQLIQGVETLPLRIRQQTANAARIADYLAQHPKVASVIYPGLQSGEARRRADTYLKGGYGLVGFELPGGFAAGRRFIDSLKLLFHVANIGDAHSLAIHPSSTTHAQLAPDKQLAAGVTPGYVRLSIGIESVDDIIADISQAL-D-
----------------------------------------------------------NRAIHAGQPVDS--QTGARNLPIYLTTSYVFNNAEHAKQRFALEDEGPIYSRLTNPTVAAVEDRLASLEGGVYAVLFGSGLAAETAAILTVARKGSHIVTSPRLYGGTETLFQVQLARLGIETTFVENDDPASWQAAVQD-NTVAFYAETFGNPQADVLDIPTVAQIAHDNKVPLIVDNTIATAALVRPLELGADVVVASTTKFYTGNGSALGGVLVGKFDWTVERDGKPRDTGAAPSPFNAWVLAQGLDTLTLRVERHNENAKQVAEYLAGHDLVTKVNFAGLESSPWYSVKEKLGLKYTGVLSFDIKGGKDEAWAFIDALKLHSNVANIGDVRSLVVHPATTTHSQSDAHGLERAGISESTIRLSVGIEDVRDIIADLELGF-E-
-----------------------------------------------------------QQIHAGAAPDP--VTHARATPIYQTTSYVFDDAQHAQDLFALAQPGNIYTRIMNPTQAVVEERIAALEGGTGALLVASGQSASTFAVLNIAQAGDHIVSSSSIYGGTYNLFKYTLAKLGIQTTFVDQDDPEAWARAVRP-NTKLLFAETIGNPRINILDIRAVADVAHEAGVPLIVDSTIATPYLIRPFEHGADIVVHSATKFLGGHGTVIGGLVVGRFPWSEHAERFPRDLGASIAPASAWQLIQGIETLSLRIERHVQNAQAVAEWLDAHEDIANVYYAGLPSSPWYAAANRYAPRGVGVLSFELKGGVDAGRALVDSLQLFSHLANIGDVRSLVIHPASTTHAQLTPEQQLTAGVTPGLVRLSVGLESIDDIIEDLAAGL-R-
-----------------------------------------------------------LAAHAGQDYN--DTFGSRGVPVYKTTSYLFRDSKHAADLFDLKELGYIYTRLGDPTADILEKRITAMECGKASIAVSSGTNAIFYTIITICEAGDEIVSAFNVYGGTYSQFGAILPKLGINTKFVDAKDPENFAKAITD-KTKLIFIETISNPSLDFTDIEAVAKIAHNAGIPLVIDGTFTTPYLLQTIKHGADIVINSLTKWIGGHGSAVGGIITGNFNWQSD--KFPRNLGACLSPDNSWIFIQGTESLAVRMDRHCSNALKVAEFLEKDDRVEWVRYPGLKNDPSYATASKYLKDFGGMVVFGIKGGYEAAVKFIDNIKLFSHLVNVGDVKSLVAHPASTTHSQLSEEELKKGGISKNFIRLSIGIEHIDDILYYLDEAL-T-
-----------------------------------------------------------RQVRTGYQPG--TPQNTAIPPIYQSVAYDFGSFDQARDIFSLRRKGNLYSRTGNPTQAVLEQRLADLDGGVAALATGSGQSAVAVALLTLARSGQHIVAARQLYGGTVDLLTDTFADFGIDVTLVDQDDLDAWRAAARP-ETRAFFAETIGNPVASVLDVRAVADIAHQAGVPLIVDNTVATPYLLRPKDFGADIAVYSATKFIGGHGTSLGGVIVGTFDFGAEPRRWTHDLGPALSPFNSFQLLQGLETLDLRLERQVGSALAIARFLDGHPAVAKVNYPGLPHNRWHDAARRYLPRGAGVFSFDLAVDDAKVAKFVDSLQLFAIVANIGDARSLVVHPATTTHSHLDETQLRDAGFGYRTVRLSIGLENLEDLVDDLRTSL-D-
-----------------------------------------------------------RQLHAGAAPD--TATGARATPIYQTTSFVFQDTQHAADLFSLAEPGNIYTRIHNPTQDVFEQRVASLEGGVAAVALASGQAAETLAVLTLAGAGDHIVSSASLYGGTYNLFRHTLPRFGIEVSFVDDDDIEAWRAAIRP-GTKALFAETLGNPRGNVLDVRAVADVAHEAGVPLIVDNTVPTPYLLRPIEHGADIVVHSATKFLGGHGTTIGGVVVGTFDFGAHAERFPRDLGPALSPHSAFLLLQGVETLSLRIERHSANAQALAEWLEQRDEVAAVHYPGLPSNRWYDAGQRYLPRGGGVLAFELRDGVKAGKRFVDAVELFSHLANIGDVRSLIIHPASTTHSQLDEEQLAATGASPGLVRLSVGIENLADLKADLEAGF-R-
-----------------------------------------------------------IALHAGYEGDR-GNTRAATTPIYQTTSFTFDDTQHGADLFNLAVPGNIYSRIMNPTNGVLEERLAQLEGGVGALSVASGMAAIRYAIEAITEAGNNIVSTSQLYGGTYNLFAHTFPRQGIEVRFAEADDFDAVAALIDD-NTRALFCESIGNPAGNVVDIQRWADIAHAAGVPLIVDNTVATPILCRVFDHGADIAVHSLTKYIGGHGTTIGGAIVGKFDWAAQPERFARNTGAALAPHSAFLIMQGLETLALRMERHCDNAEKVADYLLGHPAVKKVNYATLSDSPYVETCKKICGGRASIISFELEGGHEAGARFIDALQLILRLVNIGDAKSLACHPASTTHRQLNAEELASAGVSESMVRLSIGIEHVDDIIADLEQAL-A-
----------------------------------------------------------TRQVHAGSAIDG--DHGARVSPVHLSAGFVFDSFAEARDRFAGVDEGYLYTRNGNPTTDEVERRLAELEGGTEAILLASGQAATTTALLAILQAGDRILSSSSIYEGNRGLFRQNLGRLGIGVDFVDDRDLDEWARRITP-ETRVLFGEPIPNPKNDLLDLAGIADVAHRHGLPFVVDDTLATPYLLRPIEHGADVVVHSTSKFLAGHGSVLGGVVVGSFDWAARPDLFPSRFGPTPAPFSSFLLRQGIETLSLRVERHSANALAVARFLEARPEVSSVDYAGLESSPSHDLALRYLPDGQGVFSFTLAGGEPAAEAFTDAVRLFSRMTHLGDVRSLVLHPASTTHAGRTPEERDAAGIWPGLLRVSIGIEDIADILRDLERGL-A-
----------------------------------------------------------NKCVQAGYRPG---NGEPRQVPIIQSTTFKYNTSEDMGKLFDLEASGYFYSRLQNPTNDYVAQKIADMESGTAAMLTSSGQAANFFALFNICNCGDHIVASSSIYGGTFNLISVTMSKMGITTTFVSPDTEEELNAAFQT-NTKAVFGETIANPALTVLDIEKFAKAAHAH-VPLIVDNTFPTPINCRPFEWGADIVTHSTTKYMDGHGAAVGGVIVGNFDWMAHADKFPRDFGSIQSPQHAFILNLGLESLHVRMPRHCENGQAVAEFLQNHPKVAYVNYCGLPGDKYYKIAQKYLPNGSCVVSFGLKGGREEAEIFMKNLKLVAIETHVADARSCCLNPATSTHRQMNDEELKEAGVPAELIRISCGIEDKEDLIYDISQSL-D-
----------------------------------------------------------NKCVQAGYTPG---NGEPRQIPIIQSTTYKYDTSEDMGKLFDLEAEGYFYSRLQNPTNDYVAAKITALEGGTSGMLTSSGQAANFFAVFNICEAGSHIVSSSSIYGGTYNLLAVTMKKMGVDVTFVDPDTEEELNAAFKE-NTRAVFGESIANPALTVLDIEKFAKAAHAHGVPLIVDNTFPTPVNLRPIEWGADIVTHSTTKYMDGHGAALGGAIIGKFDWMAHADKFPRDLGCAQSPQSAFILNLGLESLHVRMPRHVENGQAVAEFLEKHDKVEFVNYPTLPSNKYYETAKKYLPNGGCVVSFELKGGRAAAEKFMKNLKLAAIETHVADARTCCLNPATSTHRQMNDEQLAAAGIPAGLIRISCGLEDKNDLIADIAQAL-D-
-----------------------------------------------------------LQLHAGYDPDP--ATNSRAVPIYATTSFTFNDSAHGARLFGLKEFGNIYSRLANPTVEAFEKRVAALEGGVAAVAASSGQSAQFMTIAALAAAGDNIVSTTNLYGGTYNQFKIFLPRLGITTRFVTGDDPDELASKIDD-KTKAIYLETIGNPRYNVPDFERIAKVAHEKGVPLVVDNTFGAGFFTRPIEHGADIVVHSATKWIGGHGTTIAGVVVGKFDWGKHAKRFPRDLGSALNPFAAQQLLLGLETLSLRCERHASNAMAMARWLEKNENVSWVSYPGLESHPSHETAKKYLKGFGGVLSFGVKGGAKAGSQVVDGFEFISNLANVGDCKSLAIHPWSTTHEQLSEEERIASGVTEDAIRFSVGTEHIDDIIADFEQSF-A-
----------------------------------------------------------GTCVQGGYRPG---DAEPRQVPIYQSTTWKYDTSEHMGRLFDLEESGYFYTRLQNPTNDYVAAKIAELEGGTAAMLTSSGQAANFFAVFNIAGAGDHVVASSAIYGGTYNLLAHTMRRMGLECTFVAPDSDEELEAAFRP-NTKCVFGETIANPALAVLDIERFAAAAHAHGVPLIVDNTFPTPINCRPIEWGADIVTHSTTKYMDGHGAAVGGAIVGNFDWMAHADKFPRDFGCIQSPQNAFLLNLGLESLHVRMPQHCKNGQAMAEFLAGHPAVRFVRYPGLPSDSCYDLAQKYLPNGSCVVSFGFNGGRAAAEQFMKSLKIAQIATHVADARTCCLHPANATHRQMNDAELEACGIAPDMVRLSCGIESTEDLIADVEQAL-A-
-----------------------------------------------------------LQVHAGQEPDP--ATKSRAVPIYATSSYVFNDSAHGARLFGLKEFGNIYSRIMNPTVDVFEKRIAALEGGLAAIATASGQAAQFMAISGVACAGDNIVSTSNLYGGTYNQLKVMLPRYGIQTKFVTGDKPEDLAAAIDD-KTKAVYLESIGNPRYNIPGFEAITKLAHEKGVPVIVDNTFGAGYFVQPLQYGADIVVHSATKWIGGHGTTVAGVIVGRFDWGKHADRFPRDLGACLNPFAAQQLLLGLETLSLRCERHTQNALALARYLEKSPYVSWVSYPGLESHGSHENAKKYLKGFGGVLSFGVKGGASAGSQVVDGFKLISNLANVGDCKTLAIHPWSTTHEQLTDEEKISSGVTEDLIRISVGIEHIDDIIADFDQSF-A-
-----------------------------------------------------------LALHHGFTSDP--TTKAVAVPIYQTVAYEFESAQHGADLFNLAVPGNIYTRIMNPTNDVLEQRMAALEGGIAGLVVSAGSAAITYAIQALTAAGDNIVSTPQLYGGTYTLFAHMLPSFGVEVRFAKDDSAEAIAALIDD-KTKAVYCESIGNPAGNIVDLAAFAKVAHARGVPLIVDNTVATPVLCKPIEHGADIVVHSLTKYVGGHGNSLGGVIVGKFPWADHAERFPRNTGAALAPMNAFLLLQGLETLSLRMERHVDNALRVAHHLKHHPKVAWVSYAGLPGHPHYLLAEKYMAGRPSILSFGLKDGYEAGVRFYDALKIFKRLVNIGDAKSLACHPASTTHRQLSEAEQAKAGVKPEMIRLSVGIEAIEDILADLDQALE--
----------------------------------------------------------ELALHHGYESEE--TTKSAAVPIYNTSSYTFDNTQHGADLFDLKVPGNIYTRIMNPTNAVLEQRIAAMEGGIGALAVASGMAAITYAIQCLCEVGTNIVSTSQVYGGTYNLFAHTLPRQGIEARMIKADDFSAFEDAIDD-NTRAVFCESIGNPAGNIVDIERLAKIAHSKGVPLIVDNTVATPYLCRPFELGADIVVHSLTKYINGHGTAIGGMIVGQFDWKANATRFARNTGAALAPKNASDILIGLETLGLRMDRHCENAQQLAEYLENHPKVLWVNYAGLTSSPYNAMSQKITSGKASILSFGIAGGLYAGTRFIDALNMILRLVNIGDAKSLACHPASTTHRQLNDEELASAGVSRDLIRLSVGIENIADIIADVSQAL-D-
-----------------------------------------------------------LCVQGGWQPK---KGEPRVLPIYQSTTFKYDTSEQMAKLFDLEESGYFYTRLQNPTNDAVAAKIAALEGGVGAMLTSSGQAANFYAVFNICQAGDHMVCSSTIYGGTFNLFGVTMKKLGIEVTFVDPDSEEEISAAFRP-NTKALFGETLSNPGMSVLDIEKFARIAHSHGVPLIVDNTFATPINCRPFEWGADIVTHSTTKYMDGHATSVGGAVVGNFDWDAHADKFPRDLGSIQAPMNAFLLNLGLETLHLRMPQHCKNAQQVAEWLEANEQVAWVNFPGLKSNKYYELAQKYMPNGTCVIAFGLKGSREDAIRFMDNLKMICIVTHVADARTCVLHPASHTHRQLTDEQLIEAGVAPDLIRLSVGIENANDIIADIEQALK--
----------------------------------------------------------HNSVHAGQRVDP--ATGARAPPLYQTTSYAFEDSADAAGQFALERDGYIYSRLMNPTVETLQDRLAALEGGVGAVATASGMAALDLATFLLARAGDSVVAASDLYGGTVTYLTHSAQRRGVDTTFVDVLDYDAYADAIDA-DTAYVLVETVGNPSLITPDLERIADIAHDNGVPLLVDNTFATPALATPIDHGADIVWHSTTKWIHGAGTTVGGALVGSFDWDAHAADYPRDLGNQQSPFDAWQTLQKLETLPLRMQQHCRNAQLVAEHLRDHPNVSWVNYPGLADHDTHDNATTYLDGYGGMLTFGVEDGYEAAQSVTEETTLASLLANVGDAKTLVIHPASTTHQQLTPEAQRAGGVRPEMVRVSVGIEDPADIVADLETAI-E-
-----------------------------------------------------------IAIHAGYEDDP--TTKAVAVPIYQTAAYAFDSAEHGAALFNLEMPGYRYSRIANPTNAVLERRVAELEGGVAALSVATGQAALHYAIATLADCGGNIVSVPQLYGTTHTLFAHVLPRQGIHTRFAASDAPEAVARLIDA-DTRAVYCESIGNPAGNICDIAALAEVAHAHGVPLVVDNTVATPILMRPLDHGADIVIASLTKFMGGHGTTLGGIIVGRFPWLAHPERFPRTTGAVLAPFSAFLLLQGIETVALRVERHVENARKVAEFLRDDPRVAWVNYAGFPDSPHYPMARKYLGGRASLLTFGVQGGYAGGAAFYDALTLVKRLVNIGDAKSLACHPASTTHRQMSPEEQRHAGVLPEAIRLSVGIEHSDDILADLDQALE--
-----------------------------------------------------------LQLHVGQESPD-PATDARAVPIYQTTSYVFRNCEHAAARFGLSDPGNIYGRLTNSTQDVLEKRVAALEGGVAGLAVASGAAAITYAIENITRAGDHIVAAKTIYGGSYNLLAHTLANYGVTTTFVDPENLSNFENAIKE-NTKAVYIESLGNPNSNIIDVEALAEIAHKHKIPLIVDNTFGTPYLFRPIEHGADIVVHSATKFIGGHGTSLGGIIVGKFDWIGSGKFPQRDTGAAISPFNAFILLQGLETLSLRLERHIENSLKVVEFLKNHPKVERVNHPALQDSPDYELYKKYFPKGAGIFTFEIEGGAKEAQEFIDRLEIFSLLANVADVKSLVIHPATTTHSQLTQEELLDQGIKPNTIRLSIGTEHIDDIIYDLSQAFE--
-----------------------------------------------------------LSVHAGYSPDP--TTKAVAVPIYQTTSYAFDDTQHGADLFDLKVPGNIYTRIMNPTNDVLEQRVAALEGGIAAVAVASGMAAITYAIQTIAQVGDNIVSVAKLYGGTYNLMAHTFPRIGIEARFAPHDDLLALEALIDE-KTKAVFCESITNPSGNIVDIQALATVAHRHGVPLIVDNTVATPYLCRPFEHGADIIIHSLTKYIGGHGNSIGGIVVGKFPWAEHKDRFERGTGAALSPFNAFLILQGLETLALRMERHTENAQKVAEYLQNHPQVVWVKYAGLTSHPEHNLAVRYMSGKPAILSFGIKGGAEAGAKFIDALKLIVRLVNIGDAKSLACHPASTTHRQLNDEELERAGVSRDLIRLSIGIEHIDDIIADLEQALN--
-----------------------------------------------------------IAIHGGFAGDP--QTHAVAVPMYQTTSYYFDDTQHGADLFDLKVPGNIYSRIMNPTNAVLEERVAQLEGGIGALAMASGMAAITATIQTLAKAGDNIVSTSQLYGGTYNLFAHTLPNQGIEVRMADGRNPQAIADAIDE-KTRMVFCESIGNPAGNVVDMGALAKVAHDAGVPLVVDNTVATPALCRPFEHGADIVVHSLTKYMGGHGTTIAGAIVGKFPWKGNPRFPQRNMGAALSPMNAFLIMQGIETLSLRMERHCENAMKVAAYLRDHAKVSWVNFAGLETDKDYALAQQYMDGGVPILSFGVEGGREAGARFIDALALIKRLVNIGDAKSLACHPATTTHRQLNDEELGKAGVSADLVRLSIGIEHVDDILADIEQAL-L-
----------------------------------------------------------EIALHHGYESE--VTTKAAAVPIYQTTSYTFDDTQHGADLFDLKVEGNIYTRIMNPTNAVLEQRVAEMEGGIAGLALASGMAAITYAIQCLCEVGSNIVSTTQLYGGTYNLFAHTLPKQGIDVRMVDANDFEGFENAIDE-NTKAVFCESIGNPAGNVVDITKLAEIAHKHGVPLMVDNTVATPILCRPIELGADIIIQSLTKYIGGHGTTVGGMIIGKFDWTADKKRFTRNTGAALSPMNAFQLLQGLETLALRMERHCGNAEKLAEYLQEHEKVSWVNYAGLEDSPYYDTCQKISGGKASILSFGVKGGRDAGARFIDALQMILRLVNIGDAKSLACHPATTTHRQLNSEELKRAGVSDDLVRISVGIEHIDDIIADVEQAL-A-
-----------------------------------------------------------IALHAGFSGDP--TTNAATTPIYQTTSFTFDDTQHGADLFDLKVQGNIYSRIMNPTNGVLEERLAQLEGGVGALAVASGMSATTYALQTICRTGNNIVSTSQVYGGTYNLFAHTLPNQGINVRFAKHDDLDTVEAAIDE-NTRALFCESIGNPAGNVVDIQKWAEIAHAHGLPLIVDNTVATPFLCRPFEHGADIIVHALTKYMGGHGTTIAGAVVGKFDWTANADKFPRNTGAALSPFNAFLIMQGLETLGLRMERHCENSEKVANYLQNHDKVAWVNYATLDDSPYKATCDKICGGRASILSFGIKGGIEGGTRFIDALQMIYRLVNIGDAKTLACHPASTTHRQLNEEELASAGVSKDLVRLSIGIEHIDDIIADLEQAL-A-
-----------------------------------------------------------LAIHGGYSPDP--TTKAVAVPIYQTTSYAFDDTQHGADLFDLKVEGNIYSRIMNPTNDVLEKRVALLEGGIAALAVASGMAAVTCAIQSIASIGDNIVSVAKLYGGTHNLLAHTLPRFGIETRFAEHNDIAALESLIDD-RTKAVFCESIGNPAGNIVDLKKFAEVAHRHGVPLIVDNTVATPVLCRPFEHGADIVIHSLTKYMGGHGNSIGGIIVGNFPWKKHQQRFARNMGAALSPFNAFLILQGLETLALRMERHTENALKVAHYLQDHPQVSWVKYAGLPNHPEHELAQQYVNGKPSLLSFGIKGGKESGAKFIDALKLIVRLVNIGDAKSLACHPASTTHSQLNDEELIKAGVSHDMIRLSIGIEHIDDIIADLAQAL-D-
-----------------------------------------------------------IALHHGFKSDP--TTKAVAVPIYQNVAFEFDNAQHGADLFNLDVPGNIYTRIMNPTNDVLEQRIAALEGGIAGLAVSAGSAAIHYAIQTLTRAGDNIVTTPQLYGGTYTLFAHLLPSFGVDVRFARDDSAAAIAELIDD-NTKLVYCESIGNPAGNIIDIEALANVAHARGVPLVVDNTVATPILCKPIQFGADIVVHSVTKYIGGHGNSLGGVIVGTFPWTDYPDKFPRNTGAALAPMNAFLLLQGLETLALRMERHTENALKVAQFLQGHADVEWVSYAGLPDHPHHALAQKYLQGKPSILSFGLKGGYDAGVRFYDALQIFKRLVNIGDAKSLACHPASTTHRQMNEQEQAKAGVKPEMIRLSVGIEAIEDLLEDLQQAL-G-
-----------------------------------------------------------LAIHGGFAGDP--QTHSVAVPIYQTTSYYFDDTQHGADLFDLKVQGNIYTRIMNPTTAVLEERVALLEGGVGALALASGMAAITACVQTLARAGDNIISTSQVYGGTYNFFCHTLPNQGIEVRMVDGRNPAAFADAIDD-KTRMVFCESIGNPAGNVVDIAALAEAAHTAGVPLVVDNTVASPALCRPFEHGADIVVHALTKYMGGHGTSIGGIIVGKFPWKDSPRFPQRNMGAAISPFNSFLILQGIETLPLRMERHCFNALEIARYLKAHPKVGWVNFAGLEDSRDYVLAQKYMDGGIPILSFGIKGGRDACARFMDKLGLIKRLVNIGDAKTLACHPATTTHRQLNDEELAKAGVSIDLVRLCVGIEHIDDLIADIDQAFQ--
-----------------------------------------------------------QQIHAGAQPDP--ATGARAVPIYQTTSYVFRDTDHAAALFALGEPGNIYTRIMNPTQDVFEQRISTLEGGVGALATASGQAAETLAILNLAESGDHVVSSSSLYGGTYNLFHYTLPKLGIEVTFVDPDDLEQWRDAVRP-NTKAFYGETIGNPRGDILDTAGVSEVAHAHGIPLIVDNTLATPYLYRPLEHGADIVVHSATKFIGGHGTAIGGVIVGRFDFGASGRFANRDIGASISPFNSFLLLQGLETLSLRVERHTANAQRVAEWLEARDEVSWVAYPGLPSSKWYDRAQRVLPRGAGILSFGIAGGAAAGRKFVEGVELFSHLANVGDARSLIIHPATTTHSQLTEAEQAATGVTPDLIRLSVGIEGIDDILADLDAGF-R-
-----------------------------------------------------------LSIHSGYETDP--TTKSVATPIYQTVAYEFDDAQHGADLFNLEVPGNIYTRIMNPTNDVLEKRMAALEGGIAGLVVSAGSAAINYAILTLAQAGDNIVSTPQLYGGTYTLFAHMLSSQGIEVRFAKDDKPESMAALIDE-NTKAVYCESIGNPSGNIIDLERVSQLAHDKGVPVIVDNTVATPVLCKPIEFGADIVVHSLTKYVGGHGTTLGGVIVGKFPWAQYKDRFPRNTGAALSPMNAFMLMQGLETLPLRMERHTENALKVAQYLANHDQVSWVNYAGLPDSDYYELSQKYTKGKPSILSFGLKDGYEAGVRFYDALGLFKRLVNIGDAKSLACHPASTTHRQMTPEEQCQAGVHPEMIRLSIGIEHVDDIIADLEQALN--
-----------------------------------------------------------LQLHVGQETPD-PATDARAVPIYQTTSYVFRDSAHAAARFGLQDPGNIYGRLTNSTQGVLEERIAALEGGVGGLAVASGAAAVTYAIENITRSGDHIVAAKTIYGGTYNLLAHTLPAYGVTTTFVDPSDLFNFERAIRE-NTKAIFIETLGNPNSNIIDMDAVAAIAHKYRIPLIVDNTFGTPYLIRPIEHGADIVVHSATKFIGGHGSSLGGVIVGKFDWVASGKFPQRDTGAAISPFNAFILLQGLETLSLRVERHVANALKVIDFLVNHPKVAAVNHPSLPGHPDHAIYQRYFPGGAGIFTFEVKGGTEEAQKFIDSLQIFSLLANVADVKSLVIHPGTTTHSQLNAQELEEQGIKPGTVRLSIGTEHIEDIIDDLRQALE--
-----------------------------------------------------------EQIHAGQENPD-PATGARAVPIYQTSSFVFKDAKEAAGRFALTEPGNIYGRLTNPTNSAFETRIAVLEGGSSAISLASGAAAVTAAILNVAGAGDHIVSASTLYGGTYELFSETLKKLGIETTFVDPDDPANFQAAIKE-NTKAIFFESLGNPAINIVDFQAVAAIAKKYKIITIVDSTFATPFLVRPFDYGIDIVVHSATKFIGGHGTTIGGVVVGDFGYHASNRYPDRDTGATLSPQSAWYFLQGLETLSLRIERHVSNTRKIVDYLQQHSKVAWVSYPETENSKYKALAKKYFPKGSGIFTFGLKAGESGAKTLIDNLKIFSLLANVGDAKSLIIHPKSTTHAQLNDQQLKAVGITPDLIRVSIGIENVEDLIADLDQAL-A-
-----------------------------------------------------------LAIHAGAAPDP--STGARATPIYQTTSFVFDDVDHAASLFGLQAFGNIYTRITNPTTAVLEERVAALEGGTAALATASGHSAQLLCFHSLMQPGDNIVAANKLYGGSINQLKHSFKSFGWGVKWADPADMSSFEAAIDD-STRAIFIESLANPGGIVVDIEAIAKIAKAKGVPLVVDNTMATPYLCRPIEHGADIVLHSLTKFMGGHGNSMGGIIVGSFDWSASGNY-PRDLGPAISPFNAFMILTGIETLPLRMQRHSDNAKKVALHLAAHDKVKWVSYAALPEDKHHDLQQKYMPKGAGVFTFGVEGGYDAGVALVSKVELFSHLANIGDTRSLIIHPASTTHRQLSDEQKTAAGAGPDVVRISVGLEDVDDIIADLDQAL-A-
-----------------------------------------------------------LQLHSGQTVDP--TTKSRALPIYQTTSYVFDDTQEGEDLFALRKPGNIYTRITNPTLSAFEERIAALEGGVGALATASGMAAVTYTILALAHAGDHVVAASTIYGGTFNLLKETLPRYGITTTFVDIENLAEVEAAIQD-NTKLVLIESLGNPLINIPDFDALAELVHAHKIPLISDNTFATPYLINVFSHGVDIAVHSATKFIGGHGTSIGGVIVGRFDWEASDKFPQRDTGAAMSPFNAFLFLQGLETLSLRVERHVSNAEKIVEFLAGHPKVEQVNYPKLADSPYHTLAEKYFPKGVGIFTFNVKGGEKEARKVIDSLEIFSDLANVADAKSLVVHPATTTHGQMSPEAQLAAGITPNQIRLSIGLENVDDLIEDLKLALE--
-----------------------------------------------------------LQVHAGARPDP--ATGARQVPIYQTTAYVFRDAEHAAALFNLQEVGYIYSRLTNPTVAALQERIATLEGGVGGVCCSSGHAAQIMALFPLMQPGRNIVASSRLYGGTVTQFSQTIKRFGWSAKFVDFDDHAAVAAAIDD-DTRAVFCEAIANPGGHITDLDAISAISDAAGIPLIVDNTTATPYLCRPIEHGATLVVHSTTKYLTGNGTVTGGCIVGKFDWRANDKFPSRDLGMTMNPQAAHYTLMGIETLSLRMDRHVQNAQTIAKWLQDDPRIDYVTYAGLDSSPYAHLVPKICKGAGALFTIAVKGGYDACVKLVDSLEIFSHVANLGDTRSLVIHSASTTHRQLTPEQQKAAGAGPNIVRLSIGIEDARDLIADLDQAL-A-
-----------------------------------------------------------LQLHAGQEVDS--ASKSRAVPIYQTTSYVFEDAQEAEDLFALRKSGNIYTRITNPTVSTFENRVAALEGGIGALATSSGMAAITYTILALAHAGDHIVAATTLYGGTFNLFKETLPRYGITTSFVDIDDFEAVEAAIKD-NTKLVFIETLGNPVINIPDLEKLAEIAHTYHIPLVSDNTFATPYLINVFSHGVDIAVHSATKFIGGHGTTIGGVIVGKFDWAASGKFPQRDTGAALSPFNAFLLLHGLETLSLRVERHVSNAEKIVDFLLNHPNVESVNYPSLPDSPYKALADKYLPKGVGIFSFQVKGGAEEARKVIDGLEIFSNLANVADAKSLVVHPATTTHAQLAPEDLLAAGVTPNQIRLSVGLENINDLIEDLQLAL-D-
-----------------------------------------------------------LSLHAGQHPDP--ATGARAVPIYQTTSYVFDDTEHAAALFNLERAGHIYTRISNPTTAVLEERLAALEGGVGAVCTASGQAALHLAIATILNAGDHIVASSSLYGGTINLLAHTLPRFGINTSFVKPRDLDGFRSTIKP-NTRLVIGETLGNPGLEVLDIPKVSAIAHEAGIPLLIDNTFATPYLSRPIAQGADIVMHSATKWLGGHGIAIGGVIVGRFDWRASGKFPVRDFGACLSPTNAFHLLQGVETLHLRMERHVANTAAVLAALTANKAVDWVLHPSLETHPDHALAKQLLPRGTGIVSFGIKGGRAAGRKFIESLKLISHLANVGDAKTLVIHPASTTHQQMDAAQLAAAGIGEELIRLSVGIEAASDIIDDLGQAL-R-
-----------------------------------------------------------KAIHAGQELDS--ATYSRAVPIYQTSSFGFRDSEHAANLFGLQEPGNIYSRIMNPTNDVFEKRIAELEGGIGALAVSSGQAATTYSILNIAGAGDEIVSSSSLYGGTYNLFAHTLKKLGITVKFVDSSNLEELEAAITD-KTKAVYAESIGNPKGDILHIEAISTIAHKHHIPLIVDNTLASPYLLRPIEFGADIVVHSATKFIGGHGTSIGGVIVGKFPWADSDK-FKRDLGAALSPFNSFLLLQGLETLHLRLERHSENALKTAQFLQDHPLVDWVSYPGLESHESYELAQTYLPKGQGILTFGIKGGREAGKKLIDSVKLFSHLANVGDSKSLIIHPASTTHQQLSEAEQIATGVTPELIRLSVGTEAIEDIIADLEQAI-T-
-----------------------------------------------------------LQIHAGARPDP--ATGARQTPIYQTTGYVFRDTDHAAALFNLQEVGFIYSRLTNPTVSVLQERIATLEGGVGAACCSSGHAAQIMALFPLMGPGKNVVASTRLYGGTVTQFGHTIKRFGWECTFVDFDDLDAVKAAIND-DTRAVFCEAIANPGGYITDLDAISKISDAAGIPLIVDNTSATPYLCRPIEHGATLVVHSTTKYLTGNGTVTGGCIVGKFDWSANDKFPSRDLGMTMNPQAAHYTLMGTETLSLRMDRHVENAEIITQWLEKDPRVDYVTYAGLPSSPYHERVKKICKGAGGLFTFAIKGGYDACIKFVNALEVFSHVANLGDTRSIVTHSASTTHRQLTQEQQEAAGAGPGVVRISIGTESSEDLIADLDQAL-S-
-----------------------------------------------------------KQLHVGQEIT--DPTGARAVPIYQTAAYVFDNCDHAAARFGLSDAGNIYGRLTNPTEDVFEQRMAALEGGVAALAVASGAAAVTYAIESITRSGDHIVAAKQIYGGTYNLLAHTLTNYGVNTTFVDSDDPENFKLALQE-NTKAIFIESLGNPNSSLVDVEAVSKIAHEHGIPLIIDNTFGTPYLFRPIEHGADIVVHSATKFIGGHGTTLGGVIVGKFDWQASGKFPQRDKGATISPFNAFLLLQGLETLSLRVERHVENALKVVDYLSKHPKVAKVNHPSLNNSPYHELYQRYFSHGAGIFTFEIAGDENDAKKFIDNLEIFSLLANVADAKSLVIHPASTTHSQMNEAELAASGIKANTIRLSIGLEHIDDLLEDIENAF-D-
-----------------------------------------------------------RAVHGGAAPDP--ATGARAQPIYLTNGFVFESNEQAADIFAMRATGFSYSRGSNPTVAALERRVASLEGAKAAVAVGSGQAAMLLVLLTLLQAGDSYVASARLFGGSLGLMRRLETRYALTPQFSRGLTPEDFERAITD-RTRAIICESIVNPCGTVVDVAGVAAVARRHGLPLIVDNTLASPALIRPIEHGADIVVHSTSKFLSGSGTVIGGIVCGRFDWRATGRY-NRDLGPGLSPMNAFLTLTGIETLPLRMERHCANARAVAARLKAHPKVAWVSYPSLPGQAGEAVANRYVPQGAGIFTFALKGGEPAALAFISGLDLISHLVNIGEIKSLAIHPATTTHRQLRQDEKAAACVGPETVRLSIGLESIEDLIADVEQSL-A-
----------------------------------------------------------NLAIHAGAAPD--AATGARATPIYQTTSFVFDDVDHAASLFGLQAFGNIYSRIGNPTNAVLEERVAALEGGTAALAVASGHAAEFLVMHALLQPGDEFIAANKLYGGSINQFNHSYKNFGWNVVWADTDDPASFEAAVTP-RTKAIFVESIANPGGVITDLAAVAAVAKRHNIPFIVDNTMATPYLIRPFEHGADIVVHSATKFLGGHGNSIGGVIVGSFSWAGDDRYPMRDLGPALSPFNAFLILNGIETLPLRMQRHSDNARVVAQHLAGHPLVSWVSYPGLESDRYHALHKRYCPLGAGVFTFGLKGGYEAGVRLVSNLKLFSHLANIGDTRSLVIHPASTTHRQLSDEQKVRAGAGPEVVRLSVGIEDPADLIADLDQAL-A-
-----------------------------------------------------------LQVHAGQEPDP--VTGSRAVPIYQTTSYVFENAEHGADLFALRKPGNIYTRLMNPTTDVLEKRMAALEGGKAALGVASGHSAQFITIATICQAGDNIVSSSSLYGGTYNQFKVAFKRLGIEVKFVDVNDPEAFRRAIDE-NTKALYMESIGNPAFNVPDFDAVAAIARENGIPLIVDNTFGCAYLCRPIDHGASIVVESATKWIGGHGTSMGGIIVGTFDWGNG--KFPRDFGPAISPFNSFMLLQGLETLSLRVERHLDNTLALARWLQSHDAVAWVNYPGLESHPTHELAKKYLTHGFGVLTFGVKGGYEKAVKFIDSVKLASHLANVGDAKTLVIHPASTTHQQLSAEEQKSAGVTEDMVRVSVGIEHIDDIKADFSQAFE--
-----------------------------------------------------------LQVHAGQRPDP--TTKSRAVPIYQTTSYLFDSAKHGADLFALKEFGNIYTRMTNPTTDVLEQRVAALEGGRAALAVASGHSAQFIAVATLCEAGDNIVSSSYLYGGTYNQFKVAFRRLGIGVKFVEGCNVEAFRTAIDE-HTKALYLESIGNPAFHVPDFEAIAAVAAEHGIPLIVDNTFCSGFLCRPLEHGASIIVESATKWIGGHGTSMGGVIVGTFNWGNG--KFPRDIGPAISPFNSFMLLQGLETLSLRVQRHADNTMELARWLNEHSAVQWVNYPGLESHPTHELAKKYLNHGFGVLTFGIKGGYEKAVGFIDSVQLASHLANVGDAKTLVIHPASTTHSQLTLAEQESAGVTADMIRVSPGIEHIDDIKADFEQAF-A-
-----------------------------------------------------------LQVHGGQTADP--TTGSRAVPIYQTSSYVFANAEHAANLFGLKETGNIYTRIMNPTTDVFEQRIAALEGGVGALAVASGSAAVTYAILNIAGVGDEIVSASTLYGGTYNLFSTTLPKLGIKTVFVHPDDPENFRKAVTE-KTKALYIETIGNPGINLIDIEAVAQIAHEYGVPLIVDNTFGTPYLIRPFEFGADIVVHSATKFIGGHGTSIGGIIVGKFDWAGSGRFPGRDTGAALSPFNSFLFLQGLETLSLRVERHVANTKKIVDFLSNHPQVAWVNYPSLKESKYYELAQKYLPKGAGIFTFGIKGGIEAGKKFIDSLEIFSLLANVADAKSLVIHPASTTHAQLSEEDLVAAGVTPDMVRLSIGIEDAEDLIYDLEQAL-R-
-----------------------------------------------------------LQLHAGQEEPD-SATGARAVPIYQTTSFVFKDAKQAAGRFALTDAGNIYGRLTNPTNSAFEARVAALEGGTAAISLASGAAAITAAILNVAGAGDHIVAASTLYGGTVELFSETLKKLSIDTTFVDPDDPENFEKAIQD-NTKVIFFESLGNPKINIIDFEAVAAIAKKHGIISIVDSTFATPFLTRPLEYGIDVVVHSATKFIGGHGTTLGGVVIGDFDYEASGRYPDRDTGATLSPQSAFYLLQGLETLSLRVERHVENTRKIVSYLNNNDKVAWVSYPELDDSPYKPLADKYFKNGVGIFTFGLKAGEAGAETLINNLDVFSLLANVGDAKSLIIHPKSTTHAQLNDEQLQAAGITPDLIRISIGIENVDDLINALDEAL-S-
-----------------------------------------------------------LSLHAGQQPDP--LTGSRAVPIYQTTSYVFQDADHAAALFNLERPGHFYTRLSNPTTAVLEERLAALENGVGAVATASGMAALHLAIATLLNAGDHIVASSSLYGGTINLLTHTLPRFGITTTFVKPRDHDGIAAAIQP-NTRLVIGETIGNPGLEVLDIPKIAEIAHAAKIPLLIDNTFATPYLSRPIELGADIVMNSATKWIGGHGIAIGGILVGRFDWHGSGKFPTRDFGACLSPTNAFQLLQGVETLGLRMERHIANTASVIAFLASHKAVDWVLHPSLENHPDHELAKRLLPKGAGIVSFGIKGGRAAGKKFIEALRLTSHLANVGDAKTLVIHPASTTHQQMSAEQLSAAGVGEELVRLSVGLESASDITDDLGQAL-R-
----------------------------------------------------------GICIQGGYTPK---SGEPRVLPIYQSTTYKYNDPDEVAALFDLKAEGHMYSRISNPTVAAFEEKIAALEGGVGALAVASGQSASTLSILNVCKSGEHVVAASTLYGGTYSLFSTTLKKFGIDVTFVDPATEEEILKNCRE-NTKAVFGETIGNPGLNVLDFEKFSNVAKKIKAPFIVDNTIATPYLCNPLKLGANVVVHSATKYIDGHATTVGGVIIGNFDWNNG-RFPDRDLGVCTSPFNAFLFSLGLETLHLRMERHSDNAIKLGRFLEKHSKVSWVSYPLLESHSTYETAKKYLKGASGILTFGVKGGVEAGKQFIRNLKLAALVVHLGDARTSVLHPASTTHRQLTEEEQLSAGVTPDLIRVSVGIEDIEDIIEDFDQALN--
-----------------------------------------------------------LLLHGGQEPDP--VTGSRTVPVYRSTAFVFKDTAHAQRLFALEEAGNIYTRITNPTVDVFEKRVALLEGGTAAVALSSGAAAIAFSILNLAGAGDEIVAASSLYGGTYNLFANTLPNYGIKTIFVEETNPENFKAAITD-KTKAVFAEVYGNPSLKVLDIEAVAKIAHDNSLPLIIDSTFASPYGSTPIDYGADVVVHSATKWIGGHGTTLGGVVVGKFDWTSG--RFPRDFGPTLSADAAFNLLQGLETLHLRIPKHNENALAVAEYLRNHPSVEYVNYNGLEDFPTHELAKKYLKNGFGVLTFGIKGGREAGRKLIDHVKLFSHVANVGDAKSLIIHPASTTHQQLSADELIQAGVTESLIRLSIGLEAVEDIIADLEQAI-T-
----------------------------------------------------------KRAIHAGNIPD--ATTGARALPIYQSSAFVFDDTADAAARFALQKYGNVYSRLSNPTVASFEERVASLEGGLGAVATASGLSAQYITFASLAGTGDHIVASANLYGGSITQLDVTLRRFGVETTFVQSSDPADYAAAITD-RTKLVFAETVANPSGEIADIEGLAAVAHAAGVPLVIDSTIATPYLNRPIEWGADIVIHSATKFLGGHGTTLGGVVVGLFDWESA--RFPRDIGPALAPHSAFLLAQGVETLPYRMQAHIDNARAVAEWLDADPRITAVNWAGLPAHPHHERARKYLTGPGSVFTFEVAGGRAVGQRFIESVELASHLANIGDAKTLVIHPASTTHAQLSESQLVDAGVLPGIVRISVGIEDVADIIHDLDQAL-T-
-----------------------------------------------------------LQVHAGQVPDP--TTGARAVPIYQTTSFVFKDADEAADFFQLKKPGNVYARIMNPTEDVFEQRIAALEGGSAALATSSGMAAILYSILNVANSGDEIVSVSTLYGGTYELFKVTLKKLGINVIFVDPDDPENIRKAITP-KTKAVYGETIGNPRINILDIEAVANIAHENKIPLILDNTFGTPYLVRPIEYGADVVIHSATKFIGGHGAAVGGVIVGKFDWAASGKFPDRNTGATISPQNAFYFLLGLESLSLRVERHVSNTRKIVEFLNNHPKVSWINYPELESSPYRELSKKYFPKGAGIFTFGIKGGLEAGKKFINSLNLFSLLANVADAKSLVIHPSSTTHSELNEEQQRSAGVTPDLVRLSIGVEGVEDLIDDLEQAL-A-
-----------------------------------------------------------QLVQSLEEFE---EGESRTVPLVQSTTFNYTNPDTLAELFDLKKLGYFYSRLSNPTVAAFENKMAILEKGVGALAFASGQAANTAAILTICKAGDHIVAVSTLYGGTITLLASTLKNYGIETTFVNPASEEEFKAAFRE-NTKILFGETLGNPEMNTLNFEKIVKIAKEK-VPTIIDNTLATPYLCNPISYGINIVVHSATKYIDGQGSVLGGVIVGNYNWDNG-KF-PRDMGAALSPFNAFILLRGLETLHLRMERHSENALALATALEKNPNITWVKYSKLPSHYTYKNAEKYLPKGGSVILVGVKGGREGAEKFIKGLEWIRAVVHVGDSRTCLLHPASTTHRQLSEEDLIKCGVLPEAVRINVGIENINDIIADIEQAL-A-
-----------------------------------------------------------LALHAGQQPDP--TTGARAVPIYQTTSYQFKDTDHAARLFGLQEFGNIYTRIMNPTTDVLEQRIAALEGGVGALALASGQAAETLGILNVAGAGDNIVSSSDLYGGTYNLFRHTFPKLGITTRFVDARDHEGFRRAIDD-RTKLVFLELVGNPRLDIVDLQTIANIAHEHGVAVMVDSTTATPYLCRPFEWGADIVVHSATKYLGGHGTSIAGLLVGKFDWTNGRY-PERDIGACLSPFNSFLLLQGIETLGLRMERHSQNALAVAQFLKEHSKVEWVLYPGLPEHPSYALAQKYMRGQSGIVGFGIKGGRAAGAKFINSLRLFSHLANIGDARSLAIHPASTTHSQLTPDEQRLTGVTDDFVRLSVGIETIDDIIADLDQAL-A-
----------------------------------------------------------NRSLHAGAEPD--SATGARATPIHQTTSYVFDDADTAAELYALRSEGHVYSRLSNPTVNVLEDRIADLAGGSDAVATGSGMAAFDAIATVLASAGDNVVASSEMYGGTAAYLTSIANRRGIEARLVDTLDYEAYADAVDE-GTAFVHVETIANPSLVTPDFERLAEIAHEHAVPLVVDNTFATPYCCRPFEHGADVVWESTTKWITGNGTTVGGVVVGQFPWDHPDADYDRPTGGQQSPFDAWQTIQGLNTLPLRMERHCENARRVAEFLREDDRVDWVSYPGFDDHRSHGNAAEYLDGFGGMVTFGVDGGYEAAKAFCEAVELTSFLANIGDAKTLVIHPASTTHAQMDEEQQRHAGVHPEMLRLSVGIEDADDVIADLDAGL-A-
-----------------------------------------------------------LAIHEGWEPDP--TTGAVALPIYQTSSFAFKSTQHAADLFALKEEGYIYTRMMNPTVDVFEKRIAALEGGVGALAVSSGQAAITLAVTNIAGVGDEIVSSTNLYGGTYNLFATTLKKFGINFKFVDPSNPENFKSQITD-NTRALYVETIGNPKIDVADIEKIAEIAHTAGIPLIVDNTFATPYLARPIEFGADIVVHSATKFIGGHGTSIGGVIVGKFNWDNG-KFPERDLGTALSPFNAFLFAQGLETLSLRMERHSQNALKVAEFLASHPYVSWVNYPGLKSSPYYALAQKYLRGQGGVLTFGIKGGLKAGIKFIESLKLFTHLANIGDAKSLVIHPASTTHQQLSKEEQLASGVTEDMIRLSVGLEDIEDILEDLDNAL-Y-
-----------------------------------------------------------KCLHEGYKPK---NGEPVALPIYQSTTYRYDNTDEIGKLFDLTADGHMYSRISNPTVGAVEEKIASLEGGIGALCTTSGQAASLISVLNIMGAGDHIVSAATIYGGTINLFAVTLKKFGIECTFVDADSEEEIQKAFRP-NTKAVFGETIANPAICIFDIEKFAKIAHKNNVPLIIDNTFATPVLCRPIEFGADIVVHSTTKYMDGHAVQIGGVIVGNFDWTNG-KFPERDLGMYPSAQAAFLLNLGLETLPVRIEKHCRNAEKIAEYLNSHEKIEFVNYPTLSDNKYYDIAKKYLNGCSGVVSFSIKGSREDAIRFMDSLKLCENVVHVADIRTCVLHPASATHRQLNDEQLVAAGITPGLVRLSVGLENIDDIIGDVKQALE--
-----------------------------------------------------------KCLHEGYKPK---NGEPVALPIYQSTTYRYDSTEAIGKLFDLTAEGHMYSRISNPTVGAVEDKIASLEGGIGALCTSSGQAASLISILNILKAGDHIISAATIYGGTINLFAVTLKRFGIECTFVDPDSDEEIQKEFRE-NTKVVFGETIANPAIAIFDIERFAKIAHRNNVPLIIDNTFATPILCRPIEFGADIVIQSTTKYMDGHAVQVGGVIVGNFDWTNG-NFSERDLGAYIPANAAFLLNLGLETLSVRIEKHCRNAEKVAEFLSSNEKVEFVNYPTVKGNKYEDLARKYLNGCSGVVSFSIKGSRENAIRFMDNLKLAENVVHVADIRTCVLHPASSIHRQLTDEQLVSAGITPGLVRLSVGLENIDDILEDVKQAL-D-
-----------------------------------------------------------QAIQEGYAPK---DGDPRILPIYQSTTFKFSSAEHVAKLFDLEVGGHFYTRLSNPTAEGFETKIAAMEGGVAAMATSSGQAATSMAIMNICRAGQHVVAASTLYGGTYSLFANTFPKMGIEVTFVDPEAEAAIEAAFRP-ETRALFGETIGNPGLNVLDFEKFSRIAKKMQVPLIIDNTFPTPYLCRPFEHGADIVIHSATKYIDGHATSVGGVIIGNFDWGNGKY-PERDLGSCPAPMNAFLFNLGLETLPLRMQRHSENALAMAKYLEKHPAVSWVTYPGLESHKSHARCKKYLKGASGVLTFGIKGGAAAGKKFMESCQLVALVVHVGDARSCVLHPASTTHRQLNEEQQIASGVSPDLIRLSVGIEHIDDLIEDVNQAL-L-
-----------------------------------------------------------IAIHEGWEPDP--TTGAVALPIYQTTSFAFKSTQHAADLFSLKEDGYIYTRMMNPTVDAFERKMAALEGGVGALAVASGQAAITIAVTNIAGAGDEIVASTNLYGGTYNLFASTLKKFGINVKFADPSDPENFREKITE-KTKALYVETIGNPKIDVADIEKIASVAHNAGIPLIVDNTFATPYLSRPIEFGADIVVHSTTKFIGGHGTSIGGVIVGKFNWANG-KFPERDLGAALSPFNAFLFVQGLETLALRMERHSYNALRVAEFLASHPLVSWVNYPGLKSSPYYELAQKYLKGQGGVLTFGIKGGFEAGVKFIENLRLFTHLANIGDVRSLVIHPASTTHQQLSKEEQLASGVTEDMIRLSIGLEDIEDILEDLDFAL-Y-
-----------------------------------------------------------KQVHAGQGPD--SATNARALPIYQTTSYVFDNTDHAAALFGLAEPGNIYTRIMNPTQDAVEQRIAALEGGVAALLVASGQAAESFAILNLAEAGDHIVSSPRLYGGTYNLFHYTLPKLGITVDFVDPDNLDHWREAIRP-NTKAFYGETISNPKNDVFDIPGISAVAHEHGIPLIVDNTVATPYLIQPLKHGADIVVHSATKYLGGHGTAIAGVIVGTFDWTQGRHT-NRDLGSAIAPFNAFLISQGIETLSLRIERHVSNAQKVAKFLEGRAEVTSVAYAGLESSPWHERGKQLAPKGTGIVAFELAGGVDAGKKFVNALTLHSHVANIGDVRSLVIHPASTTHSQLTPEEQLASGVTPGLVRLAVGIEGIDDILADLETGL-A-
-----------------------------------------------------------KQVHAGQTAD--TATNARALPIYQTTSYVFDSTDHAAALFGLAEPGNIYTRIMNPTQDAVEQRIAALEGGVAALLLSSGQAAETIAILNIAEAGDHIVSSPYLYGGTYNLLHYTLRKLGIEVTFVDPDDLEQWREAIRP-NTKAFYGETIANPKNHILDLPGISSLAHENGLPLIVDNTVATPYLLRPLEHGADIVVHSATKYLGGHGTAIAGVIVGTFDWTQGRHT-NRDLGSAVAPFNAFLIAQGIETLSLRIERHVSNAQKVAEFLDGHGEVASVSYAGLPTSPWFERGKQLTPKGTGIVTFELPGGIDAGKTFVNALTLHSHVANIGDVRSLVIHPASTTHSQLTPEEQLASGVTPGLVRLAVGIEGIDDILADITVGL-A-
-----------------------------------------------------------KQIHAGQTSDA--TTKARALPIYQTTSYTFDSTDHAAALFGLAEPGNIYTRIMNPTQDAVEQRIAALEGGVAALLLSSGQAAETFAVLNLAEAGDHIVSSPYLYGGTYNLFHYTLPKLGIEVSFVDPDDLEQWRSAVRP-NTKAFYGETIANPKNHVLDIPGISKVGHDNGIPLIVDNTVATPYLLQPLKHGADIVVHSATKYLGGHGTAIAGVIVGTFDWTQGRHG-NRDLGSAVAPFNAFLIAQGIETLSLRVERHVANAQKVAEFLEARAEVTSVAYAGLPSSQWHERARQLTKGPGAIVTFELAGGVDAGKKFVNALTLHSHVANIGDVRSLVIHPASTTHSQLTPEEQLAAGVTPGLVRLAVGIEGIDDILADLETGF-A-
-----------------------------------------------------------KQIHAGQTSDA--TTKARALPIYQTTSYTFDSTDHAAALFGLAEPGNIYTRIMNPTQDAVEQRIAALEGGVAALLLASGQAAETFAILNLAEAGDHIVSSPRLYGGTYNLFHYTLPKLGIEVSFVDPDDLEQWKNAIRD-NTRAFYGETISNPRNDVLDLPGISGIAHQHGIPLIVDNTVATPYLIRPLEHGADIVVHSATKYLGGHGTAIAGVIVGTFDWTQGRHSSFRDLGSAISPFNAFLIAQGLETLSLRMERHVSNATAVAQYLEARPEIVSVGYAGLPSSPWHDRAKQIAPRGAGIVTFELAGGIDAGKKFVNALTLHSHVANIGDVRSLVIHPASTTHSQLTPEEQAASGVTPGLVRLAVGIEGIDDIIADIESG--IT
-----------------------------------------------------------QAIQGGYTPK---AGDPRVVTICQSTTFKYDNADHVTKLFDLEEPGFFYTRLGNPTTDAFEQKLAMMEGGVGALATSAGQAATTLSIFNICQAGQHFVTASTLYGGTYNLFACTLPKMGIEVSFVDPEAPDEILAAFRP-NTKALFAETIGNPGLNVLDFAKFSAIAQEKGVPLIIDSTFATPYLCRPFEHGANVVVHSATKYIDGLATSVGGVIVGNFDWGNG-RFPERDIGTTPSPFNSFLFTNGLQTLPLRMQRHSDNALALAQFLESHPSVSWVKYPGLSSHASHDRAQKYLPQCSGVLTFGIKGGTEAGKKFMEACRLVALVVHVGDARSCVLHPASTTHRQLTAEQQTASGVTPDLIRLSVGIEHIDDIIADVDQAL-A-
-----------------------------------------------------------LQIHAGQFVDK--ETKSRAVPIYQTTSYIFDTPEEAADLFALKKAGNIYTRIGNPTTDVLEKRIAALDGGVGAVATSSGQAAITYAILNIARSGDEVVAASTLYGGTYTLFAHTLRKLGIAVKFVNPDYPEEFEAAITD-KTKAIFVETLGNPNINIPDFGAIAEIAHKHGIPFIVDNTFATPYLFRPIEHGADIVVYSMTKFLGGHGTSIAGIVVGRFEWNEKFPDLIRDIGACISPFNSFLILLGVETLSLRMQKHVDNAMKLAEFLNNHPKVEWVNYPALEGNKYYDLYKKYLKGPGAIFTFGPKGGYSAAKKIINNVKLFSHLANVGDAKSLIIHPASTTHQQLTEEEQRAAGVLPEMIRLSVGIEDIDDLIYDIESAL-N-
----------------------------------------------------------RLEVHAGEKVDP--VTGARATPIYHTSSYAFESAEKAKKLYALEEEGYLYTRISNPTLDVLEKRVAAIEGGVGALSQSTGMSAILLSILNIANSGDEIVASNNLYGGTFTLFKNTMPNWGIKVNFVPTHDLEAYENAINE-NTKAIYCESIGNPKLNIPDFEKIAKIAHKH-LPLIVDNTSA-ITMVRPLEHGADIVVHSATKFLSGTGTSMGGVIVGTFNWANG-KFPQKDLGTVLSPINAFLILQSIESLSLRVNQHCKNALEIAKFLKNHEAVSWVNYPGLEDNENHEMAEKYLNGNYGIVGFGIKGGLEEGKKFIESVELLSHVANIGDAKSLVIHPASTTHSNMTEEEQLEGGITPDFIRMSVGIEDAEDLIADIDQALK--
-----------------------------------------------------------LALHAGQTVDP--ATLSRAVPIYQTSSYVFKNSEHAANLFGLKEFGNIYTRLMNPTTDVLEKRVAELDGGVAALAVASGQAATTYAVLNIASAGQNIISTSYLYGGTYNLFHYTLPKLGITVKFVDSSDPENIRKAIDE-NTRLVYSEAIGNPKNNVDDFEAIAKVAHDAGIPYIVDNTAATPFVFQPLKHGADIVVYSLTKFLGGHGTSIGGCVVGTFPWNNG-KFPERDMGACISPFNAFQIIQGIETLHVRMQRHVENAQKVAEWLEQNPLVSWVNYPGLPSHKDHANAKKYLNGAGAIIGFGIKGGLEAGMKFIDNVKLLSHLANIGDAKSLVIHPASTTHQQLSAEEQLATGVSPDFIRLSIGIEDVKDIIADIEQALK--
-----------------------------------------------------------LQVHAGQTVD---ETGARAVPIYQTTSYVFKDAKQAAGRFALTDAGNIYTRLTNPTTDVVDKRVAALEHGTAGVTLATGSAAITAAILNIAQQGDEIVAANTLYGGTYDLFSVTLKKLGITTHFVDPDEPANFETAIND-HTKALYVESIGNPGINLVDFEAIGKIAHDHGIIFIVDNTFGTPYLVRPLEHGADVVVHSATKFIGGHGTTMGGVIVGQFDWRASGKYPDRDTGATISPFNSFLLLQGLESLSLRVERHVTNTRKIVAFLKAHPKVAWINYPELEDSPYHDLATKYFPNGVGIFTLGLTGGEAAGKALIEHLQLFSLLANVADAKSLIIHPASTTHAQLNEQELLAAGVTPDLIRISVGVENADDLIADLDQAL-A-
-----------------------------------------------------------LQLHAGHTVD---PTGARAVPIYQTTSFVFKDAEEAAGRFALTNPGGIYSRLGNPTTDVLDARVAELEGGAGGIAVASGSAAITYSILNVANAGDNIVSASTLYGGTYNLFTATLPRLGIQTKFVNPDHLEEFEAAIDE-KTKAVYIESIGNPGINLIDVQAVADIAHKHNIILIVDNTFASPYLFRPLEHGADVVIHSATKYLGGHGTTLAGVVVGKFDYKGSGK-YPRDTGACITPLASWQILQGIETLSLRVERHVENTRKVVDFLSKHPKVAWVSYPELEDSKYKALADKYFKGVGAVFTFGVKGGKEAGIKLVDSLEIFSNLANVADAKSLVIHPASTTHAQLNEEQQKSAGVTPDMIRLSIGLENVDDIIEDLAQAL-D-
-------------------------------------------------LQPAGGLPRM------------DPHGALGLPIYAVAAYGFKTLEEG-AERFATGEGYVYARQKDPTARALEERLKALEGADYAVALASGQAATFAALLALLRQGDEVVAARGLFRGSGGFSARVLGPGGVRVRYVDP-EPDRVREALSP-STRAIFVETLANPALYIPDLEGLASLAEEKGVALIVDNTFGAAALCRPLRWGAHVVVQSLTKWASGTGSVLGGAVLDTALWARYPQFLESLLGMALSPFHAYLLFQGLETVALRVARMSETAHFLAERLQGHPKVKALRYPGLEGDPAHGRPRKYLSAFGPMLTLDLGSQ-EAASRFLRAIPLP-KAANLGDARTLLVHPWTTTHSRLPEEGRLQAGVTPGLVRVSVGLEAPEDLLGMFREALE--
----------------------------------------------------------SLAVLSGLPD---DPHHAVGLPIYATAAYGFESLEEG-AYKFATGEGYTYTRLQNPTVAALEERLSALESAIGAVCLASGQAASFAALLALVRSGDEIVASPGLFGGTVGLLNQVFGLMGIRVHFVAP-EVEAVRAVLGE-RTRAVYTEVLGNPSLELPDLEGLAQLCEARGVALIVDNTFGAVALARPLEHGAHAVTHSLTKWASGHGSILGGAVLSSEVWRNYPQFTTSLGGMVLSPFNAYLLFQGVETVALRVERACRSALEVAAWLQGQPQVAWVRYPGLEGDPAHARASQYLHGGFGILAFGVKGGLEGASRFLKRLRII-QAPNVGDARTLAVHPWTTTHSRIPEAARLAAGVKPEMIRFSVGLESPKDIQAMLAEAL-A-
----------------------------------------------------------ELMLGYGYDPA--LSEGAVKPPIFLTSTFVFTSAEHGKAFFKGEAAGLVYSRFNHPNSEIVEDRLAVFEEAESALLFSSGMSAIATSILAHARPGDAVLHSQPLYGGTETLIAKTLGGLGIAAHFANGTDPACVREAAAAGRVSVVMVETPSNPLNTLVDLALVRRVADEIGAVVICDNTLLGPLYQQPLRHGADISVYSLTKYVGGHSDLIAGAALGSAARMRPVRLLRSAIGTQLDPHSCWMIGRSLETLSLRMSAANRNGEQVAAMLHAHPKVTRLHHLGYPGSPEAAVCAAQCGAPGSTFSFDVAGGEAEAFRVLNALQLFKLAVSLGGTESLASHPASTTHSGVPKEVRDRLGVTDATIRVSIGIEHPDDLIADLEAAL-A-
-------------------------------------------------------ETLM--MSYGYDPL--LSEGSVKPPVFLTSTFIFKSAEEGKNFFEGEKAGLVYSRFNQPNSEIVEDRLAVYENTASCVLFSSGMSAITTTLMAFTQPGDVILHSQPLYGGTETLIAKTFAKFGIQATFTDGLNLAHIQSQAEIGRVAVIFAETPANPTNSLVDIQALKIVADKLGPIIICDNTLLGPVYQHPIEQGADISLYSLTKYVGGHSDLVAGAAMGSRELINQVRLLRGAIGTQLDAHSCWMLGRSLETLQIRMEKANQNALLVAQFLRDHEKVKVIHYLPFVDENSIQVFARQCTGAGSTFSFDIVGGEAEAFRFLNAMKIFKLAVSLGGTESLACHPGSTTHSGVPMELRHNIGIQETTIRLSIGIENPYDLIADLSQAL-D-
-----------------------------------------------ATRAVHGPPPGP--------ADS-QQHGDLRPPVHDTVSFAFSGAREIADAFAGRRPAHSYTRISNPTVAEFERRVQALAGGRGVVAQASGMAAITTTILALAGAGSNIVAGRSLFGNTVSLLARTLKPWGLETRFVEMKDQAAVAAAIDH-NTAAIFLESITNPRLEVCDLPALAELAQARGVPLLVDNTATTFYLCRAGELGAAVEIISSTKYISGGGAAVGGLIIGSFDWHRSPRMGERDLGACLAPHNAYLQTLGLETLALRVEQSCANALELARFLAGQPGVRKVNYPGLEEHPDHELARRQFNGFGGILTFELADR-QACFALLDKLQLIRRATNINDNKTLAIHPASTIFTEFSAAQREAMGVTEGLLRISAGIEDPADLQDDLRQAL-A-
------------------------------------------------------ESLMM---SYGYRP-E-WSEGAAKIPIFQTSTFIFTSAEEGKAFFEGEQMGLIYSRLNNPDLEILEDRLTLWDDAEAAAVFASGMAAITTTLLTFLRPGDVLLHSEPVYGGTDFLFKHILPQFGIRVVFRAGTPPEQVELHLRRERLALIFIETPANPTNDLVDIAAFAALARQLSILTAVDNTFLGPLWQQPLRYGADLVLYSATKYIGGHSDVIAGVCLGSRELLAQVKVLRTIFGTMAGPHTGWLLLRSLETLKLRMTAQMKTARHVAAFLTDHPKVARVYYLGTGDDPQYAVYQRQCSAPGGMISFEVVGGEAEAFRLLNALKLIRLAVSLGGTESLAEHPATMTHADVDPEERLELGITPAMIRLSVGVEHPDDLIADLAQALE--
----------------------------------------------------------NKLIHGGTSPG---PSGATKTPIVQASAFAYDTAEALEDIFRGRAVGQVYTRIGNPTMDTLEKRLAAIEDGIAAVVTSSGMAAITTAVMGVVRSGDEVLSSSSLFGGTYSLFHDTLANFGIYTRFVDPVDLAAVEAGIND-KTRLIFVETIGNPKMDVPDIAAFAAIARKHGIPLMVDATVSTPYLARSKELGADIIVHSTSKYINGTANSIGGAIIGSFNWQSP-KFPHKDFGACAAPLNSFLLGEGLETLSLRMERHCANALQVARFLQAHEKVAWVNYPGLDDSPFHEVAKRQFDGFGGLLTFGLADRA-AAFRVINNLRLAKNLANIGDTKTLVIHPASTICADYTPEVKALMGVSEEQVRVSVGIEDIEDILEDFAAALE--
----------------------------------------------------------NSLIHGNVGPK--EERSSTNIPIYLCNSFQYETAHELEEVFSGKKPGFVYTRINNPTVEAFERRIAFLEEGIAAVAASSGMAAIALAILNLVKSGDEMVSASGIFGGTYSLFKS-FENFGIKTRFAEDSSVESFEKYITD-KTKVIFIETIGNPKLDVPNIRQIADLAHEHGIALVVDSTVTTPYLVKPIKLGADVVVHSTSKFINGSGSCIGGVIVSNMKIDYDRYPLIKDFGACISPFNAFLNTIGLETLGVRMQKICENALSLAKALKENKKVVSVNYPGLEESIYYQLATEQFGGKYGILTIRVGTKE-NAFKVIDSLRYAVNSTNIGDVRTLVVHPASTIYVGFSVEEKEAMGVYEDMIRICVGLEDVEDIIEDFYQALE--
----------------------------------------------------------NKLIHGNLKTD---ATGATNVPLYLSNAYAHTSAKKLENIFKGKEMGYSYTRISNPTVTSFERRIASIENGLIATSAASGMSAIYISIMNIVEPGDEIIASSSLYGGTYTLIRN-LKLLGIKVRFLENIDKATLKEAINK-NTKLVFAETIGNPKLDVLDIDSVSKICKENNIVLMIDSTITTPYLVKPLEYGADIVIHSTSKYINGTSNSIGGIIVGSNKYMDL-KYENRDIGPALSPFNAFLNLTGIETLSLRMKEHCKNALTVAEHLMQNSKITDVNYPGLENSKYYDLIKKYYSNGSGILTFRLGSKE-KAFKFLDNLKLILNLTNIGDTKSIIIHPSSTICANNTDEEKQQMGVYDDLLRLSVGIEDVEDILEDIENALK--
----------------------------------------------------------TTIVHRDRRIG--MEHGALRAPVHTSAQYGFEKVEDLIGIFQGMKKGFNYSRQGTPTTALLEAKINELEGGVGTVCFATGMAAIAAAFMTLLRSGDHLVASRHIFGNTNSLLG-TLQQLGISVSMVDMTSTHALADAITP-ATKMVFVETIANPGTQIADLPGIGMLCEKHGLIYVIDNTITSPALFKPASVGASLVINSLSKTLSGHGTALGGAVTGKFDWSSYVNIAHRDMGAALSSEHANLISIGMETLALRIRQSSESAQALAEYLSSHPAIARVNYPGLPDHPEHARAAALFSANAWLMSFELRDAG-STNAFLNALQIPIKATGLGDTRTLVIPVASTIFWEAGPAKRKEMDIPDGLVRVSVGLEEVTDLIADFARALE--
-----------------------------------------------------------QILHTPFEKE--DAYHSLSMPVYHTAAYEFETAEEMEAAFCGQKAGHAYSRITNPTVQYFEQRVQRVTGALSVTALNSGMAAISNALITLASAGANVVTSTHLFGNTYSFLKSTLEAFGVEVRFCDLTCPEEVKQQIDG-DTCALFLEVITNPQLEVADLKALADIAHKAGVPLLADTTAIPFHVFHATDFGVDIEIVSSTKYISGGATCIGGLIIGTFDWEHSAKLAARNLGAYMTPQVAYMQTLGLETMEVRFARQAETCLKLAQCLQELPEIESVNYTGLESNPFYELSTRQFGSLPGMLTFDLPSR-KICFRFINRLRIIRRATNLFDNKTLAIHPASTIYGSFTEDQRRGMDVSQKTIRLSVGLERADDLLDDIIQALK--
----------------------------------------------------------TTTLHSDRQKA--IEHGSLHKPIHTSVTFGYNDARELATVFQGKQPGYRYGRQGNPTVAALEDKVNKMEDGFATICFATGMAAIGAIAQALLQKGDHVVSSAFLFGNTNSLWQTV-GLQGVAVSMVDATDVKHVEAAITP-ATRIVFVETIANPRTQVADLARIGKLCAERGIVYIVDNTMTSPYLFQPKSVGASIVINALTKSIGGHGNALGGSLTGLYDWSRFPNIFDRDFGASLGPEAAHHLAVGSETMALRLDRECANALAVAQMLEADERVAAVYYPGLKSHPQHAISTELFRSYGSLFSFELKEGID-CFDYLNRLKLGISASNLGDTRTLVIPVAHTIFYEMGAERRASMGIAESLIRVSIGIEDTDDLVEDFRKAL-D-
----------------------------------------------------------SRLIHHEYTPPQ--GFHAPQPAVHKASTVIFPNVAAMRAREWKDKSSYTYGLHGTPTTYQLEERLATLEGGLQCLLVPSGLAAISTVSLALLRQGDEVLIPDNAYGPNKALAEVELRHYGIRHRIYDPLDPADLASKITD-ATRLVWLEAPGSVTLEFPDLVEQVRICRARGVATVLDNTWGAGLAFAPFDLGVDVSVHALTKYPSGGGDVLMGSITD-EGLHLRIKLTHMRLGLGVGANDVEAVLRALPSMALRYHAHDAAARDLAQWMGLQPAVAQVLHPALPGSPGHAQWKALCGAANGLFSVVIDARHAQVDAFCDGLRLFKLGYSWGGPMSLV-VPYDLPSMRTGAAAHLRPGT---VVRFSVGLEAVDDLRADLAQAM-H-
----------------------------------------------------------S-----------------RAVPIYATTSYTFNDSAHGARLFGLKEFGNIYSRIMNPTVDVFEKRIAALEGGVAALAAASGQGAQFIAITTLAHAGDNIVSTSNLYGGTYNQFKVFLPRLGIKTKFVDGDNPEDIAAAIDD-NTKAVYVESIGNPRYNVPDLEAIAKVAHDKSVPLVVDNTFGAGYFIRPIDHGADIVVHSATKWIGGHGTTIGGVVVGKFDWGKHGKRFPRDLGAALNPFAAQQLLLGIETLSLRAERHAQNALALAKYLENSLYVTWVSYPGLESHPYHEAAKKYLKKGSGVLSFGVKGGGAAGSQVVDGFKLISNLANVGDAKTLAIHPWTTTHEQLSDKEKASSGVTEDLIRISVGIEHIDDIIADF-------
-------------------------------------------------------ATWA--LYMGEQHRQ--VGDPVTPGPALSASFLTAPNAVGFSANDLGAAAHFYTRWSNPTVELLEARLAALDAGEAAVTFASGMAAVAALFSDRLHAGDHLVLSDVCYAGVAELAHDELTRNGIAVTTVDSSRPEAIAAALRP-NTRLVHIETPANPILRLADIAAIAPLVHAAGAELSVDATIATPLGLQPLELGADYVVHSLTKYICGHGDTLGGAVIA-DAIARLRRGSLIHLGGCLAPFSAWLILRGLETLAPRMRLHEANARAVEALLANHPKVKAVYWPGSPRHPQHELAQRTMRCFSGLLSFTVNGDGALAEQLAERMRVVSYAVSLGKTKSLLVYIPTEDILRLTDDAAARAWAGDGVFRLSVGIEDSADIIADLETAL-G-
------------------------------------------------IDEGAAAPLQF----------------------------------------GNERLDARYRAVSHPVLRELESRLAAFEGGASALAVASGQAASTFSVLNLAQAGDNFVTSTGLYGGTWILFDNTLRELGIEARFVDPSDPENFRRATDA-RTRLYYAETLPNPKLEVFPIREVAAIGRSLGVPLVMDNTAV-PGVVRPLDHGAAIVMYSTTKYIGGHGTTLGGAIIGNFPWQQHAERFPGDLGAGMAPIAVSQILQGLETLPIRMEQHNANAIVVADYLKDHPKVAAVHFPGLQSGELRRRADASMRGGYGLIGFELRDGQAAGQRFIEALKLFYHVANIGDARSLAIQPSATTHSQLSEQDQLAAGVTPGFIRLSIGIEHPDDILADLAQAL-D-
-----------------------------------------------------------IAVRAGQHR---TDEGEHSEAIFTTSSYVYSSAADAAGHFDGTKTGNVYSRHTNPSVRTFERRLAALENGERAVATASGMGAILTMCLAYLKAGNHLLAANQLFGSSIGLFNNYMAKFGVEVSYVDCFDNDAWANAVQP-NTKVIYCESPSNPLAQICDIGFLSQLCKAN-ILLVVDNCFATPALQRPLDLGADVVIHSATKYLDGQGRVLGGALVGSDKLMQEAFTVIRSGGISMSPFNAWVFTKGLETLKLRMQAHCSNANQVAEFLVNHPNVSTVHFSGLSDHPSHELTKRQHHGFGAIMGFEVQPSESAAWHVIDSTQMVSITNNLGDAKTTITHPATTTHFRLSAQERAEAGVKDGLIRLSVGLEDVEDIIKDLARGL-D-
----------------------------------------------------------ELAVREAVA--R-SQWGEHSEALYMTSSFVQSDCESAARRFANEEPGYTYTRTANPTVSSFERRLAAMEGTECAVATSTGMSAILLMALTVLKSGDHVVASQSMFGSTLKLLGSELARFGVETTFVSQTDLQSWEAAIRP-NTRLLFAETPTNPLGDLCDIAALAQIAHARGLLLAVDNSFCSPALQRPAQLGADLVVYSGTKLLDGQGRVMAGAVCT-ALVDKVMGTFMRSAGLNLSPFNAWVVLKGLETLSLRVRAQSAAALELATWLATHPKVARVHYSGLASHPQHALAMRQQGGMGGVLAFDVVGQGANAFHVIDSTRVCSITANLGDVKTTITHPASTSHGRLTEEQRQAAGIGQGLIRVSVGLEHIDDLKTDLCRGL-D-
-----------------------------------------------------------LAVSHGESPRE-TRHGDVVSPIHLASTYAVQELDTDLSLEGVDDDGFLYSRLNNPTRHALERRLAALEGGDHGFAFGSGTAAIATAAFAAVEPGDHVVAFDDLYAGTRRMLETLFEGLGVAVSFVDATDPDAVADAIRP-ETAFVWMETPTNPRIKLCDIAAIADITDDAGVLFGVDNTFLSPYFQQPLALGADVVAHSTTKYLNGHSDAVGGALVN-DALADSVEFLQQGLGNMLAPFDAYLVLRGIKTLAPRMRDHEANALAIAEYLADHDRVTAVHYPGLDSHPQHDLADAQQSGYGGILSFELDGDLADAKRFLDALDEFNLAVSVGGVESLVELPAGMTHEPIPKPDREAMGITDSLIRVSVGIEAIEDLIADLDRGFE--
--------------------------------------------------------MHR--------------------------------LQHGADIFAGKAEDFAYSRLGNPTSAVFEQRIAALEGGAAALPASSGEAARWMAIAALAMAGENIVASATISEETYTMFKYRLPTQGITVTFIDINDTDSIRNAIDE-KTRAVYIESISSLGLQIADISAVASVAHAAGVPLVVDNTAGVAYLIRPIDHGADIVINSTSEWVTGTGTTVSGIVVGKFPWKTNSSRFPRDGGPCLNPFAASFALAGLGSLSPRVDRHNSNALSLAAWLQMNEKVAKVVFPGLTTHRTFSRTKKYLRQNAGVLYFGLQEGGEKVAALVDNLKLIKLSNGLGTPQTLIYLPEGRSASR---EG--IKDADDAIVRVSVGLEHIDDIINDLEQALE--
-----------------------------------------------------------QAIHTQFQRR--DAYNSLSMPVYHTAAYEFDNADDMADAFCGRTDAPDYSRVMNPTVTFFENKVKELTGAAEVIALNSGMAAISNTLFSIAAAGKNIVTSRHLFGNTYSFIAGTLSRFGVEPRLCDLTDIGAVEKVVDS-NTCCIYVEIITNPQMEVADLQALSRIVHERGIPLIVDTTLIPFTEFDSHSLGVDIEVVSSTKYLSGGATSIGGLVIGTCPFGKRMRTMLLNLGAYMTPHVAYMHTIGLETLDARYRIQSANAAMLAGKLRILSAVKRVNYVGLKDNSYYALAQRQFGPTAGMITIDLESKE-ACFAFINRLKLIRRATNLFDNKTLAIHPASTIFGPFTDKQRQDMDVLDTTIRFSIGLEDVDDLFDDVRQALN--
----------------------------------------------------------ESLLLSGRSKK--YSQGAVNPIIQRTSSVIFDTVAQKREATQKRAEGLFYGRRGTTTHFALQEALTELEQGTGCALFPSGAAAITQSILAFIEQGCHILVTGSAYDPTQNFCDQILSKFSVTTTYFDPLIGTEISQLLRP-ETKIVFLESPGSITMEVQDLQGIITAVRHYNIIIMIDNTWAAGLLLKPLTLGADISIQSATKYIIGHSDGMLGFAVQRCWPQLR--ENTYLLGQCADPDTAYMAARGLRTLAVRMKQHEQSGLEIARWLKQHPLVDNVYHPALSSCPGHTYFQRDFTGSNGLFSFSLKKILEEFSRFLDNLSLFKMAFSWGGFESLILGYHPNDIKAMR-QYDTQPTLAGTLFRVHIGLENIDDLIEDLEQAF-L-
-----------------------------------------------------------LAIRTAQLR---TDEMAHSDPIFMTSSFVYENAAQAAARFSGEEPGNIYSRFTNPTVRAFEQRLAALEGGEACVAFASGMAAISGTFFALLAPGDHIVSSRSVFGTTNVIYDRYLKKFGIDTTLVDMSDLSQWEAAIRP-ETKMLFLETPSNPLAEVGDIAALAKLAHDNGALLVVDNCFCTPALQKPIELGADLIIHSATKYLDGQGRCLGGAVVK-EPMNDILG-FVRSAGSCMSPFNAWVFIKGLETLSLRMKAQSERAKVLAEWLEAQPGIARVHYAGLKSHPQHELAGKQQSAYGAVMSIEVEDAAQAAWRFIDATRLISITANLGDVKTTVTHPATTTHGRVNEEEKQRAGVTENLIRLAIGLEGVEDLKADLSRGLK--
----------------------------------------------------------TQVIHGHNEKLD-PVHGSTTPPLYLNTAFLFENADQGARRFAREEEGYVYARMGNPSVEMLEKRLALLENGEAAAAFASGMGAISSLLLHLAQPGDHIISVREIYGGTYAFFEGQLKRMGCSITYFNPAAPAELDAQYTS-HSRVLYLETPSNPSLALVDLEACSRWAHKRGLVTVVDNTFCTPYLQRPLNFGIDWSVHSTTKYLNGHGDCVGGVVIE-PAIQALRQEVQWHFGNVLSPFNAWLTLRGLQTLSLRMARHSETALTVARFLEEHPKVQRVHYPGLPSHPQHELAQKQMAGFSGMISFSLASR-EAGPRLLNNLQLCLLAVSLGHVATLIEHPASMSHAAYSEEECRAAGLDTALVRLSVGLEEATDLIADLEQGLE--
------------------------------------------------AEALAAARHKL------------GEHNGINMSIEASSTFTFKDSDAMNRAFLGEKTGYIYSRHLNPTILNLGRQIAAMEGTETAYCTASGMSAISSVFLQLCNTGGHVVAAKTLFGGSHALLTHFLPQCNITTTFVDIVDLEEVDKAMIEGKTSVLYFESISNPTLIVANIPELSKIAHAKGVKVVVDNTF-APMILSPAKLGADVVVHSISKYISGEADIIAGAVCGPADIVDQMRDPHMLLGPTMNPKVAFEISGRIPHLSMRMKKHCKRAMKYVTKMKELDPNLDVLYPGLKEHPQHSLLNSMSNGFGGVFCIDMKTEGRLMDKLQNSTKFGFMGVSLGYYETLMTCSSRSTNSMMDNKEKESAGISPGLVRFSVG----------------YV
---------------------------------------------------------GTLGVRGGLM--R-TGFEETSEALFLNSGFVYESAEAAEQAFTGEVDHFVYSRYGNPTVKMFEERLRLIEGAEACFATASGMSAVFTALGALLGNGDRLVAARSLFGSCFVVCNEILPRWGVEVVFVDGEDNAQWEEALSV-PTTAVFFETPSNPMQSLVDVRRVSELAHAAGAKVVLDNVFATPLLQRSLDLGADVVVYSGTKHIDGQGRVLGGAILE-EYISGPVRELMRHTGPALSPFNAWTLLKGLETMPVRIRHSVASALEIAEFLEGHSGVKWVKYPYLTSHPQHELAKSQMSGGGTVVTFELNAPDKRAFEVLNGLRVIDISNNLGDSKSLITHPATTTHRAMGPEGRAAVGLTDGVVRLSVGLEDTADLLADLKRAL-G-
----------------------------------------------------------GISVRGGTLR---SGFEETSEAIFLNSGFVFESAGAAEASFTGDIDHFVYSRYGNPTVKMFEERLRLIEGAEACFGTASGMSAVFTALGALLKAGDRLVAARSLFGSCFVVCNEILPRWGVETVFVDGEDLDQWEQALSE-PTTAVFFETPSNPMQTLVDVPRVAELAHAAGAKVVLDNVFATPLLQRSLELGADIVVYSGTKHIDGQGRVLGGAILK-DYIEGPVQNLMRHTGPALSPFNAWTLLKGLETMPIRVRHSVGSALEIAQFLEGHSAVDWVKYPYLESHPQHDLAKRQMSGGGTVVTFALNASEKRAFELLDALRLVNISNNLGDSKSLITHPATTTHRAMGPEGRAAVGITDGVVRLSVGLEDTADLLTDLEQAL-G-
-----------------------------------------------------------TLVQAGRSKK--YTQGSVNSVIQRASSLVFETVEAKKHATRNRAKGLFYGRRGTLTHFSLQDAMCELEGGAGCALFPCGAAAVANTILAFVEQGDHILMTNTAYEPSQDFCTKILTKLGVTTGWFDPLIGEGIAELIQP-NTRIVFLESPGSITMEVHDVPAIVRAVRRVAAIIMIDNTWAAGVLFKALDFDIDISIQAATKYLIGHSDGMIGTAVARCWDQL--RENAYLMGQMVDADTAYMTSRGIRTLGVRLRQHHESSLKVAEWLAQHPQVARVNHPALPGSKGHEFWQRDFTGSSGLFSFVLNKRLDELATYLDNFTLFSMAYSWGGFESLILPNQPEQIADLRPGGEVD--FTGTLIRLHIGLENVDDLIADLSAGFE--
----------------------------------------------------------SLAVHGGEWLLRPKVQDTLTIPICQTSTYTFKDTAELIAFQEGTFTSFEYGRYGNPTTNAVEEKISALEGAETTLLSASGMCAATTMLLALVPAGGHIVTTTDCYRRTRQFIQTVLPKMGITTTVIDPADISALQHALEQNKVSIFFSESPTNPYLRCIDIELVSKLCHEHGALVCIDGTFATPVNQQALALGADLVLHSATKYLAGHNDVLAGSLSGSKQCLSAVRALHNILGGVVDPNAAYLILRGLKTLDLRVKQQNKTAYLLAQNLEAHPKVARVHYPGLESHPEHQIAKRQMTGFGGVISFEIDGDLETTSKFIDGLRIPYIAPSLGGVESLVEQPTIISYWDQSPAERARIGIKDNLVRFSCGVEDYEDILNDVMQSL-D-
----------------------------------------------------------KKVVHTGNYIDKEIPPMPKTLPIYQTSVFTFDTLEEVYDYLGGNPSRYMYTRLGNPNQTAVEELIASLEGAEAGQACSSGMAAIFSALLAEVNSGDHIIAAKDIYGGTNSLFNAEFKRLNIDVTLVDFSDLEAVEKAIKP-NTKVIYMEIMTNPLIRVFDVVEVANIAKKHNIKLIVDNTFTTPYLIKPIELGAYAVIHSATKYINGHSDVIAGLIAGNKEFISRTKRITQNFGGSMSPFDAWLTLRGAKTLFLRMREHCKNAMELAKFLESHPKVKKVYYPGLSSHPDYSVSKKLFKEFGGMLSFEIEGGEPEVDKFMQELKLVKFAPSLAGVQTMITHPKSTSHRSLSKEELNALGISEGLIRVSVGIEEIEDIIKDFKQAL-D-
----------------------------------------------------------TSTIHAGRNKR--VCKNAVNPVIQRASSLVFDTLADKKQATINRAKGLFYGRRGTLTHFALQELMCELEGGEGCYLYPCGAAAVSNAILAFVKTGDHVLMSGAAYEPTQEFCHIILKKMSITTTFYDPLIGEKIADLVQP-NTTVLFLEAPSSLTMEMPDIVSIVQAARQINIVVMIDNTWSAGVFFKALDFGIDISIQAGTKYLIGHSDAMIGTAVARCWEQL--RENSYLMGQMVDADTAYMTARGIRTLLVRLKQHQENGIKVAKWLLEQPEVKTVYHPALPSCPGHQYFKRYFTGSSGLFSFELNKKLQALENFMDHFKIFTMAYSWGGFESLILCNQPEEIARIRPNIERKL--TGTLIRLHIGLEDVDDLIADLKAGFE--
-----------------------------------------------------------LAVHGGSFRSD-PVTGAVVPPIYLTTSYQFQDTEHARRIFALEEIGYTYTRTVNPTREFLERRVSALEGGVGALALATGESASLYALLNIAHSGDNVVLSPDIVTGRNAGLVASLRQLGIDVRFAETGSAESFATATDA-RTRAYYVESLSVPQLRAFPLAGAAEAAQQAGVPLIVDNT-AQPLSVRPFEHGAALVIYSAAEYLGGHDGAQGGLIIGRFSWEAHGTRLPRDLGAAINPLAVFQIIQGVETLPLRLRRQTANAREVATYLGAHPKVS-----GLA-------------TGAALIAFDLPSAA-AAARFTDALTLFDPAVTYGGVRSAVLDRTSTSPR----------------VVLSIGLEHAGDLLADLDSAL-A-
----------------------------------------------------------QVAVQPELDIAP--GFASFSPATHRGSTVVFRNLAELRAHGDGATTYWRYGLHATPTSEALCQHLALLEGARHTLLQPSGLAAISLVYFALLKSGDDVLVPHNVYGPNRDHGEWLARDFGVTVRYYDPMDAAAVPALIQP-NTRLIWMESPGSVTMEVPDCGAIVAAARARGVLTAIDNTWSAGVYFRPFELGIDISVQALTKYQSGGSDVLMGAVLD-DALHARLKRTRMLMGWGVSADDCHLVLRSLPSLPVRLAAHDRAAREVAEWLHQRPEVARVLHPALPDCPGHANWRREFTGASGLFAIVLRERYQQVDAFVEALQLFAIGWSWGGAHSLAVPYHVQGMRPAGTWPPAGWHDTGELVRLYIGLEDTRDLIADLRQAIE--
----------------------------------------------------------KKVVHIGNYVDEKIPPKPKTLPIYQTSVFTFDTLEEVYDYLDGNPSRYMYTRLGNPNQTAVEELIANLEGAEAGQACASGMAAISSALLAEVNSGDHIIAAKDIYGGTNSLFNLEFKRLGIEISLVDFSDLESVEKAIKP-NTKVIYMEIMTNPLIRVFDVEEVVKIAKRHGLKLIVDNTFTTPYLIRPLEVGAYAVIHSATKYINGHSDVIGGLIAGNKEFIFRTRRIVHNFGGSMSPFDAWLTLRGAKTLFLRMREHCKNAMRLAEFLESHPKVKKVFYPGLPSHPDYSIAKKLFKEFGGMLSFEIDGGEQSVNRFMQELKLIKFAPSLAGVQTMITHPKSTSHRALSKEELKALGISEGLIRVSVGIEEIEDVIRDFKQAL-D-
---------------------------------------------------------GSIAVHAGERLGRGIVTDAITTPVVNTSAYFFKKTQELIDFKEKRHASYEYGRYGNPTTQVLEDKISELEGAESTLILASGMCASTVLLLALVPAGGHLVTTTDCYRKTRIFMETFLPKMGITVTVIDPADVKALESALEINKVSLFFTESPTNPFLRCVDIELVSELCHRKGALVCIDGTFATPLNQKALALGADLILHSATKFIGGHNDVLGGCISGSTKVVSEIRNLHHVLGGTLNPNAAYLIIRGMKTLHLRVQQQNSTALRMAKILEAHPKVRCVYYPGLPSHPEHHIAKKQMTGFGGVVSFEVDGDLFITSKFVDALKIPYIAPSFGGCESIVDQPAIMSYWDLSRSEREKYGIKDNLVRFSFGVEDFEDLKADILQALE--
----------------------------------------------------------AKTIHAAERLGRAIVTDGITTPVVNTSAYFFKKTADLIDFKEKRQTSYEYGRYGNPTSTVLEEKISELEGAESTILMASGMCASVVLFMALVPAGGHLVTTTDCYRKTRIFIETFLPKMGITTTVIDPADVGALESALEQHNVSLFFTESPTNPFLRCVDIKLVSELCHKKGTLLCIDGTFATPLNQKALALGADLILHSLTKYMGGHHDVLGGCISGSIKVVSQIRTLHHVLGGTLNPNAAYLFIRGMKTLHLRVQQQNSTGMRMAKLLEAHPKVKRVYYPGLPSHPEHELAMRQMTGFGGVVSFEIDGDITTTIKFIDSLKIPYIAASFGGCESIVDQPAILSYWDLPASERAKWKIYDNLVRFSFGIEDFEDLKADVLQALE--
-----------------------------------------------KASVIRPDALPH------------SASRPVVTPLSPSVVYASDTPDMLDQQYEGGLQGYTYSREGHPNADVVAKRLDRMENAFPGVMTGSGMGAVSAVLLGLTRSGDHVIGGNQLYGRSLRMTSEDLPRLGIATTLVDAGDIDAVRAALRP-TTRMILVEVVSNPTLRLADIAGLVDLARESGVLLVVDNTFTTPMAFKALDAGADVVIHSVTKLLAGHSDVMLGYVAD-KALNDRLRVFAVTMGLSASPFDCWLAERGLLTLELRFERAQRTAALLADHLAGLPGVKRVLYPGRADHPDTLRAKALLKGRNCMVSFELDGARHAANAFTRAAEGLSFAPTLGDVGTTLSHPASSSHRALSPEQRAALGISEGFFRVSVGLEDPDNLCAIFTEAV-S-
-----------------------------------------------------------ALVSAGRKKK--YTHGAVNSVIQRASSLVFDTVADKKHAIKNRAKGLFYGRRGTLTHFALQDAMVELEGGAGCYLYPCGAAAVSNSILAFVASGDHVLMTGAAYEPTQEFCNIVLKGLGVSTTYYDPLIGEGIAELVQP-NTKVVFLESPSSITMEVQDIPAIVKAVRAVNAVIIMDNTWAAGVLFKALEHGVDISVQAGTKYIVGHSDAMIGTAVERCWDQ--LRERSYLMGQMVDADTAYVAARGLRTMGVRLKQHHESSIKVAEWLAERPEVATVNHPAQPSCKGHEFFVRDFSGSCGLFSFVLNKRLEEVAIFLDNFEHFSMAYSWGGYESLILASQPEELNRIRPVGKVDFDG--TLIRVHIGLEDCDDLIEDLANGF-S-
-----------------------------------------------------------ACIHANPQKD---QFGAAIPPIYQTSTFVFDNCQQGGNRFAGQESGYIYTRLGNPTVSNLEGKIAFLEKTEACVATSSGMGAIAATVLTILKAGDHLISDECLYGCTHALFEHALTKFGIQVDFINTAIPGEVKKHMKP-NTKIVYFETPANPTLKIIDMERVCKDAHSQEVLVIADNTFCSPMITNPVDFGVDVVVHSATKYINGHTDVVAGLICA--DLLQQIRMIKDITGSVISPHDAWLITRGLSTLNIRMKAESENAMKVAEYLKSHPAVEKVYYPGFEDHEGHDIAKKQMRMYGSMITFILKSGFEGAKKLLDNLKLITLAVSLGGCESLIQHPASMTHAVVPKEEREAAGITDGMIRLSVGIEDADELIADFKQGL-D-
----------------------------------------------------------VRAIHGIPHPD---PHRALNPPLYQTSTYTFPDMETVDRVLSGEEKGYIYSRGGNPTVSRFEEVVSLLEKGEASRAFASGMGAISATILHLSRGNRTVHLPVTLYSGTRAFARKFLEPWGVPVRWFDPGWLEKLDATLQK-GDGCVFLESPTNPTMDILDLRELSALCRAKNVPVVVDNTFATPVLQNPLLLGCDLVIHSATKYLGGHGDLLGGVVTS-GTIDVLRGEEGSFLGATLSPFNAWLLLRGIKTLSLRMEKHTANARAVASFLAGHPKVRQVFYPGIPSHPGYSIARRQMSSPGGMLSFELSDA-RTARNVCDRLSLVGIGVSLGDPESLIEHPWSMSHRWIGEEERRAVGVSPGFLRMSVGLEAWEDLVLDLDRAL-G-
----------------------------------------------------------RKLVHGGTRR---SQYNEVSEAIFLTQGFVYDSAEQAEARFLETGPDFIYARYGNPTVAMFEERIALLEGAEDAFATASGMAAVSGALTSLLKAGDHVVSAKALFGSCLYILENILTRYGVEVTFVDGTDLDQWRAAVRP-DTKAVFFESMSNPTLEVIDITAVAAIAHSVGAMVVVDNVFSTPVFSKAIAQGADVVVYSATKHIDGQGRVLGGVVLK-DFIRGTLEPYMKHTGGSLSPFSAWTLLKGLETIDLRVKAQAQSALLIAQAFDGHAALNRTIYPGLETHAQNALVQSQLGGAGGVLSLDLKGGKQAAFRFLNALTIPVISNNLGDAKSIATHPATTTHQRLPDEQKAALGITPGLVRFSVGLEDSDDLIADLEQAL-A-
-----------------------------------------------------------RAIHGGAIEN---AFGCLATPIYQTSTFVFDTAEQGGRRFAGEEDGYIYTRLGNPNCTQVEEKLAMLEGGEAAASASSGIGAISSAIWVCVKAGDHIVAGKTLYGCTFAFLTHGLSRYGVEVTLVDTRHPEEVEAAIRP-NTKLVYLETPANPNMYLTDIKAVCDIAHKHEVRVMVDNTYCTPYICRPLELGADIVVHSATKYLNGHGDVIAGFVVGKEDYIKEVKLVKDLTGANMSPFDAYLISRGMKTLQIRMEQHCRNAQTVAEFLEKHPAVEAVYFPGLPSFPQYELAKKQMALPGAMIAFEVKGGCEAGKKLMNNLHLCSLAVSLGDTETLIQHPASMTHSPYTPEERAASDISEGLVRLSVGLENVEDIIADLKHGL-D-
----------------------------------------------------------NQAIHYGYSPL--DYQGALVPPVFQTSTFAFPTAQYGADCFAGKEKGHFYTRISNPTLDLLEKRLAQLEQGDASVVFSSGMGAITSTCWSLLQPGDELIADMTVYGCTFTFFNHGLAKFGITIKHVDLTDPEKLAEAITD-RTKLIFFETPANPNMRVSDIEKIANIAHQH-VLVMVDSTYCSPYLQKPLTLGADIVVHSMTKYLSGHGDVMAGAIIYQLADKIRVEGLKDMTGACLSPHDAALVLRGIKTLSIRMEKICQNAQRIAQFLENHPKVATISYPGLNSFPQYELAKKQMALPGGMISMELNGGIKAGREFLNRLMLFTRAVSLGDCESLAQHPATMTHATYSAQERQRHGISDGLIRLSIGLEDVDDLIADLTQAL-A-
-----------------------------------------------------------KAIHGEELKK--NPENALNPPIFQTTTFVFEDLDHVEKVMSFESQDYVYTRGNNPTLRLFENRMAELEYGKGAVAFSSGMAAISSVLFSLLRPNDKVLAHKTLYGSSYNVITNLLPKYGVKYKLIDMTSLEELKENLDD-TVKVIYFETPSNPDLSIIDIEEVSKIAYQRGIKVVVDNTFATPCFQNPLLLGADVVVHSATKYICGHGDALGGVAID-EAYIHYLKFYMCEFGGVMSPFNAWLMLRGIKTLGLRMRQHEKNAMEVAKFLSRHPKVKNVLYPGLESFKGHGIAKKQMRGFGAIISFEIEGGRKELEEFIKGLKLCQLAVSLGDAETLVEVPSIMTHRGYPKEKLEDFGFKENTVRISVGLEDYNDIIEDLEDALK--
----------------------------------------------------------SRAIHAGYDPA--DEHGALTPPLHLTSTFAFESAEAGGEMFAGTREGHFYSRISNPTTDLLERRLASLEGAEAAVATASGMGAITATLWSFLRAGDEVITDQTLYGCTFAFLRDGLTRFGVTVKQVDMTRPETLAAAISD-QTRIVYFETPANPNMRLVDIAAITRIAHAAGAKVVVDNTYATPCLTRPLALGADIVVHSATKYLGGHGDLVGGIAAIEDMARVRLCGVKDMTGAVMSPFTAFLVLRGLKTLSLRMARHSQSAQAVARWLEDHPAVEQVFYPGLQSFPQRDLAARQMAAGGGMMAFELKGGHAAGVAMMNRLALIRRAVSLGDAETLIQHPASMTHSPYTPEERAAAGIGEGMVRLSVGLEDVADILADLAMALE--
----------------------------------------------------------HQCIHGPQKAN--DPHGALTSPLYQTSTFHFENAAQGAARFAGDEPGYIYTRLGNPTTTELEQKIAQLEGCEAAAATATGMGAVSASVLSFLSQGDHLVASSALYGCTFAFFAHMLPRWGIEVTFVDMTNEDELRTAIKP-NSKMVFVETPINPTMAVIDLALIGAIAKQHSLISVVDNTFLTPLLQSPKQYGIDIIMHSATKYINGHGDVVAGLVCL-EHITLIKMTVLKDIGATISPHDAWLINRGLKTLAIRMERHCQSAQTVAEYLEAHPQVNIVYYPGLKSHPGYKFIGNQMKAAGGVIAFEIKGTLQQGAQFIDSMKLCTLAVSLGDAETLIQHPASMTHSPYTPEERAAAGISDGLIRLSVGLEDVNDIISDLDRAF-T-
-----------------------------------------------------------LSIHANPQKD---QFGAIVAPIYQTSTFLFDNCDQGGARFGGKEAGYMYTRIGNPTNSALEGKIAKLEHAEACAATASGMGAIAASVWTFLKAGDHLISDDCLYGCTHALFEHQLRKFGVEVDFIDMAVPGNIEKHLKP-NTRIVYFETPANPTLKVIDIEDAVKQARKQKILVIVDNTFASPILTNPLDLGVDIVVHSATKYINGHTDVVAGLVCADIIAKVKSQGIKDITGAIISPHDAWLITRGTLTLDMRVKRAAENAQKVAEFLHEHKAVKKVYYPGLPDHPGHEIAKKQMKMFGSMIAFDVDGLE-KAKKVLDNCHVVSLAVSLGGPESLIQHPASMTHAGVPKEEREAAGLTDNLIRLSVGCENVQDIIDDLKQAL-D-
----------------------------------------------------------RKLVHGGTRR---SQYNEVSEAIFLTQGFVYDTAEAAEARFIKAGADFIYARYGNPTVAMFEDRIAALEGAEDAFATASGMAAVSGALTSMLRSGDHVVSARALFGSCLYVLEEILTRFGVEVTFVDGTDLDQWRAAIRP-GTKAVFFETISNPTLDVVDIRAVAELAHAAGALVLVDNVFATPVFSRAIEQGADVVIYSATKHIDGQGRTLGGVILTRDFIRGTVEPYMKHTGGSMSPFTAWVMLKGLETIDLRVRAQTASAQTIAEALQGDARLARVIYPGLPDHPQHALVRAQMGEGGTVLALDLKGGQEAAFRFLNALDIVIISNNLGDAKSIVTHPATTTHQRLPADQKAALGITPGLVRLSVGLEDCGDLIDDIRNALE--
-----------------------------------------------------------LAVRAGTRRT--AEYQEHSEAMFLTSSFCFDSAELAADGFAHADQGFIYSRFTNPTVSMFQDRLAALEGGEACIATASGMSAILTMAMAHLQAGDHVVCSRSVFGATIQLFTNILGRFGITTTYADLADTKSWQAAVQP-NTKLFYLETPSNPLTEIADIKAISKIAKKAGALFAVDNCFCTPALQKPLALGADVVIHSATKYLDGQGRMVGGAIVNDFVMGKV-FPYVRTAGPTLSAFNAWIFLKGLETLELRMKQQSENALALAQWLEKQPGVERVYHPGLKSHPQHALAMRQQKAGGAIVSFALKGGKKSAFKLINQTKLCSITANLGDTRTTITHPATTTHCRVSPEARKAAGITDGLVRIAVGLENINDLKGDLIGGL-K-
-----------------------------------------------------------LALHADDDLN---VVADVAPPFHLSTTFRYSNSDNQ-TLANLPATSHIYSRHTNPNNTRFETILKSLLNGH-VVSYSSGLAALHAALV-FLN--PRRIAVGDGYHGSHGVIAVHTRLSGLQKLALDC-PADDLQ------RGDVVLLETPVNPHGTAFNIQHYADKAHARGAYLLVDSTFGPPGLQDPFRWGADLVLHSGSKYLGGHSDMLCGVLAR-AEWKSGLVGDRLLLGSVMGNMEGWLGVRSLRTLEVRVQRQSASAARLVEFIDGAEAVETVQHASLQRE---EWVRKQMNGFGTVFSITLREER-FSRLLPTKLRLFHHATSLGGVESLIEWRAMT-----------DPTVDQRLLRLSVGLENWEDLKGDLVQAM-R-
----------------------------------------------------------RRAVHAGTRR---SQYGEVSEAIFLTQGFVYDTAEQAEARFVEAGPDFIYARYGNPTVAMFEDRIAALEGAEDAFATASGMAAVSGALMSMLKAGDHVVSARALFGSCLYVLEEILTRYGVEVTFVDGTDIAQWKEAIRD-DTRAVFFESISNPTLQVVDIETVAGLAHAKGAIVLVDNVFATPVWSRAFEQGADVVIYSTTKHIDGQGRALGGVILK-DFVRKTVEPYMKHTGGSMSPFTAWVMLKGLETLDLRVRAQTENATALAIALDGHEKLNRVIYPGIPSHAQHALVKRQMEKGGTVLSIDLAGGKEAAFRFLNAIEVGVISNNLGDAKTILTHPATTTHQRLPQDQKDALGISAGLIRISVGIEDQEDLKADLFQALQ--
-----------------------------------------------------------TAIHHGYDPL--AHHGALNPPLFLTSTYAFASAAEGAARFAGEAEGFVYSRVGNPTVAVLESRLAALEGGEAALATASGVGALTALIWTLLKTGDGIIADQMLYGCTFGLFEHHLPRFGIEVVFADLTDPANLQAALRP-NTRLVFTETPTNPNMRLVDIAACAEICRRA-VRLVVDNTYCTPYLQRPLDLGADLVTHSATKYLGGHGDLLAGAVVGPKEIIDQLRFVGELNGACISAFDAFLILRGLKTLNLRMDRHSATAVKLAHDLEAHPAVAAVYYPGLDSHKQRNLAQRQMRQPGGMIALELRGGLAAGRSFMDKVKLATRAVSLGDAETLIQHPASMTHATYDPAERARHGFTDGLIRISVGLEDYEDLKHDLLGAL---
----------------------------------------------------------RKAVHAGTRR---SQYGEVSEAIFLTQGFVYPTAEAAEARFENLGADFIYARYGNPTVRMFEDRMAALMDYEDAFACSSGMSAVSGALMALLKAGDHVVSSRALFGSCLYVLEDILARFGVNITLVDGTDNAAWDAAIGP-DTTLVFLESISNPTLEVVDLQHVCAVAHKSGALVLVDDAMATPIHSYAADCGADIAIVSTTKHVDGQGRMLGGIIT-RDLIRGPIEAYMKHTGGAMNPFTAWTHLKGLETLDLRVAQQSVTTMAIATALDSHPKISAVRYPTHSAHPQHELARAQSDTGGTVVAFEVKGGKDACFKFLNGLELFTISNNFADAKSIVTHPATTTHQRLPQAQKDLLGISGGLVRLSTGLEDAGDLIDDLLAAL-D-
----------------------------------------------------------SRAIHADDALN---LVDDVAPPIHLSTTFRFPDSEDP-IVSRLQRQKCILSRIAKPTR--FEAILSSLLNAP-AVAYSTGLAALHAALV-LLN--PRHISVGDGYHGSHEVIAVISRLSGLQKLALDC------PAKSLE-VGDVILLETPVNPLGTAFNIEEYAKKAHERGAYLIVDSTFAPPGLQDPFLWGADIVMHSGTKYLGGHSDLLCGVLAN-AEWVKRLFEDRAAMGSVLGNLEGWLGVRSLRTLEVRVQRASQSCAELVSWLHGAPVVEKIYHASLQKDEPW-LQRQMPNGFGPVFSIVLRTPY-FARRLPSKLKLFHHATSLGGVESLIEWRAMS-------DPR----VDRGLLRISVGLENWVDLKNDLLQAF-I-
------------------------------------------DTLLQHLGSAPFNPDTG--------------AAPVNLPSVRASTVRFQSLAKLEDAQRRKAAGSTYGRMGMDTHAALEQVFAELEGGTHCYLASSGLAGISMVFLSLLSAGEHALVADCAYGPVHELHEAVLSRLGIDVTFFDA--KADLASLVRP-TTRLIFAEAPGSLLFEMLDMPALARFAKQH-LILATDNTWGSGYIYRPLTLGAQVSVIAGTKYVGGHSDLMLGAVVD-EAIAKRLNRTQYALGYSVSADDAWLALRGVRTMPVRMAQHARHALEVCEFLQNRPEVVRLYHPAWPADPGHALWQRDCSGSNGMLAVQLGLSPQAARDFVNALTLFGIGFSWGGFESLVQLVTPGELARH----QYWQGGSDALVRLHIGLESPADLIADLAQAL-D-
-----------------------------------------------------------LAIHTGVHR---SQFNEHSESLYLTSSFVFDSAAQAAARFSGQEPGNIYSRFTNPTVTAMQERLAVLEGAEACIATATGMAAITTCVMGLLSAGDHIVASRSLFGSTVGLFNNILSRFNIETTFVSATDPSEWQAAAKP-NTKLFFMETPSNPLTEISDIAALADIAKRIGVWLAVDNSFCTPVVQQPLKLGADLVIHSATKYLDGQGRILGGAILRDLLMDSGIFGFLRTAGPALSAFNAWIILKGLETLSVRVKAHSDHALEVARWLEAHPNVARVFYPGLPSHPQHTLAMRQQKTGGSIVSFEAKGGKEAAWRIVDAAQLMSITANLGDTKSTLTHPATTTHGRISQEARAAAGVSDGLLRIAVGLESPEDIKADLARGL-Q-
-----------------------------------------STRLITAGRRREWVRGKG--------------GSVVNPPVWRASTILFDSVEDLREASSHPDDQLYYGRRGTPTQWALSEALTELHPGEATMLYPSGVAALSMALLSALEAGDELLMVDSCYEPTRVFCDTVLKAQGINVTYYDPLIGQDIEQLFTP-QTRAIFMESPGSLTFEVQDIPGICEVAHRYSITTILDNTWATPLFFPAIERGVDLSVMACTKYITGHSDTMMGSVTAIPSHIDKLKRISNLFGQYVSPDDANSALKGLRTLEVRLKAHEKNALKVAKWLSEQPEVAWVLHPALSSCPGHEFWHRDFKGSSGLFSFVLEGGDRDRTALIDSLEHFGIGFSWGGYESLAL-PVDPQPIRTAASWQAAG----PVVRLHIGLEDPDDLIEDLAFGL-K-
----------------------------------------------------------NQLVHGLPVNDN--NTGAVNPPIYNSSTYAFE--------SVGTMPRWDYARSGNPTREFLEKQIAQLEHGTRGFAFGSGLAAI-HAVLSIFQPGDRIIVGKNIYGGTYSLFHEYFERWGVIVEEVGTTDYKALDAAVSGCPAKAVYFEVLTNPLLQVNNVTAIAGIAHRHGAIAIVDNTFVTPYLQQPLDQGADIVIHSATKYLAGHSEVNAGLVVD-DELGKRVYFAQNRLGGVLAPNECDSVRRGIQTLALRMDRQQENARAISSYLLLHPLVKSVHYPGLPGH-EYELASNGLKGGGAVLSFEVVPGV-DPADVLDNLHIFRLAVSLGAVESLAELPCRMTHFELPREERLKVGITDELVRLAVGIEDKQDLIEDLGQAF-D-
----------------------------------------------------------GKAVWAGEKEY--LVHGATQVPVVLSVSYGYDDIDEWYDVAIGKKKGHIYGRNTNPTVQAFEDKVKILEGAEAATSFSTGMAAISNTLATFLVPGDRIVSIKDTYGGTNKIFTEFLPRQQIDVVLCETGNHEQIEEEIAK-GCKILYLETPTNPTVKITDIERMAKAGHEVGALVIIDNTFATPINQNPLSLGADLVIHSATKFLGGHADALGGVVCGPKDLIDKIYHYREINGATMDPMAAYLILRGMKTLHLRVQRQCENAMALAKYLQTKDIVETVYYPGLETHKHHDIAKKQMRNFGGMLSFAVKGGIDTVREFLPKLQFANRAANLGAVETIVGPARTTSHVECTPEERAAMGIPEGLVRVSCGIEDIEDIIADFEQAFQ--
-----------------------------------------------------------RLVHSGGLR---SEFGETAEALYLTQGFVYASAEECEARFKGEDPGFIYSRFSNPTTAMFERRMIELEGAEACRSAATGMAAVTTAILAPLRAGDHVVAAKALFGSCRYVVEDLLPRYGIESTLVDGLDLDQWQKAVRP-NTKSFFLESPTNPTLDVMDIPAIAEIAHAHGARLIVDNVFATPIWQSPLALGADVVVYSATKHIDGQGRCLGGVILE-AFIAEHIHNFMRQTGPSISPFNAWVLLKGLETLAVRVRAQTDTAGKVANFLAAHPKISRLIYPGREDHPQAATVRKQMRAGSTLVGFEVKGGKAAAFRTLNGLRLARISNNLGDSKTLVTHPATTTHQRLTPEARAELGISEGFIRFSAGLEHADDLIEDLDAALK--
----------------------------------------------------------GRVVWSGEQVQ--HPYNATQTPIVVSAAYGYNDIDAWYDVAQGKQPGFIYSRMSNPTVATLEAKLAELEQAESAVAFSSGMAAISAVLHTFLSNGKRVVSTRDSYGGTNKIFEEFLPRMGVQVCLCDTLDTEALEREIAA-GCDLLYLETPTNPTLKVLDIRRLSAAAHKVGALVVADNTFATPLNQNPLALGVDVVVHSATKFLSGHGDVLGGVVCGAEALMAQVRHYREINGAALDPFSAYLIIRGIKTLAVRLRQQQASAMALALYLSTEPLVEAVNYPGLPAHAGHAIAKAQMRGFGAIVSFVLKGGMPTVARLLPRLKYAHRAGNLGAVETIYGPARTTSHVENTLEERLALGISEGLVRISVGIEETDDLLADLAQAC-A-
-----------------------------------------------------------KVIHAGREAN---ESGALVTPLCQSATFVFETAEQGGARFAGDEQGYIYTRLGNPTTAELERKIAALEGSDAAAATASGMAAVSAALLANLSHGDHLVASHAVYGCTFSLMTSQLVKFGIEVTLVNFSDETEIKAAIKP-NTKVIFCETPVNPHLDVYNLDLIAAIAKQHNLVSVVDNTFMTPLLQQPIKHGIDIVIHSATKYLNGHGDVIAGLICVEQMEVIKFEIL-KDVGAVISPHDAWLILRGLKTLDVRLTRHCDNAEKVASYLEGHPKVSKVYYPGLESHPGHSLIGTQMRRGGGVIAFELEASLEQSIAFINRLSLFSIAVSLGDAESLIQHPASMTHSPYSEDERIKAGIKDNLLRISVGLESVEDIIQALEDGL-A-
-----------------------------------------------------------RLLHSGVER---TPFGETSEAMFLTSGFVYDNAEQAEATFTGDVTHYQYSRFGNPTVEALEKRLADLEGAEACIATSTGMGAVSSALLSHVKAGDRVVASRALFGSCHWIVANLLPRYGVETVFVDGGDMDAWAEALAR-PTAAVLLESPSNPMLDILDIRAISDLAHWAGALVVVDNVFATPLLQKPLELGADVVVYSCTKHIDGQGRVLGGAVLK-DWITDTLQPFTPHTGDALSPFNAWVMLKGLETLALRVRAMTDNAAAVADHLAGAEGVTRVFYPDRPDHPQYALAQAQMSGASTLVAFEVAGGKAGAFAFMNALRLIAISNNLGDARSMVTHPATTTHMKIGAEERARLGITDGVIRFSVGLEDSADLKDDLDRGL-A-
-----------------------------------------------------------IAIRAGIHR---TQEQEHSEAIFPTSSFVFDSAEEAADRFAGRVPGNIYARFTNPTVRTFEERLAALEGAEACVATASGMAACLTAFMGILKAGDHVVASRSIFGTTVQLLGNILSRFGVETSFVPLADVPAWRAALRP-NTRMLFLETPSNPLTEIGDMQALADLAHVH-AWLVVDNCFCTPALQQPLKFGADLVIHSATKYLDGQGRTLGGAVCT-ELLNSGPRNFVRTAGPSLSPFNAWVQLKGLETLGLRMERHCANAQKIAEWLEARPEVARVYYPGLDSHPQQALAARQQRLPGAILSFDLHGGQKAAWAFVDALRLLSLTANLGDAKTTITHPASTTHSRVSPEARAAAGVGDGLLRISVGLEHADDLREDMERGF-A-
-----------------------------------------------------------KYVTAGRSKK--WTKGVVNPPVQRASTVVFNTVAEKNYAMINRAKQLFYGRRGTETHFALQDAMVELEGGAGCALYPCGTAAIANAILTFVKTGDHILMVDGCYEPTRDYCETILKRMGIETTYYDPMIGEGIRELIRP-NTTVLFTESPCSITMEVQDLPTLSRIAHET-ITVILDNTWGAGVNLAPFDHGVDISVQAATKYIVGHSDVMLGTAVE-KHWDQ-LREQSYLMGQCISPDDAYLAMRGIRTMGVRLKQHEKSSIKVAKWLEAHPLVDHVRHPALASCPGHEFYQRDFKGCNGLFSFVLKQSDKATTALLDGMTHFSMGYSWGGFESLILANEPRSFNALRTIA--NPNFEGTLIRVHIGLEDVEDLIHDLDEGL-Q-
-----------------------------------------------------------LAVRAGQQR---TGEGEHAEPIFPTSSFVFESATEAAACFAGEIAGNIYSRFTNPTVRTFEQRLAALEGGERCVATSSGMAAILATCMALLKAGDHIVSSENIFGTTRVLFNKYLARFGVETTFVPLIQLEAWENALRP-NTRLLFLETPSNPLNEIADIVQLSSLAQAHGCLLVVDNCFCTPALQRPFELGADLVIHSATKYLDGQGRCVGGAVVG-QRVGEEIFGFLRTAGPTMSPFNAWVFLKGLETLQLRMEALSRQAQALAEWLEAEPKVSRVYYAGLPSHPQHTLASKQQSGFGGLVAFELKGGKAAAWKLIDSLKFISITANLGDVKTTITHPATTTHGRLTEEERLAAGISDGLVRISVGLESLEDIKKDLQRGL-D-
-----------------------------------------------------------LAVHADDVVN---NATDVAPPIHLSTTFRYRKNPDAEHNFDEEDPTPIYSRVAAPNSARFEAILSSLLKG-RALAYGSGLAALNGAL-VLLN--PKNISIGDNYHGCHGVIEIFNRLTGLKKLGLDC-PAEELH------AGDVILLETPLNPNGTAFDIEHYAQKAHSRGAFLIVDSTFGPPGLQDPFEFGADIIMHSGSKYFGGHSDLLCGVLAR-KDWFDQLFGQRLHLGNNMGNLESWLGVRSLRTLELRVQRASQNATSLVSFLHSAETVSKVRHASLQTEP---YVKKQMNGYGPVFSIIMKDEA-LARRLPSKLQYFHHATSLGGVESLIEWRAMS-----------DPRVDQRLLRVSVGIEHWEDLRDDLVSAFK--
-----------------------------------------------------------HALHADEALN---VVTDVAPPLHLSTTFRYPDDPEALSGYDQDKTKHIYSRLSSPNLNRFEVLLSSLLHGE-AISYSSGLSALHAAL-VLLN--PRRIAVGNGYHGCHGVIKLFGRLTGLQKLDLDC-----PAEQL-E-SGDAILLETPVNPEGTAFNIEEYAKKAHSRGAYLIVDSTFAPPGLQDPFQWGADLVMHSGTKYFGGHSDLLCGVLAR-SDWARRLFEDRMFLGSVMGNMESWLGTRSLRTLEVRVQRQSQNATNLVTWLHNAPALQQVYHASLQKEDESWLLKQMPNGFGPVFSISMKNED-YARKLPSKLAFFQHATSLGGVETLIEWRT-M----------SDATVDRRLLRISVGLENWEDLRRDLVSAF-R-
----------------------------------------------------NTNILYK-----GNKINPNRVSDPEVMPLYLSTAHNVADLDDL-Q-NTYDRKGYAYTRSHNANRDGIAELMTYLEQSENSVITNTGMSAISTTLLALLTSGDHVVADKTLYGESIDFLK-TLSKYGILVDFVDITNLDEVASVINA-NTRILYTETVSNPMMTVANIKAIADLAHSHQSYLIVDNTFMTPVLFHALTDGADVVINSLTKFANGHGDVTLGSIS--AEIIEKIYNLQVLLGTTGDPFDSWLATRGIRTLDLRVKKQSSNALSLATFLENHQLISKVYYAGLKSHPQHDLAEAQFSNQYGMLSFELKGDRQTINKFLQELNLTKYAMTLGGIRTTISHPVSSSHYDTPEEEKAKIGITDQLLRVSVGIEDEADLIHDFEYAL-S-
---------------------------------------------------KTFLKHTA---------KD-YHNQSVNPPVVRASTIIFKSMQDIRKMQDKSKKGFDYGRQGTSTTHVLSQILKEMEECYHVFLTPTGFGSVFLSIFSIVRPGDEIIVADPTYSPTRILTQDFLKEFNVKSVFYDPHDLKTLEKAITK-KTKLIFVENPGSNTFDFQDLGKIVSIAKKNKIFSVIDNTWGTPYFLKPIKLGFDMSIVSATKYYSGHSDVMGGSLAK--KAFKQVDKANKITGLRLGPDDAYLITRGLRTLDVRLDKHEKSAKQVAEFLSNYKNIK-LLYPHKKDSFNFRMWKKYYSGASGLMGLKIKSKDNSVIKFVNSLKLFGYGYSWGGFESLALYQDKR---EQGNREYLKLAKDEHLVRLHIGLEDPKDLIDDLKKSLK--
-----------------------------------------------------------MSVHSGQRIDP--QTGALTTPLYQSSTFSYFNAQAGKERFAGQAPGFIYSRFGNPTTAELEQKLAALEGADEALVVASGMAAVSAIMYALADSGDEVAYIGPLYGGTDAFLKQTFSRAGIKVTAYES--DQDLLTNIRP-ATKVVLFETLTNPTLKVVDPRVVVEAARKVRAITVCDNTFLTPYLLRPLELGIDIVMHSGTKYLGGHGDIIAGVVAGSHTLMKSIRTVAKHIGSPIGPQEAYLLQRGVKTLPLRMDAHLHNAQKVADFLAAHPAVKKVIYPGLANHPGHDALGAFASGFGGMVSIELEGGFARCATLLDNLQLFVQAVSLGDLESLACHPASTTHAAMDEASRLAAGVNDDLIRFSIGVEDADDLIADLAAAL-A-
----------------------------------------------------------EEAIRIQTK--R-TGEKEHSTPLFLTSSFVFDDAEHARALFAEEVTGNQYTRFSNPNTTELIDKLCALEQTEDGIATASGMSAVFTSIFGLVKSGDHIVSARAIFGSTHQIFANILPRFGVTTTYVDIAKPEEWEKAFQE-NTKIVYIETPSNPGLDIVDLEWVSALCKKKKAILIVDNCFCSPYIQRPADFGADVVIHSATKYLDGQGRVIAGVILGKKEFIQPIRYMARNTGPSLSPMNAWIISKSLETLAVRMDRHAENAMKLATFLSESKDVELVRYPFLPTDPGYAIAKKQMRSGGGIVSFVIKGGVERAKKFLDALKWFSLTANLGDTRTTVTHPTTTTHSKLTEAERLAVGILPGLIRVSVGLEHIDDIVAEVKQAL-A-
-----------------------------------------------------------TLIHSGRQAIK--TSGPINPPVMRASTIVFDSIKSWREIRDRRITELSYGARGTETAFALEALVTELEGGYRAQLFPTGLAAIAFTIMGYARSGGHVLFADSVYEPVRKIASAFLEPNNITYSFFKT-DGSDFEQKIQE-NTQLIFVESPGSLLYEMLDLPEICHIAHEKNIPVGVDNTWGSAWLYNPLELGADVSVIAATKYLCGHSDVMMGIMIE-TAWKQ-IGALPEALGQASSPDDAALVLRGMRTLAQRLTNHGKSALAIAQWLETRPEVAKVWFPELPTHPRHDLWKRDCKGSNGLLTIEFKQKYKQSEQFIDALTLFGIGASWGGFESLA-LPANVMGARTATDWREGHGP---FVRLHIGLESTDDLIADLTQAF-S-
------------------------------------------------SLARRPKWPTS-------------TSRPVVTPLQPSVVYASPDPDAL-DAQYDEGSGFTYAREGHPNASVLAQKIDGLEGMSGGIITGSGMSAIGAVFLGVLQAGDHVIGGDQLYGRTLRLMADDLPKFGVQTSLADPTDANAIAAAIQP-NTKMIVVEVVSNPTIRIADMDGIAKLCADRGILLMVDNTFTTPRGYQPFDHGADIVIHSVTKLLAGHSDATLGYVVD-PSLMEKINIANVTWGLTPSPFDCWLAERGLQSFDLRYDRAEATAIELSAALAGLPGVTRVLHPSRPDHPDHNRAAKILGNRPGMMSFEVAGGRKAANALTNAAPDLPFAPTLGDVGTTLSHPASSSHRALSEAGRTALGISEGFFRVSVGLEDPALLIAELTEAI-A-
-----------------------QNGDSNTHQQRQFATLAVHAGAPHDPTTGAVIAPES----------------------------------------VGKPVGYEYTRSSNPNRDNFEEAVASLEHAKYALAFSSGSATT-ATILHSLAPGSHVVSVSDVYGGTHRYFTKVAAAHGVNVSFSSCLEL-DVEKLIRPNETKLVWIETPSNPTLALVDIRKVAAVAHRHGVLVVVDNTFMSPYVQNPLDHGADVVIHSVTKYINGHSDVLMGVAAS-DELKERFTFLQNAIGAVPSPFDCWLAHRGLKTLHLRAREATANATAVALALESSPHVISVNYPGLNSHPNREIAVKQHRKGMGMLSFRIKGGHKAAHLFCEYTKIFTLAESLGGVESLCEVPSSMTHAGIPKEEREAAGVYDDLVRMSCGIEDVEDLTADTMQALE--
-----------------------------------------------------------TIITAGRSKK--WTQHLVNPPVSRASTIVFDTVAEMKHATANRANKLFYGRRGTNTHFAFQDAMVELEGGVGCALYPCGTAAISNAILSFVKTGDHILMVDGTYEPTRDFCDKILDKMGVETTYYDPMIGENIRDLIRP-NTTVLFLESPCSITMEVQDVPLLASIAHEH-IVVMLDNTWASPINFQPFDHGVDISIQAATKYIVGHSDVMLGTATERCWDQ--LREGSYLMGQCTSPDDVYLAMRGLRTLGVRLRQHEKNSIKVAQWLSEREEVDHVRHPAFESCEGHEIYKRDFKGCNGLFSLVLKRGNAALTALLDGMEHFSMGYSWGGFESLILANEN--VNSIRTAKKKEF--VGPMLRLHVGLEDVDDLIRDLEKGF-D-
--------------------------------------------------FQLGERLRR----------D-MKTSSITTLVVNTTTYFFKDTTELIDFKEKRIDLYEYARYGNPTTMALEEKISVLEGAESTLVMASGMYASNVMLLALVPTNGHIVATKDCYKETRIFMENFLTKLGITVTFIDSDDIAGLQTLVNNHEVSLFFTESPTNPFLRCVDIKLVSKICHRRGTLVCIDATIATPINQKTLALGADLVHHSATKYIGGHNDFLAGSISGSMELVSKIRNLHKLLGGTLNPNAAYLLIRGMKTMHLRVRQQNSTGMKMAQVLEAHPKVSRVYYLGLPSHPEHLIAKRQMTGIGGLISFEIDGDLKTTIKFIDALKIPYLAASFGGCESLVDQL-ATGIWDIPREERLKDGFQDNLVRFSFGIEDFEDIKADVLQALE--
----------------------------------------------------------NQLVSSGRKKA--YTHGVVNPVVQRASTVVFDSVAELKEAAKKRGDKLFYGRRGTTTHFALQEAITDLEGGEGCALYPCGAAAISQALLSFLKSGDHILMVDNAYEPTRDFCDKILAGLGITTTYYPPTVGAGIKDYIKP-NTKVLFLESPGSITMEIQDVPAMVNVAKEHNVMTMLDNTYGNGLHYRPLEHGVDISIQAATKYIVGHSDVMMGVAVK-KYWPT-LREHSYLLGQCTSADDAYLALRGLRTMSVRLNQHEKAAIEVAKWLEQHELVDHIRHPAFETCPGHAFFKRDFDGSNGLFSIVMKTGNKAIDAFLDSLQHFKMGFSWGGFESLVTANLTMKGL--RSTTGWDLGP---VIRLHIGLEDIDDLLADLSQALE--
----------------------------------------------------------ARAIHADDFVS---PHRAIAPGIHTAVNFRYARDDELENKDPNAPFDHIYSRYTAPNANRLEVLLRSLMGGE-VITYSTGLSAFH-AMLILLNP--KRIFIGEGYHGCHSVVDIIHRLTGIQK-----LDLTQIDQA--G-PGDIIHVETPLNPTGEARNLAYYRAKASEKGAYLTVDSTFAPPPLQNPLEFGADIVMHSGTKYVGGHSDMLCGILVPKEGWLKTLRTDRQYIGSVMGSFEGWLGIRSARTMQLRVTRQAQTAEGLAKWLQDQKVLSHIQHASLQEDDKNGWLQKQMPGFGPVFAVWTKNP-EHARRLPSRMFIFQHATSLGGVESLMEWRAM-SD----------ARCDHRLLRISCGIEEFDDMKADILQGLE--
----------------------------------------------------------SRALHADDPLN---LVTDVAPPIHLSTTYRFPSDPNDDPVDEFNGKNYVYSREFAPNATRFEAVLSSLIGGN-AICYSTGLAALTAALV-LL--NPRRISIGEGYHGSHEVIGVLSRLSGLQKLDLHC------SAESLE-EGDVILLETPVNPLGTAFSIEEFAQKAHSRGAYLIVDSTFAPPSLQDPFQWGADIVMHSGSKYFGGHSDLLCGVLAR-QDWTKKLFEDRLAFGSVIGNLEAWLGLRSLRTLEVRVERASKSSERLISWLNQGPILQKIHHASLQNEPW--VRKQMPNGFGPVFSIVLQTED-FARVLPSKLHLFQHATSLGGVESLIEWRAL-----------SDSRVDRKLLRLSVGLENWEDLKNDLLKAFK--
-----------------------------------------------------------RTIHGGQSPEP--VTGAVMPPIFTSSTYAQE--------SPGEHKGFEYSRSHNPTRFAWERAVANLEGGTQGLAFASGMAAT-STILELLDSGDHVVAMDDLYGGSFRLFDKVRGRAGLKFSYVDLADIKQVEQALTS-ETRMIWVETPSNPMLKLVDIEAIVKTAKTHNIIVVVDNTFATPFNQRPIELGADIVMHSATKYLNGHSDMVGGIAVDNQDLVEQMLFLQNSVGAVAGPFDSYLALRGVKTLALRMRHHNQAALELAQWLEQHPKVEKVIYPGLESHPQHELAKRQMSGFGGMISILLKGDLAAARKFLESVEIFALAESLGGVESLIEHPAIMTHASVPKENREKLGILDNFVRVSVGIEDLDDLKADLDTAL-N-
----------------------------------------------------------EKLGRVGRNPDE--QWGFINCPIYRGSTVLYKSVDDA----LKRRSPYWYGTAGNPTVTNLQNAWTALTGGAGSIVVSSGMQAIAYALLAAANSGDNILVADAVYLPTRNLCDNFLVTKGITTTYYDPITADELRELLHQPNTTVIFMESPGSQTFEIQDVPMICAVAREFNVTTIIDNTWATPIFFDALGIGCDISVEAGTKYVGGHSDLLLGLISE--KWYPKLRGFMNLLQSVPGNEDCYLGLRGLRTMYIRLKEAEKRGLEMARFMESREEVLKVLHPAFPSCRGHEIWRRDFTGSSGLFSIVLRPKYQDVERMIGSYKLFSIGFSWGGFESLVMCFDCTTYRTATT--FAPGGI---LLRFQIGLESLEDLKQDLCQGF-D-
----------------------------------------------------------IKCIHVGNGIDK--ETGAIRRPITMANCYRLP--EDASSINWSDADQLLYTRNTSANQVYLQEKLASLEGGEDCVVLASGVSALAGVFFSFLNKESHVICSNVSYIAVYRLLNEYLPDYGIQTSFVDTSNLEEIKKAIRP-NTKLIHIETPGNPTTKISDIEEISKIVKSIGALLSVDSTFASPFLQRPLQLGADLVIHSLTKYINGHGDAMGGAVIGKKELIDKIKRAMVNLGGTISPFNAWLIMRGVVTLPLRMKQHSDTALEVAEFLESNPVVKFVAYPGLESHPQHNIAKKQMNMYSGIIAFALKADVDTHNKFINSLKLITQAVSLGHDESLIVYTGPNDINFYPEQ------FREGYIRFSIGLESASDIIADLKQALK--
----------------------------------------------------------GAAIHVGQEPEQ-WDMNQVVPPISMSSTYKQD--------NPGEPKGHDYSRAGNPTRDVLQKNLAALEDAKHCQVFSSGLAAT-SAIINLLKTGDHIVCSDDVYGGTQRYIRRVAVPHGLEVDSVDLTDVKNLETAIKP-NTKMVWFESPSNPLLKVVDIAAIVQVAKKANIVVVVDNTFMSPYFQRPISLGADVVVHSITKYINGHSDVVMGAVIN-DEFQQHLFFMQLAVGAVPSPFDCFLVNRGLKTLHIRMRAHYENAMAVAKYLEANDRIESVLYPALESHPQHEVHLKQTKGMSGMISFYLKGELKESRAFLSALKVFTLAESLGGYESLAELPAIMTHASVPAETREVLGITDNLIRISVGIEDLDDLIADLDQALK--
-----------------------------------------------------------LLVHGAVDGDE--FTGSVNVPIYQTSTYKQQ---------GLGEYKYEYSRTGNPTREALEKTTALLENGIGALAFGSGMAAI-TAVLSLFKSGDKIIIPDNLYGGTFRVIDKVFKNFNINYELVDISDLSSIKKIFDKHKIKAVFVETPTNPLMDITDIKNVSSLAKEYESLTIVDNTFMSPYLQKPLNLGADIVIHSATKYLGGHSNVVAGLVADNKEILDKLYFIQNSTGGILGPFDSYMLLQGIKTLGVRMDKHNENTSKIAAYLLASKFVEKIYYPGLKTSKGYEIQKKQASGFGGMISFVTKDII-DYKKFLKSLKLITLAESLGGIESLICHPSTMTHAAIPYELRKKTGIVDNLLRLSVGIENVDDLIDDLDQAF-T-
----------------------------------------------------------SRAIHTAQHAEP--IHGSVNVPIHLSTTYKQR--------GPGQPYSFDYTRCGNPTRAALEECIADLENSKHCITFSSGCAAI-SCIINTCKNGEQIICCDDVYGGTQRYMRNFSVKHGIDVLFVDITDPQSVVKTITE-KTKIIWIETPTNPTLKIVDISAVCKIAKENKILTVVDNTFATPYLQTPSDLGADISINSGTKYMGGHDDVVFGSLTD-KELYDRLYFSAKSQGGCPSIFDCYLIMRSLKTLELRVKQATKNAYIFAKYLEGNPLVEKVIYPGLSSHPQHELVKRQQRGGGAMISFYVKGGFEETSKLLKALKIFTLAESLGGVESLIEVPSVMTHGSIPVDVRNQLGITDNMVRVSIGIENVEDLIQDMEEALK--
-----------------------------------------------------------KAIHAGSHVD---VHGSVIEPISLSTTFKQS--------APAQPIGYEYSRSQNPNRKNLEDAIAALENGKYGLAFSSGSATT-SVILQSLPQGSHAVSIGDVYGGTHRYFTKVANTHGVETTFTNN-LVEELPQLIKE-NTRLVWIESPTNPTLKVTDIGLVSQTIKSLKIILVVDNTFLSPYLSNPLNFGADIVVHSATKYINGHSDVVLGVLAD-KDIYERLQFLQNAIGAIPSPFDSWLVHRGLKTLHLRVRQAALNATKIAEFLASNENVIAVNYPGLPSSENFEVVKKQHRDALGMISFRIKGGAEAASKFSSSTRLFTLAESLGGIESLLEVPAVMTHGGIPKEQREASGVFDDLIRLSVGIEDSDDLLDDIKQALQ--
-----------------------------------------------------------EAIHVGQEPEQ-WKSMAVVPPISLSTTFKQY--------RPGDHAGFEYSRSGNPTRNCLEKAVAALDGAKHCLALASGLAAT-MTISHMLKAGDGIVCMNDVYGGTNRYFRKIAAEVGLVVSFADCTKIELLQAALKP-NTKLVWIETPTNPTMKVVDIQACADVVHQHNTVVVVDNTFMSAYFQRPLDLGADICMYSATKYMNGHSDVVMGLVSN-EDLYDRLKFLQNALGAVPSPFDCYLCNRGLKTLHLRMRQHFKNALAVAKFLEADPRVDRVIFPGLPSHPQHELMKRQCTGCPGMITFYIEGKLENATTFLSSLKMFALAESLGGYESLAEHPAIMTHASVPESDRAALGISDTLIRLSVGLEDEQDIIEDLEQALN--
------------------------------------------------VCLEVDELDFD-------------NYSPISPDIVLTSSFKFKNFDHYVKVNAKEEFAYTYTRDGNPTLNLLETKLARLEKGEAAQMFASGMGAISASILTLAKAGDHIIIVNTVYGSSVKLIKQ-LSKFGIESTKIDVSDTLEIFDYVKN-NTSIIYFESPSSQKFEMLDLELISKFSKDKGIFTIIDNTWSTPLLQNPLVHGIDVVIHSCSKYIGGHSDIVGGVVIK-KIIDEIVEFGQVLLGATMSPMNAWLALRGLRTLPVRLKSQQETLQQVINFLQEDPRIERIYHPLCNGEQQNELAHKYLKGYGSLLGVVLKDANEIIKRFIDSLEHFTLAYSWGGFESLVMSV----YKGNNINEIKERGLSLGQLRMYIGLEDSELLISDLKNAL-D-
----------------------------------------------------------GLAVHAGSPIEP--TTGAVISPISLSTTFAQT--------GVGKPMGYEYTRSANPNRDQFEKAVAALEHARYALAFSSGSAAT-ANILQSLASGSHVVSVSDVYGGTHRYFTKVAAAHGIEVTFSPC-IELHIETLIRPDETRLIWIETPSNPTLGLVDIRKVATIAHQHGILVVVDNTFLSPYIQNPLDHGADIVMHSVTKYINGHSDVLMGVAAS-DDLKNRLTFLQNAIGAVPSPFDCWLAHRGLKTLHLRAREATKNATTVAHALESSPHVIAVNYPGIKSHPHHAIALKQHRDGMGMLSFRIKGGQEAAERFCQATQIFVLAESLGGVESLVEVPGSMTHAGIPKEQREVAGVFDDLVRLSCGVEDSEDLKADVLQALE--
-----------------------------------------------------------DAIHVGSEPEQ-WSSMAVVPPISLSTTFKQH--------GPGKHAGFEYSRSGNPTRNCLEKAVAALDGAKYCLAVASGLAAT-LTITHLFKSGDGILCMNDVYGGTNRYFRKVASEVGLDISFADLTKLEELKAGLKP-NTKMVWIETPTNPTMKVVDIQACADIVHKHNTIVVVDNTFMSAYFQRPLALGADICMYSATKYMNGHSDVVMGLISR-DDLYERLKFLQNSLGAVPSPFDCYMCNRGLKTLHLRMKQHFKNALAAAQFLEADPRVDRVIFPGLPSHPQHELTKRQCTGCPGMITFYIKGKLEHASTFLSNLKLFALAESLGGYESLAEHPAIMTHASVCEEERKKLGISDTLIRLSVGLEDEEDIIADLDQAL-S-
-----------------------------------------------------------RLVVSGRDTE--SQKGFVNPPIVRGSTVLYPTAGDL----HAHRGEFQYGRFGTPSTRALQDALATLEGSAGVGLVPSGVSAISAALLSVLKAGDHVLVCDNVYRPTRQFCDGVLARYGVETTYFDPLIGSGIAALFLP-ETRAVMVEAPGSQSLEMPDVPAIAAAAHARGALVIDDNTWATPLFRRALEQGVDISIQAATKYIGGHSDIMFGTVAA-KAWPALIE-TIKLLGLCVGPDDVFLALRGLRTLAVRLHHHQQAATDIAHWLAQRPEVARILYPSLQDDPGHAIWKRDFTGASGLFSIVLKPAPQAVDALLDALKLFGMGYSWGGFESLII-PF--DCALYRTATKWEPGG--PTLRLHIGLENVDDLKADLARGFE--
-----------------------------------------------------------RLVTVGRDTK--AQHGFVNPPVVHGSTVLYPTAEDL----HAHRGEFQYGRHGTPTTKALQQALMALEGPAGVGIAPSGLGAISTTLLSVLKAGDHVLVCDSIYRPTRNFCNGMLARYGVETTYFDPLIGTGIEQLLKP-NTRAVVVEAPGSQSFEMPDIPAIAAVAHAHGALVIDDNTWATPLYHRSLDQGVDISMQAATKYIGGHSDIMFGTISA-KAWPLI-SEGIRLLGVCAGPDDVFLALRGVRTLGVRLAQHHRSGLEMARWLAARPEVIEVLHPALESHPGHAIWKRDFTGASGLFSIVLQPKPAAVDAMLDTLTLFGMGYSWGGFESLAI-PFD--CSSYRTATSWAPGG--PTLRLHIGLENTEDLKADLDRGF-A-
----------------------------------------------------------GLAVHAGSPHDP--VTGAVIEAISLSTTFAQT--------AVGKPVGYEYSRSSNPNRDNFEKAVAALEHAKYALAFSSGSATT-ATILQSLAAGSHVISVSDVYGGTHRYFTQVAKAHGVKVTFTPE-IEVDVVDHITP-ETKLIWIETPSNPTLRLVDIRAVATAAHEHGIMVVVDNTFMSPYVQQPLDHGADIVVHSVTKYINGHSDVVMGVAAS-DAMKERLGFLQNAIGCIPSAFDSWLAHRGLKTLHLRAREATVNATLVAKTLEASPHVIAVNYPGLDSHPHRKIALKQHRDGMGMLSFRIKGGSAAAEKFCQMTSIFTLAESLGGVESLVEVPSSMTHAGIPKAHREAIGVYDDLVRISCGVEDAEDLKADVLQALE--
---------------------------------------------------PLPFSASH----------------PVVTPLSPSVVYASETPDALDDQYEGRVHGYTYSREGHPNADVVAKRLDAMEGMPGGVVTGSGMAAVSAVLLGLLKTGDHVIGGNQLYGRSMRLMAEDLPRLGIETTLANPGDVAAVEAAIRP-ETKMILVEAVSNPTLAVADIDGLAQLCKDR-ILLVVDNTFTTPRGFQPFDHGADIVIHSITKLLAGHSDVMLGYVVD-PEINTRLSVYVVTTGMTPSPFDCWLAERGMLSFELRFERAQATAVTLADHLAGLPGVKRVIYPTRKDHPDHERAMALLDGKGCMVSFELEGGRAAANAFTRGADGLNFAPTLGDVGTTLSHPASSSHRALSAEDRAKLGLSEGFFRISVGLEDPETLCAVFTEAV-A-
-----------------------------------------------------------KAIHVAQDPEQ-WKSMAVVPPISMSTTFKQH--------GPAQHAGFEYGRSGNPTRDVLERCLASLDNGKYGLTFSSGLGVT-TTIITMLSAGDHVVAGDDLYGGTNRLLRQVAMKMNIAVDFVDTTDLAKVEAAIKP-NTKLFWLETPTNPLLKVADIEAVCKIAHKFPVMVVVDNTFLSAYLQRPLDLGADVVMYSLTKYMNGHSDVIMGAAVD-EALYERLKFLQNAAGIVPSPFDCYLVNRSLKTLALRMERHKSNSLAVAKFLEAHSKVERVLHPGLPSHPQHELAKKQTYGHSGIMSFYIKGGLDESSAFLKALQVFTLAESLGGYESLAELPSVMTHASVPAEQRAQLGITDGLVRISVGLEDVDDLIVDLKQALE--
----------------------------------------------------------QRLVTAGRDTA--AQKGFVNPPVVHGSTVLYPTAADL----HAHRGEYSYGRHGTPTTKALQQALIALEGPAGVGITPSGVSAISTALLAVVKAGDHVLVCDNAYRPTRLFCDQMLNRLGVETSYFDPLIGAGIASHLRP-NTVAVVVEAPGSQSFEMPDIPAIAAVAKQHGALVIDDNTWATPLYHRSLEQGVDISIQAATKYIGGHSDIMFGTISA-AAWPKV-SEAIRLLGVCAGPDDVFLALRGLRTLEVRLARHYQAGLEMARWLAARPEVQRVLHPGLDTDPGHAIWKRDFTGASGLFSIVLQPAPAAVDALLDTVSLFGMGYSWGGFESLVIP---FDCASYRTATHWNPGG--PALRLHIGLESVDDLIADLEQGL-T-
----------------------------------------------------------GRAVHSGAHIDP--STGAVIAPISLSTTFAQS--------SVGKPIGYEYTRSANPNRDHFEEAVAALEHARYALAFSSGSATT-AIILQSLAAGSHVVSVSDVYGGTHRYFTKVAAAHGVNVTFTPTLEI-GTEAILKP-DTKLIWIESPTNPTLSLVDIREVTNIAHRHGILVVVDNTFMSPYIQNPLDYGADIVVHSVTKYINGHSDVLMGVAAS-PELKDRLTFLQNAIGAVPSPFDCWLAHRGMKTLHLRAREVTKNATAVAKALEASPLVKSVNYPGLDSHPQRYIAKKQHRDAMGMLSFRIHGGHAAAERFCQKVRVFVLAESLGGIESLCEVPSSMTHAGIPKDQREAVGVFDDLVRLSCGIEDADDLAADVLQALE--
-----------------------------------------------------------RVIHAGQFPDP--TTGALMPPIYANSTYLQD--------SPGVHKGFDYGRSHNPTRFALERCVADLEGGSQAFAFASGLAAI-STVLELLDAGAHIVSGNDLYGGTFRLFDKVRQRAGHRFSFVDLSDVSAFEASLQD-DTRMVWVETPSNPLLSLTDLSAIARICRDRGIICVADNTFASPWIQRPLELGFDVVVHSTTKYLNGHSDVIGGIAIDNPELAERLGFLQNSVGAIAGPFDAFLTLRGVKTLALRMERHCSNALDLATWLEQQPQVARVYYPGLTSHPQHALARQQMRGFGGMISIDLNSDLAGATRFLENVKIFALAESLGGVESLIEHPAIMTHASIPAATRAQLGIGDGLVRLSVGVEDVEDLRADLAQAL-A-
----------------------------------------------------------QRLVTSGRDTK--AQKGFVNPPVVRGSTVLYPTAEDL----HAHRGEYSYGRHGTPTTKALQQALIELEGPAGVGLTPSGVSAISTALLAVLKAGDHVLVCDNTYRPTRLLCDQMLQRYGIETSYFDPLIGAGIAAHIRP-NTAVVMVEAPGSQSLEMPDIPAIAAVAHAHGALVIDDNTWATPLYHRSLEQGVDISIQAGTKYIGGHSDIMFGTIAK-TAWPK-IADAIRLLGVCAGPDDVFLALRGLRTLAVRLAQHQQSGLEMARWLGERPEVQRVLHPALESDPGHAIWKRDFTGASGLFSIVLQPAPKAVDALLDTVKLFGMGYSWGGFESLVIPF---DCASYRTATTWNPGG--PALRLHVGLECVDDLKADLARGFE--
-----------------------------------------------------------EAIHVGQEPEQ-WKSMAVVPPISLSTTFKQF--------GPGEHAGYDYSRSGNPTRNSMEKAVAALDGAKYCLSYASGLAAT-LNITHLLKCGDQIICTKDVYGGTNRYFRRVASEMGFKVAFVDCSDLKSLEAAITT-DTKLVWIETPTNPTLTVIDIKGCADIVHKHKIILAVDNTFLSAYFQRPLALGADICMYSATKYMNGHSDVVMGLVSC-DKLYEKLKFLQNSLGAIPSPFDCYLCNRGLKTLHLRMQQHFQNALTVAKFLEADPRVDKVLYPGLPSHPQYELTKRQCTGVSGMITFYIKGTLEHAKTFLKSIKVFALAESLGGYESLAEHPAIMTHASVPEEERAALNISDTLIRLSVGLEDVEDLIEDLDQAL-G-
-----------------------------------------------------------QAVRTGIETDQ--QHGAVVPPIYLSSNYTFA--------DFGEPRQYDYARSGNPTRTNLADALAALEGGAGAVVTGTGMGAVHLVTTALLKAGDLLLAPHDCYGGTWRLFEYLAAKGHYRVQFVDQGDAAALAEALAQ-QPALVWVETPSNPLLRVVDIAAIAEASHAAGAKVAVDNTFLSPLLQQPLALGADLVVHSTTKYINGHSDVVGGVAID-PELADSLVWWANCLGLTSGAFDSYLTLRGLRTLAPRLRAHQENTDRILAFLQQQPLVKRIYHPSLPSHPGHDIARRQQSGFGAMLSFELDCSEAGIRAFLAALTLFSVAESLGGVESLVAHPASMTHRAMTPAAQQAAGISSQLLRLSVGIEHGEDLVADLAAAF-A-
-----------------------------------------------------------SLIHAGVRDGYSNKKGAVNVPMYLSSTFHQE--------SIDEFGEYDYARSGNPTRDALEKAIAELEGGVRAHAFSSGIAAV-SAALMLLSQGDHIVMTEDVYGGTYRFVTKVLPRFGISHTFVDFTDLAAVEAAITP-ATKLLYMETPSNPTLGITDIRGVVELAKQHRCLTFLDNTFMTPLHQRPLELGVDVVIHSATKFLSGHSDIIAGLTVD-EKLGQDLYFIQNSFGNILGVQDSFTLLQNIKTTDVRYSRSAQSAQKIAEFLATHTLVEQVYYPGLSSHPGHDIHQRQSTSSGAVLSFRLPSYIS-AKALVEAMKIPVFAVSLGGVESILSYPAKMSHAAMEPEERAKRGITDGLLRFSVGLEHVDDLIDDFAQALE--
-----------------------------------------------------------ILTHAGRDPAR--HLGAVNTPVYRASTILFPTLA---ALEAKEGTKLRYGRRGTPTTHALEDAVCALEKADRALLAPSGVSAISTILMSFAEPGAHILMTDSAYGPARKFCEFTLRRFGVETTYYDPTVGAGIEALIRP-ETKLIWMESPGSQTFEVQDVSAIAEVARRHGIVTAIDNTWSGGYFCQPLTQGVDISIQAGTKYISGHSDLLLGTIAA--EHYDRLRETYLRFGVCVGADDAFLALRGLRTMAVRMAHHHESGLEVANWLLQQEEVCRVMHPGLPGDPGHALWQQQFTGASGLFGFVMRPVDPALGRMFDGLSLFGMGSSWGGFESLLVPSNPSVYRTAT---TWTPGG--QTVRIHVGLEDPADLIAELRAAF-D-
----------------------------------------------------------ELLIHGGIDGDK--ITGAVSVPIYQTSTYKQE--------ALGKNSGYEYSRTGNPTREAVEKLIADLEEGCRGFAFASGLAAI-SAVLMLFKSGDKVILSSNVYGGTFRVVDKIFKNFNLEYELVDTSDLEKVRESLNRQNVKAIFIETPTNPLMTITDIAKISEIARENKVMTIVDNTFMTPYLQKPIKLGADIVLHSATKYLGGHSDLIAGLLVN-EELGEKIHFIQNSTGGILNPFDSWLLIRGIKTLSVRMDRHDENANYTAEFLKGNNLIDKIYYPGFLNHPDHEIQKSQARGYGAIISFVLKDEL-DINKFFKGLKLITLGESLGGVESLVCHPATMTHAAIPYEIRQEIGIEDGLIRLSVGLENKEDLIEDLKNALE--
--------------------------------------------------FPTGGIQST------------------QTPAMECTSYLVDTFDQLADIDNDLFSGLYYGGVDTPTTRQLSQRVADLEKGKFAVLTPSGQSAFNLLLTTFVKPGDHVLAGDTIVYSTRWLLNH-FENIGVKIEYFTPSEAATLKNKLTL-KTKLIIFENPGAFTYEVMNINAIVESRHDHPALIVADNTWAASLFHHPLSLGADISLISMSKYHGAVEGISLGALIR-KDLYVNLKTTSALTGNHVSSHACSAAIRSISTLGARLSFQMSTTRKVLRSLKPLPLLKQAIHPILQNTE-LHLQNSMIYGFNSLFTVEFSCSRNELISRLNRLNLIKIGYGWGGTTSLVNLIDT---RDMPSAK--RLGINSECARIYLGLEDPDELTRDLTNAF-T-
----------------------------------------------------------NKLVHGVPVTDN--ATGAVNPPIYNSSTYAFE--------SVGSMPRWDYARSGNPTRDFLERQIAQLEHGVRGFAFASGLAAI-HAVLSIFAPGERIVVGSNIYGGTYSLFNEHFNRWGLVSYPVDTQDLRELEHAIGGAPAKAVYFETLTNPLLQVNDVHAIAEIAHKYGAIVIVDNTFVTPYLQQPLDLGADIVIHSATKYLAGHSDVVAGLVAN-DILAARVYYSQNRLGGVLAPAECDAVRRGIQTLALRLERQQENALAVARHLDEHAAVARVHYPGLHGE---AVASKGLRGAGGVLSFEVREGV-NPADVLNNLQTFRLAVSLGAVESLAEYPARMTHFELPRSERLKVGVTDELIRLAVGIEDVRDLIEDLDQAL-A-
-----------------------------------------------------------RAIHAGQEPDA--LTGAVSTPIYMTSTFKQD-------GVGGLRGGYDYSRSVNPTRTSFDEQLAAVEGAAFSMSFSSGLAAIDVLLRATMRPGDSILIGNDVYGGTYRLLSKVFVPWGVELDVVDATDVAALNAALGAKSYRYVWVETPSNPLLGITDIALTAQLAHEHGTKVVVDNTFASPILQHPLADGADAVVYSTTKYIGGHSDVVGGAVLD-PEVADAVAFLQNAAGAVPSPFDSWLDIRGLKTLGLRVRKHSANALEIAQWLERRPEIERVWYPGLESHPGHEIAARQMHGFGGMISVQLAGGPEAAQRFASSTRLFTLAESLGGVESLIEVPAAMTHASVSGTT---LEVPANLVRLSIGIEDDGDLIADLEQALQ--
----------------------------------------------------------NRAVHGGQHFDP--ATGAVTTPIYATSTFVQS--------APGVHKGYEYARSQNPTRAAFEAAIADAERGHAGFAFASGLAAE-AALLEIAGQGSHIVASDDLYGGSWRLFHRVRSHAGLTITHVDPANLNALRDAIQP-NTAFIWIETPSNPTLRLADLEAIAAIGRERGVLTVVDNTFASPAVQRPLEHGIDIVVHSVTKYIGGHSDIVGGAIVD-PDLAQKLQFLQNATGGILDPFSSFLALRGIKTLPLRVQRHSSNALAVARWLDAHPKIERVVYPGLNSHPQHALAVRQMDGGGGMVAAYLKADEQQVVDVLSRFRLFALAESLGAVESLVGQPWTMSHGSLPEADRLAREITPNLIRLSIGIEDVEDLTDDLEQAL-S-
-----------------------------------------------------------IAIHNGLNEDK--QYGCVVPPIYLSSTYNFL--------AFNQPREHDYSRRGNPSRDMVQNALAELEGGVGAVVTSSGMSAIHLICTTFLKPGDVIVAPHDCYGGSYRLFNSQQQRGAYRVVFVDQNDEQALQQALAL-APKIVFIETPSNPLLRITDIEKISQLAHQVGALVVADNTFMSPVLQKPLALGADLVVHSCTKYLNGHSDLVAGVVICRKQLED-LSWWANNIGVTAGAFDSYLLLRGIRTLVPRIRLQQENTQALVAYLQTQPLVDKIYYPALEHHVGHAIAKKQQQGFGAMLSFELKGGIEAIKSFLSHLTLFTLAESLGGVETLICHPATMTHAGMSEEARKTAGISNALLRISVGIEDSLDLINDLQNAF-N-
-----------------------------------------------------------IAVRSGLNHDE--QYGCVVPPIYLSSTYNFT--------DFNQPRTHDYSRRSNPGRDMVQRALTELEGGVGAVMTSSGMSAIHLLCTVFLKPGDLLVAPHDCYGGSYRLFDSQSKRGAYEVAFVDQGDEQALKRVLSR-KPKLVLIETPSNPLLRIVDIARICQLSHAVGATVIADNTFLSPVLQKPLELGADLVVHSCTKYLNGHSDVIAGAIID-EDIATELAWWANNIGVTGAAFDSYLLLRGIRTLSPRVLLQQNNALEIVNYLQQQPLVKKLFYPSLKDHPGHEIACKQQSGFGAMISFELDGSEQAIRCFLSELKLFTLAESLGGVETLISHTATMTHAGMSAQARAEAGITDSLLRVSVGIEDSQDLIADLENAFQ--
-----------------------------------------------------------IAIHNGLNEDQ--QFGCVVPPIYLSSTYNFT--------DFNEPRAHDYSRRGNPGRDIVQRTLAQLEGGSGAVMTNSGMSALHLLCTVLLQPGDLLIAPHDCYGGSYRLFHSLSLKGAYQVEFINQSDESALQAALAK-KPKLVLIETPSNPLLRIYDIQHIASLAHQAGAFVVVDNTFLSPILQQPLALGADFVVHSCTKYLNGHSDIIAGAVIE-EKWALELAWWANNIGVTGGAFDSYLLLRGMRTLSPRIAQQQRNADEIVKYLKTQPLVQKIYYPALSDHPGHEIAVKQQAGFGAMLSFEFAGDEQQLRHFLQALTLFTLAESLGGVETLISHTATMTHAGMSPEARTAAGITDNLLRISVGIEDIQDLIADLTNAFK--
-----------------------------------------------------------RLIHTGSEPAR--LGRTVNPPIQRGSTVLLPD-----AASLYDDDQLTYGITGLSTPVALQNALAELEGATNVTLYPSGLAAITGAMLAVLKAGDEVLVVDSAYKPTRRFCDRVLGRFGVTTRYYDPLSPEALMGLVTS-STRLIVLEAPGSLTFEMQDIPAIAAAANARGVLTLIDNTWAAGLLFKPLAHGVTMSVQALTKYVGGHSDCFMGSVAD-DAVAKLLGDAMWDIGWSVSSDDAYTMLRGLRTLATRLPRHAENGLAIARWLQERPEVARVLHPALPGDAGHAIWKRDFTGACGLFGVVLKPCSKAVHAFLDSLKLFGLGFSWGGYESLALNCDPQLGAR-----SIPVDLEGPLLRFHIGLEGIEDLKADLRRGFE--
----------------KSCGVVTTYPVYRRSTVPFSSIREIIRAYGGYCNSSGKMVGVD----------------------------------------------ASYGNIAAPSCTSLAEDVRAIDGGKYALLFPSGLLCLTMACVTFCDAGSHILVPKKAYFKLHRFIQESCPRLGRSVSVYES--AEDVPKMANE-KTSLIFIETLSSSRLIIEDVSPIIAFAKKRGIVVLCDNSC-IPTVFNPFNCGADIVMYSLTKYFGGHSDVMMGALID-EGIFDRLYVDHRNYGIYVSSDDCYLVQRGMKTMRVRMQQVQSTAIALASRLQAHKKISQVIYPGLPSYPHREVWEKYCRGKYGLVNLMFDGNYEEVDRALEGIDTFKIGLSWGGCRSIVI-PIVSKGSLINAP---QAGI--DGLRVYCGLEDPEEIISSVERAL-S-
-----------------------------------------------------------IAVRTGIESDS--QHNAVVPPIYLTSTYSFP--------KLGELPQYDYSRSGNPTRNMLADALSDLEGGAGGVVTSCGTAAINLLVSALLSPDDLIIAPHDCYGGTYRLFNTRANKGDFNVLFIDQSDPVALAQALAK-KPKIVWVETPSNPLLRVIDVEALCQQAKAVGAQVAVDNTFLSPLLQQPIKLGADFVVHSTTKYINGHSDVVGGVLID-ADQAENIAWWANCIGATGAPFDAYLTLRGVRTLGARMRMHEENGAEILKYLQTNALVGQIYHPSLPEHPGHEIAARQQKGFGSMLSFELAGTYRQLEVFVEALKLFSLAESLGGTESLIAHPSSMTHRAMSDEAQAEAGIKTSLLRLSVGLEDPQDLINDLEQAF-T-
-----------------------------------------------------------IAVRTGIDVDS--QYNAVVPPIYLTSTYSFP--------AFGEVPQYDYSRSGNPTRNTLADALSEMEGGAGGVVTSCGTAAMNLLVTALLGPDDLIVAPHDCYGGTYRLFNTRANKGDFKVEFVDQSDQEALAVALAK-KPKLIWVETPSNPLVRVIDIAALCQQAKAVGCLVAVDNTFLSPLLQQPIELGADFVVHSTTKYLNGHSDVVGGVLID-AEMAETIAWWANCIGATGAPFDAYLTLRGLRTLSPRMRMHEENGVAVLDYLQQQAMVGTIYHPSLPSHPGHEIAKRQQKGFGSMMSFEFAGDQIQLEVFVKELKLFSLAESLGGTESLIAHPSSMTHRAMSDEAQAEAGITTSLLRLSVGLEDPSDLIEDLDQAFK--
-----------------------------------------------------------RLVHLGRDPER--FEGLVNIPPCRTSTFLHASVADYQAAASRKQDSLYYGRFGSQTSRALEAACTELDGGHGAMLFPCGLAAITRVLGSLLEPGQYLLMADTVYGPARAFCEQELARLGVETTWYAP--DADLDALVRP-ATRVIYGEAPGSLTFEMQDLRALAEVARRHGLVSVVDNTWATSWFCQPLALGIDISIQSASKYIVGHSDAMLGVAVE--AQFPALRRAAAQYGNAVSPDDCYMALRGLRTLGVRLERHQASALRVAQWLRTRAEVEQVLHPALPDSPGHALWRRDFSGASGLVAFRAGDD-AALARFVDDLRLFGIGVSWGGFESLASHPVRNT-------SAAALGG-RPLVRLHIGLEDPDDLIADLARAL-D-
-----------------------------------------------------------IAVRSGVEADK--HHGAVVAPIYLSTTYSFA--------DFDTKRQYDYGRSGNPNRDILAETLAELEGGARGIITATGMSAV-HLATQILNHDDTLVIPHDCYGGSYRLFTSLQKRGLLKLEVLDLTQAQSLDKILAI-KPKLIWIETPSNPLLRLTDIKAITDVAKQCGALVAADNTFLSPALQNPIKFGVDIVVHSTTKYINGHSDVVGGAVIS-QELGDELAWWANNIGITGAPFDSYLTLRGLRTLNVRLKQHQENALAIAKYLEKSEFVRQVYYPGLESHPQHELAKAQQLGFGGMVSFDIKGDINDAAAFLTSLRDFSLAESLGGVESLICHPATMTHAGMEPKARLEAGVGDTLIRVSVGIEDINDLLADLERVF-Q-
----------------------------------------------------------NRAVHAGQAFEP--VTGAVVPPLHFSSTYAQD-------GIGNLRSGYEYGRGGNPTRDALQEQLAALEGGTAAFSFGSGLAAEDSLIRAIARPGDHIVLGNDAYGGTYRLINRVLGDWGIGNTPVDMADLDAVASAVAANKTRIVWVETPSNPMMKITDIEALAAVAHDAGALLVVDNTFASPYLQTPLALGADVVVHSTTKYIGGHSDVVGGAIVD-AELAEKIGFIQFAVGAVSGPMDAFLTTRGLKTLGVRMDRHSENGQAVAEWLLQRPEVEAVLYPGLPDHPGHELAAKQMKKFGGMVSVQFKGGEAAARTVAESTSVFTLAESLGGIESLMNYPSEMTHASVKGTE---LAVPVNLLRLSCGIEEAEDLIADLEQAF-A-
----------------------------------------------------------EAVIHGGIYGD--FHTGSVNTPIYQTSTFEQD-------GLGKPRSNWEYSRTGNPTRAALEALIAELEGGSRGFAFSSGMAAI-DAVLHLFQSGDSVIISDNVYGGTFRILDKIFKQYGLNYKIVDTTDLAALESAFTS-DVKALLLESPANPLLKVTDIAAAAEIARSKGALTVVDNTFMTPYLQRPLELGADIVVHSATKYLGGHSDVIAGLVID-GELAEKLHFIQNAVGAVAGPFDSFLLIRSIKTLAVRMEAHVANAEKLAEALKSNPAVKNVYYPGLKSAQGYEIQKRQAKNGGAMISFELHNNY-DINRFFEGLELIALAESLGGVESLVCHPSSMTHASVPKEIREKIGITDTLIRLSVGIENYDDLKNDLFSAI-K-
-----------------------------------------------------------KLAHAKTSVT--DPYGASAPPLYQTATFAQP--------SATENGPYDYTRSGNPTRTQLEEQMANLECADRAFAFSSGMSAL-MCVTRLVNAGERIVTGDDIYGGTSRLLAQVVPKVGIEVVNVDMNDHDAVRAAIQGGNTTMVMMESPTNPRLQVIDIKAICDMAHEKGALVCVDNSIMCPTFQAPLALGADISMTSATKFIAGHSDVTGGLLAG-EELGNRIYFHQNAEGLHLGPFDCWLALRGLKTMQLRMERQQENAMKLTAWLESHPRVNKVNYPGLKANVGHELHSKQASGAGSIFSFTTGDVE-FSKIVVEETKLHKITVSFGGTTSLISLPCFMSHASIPAEVRAARGLPDDLVRISCGIEDADDLLADLQYAF-A-
-----------------------------------------------------------RAIHAGQDPDP--TTGAVIPPLYLTSTFVQD-------GIGGLREGYEYARSANPTRTGLQELLASLEKGKHAFSFASGLAAEDTLLRAITRPGDRIVLSDDVYGGTYRLLTRVLGDWGIVVETVDMSDLAAVERVLGSGPAKVLWVETPSNPLMKISDIRALADLGHAAGATVVVDNTFASPYLQQPLTLGADVVVHSTTKYLGGHSDVLGGAVVD-DALAEKVGFLQFAVGAVSGPMDAWLTTRGIKTLAVRVERHSANAEEIAAFLQQHPDVTAVHYPGLPEHPGHDIAKAQMTGFGGMISFQVRGGAKAARRVVEGTRVFQLAESLGGVESLISYPSEMTHASVKGTPL---EVPGDLVRLSVGIESVEDLVVDLERAL-G-
---------------------------------------------------AALTVAHD---------ES-NAYDAVVPPIVQTSLFTFPSYDDMVASYRGEKVRPIYTRGLNPTVRAFEEMLAKLEGGEDALGFASGMAAISSSVLAFVNPGDRIVAVRHVYPDAFRLFGTIMKRMQVQVDYVDGRDEEAVAKAL-P-GAKLFYMESPTSWVMEAHDVGALAAIARQHGVLSIIDNSWASPIFQRPLSLGVDLVVHSASKYLGGHSDVVAGVVTGSKALINTIRETYPYLGGKLSPFDAWLLVRGMRTLPTRMKAHEASALEIAKRLQALDVVETVCHPALANRLP-----AGLKGTSGLFSVIFREGV-NIREFCNHLDLFKLGVSWGGHESLIVPGEVVLQQKAQPNSAHTFGIDPRSVRLHVGLEGTEALWRDIEGAL-A-
----------------------------------------------------------ERCIHPANELKQ-HPYGAVSIPIYQTAIFSHP--------GIGESRGHNYSRESNPTRAYLEEIISNLEGAVDTVACSSGMAAI-SLVLELFSSGDHLICSNDLYGGSTRLFTL-QQNKGLKFSYVDTTNLKSFKQYIRP-QTKAVFIETPSNPTMQISDLKKISALCQAHKLLLIVDNTFLSPYFQNPLLLGADIVIHSATKFLSGHNDIIAGSISD-HKLAKRIREVSKTVGNSLSPLDCYLLIRGIKTLAIRQKSQQENALKISNWLNRHPRVSKVYYPGLIEHPGYEINRNQARGFGSMIAFSVENHFL-AKKILENVQLITYAESLGGVESLITYPMIQTHGDVPAEIRAKLGITDNFLRLSVGIENIDDLLADLRQAF-G-
-----------------------------------------------------------RAIHAGQAPD--SETGALMTPIFANSTYVQD--------GPGDHRGYEYSRTGNPTRTDLEANLASLEGGEHGRAFASGMAAI-NTVLNLLAAGDHVVAGDDVYGGTHRIFTQVYEDYDIDFDFVDTTDHDAVREAMGE-ATELLWVETPTNPLLNVNDIGALADIAHEH-ALCAVDNTFATPYLQRPLEFGADIVSHSLTKYLGGHSDLVAGALID-DDLDEQFGFYQNSVGATPSPFDCFLVLRGTKTLGVRMDRHCETAMELAAWLADHEHVSQVHYPGLESHPDHELAAAQMDGFGGMVSFELDATLEAASAFVEETDVFTLAESLGGVESLIEQPAAMTHAAIPKAEREAAGLTDGLIRASIGVEHVDDLKADLQQAIE--
----------------------------------------------------------RRLVHAGRDPSR--QHGFVNTPIYRGSTVLYES---Y-DALQHRRAEYTYGTAGTPTTRALEQAWTELAGAAGTVLTPSGLAAVTVGLLACLKAGDHLLVTDSVYRPTRAFCDGFLARFGVETTYYDPTLGAGLAGLMRD-NTAAVLTEAPGSQSFEMQDIPAIAEVAHARGACVLMDNTWATPLLFPPHARGVDIAIEAGTKYLSGGSDLLLGLTSARYWPALK--QTFSLFAMCAGPEDVFLALRGLRSLPLRLAEHGRQALAMAEWLKDRPEVLRVLHPALPEDPGHALFARDFKGASGLFSVILKPCSAAVAAMLDGLELFGMGFSWGGFESLVIPFDCRTYRTATAWEPGGPGL-----RFHIGFEDLDDLKRDLEAGF-A-
----------------------------------------------------------QDTIHAGVGPDK--AYGAIMTPIYQSSTFVFE--------DIGKHKGFDYTRSGNPTRKALEDNLCALEGCSFAVAVTTGMAAI-TSTLNIFKSGDEIICTDDCYGGTSRLMKTVEEHFGITVHFVNLQDAANLLPYVNE-KTKAVWVETPSNPLLNLVDIAAVGALAKERGLLTIVDNTFLSPYGQKPFELGADIVVHSTTKYLNGHSDVVGGAVLS-EELDARLKFIVNALGTCAQPFDCWLVLRGIKTLVVRMREHERNAQAVAEFLEQHGRVKRVFYPGLPAHPQHELAKKQQRCFGGMVSFELDGGIEDVNRVLKGTKLFALAESLGGVESLIEHPATMSHASMDRDHREAAGITDTVIRLSVGIEDCDDLIEDLRSAL-G-
----------------------------------------------------------NKLIHGGISEDS--STGAVSIPIYRSSTFHQN--------KVAGNAKWEYGRSGNPTRAALEKLIADLEEGKAGFAFASGSAAI-HAVFSLFSSGDHIVVGDDVYGGTFRLIDQVLKRFGLEFTVVDTRDLSAVENAIQK-NTRAIYLETPTNPLLRITDIKKIAEISKHYQLHTIVDNTFATPYNQNPLVLGADIVVHSATKYLAGHSDLVAGLAVD-PEVADKLAFLQNSIGSVLGPDDSWLLQRGIKTLAARMEIHHKNTQLIYDYFSRNDKVARIYYPGDPASQGYEIAKRQMCGFGGIISFELEKGL-DPKKFVESLRIIDLAESLGGVESLIEIPALMTHASIPRDIRLKNGIKDELIRLSVGLEDGQDLLDDLKQSF-S-
-----------------------------------------------------------RAIHSGYRPDP--ATGAVNAPIYASSTFAQD-------GVGGLRGGYEYARTGNPTRTALEAALAAVEDAAFGRAFSSGMAAADCALRAMLRPGDHVVIPDDAYGGTFRLIDKVFTGWNVEYTPVALADLDAVRAAIRP-TTRLIWVETPTNPLLSIADIAGIAQLGADSSAKVLVDNTFASPALQQPLSLGADVVLHSTTKYIGGHSDVVGGALVD-EELDQSFAFLQNGAGAVPGPFDAYLTMRGLKTLVLRMQRHSENAAAVAEFLAEHPAISTVLYPGLPSHPGHAVAARQMRGFGGMVSVRMRAGRTAAEQLCAKTNIFILAESLGSVESLIEHPSAMTHASTAGS---QLEVPDDLVRLSVGIEDVADLLDDLKQAL-G-
-----------------------------------------------------------KAIHAGYRPDP--ATGAVNTPIYASSTFAQD-------GVGALRGGYEYARTGNPTRAALEATLAAVEAGSHGRAFASGMAATDCALRAVLRPGDHVVIPNDAYGGTFRLIDKVFTRWNVEYTPVPLHQLDAVAAAITP-RTRLIWVETPTNPLLSIADIAALAQLGHQHSAKVLVDNTFASPALQQPLTLGADIVLHSTTKYIGGHSDVVGGALVD-AELDDAFGFLQNGAGAVPGPFDAYLTMRGLKTLVLRMQRHTENASAVAQFLAGHPAVSAVLYPGLPGHPGHDVAARQMSGFGGMVSVRMRGGRQAARKLCANTRVFILAESLGGVESLIEHPSAMTHASTAGS---QLEVPDDLVRLSVGIEDVDDLLADLDRAL-S-
-----------------------------------------------------------RAIHAGYRPDP--ATGVVNPPIYASSTFAQD-------GVGGLRGGFEYSRTGNPTRSVLEGALAAMEGASHGRAFSSGMAATDCVLRAVLRPGDHLVIPDDAYGGTFRLIDKVFSLWGISYTAVALGDLDRVRAAVTD-RTKLIWIETPTNPLLSIADIAAIAEVGAATGAKVLVDNTFASPALQQPLALGADIVLHSTTKYIGGHSDVVGGALLD-EALDDAFAFLQNGAGAVPGPFDAYLTIRGLKTLPLRMQRHSENAAAIAEFLDGHPAVTTVLYPGLPSHPNHDVAARQMSGFGGMVSVRLRGGPQAARDFCARTEIFILAESLGGVESLIEYPGAMTHASTAGS---QLEVPDDLVRLSVGIEDVADLLGDVEQAL-G-
----------------------------------------------------------SKVVHGSKCYDP--HTGAVSFPIYQSATFRHP--------ALYQTTGYDYSRLQNPTREELENTIANIENGKFGFAFSSGMAAV-STILSLFSPKDHIIVSDDLYGGTYRLFEEIYKKYGLEFSYVNTSRIQDIEEAVKE-NTKAFFIETPTNPMMKVADLKTISRFAKDRKILLIVDNTFLTPYFQRPLELGADIVVHSGTKYLGGHNDTLAGLVVD-EELAERIKLIQKSEGAVLSPFDSWLILRGIKTLGVRLEKQQENAMKIAKWLCTHKNVTKVNYVGLPDHEGYEISKSQASGFGAMISFNVKDV-QTVEKVLSKVQLVMFAESLGGVESLITYPAVQTHAAIPEEMRNRIGVTDTLLRLSVGIEDADDIIADLEQALE--
----------------------------------------------------------NRLAHDGYQPR--DYHGFVNPPVVRASTVLFPDA----ETMATGGQKYTYGTRGTPTSDALCAAIDALEGSAGTVCVPSGLAAVTVPLLAFLSPGDHVLFVDSIYNPTRHFADTILKRMGVEVEYYDPEIGSGIAKLMRP-NTKVVFTESPASNTFEMQDIPAIVEEAHKGGAIVMMDNTWATPLYFKALDFGVDITIHASTKYPSGHSDILFGTISE-KCWPQLLE-THGTLGLCTSADDTYQILRGMRTMGVRLEHHRKSALDVARWLESHPAVDRVLHPALESHPGHEIWKRDFSGSAGIFSIVLASGGKEAHAFLDALEIFGLGYSWGGYESLAV------HVRLDDRTVAKGDYPGPVIRLQIGLEDVPDLIADLEKGF-A-
-----------------------------------------------------------QLVHNPFKTDG--ATGAVSVPIQHASTFHQS--------SFEEFGTYDYSRSGTPTRTALEETIAGLEGGTRGFAFSSGMAAI-STAFLLLSQGDHVLVTEDVYGGTFRMVTEVLSRFGIEHTFVDMTDTEAVARAIRP-NTKAIYMETPSNPTLGITDIKGVVKLAKDHGCLTYLDNTFMTPALQRPLDLGVDIVLHSATKFLSGHSDVLSGLAAD-EELGNQLYKLQNSFGAVLGVQDCWLVLRGLKTLQVRLEKASRTAERLSAYFDGHPAIKNVYYPGLAGHPGADTHKRQASGAGAVLSFELESK-EAVKKLVENVSLPVFAVSLGAVESILSYPAAMSHAAMPKAEREKRGITDGLLRLSVGVENAEDLERDFEQALK--
-----------------------------------------------------------QLVHNAFKTDR--STGAVSVPIQHASTFHQS--------SFDDFGQYDYSRSGTPTRQALEDTIAALEGGTRGLAFASGMAAI-STAFLLLSKGDHVLVTRDVYGGTFRMITQVLSRFGIEHTFVDMTDLNEVKKGIQS-NTKVIYMETPSNPTLGITDIEGVVQLAKEH-CLTFLDNTFLTPALQRPLDLGVDVVLHSATKFLSGHSDVLSGLAVD-EKLGEELYSLQNSFGAVLGVQDCWLVLRGLKTLQVRLEKASQTAFELASFLKEHPAVKKVYYPGLDNHLGADIQRKQASGAGAVLSFELENEA-AVKELVDAVTLPVFAVSLGAVESILSYPAKMSHAAMPKEEREKRGITDGLLRLSVGVENGEDLKRDFKQAL-D-
-----------------------------------------------------------MMIHSGTTGDE--KTGAVSVPIYQVSTYKQP--------KAGEHTGYEYSRTANPTRTALETAIRDLEGGANGYAFGSGMAAI-TAVMMLFNSGDHIVLTDDVYGGTYRVITKVLNRIDIQATFVDTSDPEAVKKAILP-ETKAVYIESPTNPLLKMTDLKAVGQLTKEANILMIVDNTFFTPYFQRPIEYGADIVLHSATKYLGGHSDVVGGLVVT-EELGEELHFVQNSTGGILGPQDSWLLMRGIKTLGLRMEAHQQNAQKIAEFLEQHPAVTRVYYPGLDAHPGHELAKTQASGYGGMISFDIGKE-EHVDVFLSQLKLFTIAESLGAVESLISVPARMTHASIPKDRREELGITDGLIRISVGIEDVDDLLNDMKQGL-N-
-----------------------------------------------------------QLVHGPAVNDN--CTGAVTTPIYKATTFEYP--------EIGAPVTYDYSRSGNPTRQAVENQLATLEGGQRAFTFASGMAAI-HAALAIFKAGDHLIVGDQIYGGTFRLLYQFFARWGLEITAVDTRDPQAIEAAIQD-NTKAIYFEPVTNPLLQVTSVRQVAVIAKQHGLLTIVDNTFLSPYLLKPLELGADLVIHSATKYLAGHSELSAGAVID-PRLADRVYFVQNALGGILSPEGANELARGIKTLGIRLDRQIENLVEVVKFLETRPEVQRVYYPGLPGHEGYEELRQEAKGAGAVLSFELSGAV-DPVAFVNGLRLFTRAVSLGAVESLVELPSKMSHTELTSEEQLAAGIKPGLIRLAIGIEDVTDLIEDFAQAL-D-
----------------------------------------------------------NQLIHGGISEDP--TTGAVSTPIYRSSTFRQH--------VLGGGPKWEYARTGNPTRASLELLMAQLEEGVAGFAFASGSAAI-HAVFSLYSSGDHFIVGKDVYGGTFRLINKVLKRFGLEFTVVDTQDLAAVEAAVQD-NTVAIYFETPTNPLLEVSDIEAIAKIAKKHGLKTVIDNTFATPYNQRPLTLGADIVVHSATKYLGGHSDVVGGIAVD-EEIAEQLAFIQNSIGAVLGPDDSWLLMRGIKTLGARMRIHHENTAAVIELLEKDPRVARVLYPGLPDFPGHDIAAKQMDHFGAMVSFELQAGL-SAKKFVESLQVITLAESLGGIESLIEVPAVMTHGSIPREVRLQNGIKDELIRLSVGIEDEEDLVADLQQAL-D-
-----------------------------------------------------------ELIHGGAPIDP--EHGSLSHPIYLSSTFAQR---------SMEHFGYDYSRSGNPTREALEEAVAGLEKGAVGLAFASGMAAI-SSTLLIFAPGDHLVVCEDVYGGTFRALTTVLNGWGLNATFVDATDTAAIAAAIRP-ETKALYLETPSNPLIKITDLRKAAALAKEKGILTIVDNTFMTPYLQRPLELGCDIVLHSGTKFLNGHSDVLCGFAVD-PAVGQRIRFIQNAFGAVLGPQDCWLVLRGLKTLKVRMEEHQASAKVIVSWLKEQKEVAKIYYPGLPEHPGYEINNAQSAGPGAVLSFELSSYE-VTRKLLEGVKLSAFAVSLGGVESILSYPAKMSHAAMPPAEREARGIKDTLVRLSVGLEDPEDLIADMES---FL
---------------------------------------------------------ESKLAQIGNRQDP--RTGAVSAPIYHSTTYAHP--------ALGQSTGFDYTRTLNPTRKILEDAIADLEGGVRGFAFSSGMAAV-HAVFSLFSPGDHVIVSSDLYGGTYRVLEHIFRPLGIEATYVHTGHLDEVEAAARD-TTRALFIETPTNPTMQITDIAAASLFARRRGWLTIVDNTFMTPYFQRPIELGADVVVHSATKFLGGHNDVLAGLVVS-DEIAERLYFVQNSIGAVLGPQDAWLLMRGMKTLAIRMERCAMNASAIAAWLDARDDIVKVYYPGLDTHPGKSVCAKQASGFGGMVSFEVLDAR-MVPFILEHLKLVTFAESLGGVETLITYPTRQTHADIPEEIREKVGVTDRLLRLSVGIEHIGDLIDDLSQAL-D-
-----------------------------------------------------------KAIHAGYRPDP--ATGAVNVPIYASSTFAQD--------GVGELRGFEYARTGNPMRAALEASLATVEEGVFARAFSSGMAASDCALRVMLRPGDHVIIPDDVYGGTFRLIDKVFTQWNVDYTPVPLSDLDAVRAAITS-RTRLIWVETPTNPLLSIADITSIGELGKKHSVKVLVDNTFASPALQQPLMLGADVVLHSTTKYIGGHSDVVGGALVD-EELDQAFGFLQNGAGAVPSPFDAYLTMRGLKTLVLRMQRHNENAITVAEFLAGHPSVSAVLYPGLPSHPGHEVAARQMRGFGGMVSLRMRAGRLAAQDLCARTKVFTLAESLGGVESLIEQPSAMTHASTTGS---QLEVPDDLVRLSVGIEDVGDLLCDLKQALN--
-----------------------------------------------------------KLIHGGQSEDQ--ATGAVSIPVYRSSTFHQY--------ELGGNPKWEYSRTGNPTRAALEALIADLEGGVAGFAFASGSAAI-HATFSMYSAHDHFIVGSDVYGGTFRLINKVLKRFGLEFTVVDMQDLAAIENAIQD-NTVAIYFETPTNPLLQIADISAITKIAKKHNLKTIVDNTFATPYNQRPLELGADIVVHSATKYLGGHSDVVAGLAVD-EEIAEKLAFLQNSIGSTLGPDDSWLIQRGIKTLGARMRVHHANTEAIIKFLENDGRVARILYPGLPDFPGYEVAKRQMDHFGAMISFELQEGL-DTKKFVESLKVISLAESLGGIESLIEVPSVMTHGSIPREIRLENGIKDELIRLSVGIEDEEDLIDDLKQAL-D-
-----------------------------------------------------------KLIHGGISEDP--TTGAVSVPIYQTSTYRQD--------GVGHPKQYEYSRSGNPTRFALEELIADLEGGVRGFAFSSGLSGI-HAVFSLFEAGDHILLGDDVYGGTFRLFDKVLTKNGLEYTIIDTSNLDKIEQSIHP-NTKALYLETPSNPLLKITDLEKSATLAHRHGLIVIADNTFATPYFQKPLDLGSDIVVHSGTKYLGGHSDVVAGLVTH-KELAEQIGFYQNAIGAVLGPQDSWLLQRGIKTLSVRMEEHQKNAFAVADFLFSHPAVEKVYYPGLPDHELYGIAKQQMSGFSGMVSFTLKNEA-TAIPFIESLQLFTLAESLGGVESLVEVPSVMTHASIPKEKREEAGIKDGLIRLSVGIEYGQDLINDLAQAF-D-
----------------------------------------------------------WNIIDAATTNDP--LSGAINTPIQLSSTFSQK--------SFDEFGEYDYARSGNPTRDTVEKALAQLEHGKYGYLFSTGMAAI-SSVLFTLSAGDHIVVSKNVYGGTFRVLEDVLPRWGITHDFVDFSDLAAIEQAIKP-ETKALYIETPSNPVLNITDIRAVVGIAKKHQLFTIADNTFLSPFLQKPLDLGVDIVVHSATKFLAGHSDILAGAVVD-KKLADQVYFIQNAVGATLSVFDTWLLLSGIKTLGVRMTHSSESTHKIAEHLEAHEKVSNVLYPGLKTHKGYEIHALQAKNGGAVLSFDVGSQE-NAKKVVESLHIPVFSVSLGAVETIISYPPKMSHAELNVDELAKCGITPGLLRFSVGLEDADDLIADLDSAL-A-
----------------------------------------------------------NKLIHGGISEDE--ATGAVSIPVYRASTYHKP--------FLSSNLKWEYSRSGNPTRAALESLMADLENGADAFAFSSGSAAI-HTVFSLFSAGDEIIIGKDVYGGTFRLANQVMKRFGLKFTVVDTRKLDEVSAAIKP-GVKAIYLETPTNPLLEVSDLAEIAKIAQEKNVLMIVDNTFASPYNQKPLDLGADIVVHSGTKYLGGHSDLVAGIAVD-EKIAEKLAFLQNSIGSVLSPDDSWLLMRGIKTLGARMRIHEENAQAVIAYLLQSKYVKKVLYPGLKTNPSFEIAKKQMKGFGAMISFELADEY-QVADFVNKLRMISLAESLGGIESLIEVPAVMTHGSIPREIRLKNGISDGLIRLSVGIEDKEDIIADLDQAFK--
----------------------------------------------------------LELAQIGNRRD---PYGAISFPVYHSSTFAHP--------GFGQSTGFDYSRTGNPTRQALEDAMASLEEGTKGFAFSSGMGAI-TTILSLFSQGEHLLVTEDLYGGTYRILEEVFSRFGLQVTFVDSSDLDTIAKEIRP-HTKAIFTETPTNPLMKIADLKGIASLCQKHGLLNIVDNTFLTPYLQKPLNLGADIVIHSGTKYLGGHNDVVAGLVVG-EELAARFGRLQNSLGATLGPQDSWLIIRGLKTLALRMRAQEENALQIAQWLETHPLVTAVCYPGLKHHPGYATQLEQARGFGAMLSFRVKSPS-LIPEILKSLKIISYAESLGGVESLITYPATQTHADIPHEVRTRLGVDDCLLRLSLGIEAAEDLIGDLEQALK--
----------------------------------------------------------SLLVNLDNKFD---PFDAMSTPLYQTATFKQP--------SAIENGPYDYTRSGNPTRDALESLLAKLDKADRAFCFTSGMAAL-SAVTHLIKNGEEIVAGDDVYGGSDRLLSQVVPRSGVVVKRVNTTKLDEVAAAIGP-QTKLVWLESPTNPRQQISDIRKISEMAHAQGALVLVDNSIMSPVLSRPLELGADIVMHSATKFIAGHSDVMAGVLAG-EKLAKEVYFLQNSEGSGLAPFDCWLCLRGIKTMALRIEKQQENARKIAMYLSSHPRVKKVYYAGLPDHPGHHLHFSQAKGAGSVFSFITGSVA-LSKHLVETTKYFSIAVSFGSVKSLISMPCFMSHASIPAEVREARGLTEDLVRISAGIEDVDDLISDLDIAFK--
----------------------------------------------------------NKCVHGSGTPD---DTGAISPAIYMSSTFSHP--------KLGDTTGYQYSRESNPTRDRLEQLIAGLEEGTDALAFSSGMAAV-DAVFHLFSPGDHIILGDDLYGGSIRMFTNIYEQNGIEFTYVGTSDLDAVKAAFKP-NTKAVYIETPTNPMMEITDIRALCALAHARNTLVIIDNTFLSPYFQKPLTLGADIVVHSGTKFIGGHHDVISGFTID-EEIAAKLRLTYKTVGACLSAMDSWLVIRGVKTLALRMEQHQKNAIALAEWLKKQPKVTKVLFPGLPEHPGYEINRAQTTGFGGMLSFEVDSEE-TAKQVLEGIELIQFAESLGGTESLLTYPVTQTHPDLKPEDAERKGITRRLLRLSVGIEDTEDLIADLEQAF-N-
-----------------------------------------------------------QLIHGGISED--ATTGATSVPIYMASTFRQT---------KIGQNQYEYSRTGNPTRAAVEALIATLEHGSAGFAFASGSAAI-NTVFSLFSAGDHIIVGNDVYGGTFRLIDAVLKHFGMTFTAVDTRDLAAVEAAITP-TTKAIYLETPTNPLLHITDIAAIAKLAQAH-LLSIIDNTFASPYVQKPLDLGVDIVLHSASKYLGGHSDVIGGLVVT-PALGEKIGYLQNAIGSILAPQESWLLQRGMKTLALRMQAHLNNAAKIFTYLKSHPAVAKIYYPGDPDNPDFSIAKQQMNGFGAMISFELQPGM-NPQTFVEHLQVITLAESLGALESLIEIPALMTHGAIPRTIRLQNGIKDELIRLSVGVEASDDLLADLERGF-A-
-----------------------------------------------------------QLIHGGISVDQ--STGAVSVPIHMASTFKQT---------KIGEAKYEYSRSGNPTREAVESLIADLENGTAGFAFASGSAAI-STIFSLFSSGDHIIVGNDVYGGTFRLIDNVLKRTGQAFTIVDTRDLFAIQEAIQD-NTVAIYLETPTNPLLRISDIKAISELAHRHNLLSIVDNTFASPYVQKPIDLGVDIVVHSASKYLGGHSDLIAGLVVG-EELSEKIKFLQNAIGAILAPQESWLLQRGMKTLGLRMRAHQSNAQTIFDYLKTQDKVGKIYFPGDPDNPDHALAKQQMNGFGAMISFELKAGL-DPEQFISNLKIITLAESLGALESLIEIPAKMTHGAIPRSIRLSHGIQDELIRLSVGVEDIEDLIEDLEQSF-N-
----------------------------------------------------------WKLIKSTTKIDP--LSGAVNTPIQFSSTFHQS--------NFDQFGEFDYARSGNPTRKVAEYAITELENGERGFLFSTGMAAI-SSVLLTFGQGDHLLVSKEVYGGTYRLLNDILPRFGINHSFVDFSDLSAIENSIKK-ETKAVYIETPSNPTLAVSDIKKISRLAHQNHLIVIADNTFMSPFLQKPLELGADIVVHSATKFLAGHSDLTAGGVVT-KELGDQVYFVQNAIGATLGVTDAWLLLRSIKTLGVRIQREAASAQAIAEWFEKS--GKKVFYPGLPSNPGYEIHKSQAKSGGAVLSVDLGSK-EAARKFVEKIKIPVFSVSLGGVETIVSYPPKMSHAELSADDLAADGITPGLLRISVGLENADDLIDDFNQALE--
-----------------------------------------------------------LTIHHGETFAE--ETGCVMPPIFSTSTFKYG-----------NKQNFDYTRSGNPNFKILENILKSVEDSKYCTVFGSGISAV-TAITSTLKSGDKILCESNLYGCTVRMFDKIFKKFGIETLYTDFTDKESIKKIKDF-KPTLIWLESPTNPLLKILDIKSICDEANKHKIPVVLDNTFTTALIQKPLELGATLSLISTTKFINGHSDALGGAVLD-EEWNSKLLFSQKALGLQPSPFDSWLITRGVKTLPLRIEQQTKSAEIISKEFENHRIIRKALYPFNQKHPQFNLAKSQMKSGGSMITLKLNLNKADTFNFCKSLKYFSLAESLGGVESLICHPATMTHASVDDKTKNLLGIDDSLVRLSVGCEDTNDLISDILFAL-N-
----------------------------------------------------------NRVIHHKDNFSE--GTGSIMPPIFPTSTFVHG-----------NEGGFDYTRSGNPNFRILESVLSDLEECQFASVFSSGVAAI-TAIVSTLQAGDLILCEENLYGCTVRLFEQVFNRFGLKTQWIDFTKPNFQEVISNH-KPAMIWIESPTNPLLKIIDIEGICHFSNKMKIPVVVDNTFATPLLQRPLKLGATLSLTSTTKFINGHSDALGGAVCN-PIWRDKLNFAQKALGLNPSPFDCWLITRGIKTLPLRLERQVNNASKIANQLADNPAIKYVRYPFRNDHPQCKLAKKQMAMGGAIVTATVNATQAQTYSFCKSLHYFKMAESLGGIESLVCHPATMTHASVSKETKLKIGITDSLIRFSIGCEDIEDLSADLNQAL-G-
----------------------------------------------------------SRAIHHGESFA--AETGAVMPPIFTSSTFAHG-----------NPQGFDYTRSGNPNFRILESVLAAVESCQFATAFASGVSAI-TAIASTLQAGDLVLCEENLYGCTVRLFEQVFSRFGVQTAWLDFTNPSALDAIAVQ-KPAMVWLESPTNPLLKVIDLAAVCDAAAAEKIPVVVDNTFATALLQRPLQLGATLSLTSTTKYINGHSDALGGVVCD-PQWQQKMVFAQKALGLQPSPFDAWLITRGIKTLPLRLERQITNAAAIADQLASHPRMHWVRYPFRSDHPQQALARKQMSAGGAIVTVSLDADQNQTYAFCKSLRYFTMAESLGGVESLVCHPATMTHASVDPDVKRKLGIDDGLVRFSVGCEDLADLSTDLDQALK--
----------------------------------------------------------AIAAQAAGAVD--AQTGGVVPALPMSTTYLRD------ETYQPLRADNIYLRDQSDIVRVAEKVLSQLEGAKESLLFPSGMAAL-AAVFRTVPNGGRVLVQSQIYWGTTKWIRDFCTRRDIELREVEASDMAAFAAACESFRPTLALIETPSNPWLRVVDIQAAADAVHSAGGLLVVDSTAATPILQQPLKHGADVVMHSATKGINGHSDVLAGVLADVTRVWEDIKADRHDAGAVIGPFEAWLLVRGMRTLPLRAKQMSCNAMELAEFLQNHPKIEKVLYPGLASHMGHELATRQMSGGFGLLSCIVKGGGAAALEVVGKLEVFHRATSLGGVESLVEHRHT---------IEPHTGIPEGLLRLSVGIEDIEDLKRDLSQAL-D-
-----------------------------------------------------------RAIHHGESFAD--DTGTVMPPIYATSTFAHG-----------NVGGFDYTRSGNPNFCILEGVLASLERCDHATVFASGVSAI-TAIASTLQQEDLVLCEENLYGCTVRLFEQVFAKFGVRTEWIDFTNPSALSAIAER-QPAMVWLESPTNPLLKVIDLEAVCSAAHGANVPVVVDNTFATALVQRPLQLGATLSLTSTTKYINGHSDALGGAVCS-PEWHERMVFAQKALGLMPSPFDCWLITRGVKTLPLRLRQQIANAAVLADHLADHPQVEWTRYPHRSDHPQQAVALRQMQGGGAIVTIGLDTSREQAYAVCKALRWFTMAESLGGVESLICHPATMTHAAVSPEVKRKLGISDGLIRLSVGCEDVADLIADLDQAL-T-
-------------------------------------------------ATLMAAVMED-------------GSGAITPPIVQTSLFSFDSYEAFEDRMAGRSNAAIYTRVQNPTVAAFESLMAKAEQGEAAVAFASGMAAISSTLLAFVKPGDRIACVEHVYPDSYRFMERMLRPFGVEIDYYAPHQLEEEPELL-N-GVRLAYLESPSSVVFQPLNLKKVTAHAKRHGVLTMIDNSWASPVFQKPLTQGVDIVLHSASKYISGHSDTVAGVVVQ-QHIDRIRDLTLPLLGAKLAPFEAFLLTRGLRTLSARMRQHQATATLFIDRLSALPQVRRVHSPGPNEVPG-------LTGRSGLMAVEFDDSV-DIPAFSNALSHFRLGVSWGGFESLI-LPARVGLAQIGEENSQRFGVSPNLVRLNLGLEEAEDLWADITSAL-A-
---------------------------------------------------------RSLAVQAMGHVDP--VTKAVVPPIHLTSTYLRD-------PDNQYSSGYCYGRPDNATVREAEAVLAMLEEAAGALLFGSGMAAA-TAVFGALDPGDHVVAPSVMYWALRRWLLQEATRWGLKVDLVATDDLDALRAAVVPGRTKLVWLETPSNPLWTITDIAAAAEIAHAAGARLAVDSTAASPVVTRPLALGADVVMHSATKVLNGHSDVIAGVLAREDAFWGRIKGIRASQGAILGPFEAFLLLRGLRTLHLRIAAQMRGAAALADRFTAHPRVHAVLYPGLADHPGHAVAARQMEGGFGMLSIRVAGGEAAAIATAARVSLWKRATSLGGVESLIEHRASVEGPGT--------PCPADLLRLSTGIEDPEDLFADLDAAL-R-
----------------------------------------------------------NRVIHHGEGFAG--DTGSVMPPIFPSSTFAHG-----------NAGGFDYTRSGNPNFRILDGVLSALEGCDHTTVFGSGVSAI-TAVVSQLKQGDLVLCEENLYGCTVRLFEQVFAKFGLRTQWVDFTEASALNILRSS-KPAMVWIESPTNPLLKVIDIEAVCSVAREFAIPVVVDNTFATALVQRPLELGATLSLTSTTKYINGHSDALGGAVSD-TDWHQKMVFSQKALGLQPSPFDSWLITRGIKTLPLRLKQQMANAAALADQLALHPKVAWVRYPHRNDHPQHALAQRQMKGGGAIVTVSFQANQEQTYRLCKQLNWFTMAESLGGIESLICHPATMTHAAVSAEVKAKLGIDDGLVRFSVGCEDLVDLQADLAQALE--
----------------------------------------------------------NRVIHHGDSFAG--DTGTVMPPIFPTSTFAHG-----------NAGGFDYTRSGNPNFRILGGVLASVEVCAHATVFASGVSAI-TAVVSQLKQGDLVLCEENLYGCTVRLFEQVFAKFGLETAWVDFTQPAALEQIQAQ-KPAMVWLESPTNPLLKVIDLEAVCAITQPLGIPVVVDNTFATALVQRPLDLGATLSLTSTTKYINGHSDALGGAVCD-PEWHQKMVFSQKALGLQPSPFDCWLITRGIKTLPLRLKQQMANAAALADQLAGHAKVNWVRYPHRSDHPQHQVAARQMRAGGAIVTVSFNASQEQTYALCKQLRWFTMAESLGGIESLICHPATMTHAAVSAEVKAKLGIHDGLVRFSVGCEDLADLQADLDQALE--
----------------------------------------------------------AIAAQAAGATD--SATGGVVPGISLSTTYGRD------ADYALLRPDNMYGRDQNDTVRQAEEVIRQLEAAAAALLFPSGMAAV-AAVFRALPSGARVVMQTGIYWGTLKWVRAYCVRRAILLDEIDAADPAALAAACRS-SADMVWIETPSNPWLKTVDIATAAGMSHKAGAILVVDGTAATPVLTRALDLGADIVMHSGTKALNGHADVLAGVLSEPGNMWQEIVTDRHDAGAVMGPFEAWLLMRGMRTLPLRMERMCENALAVAAYLEGHAGIAAVYYPGLVSHAGHAIAARQMCGGYGLLSAVVAGGRERALEVAGRLQLFHRATSLGGVESLVEHRHT---------IEPHTGIPEGLLRFSVGIEDAGDLIADLAQALE--
----------------------------------------------------------NKLVHGPQLNV--DQAGAIVPPVYQSAMFRFA--------PDGQETHWDYARSGNPTREYLERQIATLENGDAGFAFSSGVAAI-ATVLAIFPDHSHFIIGDSLYSGTDRLINQYFSQHGLTFTPVDTRDLAAVEAAIRP-ETKAIFFETFSNPLLKVSSVKAISALAKTH-LLTIVDNTFLTPYYQRPLDLGADIVLHSATKYLGGHGDLIAGLVVH-PDLSEKLAFLQNTIGAILSPLDCSLVTRGIATLSVRLDRETANAQAVAEFLAQHPDVAHVYYPGLKNDPGYALAQKETTGASGLLTIKLADNID-PLKFVNSTKIFDFADSLGTVSSLVKLPWF----KLPEDKRADFGLTPQHVRIAIGLEDQQDLIDDLQQAL-V-
--------------------------------------------------STICANVDG----------K-DQYGASSTPIYQTATFKGM------------DGQYDYTRSGNPTRGALENHLARLYGATQTFALSTGMTCL-DTILRLVRPGETVLAGDDLYGGTNRLLTYLGTHGGVDVRHVDTTDVDKVIPHLGPNNVKMVLLESPTNPLLKIADLQEIADAVHSAAALIVVDNTMMSPYLQRPLEIGADIVYDSATKYLSGHHDLMAGIIAR-PDICKDIAFIINSVGSGLAPFDSFLLLRGVKTMSLRMDRQMATAHLVALYLDSFGF--LVHYPGLKSHPKRDIHYKQASGAGAVLSFVTGDKA-LSERIVGGTRLWGISVSFGAVNSLISMPCLMSHASISAAVRAERGLPENLIRLCVGIEDPRDLIDDLEHSL-L-
-----------------------------------------------------------ISIHAGQEIDP--TTGSVIPPIYLTTTFERA-------PDGSFPHGYIYTRNGNPNRAMLETCLATLEGGATCVAFSSGLAAA-MSIFQALRPGDHVVAPDDAYHGVTRLLRDIMAPWGLEYTRVDMRDPQNVAAALRP-NTRLVWIETPSNPLLKIADIAAIASIAHQAGALCAVDNTWATPVQQRPLELGADMVMHATTKYIGGHSDVLGGVVVENDAFAERVRFLQINGGAVPSPFDCWLTLRGIQTLTYRVRAHAASAMRVARFLATHPRIERVHYPGLETHPGHAVAARQMRGFGGMISIEVQGGEAAAMAVAARVRIITRATSLGGVESLIEHRASVEG--------PESVTPPNLLRISVGLEHPDDLIADLAQALE--
------------------------------------------------ETEVIFDEHRG------------VDYDSANPPLYDSSTFHQK--------VLGGNAKFDYARSGNPNRQLLEEKLAKLEGGQYGFAYASGIAAI-STVLLTLQAEDHIILPDDVYGGTFRLTERILNRFNIKFTTVNATHPEEIEQAIQP-NTKLIYIETPSNPCFKITDIKAVAHIAKKH-LLLAVDNTFMTPLGQSPLALGADIVVHSATKFLGGHSDIIAGAAIR-KDIAEALYLLQNGTGTALSAHDSWTLAKHLKTLPVRFRQSTSNAEKLVDFLSQRDEVAEVYYPG-----NSHLHLSQAKSGGAVIGFRLKDET-KAQAFVDALTLPLVSVSLGGVETILSHPATMSHAAVPEEVRNERGITFGLFRLSVGLEQPEELIDDIDYALK--
------------------------------------------------ETEVIFDVRRG------------KDYDSANPPLYDSSTFHQK--------VLGGETQYDYARSGNPNRTLLEEKLARLEGGKYAFAYASGIAAI-SAVLLTLNAGDHVILPDDVYGGTFRLTEQILNRFNIEFTTVNATHIDHITEAIQS-NTKLIYVETPSNPLFKITDIHAVATLAKEHKILLAVDNTFMTPLGQSPLALGADIVIHSATKFLGGHSDLIAGAAIN-REVANALYLLQNGTGTALSAYDSWALAKHLKTLPVRFKQSVHNAERLVQFLSQREEISEVYYPG--NNPT---HLKQASTGGAVIGFRLKDES-KAQKFVDSLTLPLVSVSLGGVETILSHPATMSHAAVPEDVRRERGITFGLFRLSVGLENPEELIADFNYALK--
-----------------------------------------------------------IAAQAGSHED---RGGAVSFPLYFSSNYRHESLAEA-K-AFDPTTGYSYSRLATPNRRLLEETLAKLEGGQFGFALSSGMAAI-QLALSILKTGDQLISLDDLYGGDFRYFRYLATHAGINFAQWNGERIDDLLAMIEP-NTRLIWLETPSNPTMKELDIAAIASRVHATCILVAVDNTFLTPVYQRPLTLGADIVVHSATKYLSGHNDLLGGVLVD-KDLADEYFDYYITTGDTLAAFDSWLLLRSLKTLGVRMRQHTAGAQAVVAYLKQSSAVTKVLYP----------------GKGGMVSFYLRDEA-TVERLLNHVSVITFAESLGGVESLITLPYYQTHADVEEKQRERLGITPTLLRLSVGLEDPADLIVDLQQAL-G-
----------------------------------------------------------ADSIHGGDHLK---RVIDVINPIHISTTYSYSDDPDELVPGGLTDPNLIYSRENHPNAAQLEAIIEKITG-YPAVIYNSGLGAF-NGLITYVNP--KTMAFGQIYHGVHGIADIWTRNFGLKQIGIDD----NFDGVL-Q-KGDLVHLETPVNPYGTNLDISKYAERAHAHGALLSVDATFAPPPLMNPFDFGADIVMHSATKFFGGHSDLLAGILLS-HDIKEKLLLDRLVLGTNIGNLESALLVRSLRTFELRIKRQSATAEFIVKYIAENPDLEKIYHGSLQDD---EYIKKQMPNGQSVFSIELVSED-KAKRLPSKLKLFHHATSLGGAESLIEWRAMS-----------DDHISKKLLRVSIGLEDPRDLLADFVHGL-G-
--------------------------------AVAREHAAGQPMQLGPIFAAPYQLSAD------------------------------------------EGSEDTYARASNPGWRGLESALAALERADHALVMGSGMSAITATLRSVLVAGDTVVVPSDGYYQVRLYANERLAPLGITVREVSTLQMGDFVDLLDAPGRVVVVAETPSNPVLDVVDLRVLADVCHRSGALLIVDNTTATPLGQRPLELGADVVVASGTKALSGHSDLLMGYVAD-AAVSRRIERERLLSGTVLGPFETWLAHRSLGTAGLRFGRQCDNALALAEMLVNHKAVRSVRYPGLRGDPSYATASGQMNRFGGLVSVELDSA-QAFHSFVEASALVTAATSFGGIHT-----------TADRRARWGDPVSAGFVRIACGIEDTADLLADIERAL-D-
-----------------------------------------------------------LLAQGGNGSDD-IKTGAVVSPLYFSTAYRHP--------NLGESSGFDYARLQTPTRQILEEQLADLEQGVQAFATSSGMAAIDLLFASLIKNGDHFVTSDDLYGGTYRYFDAIVEQSGVSYDVWNG--VDDISTLINE-TTRLVWLETPSNPTMKVIDIQKLSAKVKGINILIAVDNTFLTPIFQQPLTLGADIVVHSATKYLGGHNDILAGAVIS-DDLAEKLEISLTTRGQVLDSFSSWLLLRSLKTLHLRMQRHNENGQYLAKKLPCIPGIDKVLYA----------------GVGGMLSFYLSNDY-DVDAFLKGLQIGSFAESLGGPETLITIPAVQTHHDMSQEQRDHLGITNQLVRVSAGLEDKEDLLADLRQAV-E-
----------------------------------------------------------ETLVQLGNRTDE--RTGAVATPIFLSTAYGHM--------GIGESTGFDYTRTKNPTRSVLEQGIADLEGGDAGFALASGMAAI-QLIMSLFTAPDEWIISSDVYGGTYRLLDFSYKNNTVKPVYVNTAVLDAIEKAINP-NTKAIFVETPSNPLMEECDVAAIAKIAKKHNLLLIVDNTFLTPVLFRPIELGADIVIHSATKYLAGHNDVLAGLVVG-QALCDRLFYLQNGAGAVLSPFDAYMIIRGLKTLALRVERHQQNATELAKFLAEQPQVQDVLYS----------------GKSGMLSFRLKDE-NWVNPFLKAIKMITFAESLGGTESFITYPATQTHMDIPEAERIARGVCNKLLRFSVGLEHVEDIKADLLQAF-A-
-----------------------------------------------------------LLAQAGNRTDE--RTGAVSTPIFLSTAYAHH--------GIGESTGFDYTRTKNPTRTVLEETIAKLEGGDRGFACSSGMAAI-QLLMNLFASPDEWIVSSDVYGGTYRLLDFAHKNHGVKPVYVNTASSEEIEKAITE-NTKAIFVETPSNPLMEECDVAEIAKIAKKYNLLLIVDNTFLTPVLFRPMEHGADIVIHSGTKYIAGHNDTLVGLIVG-QEICDRLYYIQNGAGPVLSPFDSWLTIRGMKTLALRMERHQKNAQELANFLREQPQVKDVLYP----------------NKGGMLSFRLQNE-NWVNPFLKAMKLITFAESLGGTESFITYPATQTHMDIPEVERVARGVCNRLLRFSVGLENVEDIKADLLQAF-S-
-----------------------------------------------------------RLAQAGNRSDD-EKTGAISAPIYLSTAYRHA--------GLGQSTGFDYPREAQPTRCILERVLAEMEHGIAAYALTSGMAAI-QLVFTLFNSGDKIIVSDDLYGGSYRFFDLLHDHYHLDFTVWDGQDQATLAALADD-QTVALWLETPSNPTMKVIDITATAATAHAH-LKLIVDNTFYTPLIQKPLDLGADIVVHSATKYLAGHNDVLAGAVVS-QADADALEFNLVTTGAVLDPFDAWLLLRSLKTLPLRLHQQEANAQELVTVLEADEHVERVLYP----------------GRGGMISFYLATGT-DVDTFLRALNVISFAESLGGVESLLTVPAVQTHADLTEEQRQSKGITANLLRLSVGIENSADLAADLKQAL-I-
-----------------------------------------------------------KLVQLGNLSDP--TTGAVSPPIHLSTAYKHA--------GIGESTGFDYTRTKNPTRALLEAGFADLEGGDMGFACSSGMAAI-QLVLSIFKPGDELVVPDDLYGGTYRLFNFFQETYNIKPVYSKFESVEQVEALINE-NTRALFIETPTNPLMQEFDLQVYAELAHKHGALLIVDNTFYTPYFQRPIDLGADIVLHSATKYIGGHNDVLAGIVVG-TELAERIGFIHNGSGMVLGAMDSWLLIRGLKTMHLRLKQHDANAKAIAAYLEEEALVTDVLYT----------------GKGGMLSFRLQKP-EWIDPFLRNLKLITFAESLGGVESFITYPATQTHADMPYEERVERGVCDRLLRFSVGIEEAEDLIADLQQVF-D-
-----------------------------------------------------------KLAQIGNRSEE--ATGTVSPPIYLSTAYRHR--------GIGESTGFDYVRTKNPTRQLVEDAIAVLENGARGFAFSSGMAAI-QTIMALFKSGDELIVSSDLYGGTYRLFENEWRKYGLSFIYDDFSDEDCLRSKITE-NTKAVFVETPTNPLMQEADIEKIARITKEAGLLLIVDNTFYTPVLQRPLELGADIVIHSATKYLGGHNDLLAGLAVD-EELGEIMFNHQNAIGAVLPPFDSWLLMRGMKTLGLRMRRHEENARELAEFLEQEEEIADVLYP----------------GKGGMLSFRLQKE-EWVNPFLKALKTICFAESLGGVESFITYPATQTHMDIPEDIRIANGVCNRLLRFSVGIEHAEDLKRDVKQALQ--
-----------------------------------------------------------TLAQIGNRSEE--ATGTVSPPVYLSTAYRHR--------GIGESTGFDYIRTKNPTRQLVEDAIASLEEGTAGFAFSSGMAAI-QTIKALFESGDELIVSSDLYGGTYRLFENEWKKYGLRFLYDDFSDEDCLRSKITP-NTKAVFIETPTNPLMQEADIQKIAKIAKEHGALVIVDNTFYTPVLQKPITLGADIVIHSATKYLGGHNDVLAGLVVG-EQLSEDMFQHQNAIGAVLSPFDSWLLMRGMKTLALRMRQHEANAQELAEFLKKQPEIQDVLYP----------------GKGGMLSFRVAEE-DWVNPFLKQLKTICFAESLGGIESFITYPATQTHMDIPEEIRIANGVCNKLLRFSVGIEHVDDLKADLKQAL-S-
----------------------------------------------------------QTLAQIGNRSDE--ITGTVNPPVYFSSAYRHK--------GIGESTGFDYIRTKNPTRQLVEDAIAKLEGGTRGFAFSSGMAAI-QTIMALFQSGDELIVSSDLYGGTYRLFENEWKKYGLRFLYDDFSDEDCIKSKITD-NTKALFVETPTNPLMQEADIQKIAQIAKEN-LLLIVDNTFYTPVLQRPIELGADLVIHSATKYLGGHNDLLAGLVVG-EELSEEMFQHQNAIGAVLSPFDSWLLMRGLKTLALRMRQHQENARELAAFLEEQEEIADVLYP----------------GKGGMLSFRVQKE-EWVNPFLKNLKTICFAESLGGVESFITYPATQTHMDIPEDIRIANGVCNRLLRFSVGIEHVSDLKQDLKAALE--
-----------------------------------------------------------LLAQVGIHQDE--ATGALVGPLHFSTTYQHP--------EYGKSTGFDYTRTKNPTRATLEEALASIESGQFALATSSGMAAI-VLAFEVFPVGAKIVASRDLYGGSFRWFDEQEKEGRFSFAYANN--EKEMLDLIDE-STDIVYIESPTNPMMIKYNIEKIANKAQANHAKVIVDNTFYTPIYQRPLELGADIVIHSATKYLSGHNDVLAGAVIN-EKLYEKLVYKLNTTGAVLSPFDSYLVMRGLKTLSLRMERATKNALKIVAFLKKLPSVKEVLYPGL----------------GGMISLKVTDKN-KIPDILNHLQVFTFAESLGGVESLITYPAEQTHHDIPLEIRESYGLTDDLLRLSIGIEDVRDLIEDLKEALE--
----------------------------------------------------------NLLAQAGVKKDE--TTGALTTPLHFSTTYQHP--------EFGQSTGYDYTRTKNPTRVSLEETLAAIESANYALATSSGMSAI-VLAFSAFPVGSKVLAVRDLYGGSFRWFAQAEAEGRFAFTYANT--EEELLNKLTE-DIDIVYIETPTNPLMVEFDIARISQAAHERGAAVIVDNTFYSPIYQRPLEDGADIVLHSATKYLGGHNDVLAGAIMD-AAIYDKLFYNLNTTGPVLSPFDSYLLLRGLKTLALRMERSTQNAQEVVAFLKQSPAVKEVLYP----------------GKGGMISFKVVDEG-KIPHLLNSLKVFTFAESLGGVESLITYPTTQTHADIPVEVRHSYGLTDDLLRLSIGIEDSRDLVDDLRAALE--
----------------------------------------------------------M---------------GSINVPIYASTTFAQD-------GLAQLRGGFEYGRVANPTVRSLEKTLAALEGADYARVFATGMAAADTMVRILVRPGDHVILGNDSYGGSYRLLNDF-TEWGVEMSIINTCDVDAVAAAVKD-NTKLIWLETPTNPALNITDIAAVAKVKGN--AQVLVDNTFATPYLQNPLALGADHVLHSTTKYLGGHSDVLGGAVVD-PEVDEQLLYFQGNVGAVASPFDAYLTARGIKTLGVRMDRHCANAQKVAEFLQACPEVKQVRYPGLAEHPGHELAAQQMRGFGGMMSVRFHDP-EHAKQICLNTRLICLAESLGGVESLIEHPQNMTHVSAEGSELV---PPEDMVRISIGIEDIDDLLADLQQAL-D-
------------------------------------------PMQRGPVFAAPYQLSAD------------------------------------------EGTEDTYARASNPGWRDLESALATLEGAAGALVVGSGMSAVTVVLRSLLTAGDTVVVPSDGYYQVRAYARERLEPMGITVHELRTADMAGEAALLAE-GTTVVVAETPANPSLDVVDLRAVSEQCANAGAVLVVDNTTATPLGQQPLELGADVVVASGTKALSGHSDLLMGYIAD-ADFLAGMERERALSGTVLGPFETWLAHRSLGTAGLRFERQCANALAVAVLLESHPAAHRVRYPGLPGDPAHAVAAGQMRRFGGLVSFEVDSAE-QFHRLVAGSELLVPATSFGGI-----------HTSADRRARWGDPVPDGFVRISCGIEDTEDLVADLEQAL-S-
--------------------------------------SSREAAIALGKEKKPLTSDGD------------------------------------------------------YAREELIKRLANIYNCDKCLIHRSGMAALTTIISAIIKGTSSTLQIGFPYVDVLKLPQIIFQGSDLI----IKTKLNHIKEELDKKNPAALIIEIPSNPLLQCVDLISISKLAKEKNIPVIVDDTIGSSLNVH-LTPYADVIFSSLTKSFAGRGDILAGSTVPYSKWKKEIAEIIKVALSTLSDSDAIELELTSRDVKDRLKRLNQSCLKLKEKLETKKEISKVLHP--QYCKNFNSLLKKGGGYGCLLSFELKGGIEESKRVYDSLRVN-KGPSLGTNFTLVCPYVQLAHFK-ELKWAESCGVSEHLLRVSVGLENEDELWSRFN----SV
-------------------------------------------VSGQPVAPQPVLAATY-------------------------------------HLSGDETAGDSYGRNSNPTWRQLESALAELEGAGGALVFGSGMAAISAVLRALAPPGSTVVVPADGYYQVRRHAAEDLAPAGVTVI--EASSAQIYDAAA---TADVVLAETPTNPALDVVGLHRLAIVCHGRGARLVVDNTAATPLGQQPLSLGADAVVASATKALSGHSDLLAGYVAR-PELLAAVERQRLLAGAILGGFEAWLLLRSLGTAGLRFERQCQNARAVATLLARHPAVRAVRYPGLAEHPGHAVARAQMRRFGGLVAVELADAA-AVRALLDGSELLIASTSFGGL-----------HTSVDRRARWGDAVPDGFARISLGIEDTDDLLADIERAL-L-
-----------------------------------------------------KAVTEE-----------------------------------------------------------------------NVYLYPCGMSAIWHAISRIARKQGEAEGKSVCYGFPYTDTLKILNKWGPGCHFLGTEDINALEKILVEPPILALFCEFPSNPLLRSPDLVRIRELADKYSFFIIVDETIGNFINVEVVTF-ADIVVSSLTKIFSGDANVMGGSLIPNGPHYDTLKAAQSSVEDYYYPEDAVYMERNSRDYRARIKKVNDNAYDMCDFLHKRPVLKKVYYPRYITPETYAQAQRHPTGYGGLFSLTFTSLA-ASKAFYDAIGCA-KGPSLGTSFTLAS-PYTILAHYLELDWAAGYGVEKGLVRISVGQEDQSVLKTWFETAL-A-
-------------------------------------ENPVDKILSTLSSFYGDLNPEI-------------------------------------------------------------------------LLSASGMNGVYSAFESLIQQGKTWVRLGWLYVDNIRILEKYTESSYVIHNATDLEELEIFLKQNSE-QVAGIITECPTNPLLLVPDYEKLKSIVDHYKIPLIVDISVAGSAIINILPY-VDVIVESLTKFACGNGDLMMGAVIKNSNWFSEILPLCKEWIEKPYFRDCERLAYEIKDYEKRVFKISENVKKLADFFSKQPGIRKVFWTGIDSFQNFQKVTRLPNIHSGVLSIELSTSL---EKFYDRLTLL-KGPSFGTEFTLNMLYVYLAHYDIQDEGRKENGLDPNLIRISVGIEDPELLIEEYKKALE--
--------------------------------------------------PASNFLIGQ---------------------------------------------GRSYARNATPTWEAVEEIVGGLEGG-RAVAFASGMAAI-AAVFDQLPAGAQVVLPDDCYQGVTGLAMAGEARGRWSVRRLALTDTEGWQQACAV--ADLVWLESPSNPLLVVADLPAICAAPRKPGTIVAVDNTFATSLNQQPLEFGATLSIQSATKFIGGHSDLLAGVVTDEQLWH-DLRRSRELTGATPGAFEAFLAARGARTLALRLERAQHNAMELAQRLSHHPLVSCVRYPGLPTHPTHAIACRVLKGFGTIISFDLRGDATFADAVCRNVSLIRHATSLGAVESTMERRAA-----IAGQ----EHLPPTLLRLSVGIEDVDDLWADLDGAI-R-
----------------------------------NPVQKILSTLSSFYGDLNPEILLSV-----------------------------------------------------------------------------SGMNGVYSAFEALQRNGKTWIRLGWLYVDNIRILEKYTKDSYVIHNAMDLENLEQFLRQNSE-QVAGIITECPTNPLLLVPNYEKLKSIVDQYRIPLIADISVAGSAVINVLPY-VDVVVESLTKFACGNGDLIMGSVIKDSHWFSEIFSMCKESIEAPYLRDCERLAYEIQGYEERVLKISANVKTLAEYFSQQPGIRNVFWTG--SSKNFEKITRLSGIQAGVLSIELSIPL---EKFYDRLALL-KGPSFGTEFTLNMLYVYLAHYELVTQEQKENGLDPNLIRISVGIESPDLLIQEYKKALK--
-------------------------------------------------LKKTSGEGRV----------------------------------------------------------------AGLTES-DVFLFPTGMSSIFNSHQMLLAARG--AMKSICFGFPYIDTLKTLEKWGPGCLFYGNEDIDDLEARLDSEKFLAVFTEFPGNPLLKSPDLKRIRSLSDKY-FAVVVDETVGNFLNINVLPY-ADIVVSSLTKIFSGDSNVMGGSAVPHGRYYSSLKTFARDYEDNLWAEDAIFLERNSRDFVSRIEKINSTTEEITEMLKGSSMLKNVFYPKCPSRPLYEAFRHSNGGYGGLFSVTFYSTA-QAVAFFDHLEVL-KGPSLGTNFTL-SSPYTLLAHYGELGWASSFGVEFDLVRISVGLEDVSDLRYRFQRALE--
-------------------------------------------STDMTSNMRGVAELSE----------------------------------------------------------------------DDVYLYPCGMNSIFNAHQMLLKTRGSL--KSISFGFPYVDTLKILEKFGPGCTFYGNEDLDDLERRLKAEKYLALFCEFPGNPMLNCPDLKRIRALADKY-FAVVIDETIGNFINVHVLPY-ADIVVSSLTKIFSGECNVMGGSAITSGKYYQSLKAVATEYEDNYWAEDVMFMERNSRHFVSRIEKINDNAEVICDILRSHPLVKSIYYPKYNASRTYDDFRTPNGGYGGLLSFTFKEKPQ-AVAFYDKIETA-KGPSLGTNFTLTS-PYVILAHYLELDWAAQFGVPAELIRISVGLEDASDLKDTFAMALK--
-----------------------------------------------------QASAAA--------------------------------------------------------QTLLKQRLAEIYGCELVQLHPSGMAALTKALQAILRPGKPCLQLGFPYVDVLKLPEVVFGGC----DLLLTTDLNRLALELDRRQPAAVIVELPSNPMLQCVDLPAVARLAKARGIPVIADDTIGSPLNLDALPH-ADLVFSSLTKSFAGRGDILAGSLVPSSPWREELSRELSTALAPLGDADAIALEQASRDVAQRLPQLNNACQRLADKLACHPSIARVHHPG--QCTNFQALMRPGAGHGCLLSFELWGGIEQAKRVYDALQVC-KGPSLGTSFTLVCPYVLLAHY-NELSWAESCGVPSHLLRVSVGLEDPDNLWRRFEMALK--
LAEIHHCSEEHISLVPAGMAALHAGLEAVQTLRPGRPTLQLGFPYVDVLKQPQVVFHGS--------------------------------------------------------------------------------------------------------------------------ELLRTTNLGDIVATLDRLDPAAVIVELPSNPLLRCVDLPAVAELAHARGIPLIADDTIGTGINLEALPY-ADLVFTSLTKSFAGRGNVMAGCLLPDSQWRSTLLEA-IAPRATLSDADAIALEQNSRDVNDRVPRLDANCLALAQKLEKHPAVKRVLHP--KDCKNFQALKKRGAGDGCLLSFELHAGERNAQRVFDALRIC-KGPSLGTSFSLVC-PYTQLAHYEELDWAEACGVPAHLLRVSVGLEQPDELWSRFREAL-S-
-------------------------------------------------------VSSH-----------------------------------------------------------------------DVFLYPKGMCAIAAVARALVPHSAEAVIYGWPYAETPLCVKESDYKRSTLLSAGSKQELDELESSLAARRIQVLFCEVPSNPQLRTPDLPRIHALAAQYNFIVAVDDTLGTFVNIDVLPY-VDVIMTSLTKIFSGMCNVMGGSVVPQSSHYTTIHSLTALYEDTYFPLEAMVMSQNASDFEERVKQCSASALTIANLLAKHPSVAQLYYPSLPSRQFYDQVRRKNGGYGYLLSIVFHKP-ETAMRFYDVLDLC-KGPSVGTNFSLAIPYSLLAHFREQDWAESEGGIDRHMVRISVGLEREEDLIARIQDAL-T-
----------------------------------------------------RILLQQH---------------SAVACLFDRASAANDQSLRDWFRDFDSQSATCNYDRYGSSRLRATEQVLAKLTSGTELLLTSSGMAAY-QVVQHFLLQGDKFVLPPYVYFEGMEQLQAF---DFVTVTHAPTFDAQDIIATAEAVDAKVVFLDAVANVVLPATDVRDFCRVAHRPGRIVVMDGTTASGAMVFDWMQGTLLYFESASKYLQGMDLQMGGLVVS--RLDAAMRTIRRNTGGVMY---------------------------------------------------------------------------------------------------------------------------------------------------SR
---------------------------------------------------------MS----------------------------------------------------------------------------------------------------GAAYEPTQYFCNIVLKKMQIDITYYDPLIGADIAMLIQP-NTKVLFLEAPSSITMEIPDIPTIVKAARKVNIVIMIDNTWSAGVLFKALEHDIDISIQAGTKYLVGHSDIMIGTAVA-RTWDQ-LREHSYLMGQMVDADSAYTTARGIRTLGVRLKQHQESSIKVAKWLSEQPEVKTVYHPALPSCPGHEFFLRDFSGSSGLFSFELTQRLEQVSKFMDHFQLFAMAYSWGGFESLILCNQPEEIAHIRPNIKRNL--TGSLIRVHIGFENVDELIADLKAGFE--
-------------------------------------------LNEASGEGRVAGLTDS-----------------------------------------------------------------------DVFLFPSGMSSIFNTHQILLATRGP--LKSICFGFPYIDTLKTLEKWGPGCLFYSAEDLDDLESRLEAERFLALFTEFPGNPLLKSPDLKRIYALAQKY-FAVVVDETVGNFLNINVLPY-ADIVVSSLTKVFSGDSNVMGGSAVPHGRYYQELRTFSRDYEDNLWAEDAVFLERNSRDFVSRIEKINKTTEDITALLKESPVVKEVYYPKYNNSRVYEDFRTPSGGYGGLFSITFHSDA-EAIAFFDHLEVL-KGPSLG-----------------------------------------------------TN
---------------------------------------------------------------------------------------------------------------------------------------------------------------------------------------------------------RCLLVETIGNPRLDTPDIKAIAEIAHAAGLPLIVDNTVPTPALCRPIEHGADIVVHSLTKFCGGHGNSIGGVIVGNFDWAAAGKYPMRDTGACLAPMNSFLIIQGLETLTLRMERHCANARAVADFLQEHPAVEWVLYPGMADHPTHDLARRYLNGFGALVGFGIKGGLEAGRKFINKLKLISHLANIGDAKSLAIHPASTTHSQLTPEEQQTAGVSPDFVRLSVGLEHIDDIRADLEQAL-G-
----------------------------------------------------------M------------------------------------------------------------------------------------------------------------------------EFTVVDTQNPQNVEEAIQD-NTVAIYFETPTNPLMRITDIHTIADIAKKHHLRTIIDNTFATPYNQQPLTLGADIVIHSATKYLGGHSDVVAGLAVD-PKLAEQLAFLQNSIGSTLGPDDSWLLQRGIKTLNARMRVHQENANAVIDFLQNNPYIAKIYYPDLKNFPGHEIAAKQMKNFGAMISFELQSGL-DVKKFVENLELIELAESLGGIESLIEVPAIMTHGSIPRSIRLKNGIKDELIRLSVGIEDPVDIIDDLKQAL-I-
----------------------------------------------------------------------------------------------------------------------------------------------------------------------------------------------------------LIWIESPTNPLIKVADIKEIATICHDIRLILAVDNTFLTSYFQRPLELGADLVCYSLTKYMNGHTDVVMGGITC-DNLYDSLKFLQNAVGIVPSPFDCYQVNRSLKTLSLRMKQHQHNAIKIAKFLEAHEFVDKVLHPALPSHPQHQVALKQTYGYSGVFSFYIKGELKHSTAFLKALKLFTLAESLGGYESLAELPSIMTHASVPIEDRKSLGISDALIRLSVGLEDSDDLINDLSLALE--
-----------------------------------------------------------LAIHAGYDSADCTNGDAAVPPIYLSAAFDMQSAAHGDALSAGAAEGFSYSRMANPTLDVLERRIAALEGGRSAVAFASGMTAVSAALLCAAEGGGRIIAARNLYGASVDAMDSLFPEFGIETDFVDDNDLALVESLIGP-DTRAIFAGSVANPSTEVADVAALASVAHRHGIPLIIDNTVPTPYLFRPIELGADVVVHSTTKWM------------------------------------------------------------------------------------------------------------------------------------------------------------------------------------AA
-------------------------------------------------IGGVAAEVTD---------------YSIATPIVTGTARWFRDSADLVAFRRRRRHSFEYARYGNPTVEVLEDKISAMEKAEATIVTSSGMNAIVATLLAVVPPGGHVVATTDCYSEARAFIRDRLSKMGIRTTFVDLDDMEALQSVLDQGNVTMFYADSLTNPHLKCVDVRRVAELCHQRGALVCIDSTLASPINQKPLTLGADVVLHS-----------------------------------------------------------------------------------------------------------------------------------------------------------------------------------------HH
----------------------------------------------------------M-----------------------------------------------------------------------------------------------------------------------------------------------------------------------------------------------GADFVLHSTTKYINGHSDVIGGVLIH-KQHAEELAWWGNCLGSTGTPFDSYMTLRGIRTLGARMRVHEESAQQILAYLQTQSLVGKIYHPSLPDHPGHEIAKKQQSGFGAMLSFEFAGSFEQLKFFVGKLALFSLAESLGGVESLICHPASMTHRAMGEEALAEAGISQQLLRLSVGLEDASDLIADLDQAF-L-
--------------------------------------------------------PYD-------------------------------------------------------------------------------------------------------------------------------------------------------------------------------------------------------------------------------------------------------------------ASALAIAKHLESLDVVRFVAYPGLESHLHHEVAASQLSGFGGVLSFGLDTDHDGHNRFVSKLNVITSAVSLGHDQSLIVFLGEDDERQYLYPPEFHR----GFFRLAVGLEDTDDLIRDIDHAL-A-
----------------------------------------------------------NTLIHGGYSEDE--VTGAVSTPIYRASTFHQH--------KLGSKVKWEYSRMGNPTRASLEKLIAQLEHSIAGFAFSSGLAAI-ATVFAL------------------------------------------------------------------------------------------------------------------------------------------------------------------------------------------------------------------------------------------------------------------------------------------------------Y-
----------------------------------------------------------STFVHAGRQKR--FSQGSVNPVLQRASSLLFDSIEDKKHATRRRAKGLFYGRRGTLTHFALQDLMCEMEGGQVVI----------------------------------------------------------------------------------------------------------------------------------------------------------------------------------------------------------------------------------------------------------------------------------------------------------------------FI
-----------------------------------DTIALHGGHDPDPSIPYGLGYGAP-----------------RGVPLYRSTPFVFRDTEHARKLFALEELGNIYSRLMNPTNHILESRYAQLEGGLSGLSVSSGTTAVFYAIANLASAGDNIVASSALYGGTYTMFNDILPTLGIEVRFVDGQDPKDFAKVADD-KTRAFFCESVSNPSLTVFDLEAISKEAHNLGLPLICDSTFSTPYLCRPFEYGADIIVSSLTKWVGGHGACVGGMIVGGFNWGGGKHPVYRNLGGCLAPDNAWMIVQGIETLSLRMERHCENAMKVAEYLSDHPKVEWVRYPGLPGDSQYEKAQKYLKGKGGMVVFGIKASDLAGTQFIDTLKLHSHVANVGDARSLAIHPASTTHSQLKMAQQIAAGVPPEMVRLSTGLESIEDIIADLEQAL-D-
-----------------------------------------------------------LQLHAGQQADP--TTNARAVPIYQTSSYVFNDAEHGANLFGLKEFGNIYTRLMNPTTDVFEKRVAALEGGVAAVATASGQSAQFLAITNFMQAGDNLVSTSFLYGGTYNQFKVQFPRLGIQVKFAEGDDPDSFKAQIDE-NTKAIYVEAMGNPRFNIPDFKALAALAHDHGIPLIVDNTLGAAALIRPIEHGADVVVESATKWIGGHGTSLGGVIVGTFDWGSGKF--PRDWGPAQSPFNSFMLLQGLETLSLRVERHASNAMALATWLQSQPQVESVSYPGLAGDPYHERAKTYCTSRGMMLMFTLKGGFDDAVSFINGLELASHLANVGDAKTLVIHPASTTHQQLSEHEQRSAGVTPTMVRVSVGIEHIDDIVADFSQAL-A-
-----------------------------------------------------------LQLHAGQTPDS--VTNSRAVPIYQTSSYVFNDAEHGANLFGLKEFGNIYTRLMNPTTDVFEKRVASLEGGVAALATASGQSAQFLAITNCMQAGDNFVSTSFLYGGTYNQFKVQFPRLGIKVKFAEGDDISSFASQIDS-NTKAIYVESMGNPRFNIPDFRALSDLAKQN-IPLIVDNTLGAAALIRPLEHGADVVVESATKWIGGHGTSLGGVIVGTFDWGNGKF--PRDWGPALSPFNSFLLLQGLETLSLRIERHCSNSMALANWLNDHPKVSNVNYPGLASDPYHQTAKKYLSGRGMMLMFSLKGGFDDAVTFINSLKLASHLANVGDSKTLVIHPASTTHQQLSLEEQESAGVTPTMVRVSVGLEHIDDIMADFDQAL-S-
-----------------------------------------------------------LQLHAGQEPDP--STNSRAVPIYQTSSYVFNDAEHGANLFGLKEFGNIYTRLMNPTTDVFEKRVAALEGGVAALATASGQSAQFLAVSNCMQAGDNFVSTSFLYGGTYNQFKVQFPRLGINVKFADGDHIDSFASQIDS-QTKAIYIESMGNPRFNIPDFSALSDLAKANKIPLIVDNTLGAAALIRPLEHGADIVVQSATKWIGGHGTSLGGVIVGTFDWGNGKF--PRDWGPALSPFNSFLLLQGLETLSLRIERHCFNASELAKWLKSHPKIASVNFPGLPEDPYHKRAKQYLSGRGMMLMFSLKGGFDDAVSFINALKLSSHLANVGDSKTLVIHPASTTHQQLSEDEQKSAGVSPTMVRVSVGLEHIDDIKSDFEQAL-D-
-----------------------------------------------------------IQLHGGQIPD--SDTRARAVPIYQTASFCFRDADHAAEVFNMNDPAFAYTRLSNPTIAAFEQRMAQLEGGTAAVATGSGQGAQFVAVAALVRAGDNF--------VSRTLYLAIWKNFGVSVNFVSSADPDAFAAAIDE-NTKAIFIEVMGNPSLVMFDIASLAEVAHNHRIPLIVDNTFGVGYLIRPFDHGADIIIHSATKWIGGHGTTIGGVIIGKFDWHSG-KFPAAFTGSCMNPFGAFLLLQGLETLSLRAERHSANGMALAKWLVKHPKVAWVSYHGLESNEFHQLAKKLMRSGLFMVNFAIKGGLPKACKFINSLKLVSNLANIGDAKTLITQPGA-TISVLGEEDAALTGITEDMLRLSTGLEAINDIIADFEGAFE--
------------------------------------DTLCLHAGYTPIGDEATYGLGQG---------------ASRGVPLYRTAPYQFKNTEHAANLFALKELGNIYSRLMNPTTHVLESRVAQLEGGLAGLATSSGTAACFYSIITLAQAGDNIVSSNKLYGGTYTQFNDILPTMGITVKFVDAEDPENFRAAIDD-KTRAVFCETVSNPALEIVDLEAVAEIAHANGLPLIVDSTFSTPYLTKPFEHGADIICTSLTKWMGGHGTGVGGMVIGGFAWGAGKHPLFRNLGACISPDNSWMFLQGIETLSLRMERHCENAMKVAEHLKKHPKVAWVKYPGLKDDPQHAKNLKYLKGKGGMVIFGLKAADAAGRNFIDNLKLISHVANVGDARTLAIHPATTTHSQMNAAEQAACGIPPEMVRLSVGIETSGDILADLDQALE--
-----------------------------------------------------------IQLHAGQEDPSEHSNRPRAVPIYSTTSYVFDDSKHGSQLFGLETPGYIYSRIMNPTADVFERRIAALEGGVGALAVSSGLAAQTLAITGLAHAGDNIVSTSYLYGGTYNQFKIAFKRFGIESRFIEGDDPSGLEAQIDE-RTKAVYLETIGNPKYNVPDFEKIVAIAHKHGVPVVVDNTFGAGYYCQPIKHGADVVVHSATKWIGGHGTTIGGVIVGNFPWKEYPKKFPRDLGPSLSPFAAFLLLQGLETLSLRAERHASNALKLAQWLEKSPYVSWVSYPGLPNHSHHANAKKYLTGFGGVLSFGAKDLPAAGAQISDNLELASNLANVGDCKTLVIAPYFTTHLQLNHEEKLAAGVSKDLIRVSVGTEFIDDIIADFEQSFK--
-----------------------------------------------------------IQLHAGQEDASTNANNPNAVPIYATTSYVFNDSKHGAQLFGLETPGYIYSRIMNPTVDVFEKRIAALEGGIAALAVSSGQAAQTLAITGLAHAGDNIVSTSYLYGGTYNQFKVAFKRLGINVKFVEGDDPKDFEKLFDE-KTKAVYLETIGNPKYNVPDFEKITEVAHKHGIPVVVDNTFGAGYFCQPIKYGCDIVTHSATKWIGGHGTTVAGAIIGKFPWKDYPERFPRDLGPCLDAFSAFLLLQGVETLSLRGERHGENTLKLAKWLEKSPYVSWVSYPGLPSHSHHENAKKYLSGFGGVLSFGVKDLPASGAQVVDNLKLALNLANVGDSKTLVIAPYFTTHQQLNEEEKLASGVTKDLIRVSVGTEYIDDIIADFQQSFE--
-----------------------------------------------------------RQIHAGQTPDP--VTGARALPIYQSTSFVFPSAEVAADRFALKDLGPIYTRIGNPTQEVVENRLANLEGGVGALLTASGASAIHLAVLNVAQAGDHIVSSSSLYGGTYNLFHHTLPKLGIETTFVDDHDPQQWRDAVRP-NTKLFFGESIPNPKSDVLDVAAVAGVAHEAGVPLIVDNTVPTPYLLRPIEHGADVVVHSATKYLGGHGSSIGGVIIGTFDYAQHPDRFPRDLGPAISPFNAFLLAQGLETLSLRIERHVANAQHVARWLEARDDVAVVHYAGLESSPYYANAQRYTPKGAGVLAFELATTSAAGQAFVSALELHSNVANIGDVRSLVIHPASTTHSQLTPDEQRLSSVTPGLVRLAVGIENVEDILADLELGF-T-
-----------------------------------TIALHGGYDPHGDEAVYGLGQGAP-----------------RGVPLYRTAPYQFKNTEHAANLFALKELGNIYTRIGNPTTHVLESRVSLLEGGLAAVATASGTSAIFYSIINLAQAGDNIVSSNKLYGGTYTQFNDILPTLGITVRFVDMNDPENIRAAVDD-KTRAVFCESVSNPALEICDLEAISKVAHDYNMPLIVDSTFSTPYLTKCFDFGADIIVTSLTKWLGGHGTGVGGMCIGGFNWATGRHPLFRNIGAAQSPDNAWMFLQGIETLSLRMDRHCENSLKVAEHLKAHPKVAWVRYPGLKDDPEYAKNVKYIKGKGGMVIFGIKSADKAGSTFIDSLKLISHVANVGDARTLAIHPATTTHSQMSPEQQAAAGAPPDMVRLSIGLETAEDIIADIDQALE--
-----------------------------------------------------------LQIHAGYAGDP--TTGTQTVPIYATNAFHFPSAESAAARFALQELGPIYSRLGNPTNDALEARIAALEGGVGAIATGSGQAAITLTILTLASKGQNVVASNSIYGGTFNLLGHTLDRLGIEVRFVDDRDISQWTARTDA-NTAAYYGELVPNPQGDVLDLEPLAQAAHAVGIPLVVDNTVPTPYLCRPIEFGADIVVHSATKYLGGHGSAMLGVVVGRFDYAAEKAAPRRDLGFVASPFAVWTVGLGVDTLSLRMERHIANTRQVAEFLESQGLVETVRWSSLPSSPFYALAQKYTPKGCGLLNFDLAGGLEAGKAFINSLELLANVANIGDVRSLAVHPASTTHAQLTTAELLAQGITPGTVRLSIGIEAPRDILADIERGL-A-
-----------------------------------------------------------RQIHAGFTGDP--TTGAQTVPIYATNAFHFPNAQTAAARFGLQELGPIYSRLTNPTNEALEGRLASLEGGVGALVTSSGQGAITLALLTLASPGKNIVASPSIYGGTYNLLARTLARLGLETRFVDPRHLVDWKDLTDE-NTIAYYGEVIPNPQGDVLDLEPLANLAHDFGVPLVVDNTVPTPYLCRPIEWGADIVVHSATKYLGGHGSALLGAIVGRFDFADQAVAARRDLGFTASPFAVWAVGLGVDTLSLRVARHVENARAVAEHLQSLGVVQTVRWSSLPSSPYYQLAQKYTPKGAGVLNFDLTGGLEAGKRFIDSLELLANVANIGDVRSLAIHPASTTHSQLSEAELAAQGISAGTVRISVGIEDSQDIIADIDRGL-A-
-----------------------------------------------------------LQLHAGQEDATENAHNPRAVPIYATSSYVFNDSQHGAQLFGLEKPGYMYSRIVNPTVDVFERRIAALEGGVAALAVASGQAAQALAISGLAHAGDNIVSTSFLYGGTYNQFKVAFRRLGIETRFIEGDKPEDFEKAFDD-KTKAVYLETIGNPKYNVPDFEKIVAVAHKHGIPVVVDNTFGAGYFAQPIKYGADIVTHSATKWIGGHGTTIGGVIVGKFPWKEYPEKFPRDLGPALNPFAAFQLLQGVETLSLRCERHATNALKLAQYLEKSPYVSWVSYPGLSSHSHHENAKKYLQGFGGVLSFGVKDLPASGAQVVDSLKIASNLANVGDSKTLVIAPYFTTHQQLTDEEKLASGVTKDLIRVSVGTEFIDDIIGDFEQAFE--
-----------------------------------------------------------LQLHAGQENPDDNNHRPRAVPIYSTTSFVFNDSQHGAQLFGLEVPGYIYSRFQNPTNNVLEERIAALEGGAAALAVSSGQAAQTLAVAGLAHNGDNIVSTSFLYGGTYNQFKVAFKRLGIEARFVEGDKPEDFEKLFDE-RTKAVYLESIGNPKYNVPDFENIVAVAHKHGIPVVVDNTFGAGFFCQPIKYGADIVTHSATKWIGGHGTTIGGIIVGKFPWKDYPEKFPRDLGPGMSPFAAFLLLQGVETLSLRGERHGQNALALAKWLEKNPHVAWVSYPGLPSHSHHENAKKYLSGFGGVLSFGVKDLPLAGAQVVDNLKIASNLANVGDSKTLVIAPYFTTHQQLSDPEKLASGVTKDLIRVSVGTEFIDDIIADFEQSF-A-
-----------------------------------------------------------LQLHAGQEDAAENANSPRAVPIYATTSYVFNDSKHGAQLFGLEAPGFIYSRIMNPTNDVLEKRIAALEGGAAALAVASGQAAQLVAIGGLAHAGDNIVSTSYLYGGSYNQFKVAFKRLGIECRFVEGDNAEDFEARFDS-KTKAVFLESIGNPKYNVPDFERIVAVAHRHGIPVVVDNTFGAGYFCQPIKFGADIVTHSATKWIGGHGTAIGGLVVGKFPWKDYPAKFPRDLGPALSPFAAFLFLQGLETLSLRAERHGQNALALAKYLETSAYVSWVSYPGLESHDYLSNATRYLQNGYGVLSFGVKPLPAAGAQFVDNLKFASNLANVGDSKTLVIAPYFTTHQQLSESEKLASGVTRDLIRVSVGTEYLQDIIADFEQAF-S-
-----------------------------------------------------------LQLHAGQQLEK--PHRARAPPIYATTSYVFDDSKHGAQLFGLETPGMIYSRIMNPTNDVFEQRIAALEGGVGALATSSGQSAQFLAIAGLAHAGDNVLSTSYLYGGTYNQFKVAFKRLGIEARFVNGDSAEDFAKLIDD-KTKAIYIESIGNPKYNVPDFEKIAKLAHDNGIPLVVDNTFAAGFLINPFKHGADIIVHSATKWIGGHGTTIAGVIVGKFPWKKYPKKYPRDLGPALNPFGSFLLLQGLETLSLRVERQSYNALKLAQYLEKSPYVSWVSYLGLPSHESYELSKKYLNNPGGALSFGVKPLEAASPRVVDNLEIASNLANVGDSKTLVIAPYYTTHQQLSESEKVNSGVTEDLIRVSIGTEFIDDIIADFEKAFK--
-----------------------------------------------------------LQLHAGQPVDG--PHRPRAPPIYATTSYVFNDSKHGAQLFGLETPGYIYSRIMNPTNDVFEQRIAALEGGIGALATSSGQSAQFLAIAGLAHAGDNFISTSYLYGGTYNQFKVAFKRLGIETRFVNGDSAADFEKLIDD-KTKAIYLESIGNPKYNVPDFEKIVKVAHDNGIPVVVDNTFGAGFLVNPIAHGADIVVHSATKWIGGHGTTIAGVVVGKFDWTKYPEKYPRDLGPALNPFGSFLLLQGLETLSLRVERQSENALALAQWLEKHPQVESVSYLGLPSHESHQLAKKYFNNGAKALAFTVKDQPEASPKLVDNLQIASNLANVGDSKTLVIAPYFTTHQQLTEDEKVASGVSKGLIRVSVGTEFIDDIINDFDQAFK--
----------------------------------------------------------RQALHAGAVPD--AVHGSRAVPIHQTSSFVFESAEDAANLFALQKYGNIYSRIGNPTVAAFEERVATLEGGIGAVATASGMAAEFVTFAALAGAGDHIVASSKLYGGTITQLDVSLRRFGVETTFVDSAEAADFEAALQP-NTKAVYTEIVANPSGDVVDLPGLADVAHRHGVPLVVDATLTPPYLIRPIEHGADIVIHSATKFLGGHGTTLGGVVVGRFPWDNG-KFPSRDFGPSLAPQSAFQLLLGVETLAPRMDAHLANARAVATWLDEDPRVSWVRYAGLPGHPHHARAQQLLPRGVGVFSFGVAPAAATAARFISALQLASHLANIGDAKTLVLHPATTTHQQLTAEQLVAAGIPADLIRISVGIEDTEDILWDLDQAL-T-
-----------------------------------------------------------LQLHAGQEKTA-DAHNPRAVPIYATTSYVFNDSKHGAQLFGLETPGYIYSRIMNPTLDVLEKRLAALEGGIAALATSSGQAAQTLAVTGLAHTGDNIVSTSFLYGGTYNQFKVAFKRLGIEARFVDGDKPEDFEKLFDE-KTKALYLESIGNPKYNVPDFEKIVAVAHKHGIPVVVDNTFGAGFFCQPIKYGADIVTHSATKWIGGHGVTVGGVIIGKFPWKDYPEKFPRDLGPVLSPFAGFLLLQGLETLSLRGERHGSNALKLAQYLESSPYVSWVSYPGLPSHSHHENAKKYLEGFGGVLSFGVKDLPASGAQVVDNLKLASNLANVGDSKTLVIAPYFTTHQQLTDEEKLASGVTKDLIRVSVGTEFIDDIIADFEASF-A-
-----------------------------------------------------------LQLHAGQEVER--PVGARAPPIYATTSYVFNDSKHGAQLFGLETPGYIYSRIMNPTNDVFEKRMAALEGGVGALAVSSGQAAQFLAIAGLAHNGDNVISTSYLYGGTYNQFKVAFKRLGIESRFVNGDKPEDFAKLIDD-KTKAIYLESMGNPKYNVPDFEKIVKIAHENGIPVVVDNTFGAGFLVNPIKLGADIVVHSATKWIGGHGTTIAGVIVGNFPWAKYPQKYPRDLGPALNPFGSFLLLQGLETLSLRVERQSDNAMKLAKYLEKSPYVKWVSYVGLPSHESHELAKKYFNHFGGALTFGVKDLEEAAAKFVDNLEVASNLANVGDSKTLIIAPYFTTHQQLSHEEKLASGVTKDMIRLSIGTEYIEDIIADFEQSFK--
----------------------------------------------------------RRLIHGSMRTPKWDYSHHVVPPLTSSATFRLSSSQRGARGFFRQVPIYIYDRLDEPTRGMLEENLAAAEAGEMGVCFATGMAAISASICALTRAGDQVVAHNTLYGCTYSLMTNWLPRQGVATRFVDMRNPKEIAKAINA-HTRIVYFETPVNPNLELIDIAAVREIVDHAEIRVVVDNTFATPFCQRPLTLGAHMVVHSLTKGIGGFGTDMGGVVIGPKSLHNVLLMYRKDFGGSLSPKPAWVLVYGLPSLAARMANMQKTAQYVAEWLEQHPKVEKVFYPGLESFPQRDLAETQMVDYRGMVYFTLRDKSHAAEKFIDKGYCITLAVSLGQIKTLIENPYSMTHSAYDTNKAKKNGVEPGGIRLSIGLEDRDDIIADLESGLE--
-----------------------------------------------------------LQLHAGQPVEK--PHKPRAPPIYATTSYVFDDSKHGAQLFGLETPGYIYSRIMNPTNDVFEQRMAALEHGIGAVATSSGQSAQFLAIAGLAHVGDNFISTSFLYGGTYNQFKVAFKRLGIETKFVNGDKVEDFAKLIDD-KTKAIYIETIGNPKYNVPDFEAISKLAHDHGIPVVVDNTFGAGYLINPIDHGADIVVHSATKWIGGHGTTIAGVIVGNFPWEKYPERFPRDLGPALNPFGSFLLLQGLETLSLRVERQSYNALKLAQFLEKSPYVEWVSYLGLPSHEYHERSKKYLNNKGGVLSFGVKDLGEASPRFVDNLKVASNLANVGDSKTLIIAPYYTTHQQLSDEEKAASGVSKDLIRVSVGTEFIDDIIGDFEQAFK--
-----------------------------------------------------------LQLHAGQSVEQ--PHRSRAPPIHATTSYVFNDSEHGANLFGLKEPGMIYSRIMNPTNGVFEERMAALEGGIGALAVSSGQAAQFITVAGLAHAGDNIVSTSYLYGGTYNQFKVAFKRLGIETRFVNGDKPEDFEHLIDD-RTKAIYIESIGNPKYNVPDFEKIVSIAHAKGVPVVVDNTFGAGFLVRPIDHGVDIVVHSATKWIGGHGTTIGGVIIGKFPWTEYPEKFPRDLGPALNPFGSFLLLQGLETLSLRVERQSQNALKLAKYLESSPHVSWVSYLGLPSHESYELGKKYLNTAGGMLSFGVKPIDEAGPRVVDQLKIASNLANVGDSKTLVIAPYYTTHEQLSEEEKVASGVTKDLIRVSVGTEHIDDLIQDFEQAF-G-
----------------------------------------------------------GKALHAGQVPDP--VTGSRAAPLYQTTSYVFRDTEHAANLFALKELGNIYTRLMNPTSDVFEQRVAALEGGTAGLAHASGQAAITNAILNIAGAGDHIVSVAQLYGGTYALLHNTLPRLGIEVTFVDAGDPDAFRRALRP-NTKAFYGEGLGNPALNIFPFEEVGKIAREAGVPLIIDNTCLTPWLNRPIEWGANVVVHSATKYIGGHGTSIGGMVVGNFDWGNG--RFPRDMGACIAPFNSWLMLQGLETLHLRMERTCANALRVAELLAADSRVAWVNYPGLKSSPNHAAAKKYLRGGYGLVGFGVKGGFEAGRRFIESLRLFSHLANIGDAKSLAIHPASTTHSQLTPEEQLSTGTSPDFIRLSIGIEDFEDLQADLEQAL-A-
----------------------------------------------------------SAQVHAGVAVGQ-HAFGATALPIFQTTSYDFPSAQVAADRFALKDLDPLYTRIGNPTQGPVEEKIAALEGGVGALLLASGQAATTFAILNVAGAGDHVVASASLYGGTQNLFKHTLAKVGVETTFVDPDDLESWRAAVRP-NTTAFFGETLGNPRGDVLDVRAVADAAHEAGVPLIVDNTLATPYLLRPIEHGADVVTHSATKYLGGHAAAIAGVIVGTFDYAQHAERYPRDYGSAISPFNAFLVNLGLETLSLRMERQVANAAAVARWLEGRDDVEHVVYAGLESSPWHERAQRYLPKGAGFVSFEIAGGREAGAAFVDGLTLHHHVANIGDVRSLVVHPASTTHSQLTDDEQRAAGVTPGLVRLSLGVEDIEDILADLERGF-A-
-----------------------------------------------------------RQIHAGQPVG---DTGARNLPIHFTTSYVFNDAEHAKQRFHLEDLGPIYSRLTNPTVEALENRLNSLEGGVHAVAFASGMAAETAAILNLAGAGDHIVASPRLYGGTETLLQHTLPKLGIETTFVENDDPESWQAAVRP-NTKAFFAETFANPQADVLNIPAVAEVAHANQVPLIVDNTLATAALVRPLELGADVVVASLTKFYTGNGSGLGGIIVGSFDWSVERDGQPRDTGATLSPFNAWVVAQGLDTLTLRIAKHNENAKAVAEFLAEQPQVATVNYAGLPTSPWFKVKEELGLEYTGVLSFDLKVDDEKAWAFIDALQLHSDLANVGDVRSLVVHPATTTHSQSDAHGLARAGVSHATVRLSVGIEDITDIINDLKLGF-A-
-----------------------------------------------------------RQIHAGQVPDP--TTGARALPIYQTTSYVFKDTEQAANLFALKEFGNIYTRIMNPTQDVVEQRIASLEGGVGALLVASGQAAETIAILNIAEAGDHIVASPSLYGGTFNLLKHTLPKFGIEVTFVEDTDPESWRAAVRP-NTKLFFGETISNPKIEILDIEAVAAVAHGVGVPLVVDNTVATPYVLRPLEHGADIVVHSATKYLGGHGTTIAGVIVGTFDFGADPEKFPRDLGPAVAPFNAFLISQGIETLSLRIDRHLENTRAVADFLRGHDQVESVRWASLPGDAFYDLAQKYTPKGSGVLAFEIAGGAEAGRAFVEALRLHSHVANLGDVRSLVIHPASTTHSQGPDEDRLAAGVTPGLVRLAVGIEHIDDILADLELGF-V-
-----------------------------------------------------------KQIHAGYNLDP--ATGATALPIYQTSSYAFEDTAQAASRFALQELGPIYTRLTNPTTDGVAARIAALEGGVGGLLVSSGQSATALSILALAVAGNNVVASPSLYGGTVTLLKNTLGRLGVETRFVDPLDPEAWRALADD-KTVAFYGETIPNPQGDIFDIEPIATVAHEVGVPLIVDNTVATPYLIRPIEWGADIVVHSATKYLGGHGTTIAGAIVGNFDFASQPERFPRDLGAVTSPFNAFLISQGIETLSLRIERHVSNALAVARFLEAHPDVESVNYAGLESSPYYELGKKYAPGTGGLLSFVLKGGYEAGRAFADGVQLLPVVANIGDAKSLVIHPASTTHSQLTEEELVKAGVAPGTVRLSIGLENIKDILADLELGF-A-
-----------------------------------------------------------RQIHAGQNPDP--VTGSRALPIHQTSSFVFPDADTAAARFALQDMGPIYSRLTNPTTEVVEKRIASLEGGVGALMVSSGQAAATLAVLNLGGAGTHVVASPSLYGGSYNLLKHTLPRLGVETTFVDPDDPQQWRDAVRP-TTVAFFGEMIPNPRNDVLDVETVAGIAHEAGVPLIVDNTVATPYLVRPVEWGADIVLHSGTKFLGGHGTAIGGFIVGRFDYGADPERFPRDLGASISPFNAFLIEQGIETLSLRVERHVTNAQRVAQWLQSRPEVRSVSYAGLPSSPWHERARKYAPRGAGVLGFVLEGGKEAGISFVDALSLHSNVANIGDVRSLVIHPASTTHAQLSEDEQRAAGVEPGFVRLSVGTEGIEDILADLEAGF-A-
-----------------------------------------------------------ALLYAGYRHDP--VTKAVSVPIYQSTAYELEDLEKIAGIYNAKEDGFTYSRIINPTTRILEKRFAAVESASDSLAVASGQAATFLAIANLCSGGDNVVASKYLYGNSWNLLFNTFKRLGIEARCADPKNISSFELLTDD-RTIAIFGEAFSNPCLVPLPIAALAEIGKRHGVPVIVDNT-TTPLVCRPASLGASISTYSATKYLCGHGTTLGGLIVGRFAFDDTVRFPLRDTGAAISPFSSFQLIQGLETLHLRMQRHCENALAVAEFLIKHPKVKRVSYPSLSYGYERELVDELVDTSVGIIMFELADEA-AGRRFITNIDLMYHVSNVGDARTLVTHPVSTTHTTVPKEQREAAGIFDGSIRLCVGIENVDDIVADIQQGL-D-
-----------------------------------------------------------LQVHAGQHPDP--TTGAQAVPIYATNSYVFQSPEHAADLFGLRAFGNIYSRIQNPTTAVFEERVAALEGGVGALAVSSGHAAQFVAITTLAQAGDNIVASPNLYGGTINQFRVTLRRLGIEVRFTSKERPEEFAALIDD-HTRAIYLETIGNPALNIPDFEGVAAEAHARGVAVIVDNTFGAGYYCQPLRHGADIVTHSASKWIGGHGNGIGGVIVGTFDWGNGRYPLMRDLGTTLAPQQAWQFLQGLETLSLRAERHANNALTLASWLAAHPDVSRVTYPGLSNHPHYDRAQHYFPRGAGVLTFELRGGRAAGEAFIRSVKLAQHVANVGDTRTLVIHPASTTHSQLDEQTQATAGVTPGLVRVSVGIEHIDDIQEDFAQAL-A-
-----------------------------------------------------------RQIHAGQTADA--ATGARALPIYQTTSFVFDSAQQAADRFALKELGPIYTRIGNPTTEVVENRIADLEGGVGALLLASGQAATTFAILNVAEAGDHVVASPSLYGGTYNLLEHSLRKLGVETTFVDPHDAQAWRDAVRP-NTKLFFAETIPNPQSDVLDIELVAGVAHEHGVPLVVDNTVATPYLVNPLQWGADVVVHSATKYLGGHGSAIGGVIVGTFDFAQHPDRFPRDLGAAISPFNAFLIAQGIETLSLRVERHVANAEKVARWLEARDDVRVVHYAGLESSPWHANAQKYAPRGAGVLAFELDGGTEAGQAFVSALELHSNVANIGDVRSLVIHPASTTHSQLTPEDQLKSGVTPGLVRLAVGIEHIDDILADLDAGF-R-
-----------------------------------------------------------RQIHVGQTPDE--QTGARALPIYQTTSFVFPTAEVAADRFALKDLGPIYTRIGNPTQSAVEDRIASLEGGVGALLLSSGQAATTFAILNIAEAGDHIVASPSLYGGTYNLLAHTLRKLGVEVTFVDPHDTNQWQAAVKD-NTKLFFAETIPNPQADILDIEAVATAAHDSGLPLIVDNTVATPYLIRPIEWGADIVIHSATKYLGGHGAAIGGVIVGNFDFAQHPERFPRDLGAAISPFNAFLIAQGLETLSLRVERHVDNATKVAQWLEQRHDVGAIHYAGLESSPWHARAQKYAPRGAGIIAFDLTGGTEAGQAFVSALELHSNVANIGDVRSLVIHPASTTHSQLTTDELAKSGITPGMVRLSVGIEHIDDILADLERGFE--
-----------------------------------------------------------RSIHAGQVPDS--DSGSRALPIHQTTSYVFADADQAANRFALAELGPIYTRLTNPTTEAVENRLAALDGGVGALLLSSGQSATTFSLLNLCRAGDHVVASAHLYGGTQNLLAVTLEKLGIHTTFVDENDPAAWREATRG-NTKAWFAETIANPSGLVLDIRPVADAAHEAGVPLIVDNTVATPALLRPLEHGADVVVYSATKFLGGHGTAIAGAIVGTFDYGAQPERFPRDLGSAPAPFNAWLIAQGLETLTLRLQKHVANAHEVASWLDARPEVTRVQWAGLPGHPSHEVAQRYLPDGPGVLSFELAGGADAGRAFVSALKLFSHVANIGDVRSLVIHPASTTHAQLSDAERLAAGVTPGLVRLSVGIEDSADLLADLERGL-A-
-----------------------------------------------------------RQIHAGQTPDP--TTKARALPIYQTTSYAFDSSEHGRKLFALEELGNIYTRIMNPTQAVVEDRINSLEGGVGALLVASGQSAETLAILTLAEAGDQIVSSPRLYGGTYNLFHYTLPKMGITVDFVENDDPESWRAAAKP-NTKAFYGESISNPALDVLDFAAVSAVAHEVGVPLIVDNTVPSPYLIRPIEHGADIVVHSATKYLGGHGTAIGGVIVGNFDWVANAERFPRDIGPAISPFNAFLISQGVETLSLRVQRHNDNAARVAEFLSGRDEVESVSYPGLASSPWHHLQQKYAPLGGGIVTFEIKGGVEAGQTFTDALELFTNLANIGDVRSLVIHPASTTHAQLAPAEQLTTGVTPGLIRLAVGIEHIDDILADLEAGF-R-
-----------------------------------------------------------RQIHAGYTPG--TPQNTVTVPIYQSVAYEFDDFASARDTFALSRPGNIYSRNGNPTNAVLERRVADLEGGAGALALGSGQAAVAVALLALVAAGHHFVASNKLYGGTSDLLGDSFADLGIEVTFVDPLDTAAWAAALRE-STRGVFLESIGNPVLTVPDLRAIAEIAHAAGVPVVVDNTMATPVLLRPLEHGADIVVHSATKYLGGHGTAIAGVIVGTFDFTARPGRWPHDLGPTLAPGSASQILLGIETLELRVRRQTQTALELARFLDGLDEVERVHHPGLAGHPEHELVRRLLPEGIGVFSFDLAGGPDVVETFIDALELFALVANIGDVRSLVVHPATTTHSRLDAAGRADAGIGLATIRLSIGLEDPDDLRADLAHALQ--
-----------------------------------------------------------RQIHAGQSPDP--TTGARALPIYQTTSFVFPDADTAANRFALQDLGPIYTRIGNPTQQVVEERLASLEGGVGALLVASGQAAESLAILNIAEAGDHVVASASLYGGTYNLLHYTLPKFGVTTTFVEDANADEWRAAIQP-NTKLFFAETIPNPRSDVLDIELVAGLAHDAGVPLIVDNTVATPYLVRPFEHGADIVVHSTTKYLGGHGAAIGGVIIGSFDFAAHPDRFPRDLGPAISPFNAFLLAQGIETLSLRIERHVANAQRVAEWLDARDDVRAVHYAGLPSSPWHATAQKYLPKGAGVLAFELDGGADAGRAFVDALELHSNVANIGDVRSLVIHPASTTHSQLTPQEQALSGVTPGLVRLSVGLEHVDDILADLEAGF-R-
-----------------------------------------------------------LQVHAGQHPDP--ATGAQAVPIYATNAYVFESPEHAADLFGLRAFGNIYSRIMNPTNAVLEERIAALEGGVGALAVASGHAAQFLAITTVAQAGDNIVSTPNLYGGTVNQFRVTLRRLGIEVRFTSKERPEEFAALIDD-RTRAVYLETLGNPALNVPDFEGIAEVAHARGVAVFVDNTFGAGYYCQPLRHGADVVLHSASKWIGGHGNGIGGLLVGTFDWGNGRYPLLRDLGPTLAPQQAWQFLQGVETLSLRAERHAQNALALASWLSGHPDVSRVTYPGLSNHPHYDRAQTYLPRGAGVLTFELRGGRAAGEAFIGAVRLAQHVANVGDTRTLVIHPASTTHSQLDEAAQAAAGVTPGLVRVSVGIEHIDDIREDFAQAL-A-
-----------------------------------------------------------LQVHAGQRPDP--VTGAQQTPIYATNSYVFESPEHAADLFGLRQFGNIYSRIMNPTNDVFEQRVAALEGGVGALSVSSGHAGQLVTLLTLAQAGDNIVSSPNLYGGTVNQFRVTLKRLGIEVRFTSKERPEEFAALIDE-RTRAVYLETIGNPALNIPDFEGVAKVAHEHGVAVVVDNTFGAGYYCQPLRHGANIVLHSASKWIGGHGNGIGGVIVGNFDWGSGRYPLMRDLGTTLAPQQAWQFLQGLETLSLRAERHAENTLALAHWLISHPDVKQVTYPGLSNHPHYDRAQTYLPRGAGVLTFELRGGRAAGEAFIRSVKLAQHVANVGDTRTLVIHPASTTHSQLDEVTQTNAGVTPGLIRVSVGIEHVDDIREDFAQAL-A-
-----------------------------------------------------------LQLHAGQEPDP--ATNARAVPIYQTTSYVFNSAEHGANLFGLKEFGNIYTRIMNPTTDVFEKRIAALEGGVAAVATASGQAAQFLALNNILSEGENFVSTSFLYGGTYNQFKVAFKRIGIEARFAKGNDAPAFEALIDD-KTKAIYLETIGNPEFNIPDFEAIAALAKKH-IPLVVDNTFGAGFLFQPIAHGANLVTSSATKWIGGHGTSIGGIIVGNFNWGNG-KFPQRDFGPAISPFNSFLLLQGIETLSLRVQKTVDNALAIAKWLESHSQVKKVNYPGLTSSPYHELAKKYLKNFGGVLSFEIDGDKEQASEFINSLELVSHLANVGDAKTLIIQPSATTHQQLSDEEQIAAGVTPTQLRLSVGIEHVEDIKADLQQAFE--
-----------------------------------------------------------LQVHAGQQPDP--TTNSRAMPIYATTSYTFNDSKHGADLFGLRAFGNIYSRIMNPTNDVFEKRISALEGGVGAVAVSSGMSAQFLAITTICQQGDNIVSTPSLYGGTYNQFKVTLPRLGINVKFAKDDEPASFESLIDS-HTKALYVETIGNPRFSVPDFRALKAIASKHGIPLICDNTFGGGYVCQPLRHGADIVVESATKWIGGHGTTVGGVIVGTMNWNNGKHPIFRDIGMCQNPFGSFNFLLGLETLSLRMERHCGNTMALARYLQSHPMVSWVNYPGLSDHPFHRKANEYFRKDCYVLTFGVKGGLGPGTKFIDSLRLASQLANVGDAKTLVIHPASTTHEQLTEAEQKASGVSQDMIRVSVGIEHIDDIVADFAQALE--
-----------------------------------------------------------RQIHAGQSSDP--TTKARALPIYQTTSYTFDSTDHAASLFGLQEFGNIYTRIQNPTQDAVEQRIASLEGGTAALLVSSGQAAESLALLNIAEAGDHIVSSPSLYGGTYNLFHYTFPKLGIEVSFVDDNDLASWQAAIRP-NTKAFFAETIANPKSEILDIEGVAGVAHAYGVPLVVDNTVATPYLIRPIEHGADVVVHSATKYLGGHGTAIAGVIVGRFDYAANPERFPRDLGPAVSPFNAFLIAQGLETLSLRIERHVDNALEVAQWLEGRDEVDGVAYAGLPSSPWHALARKYAPRGAGVVAFEIKGGVDAGKRFVDALELHSHVANIGDVRSLVIHPASTTHSQLSAEDQLAAGVTPGLVRLAVGIEHIDDILADLEAGF-A-
----------------------------------------------------------SRSLHVGQDLDG--STNSRNVPIYQTTSYVFDSAEHAAARFALSDAGPIYTRLTNPTVDALERRLAALEGGVAAVVFASGQAAETAAIEVLAGAGDHIVASPRLYGGTSSLFTHTLKRLGIETTLVENDDPQSWQAAVQP-NTKAFYGETFGNPIADVLDIPAISEVAHSNQVPLIVDNTMATAVLARPLELGADIVVASTTKFYSGSGSAIGGVLIGKFDWTVERDGKSRDTGAAASPFNAWLTLTGLETLELRVQRHNENAQAVAEFLEDHDKVAKVNYAGLDSSPYKSVKEKLGYSYTGVLSFEIETGGEVAWKFIDALKLHSNLANIGDTRSLVVHPATTTHSQSDEAGLRAAGITQATVRLSVGIEDVKDIIADLEQAF-A-
----------------------------------------------------------ELQLHAGQQADP--TTGSIAVPIHQTSSYQFQNSKHAARLFGLKEFGNIYTRIMNPTTDVFEKRVAALEGGVSAVATSSGIAAQFLALITILQTGENFVSTSYVYGGTFNQFNVTFKKLGIDARFANGDEPSSFEALIDD-KTKAIYLETIGNPEFNIPDFEAIAQIAQKHQIPLIVDNTFGAGAIAQPIKHGANIVTSSATKWIGGHGNSIGGILVGNFNWANG-KFLGRDFGQAISPFNSFLLLQGLETLSLRIERHSDNALKLAHYLNEHPKVDYVNYPGLESSPYHENAKKYLQGFGAVLSFKLKGTLEEADQLVDSLQLIIHTANVGDAKTLIIHPASTTHQQLDEEEQKASGVFPGLLRISVGIEHIDDIINDLDQAL-S-
-----------------------------------------------------------LQVHAGQEPAP--GTNARAVPIYQTTSYTFDSAEHGANLFALKEFGNIYTRIMNPTTDVFEKRIAALEGGVAALATASGQAAQFLAIANIAQAGDNVVSTSLLYGGTYNQFKVTLPRLGIGVKLVDGDDVAALRKAIDG-KTKALYVESIGNPAGNVPDFEALARVAHENGIPLIVDNTFGAGYLVRPIEHGADVVVESATKWIGGHGTSIGGVIVGKFDWAASGKFPVRDLGPALSPFNSFLLLQGLETLSLRVQRQVDNALALAQWLKAHRSVAWVNYTGLEEHPYHQRARKYLRGFGGVFTFGIKGGYEAGKTFIDEVKLASHLANVGDAKTLVIHPASTTHQQLSEAEQKSAGVTPDQIRVSAGIEHLDDIKEDFEAAF-A-
-----------------------------------------------------------QQIHAGQTVD---PTGSRNLPIHMTTSYVFDSAEHAKQRFALEDPGPIYSRLTNPTVEVLENRINTLEGGVHAVAFGSGMAAITAAFLNVANSGDHIVASPRLYGGTETLLLVTLPRLGITTTFVENDDPQSWQDAVQD-NTVAFFGETFANPQADVLDIPEISKVAHANKVPLIIDNTLATAALVKPLELGADVSVSSLTKFYTGNGSSIGGILVGKFDWTQERNGKPRDTGASLSPFNAWLAIQGLDTLNLRVKQHNENAKQVAEFLDKHPKVASVAYAGLESSPWNKVKEKLGLEYTGVLAFDLATGDEAAWKFIDSLKLHSDLANVGDVRSLVVHPATTTHSQSTEENLRNAGISQATVRLSVGIEDVRDIIADLDQGFE--
----------------------------------------------------------GKALHAGQQPDP--TTGSRAVPLYQTTSYVFRDTEHAANLFALKELGNIYTRIMNPTTDVFEQRVAALEGGSGALAHSSGQSAITDSIFNVAGAGDHIVSVAQLYGGTYNLFHYTLPRLGIEVSFVDADDPDSFRRALRP-NTKAFYGEGLGNPALNIFPFEEVAKIAREAGVPLIIDNTCLSPMLNRPFEWGANIVVHSSTKYIGGHGTSIGGIVVGNFDWGSG--RFPRDIGACISPFNSFMMLQGLETLHLRMPRISENALKIAEFLSQHDRVTWVNYPGLKTSPNHAAAKKYLNGFGGLLGFGVKGGFEGGRKLMESLKLFSHLANIGDSKSLAIHPASTTHSQLNADEQEAAGVKPDYIRLSLGTEDYADLQADIEQAL-A-
-----------------------------------------------------------RAIHAGQQLDS--DFKARNQPLYLTTSYVFDDAAHAEARFNLSDPGPIYTRLTNPTQQALEDRLASLEGGVAAVAFASGMAAETAAITNLASAGDHIVTSPRLYGGTETLFEVTLPRLGIEVTFVDNDDPQSWAQAVQP-NTRAFYGETFGNPIADVLDIPAVAEVAHSHQVPLIVDNTMATAAIARPLELGADIVVVSTTKFYTGNGAAIGGALIGRFDWTVTRDGAPRDTGAAISPFNAWVALQGLDTLSLRVEKHNANALEVAQFLAGNDKVAKVNFAGLESSPYYAVKEKLGLKYTGVLSFDLAGDPNAAWAFIDALKLHSNLANIGDVRSLVVHPASTTHSQSSEAGLARAGITQATVRLSVGIENVGDIIVDLERGF-A-
-----------------------------------------------------------LQVHGGQEPDP--ATGARAVPIYASTSFVFKDADHAARLFALQEFGNIYSRIMNPTNDVFERRVAALEGGVAALATSSGQAAQFLALTTLAEAGDNIVSTSYLYGGTYNQFKVSFPRIGIQVRFAEGDDPDSIESLIDE-RTKAVYVETIGNPRFNIPDFERLADIAHRHGVPLVVDNTFGACYLCRPIDYGADIVVHSATKWIGGHGTTIGGVIVGTFPWNNG-RFPSRDFGPCQNPFGAFLLLQGLETLSLRVQRSCDNALELARWLREQPQVAWVSYPGLEDHPYHERAKKYLRNFGAVLAFGLKGGYEAGRAFVSNVRLASLLANVGDAKTLVIHPASTTHQQLTAEEQLAAGVTPDMVRVSVGIEHIEDIKEDFAQAL-A-
-----------------------------------------------------------LALHAGHAPDA--DTLSRAVPIHQTTSYLFRDPEHAANLFALKEGGYIYTRLGNPTTDVLERRLAALHGASACVCTASGMAAIFYAIAAITKAGQNIVSGLNLYGGTHTLFEHTLKRFGIEVRFVDSSNPANFAAAIDE-NTRLVYTETIGNPRCNVDDLPAIAKVAHDHGLPFVVDNTVAAPPILNPFELGADIAVYSLTKIIGGHGTAIGGAIVGNFDWSVGGKFPERDIGATPSPFNSFLIIQGLETLPLRAKAHCANAQKVAEFLESHPAVTWVNYAGLASHKDHSRAKALFPGPGAVFGFGVKGGLEAGRKFIASVKLCSHLANILDAKTLVIHPASTTHSQLTSAEQLEAGVTPDMVRISVGIEDVEDIIADLDQAL-R-
-----------------------------------------------------------RQLHAGQEPDP--ATNARAVPIYATTSYTFDDAEHGADLFALEEFGNIYSRIMNPTNDVFEKRVAALEGGVAAVATASGQSAQFLALNTLCEHGDNIVSTSYLYGGTYNQFKNSFPRRGLDVHIADGDDPDSIERLIDA-DTKAVYLETIGNPRFNIPDFERIADIAHAHGVPLVVDNTFGAAFLCSPIEHGADIVTASATKWIGGHGTTIGGVIVGTFPWDNG-RFPERDFGPAQNPFGSFLLLQGLETLSLRVQRSCDNALALAKWLREQDAVSWVSYPGLEDHPYHERANRYLENGYGVLTFGVEGGVDGGKRFVENVELASHLANVGDAKTLVIHPASTTHQQLTEEEQQASGVEPDMVRVSVGIEHIEDIKADFDQAF-A-
-----------------------------------------------------------ALLHAGYTIDP--VTKSRAVPLYQTTSYQFDNTEHAANLFGLKEFGNIYTRLMNPTTDVLEKRINALDGGVGALALASGQAAIAAAIFNIAQVGDEVISLDNLYGGTYNLFKHTLKKSGITVKFADSSRLEGVQALITP-KTKAIYAESIGNPKLNVTDIEKLSKIAHEHHIPLIIDNTL-TPYIFKPLLHGADIVVYSATKFLGGHGTSLGGIIVGKFDWSVKGEDGERDLGAAISPFNSFLILQGVETLHLRMERHVENAQKVSAFLSNHPKIERVIYPGVGDKVESERAQRYFKFGAGIVGFEIKGGVEAGRRFIDSLQLFSHLANVGDAKSLAIHPASTTHQQLSKEERLSTGVSDGFVRLSVGIEHIEDILGDLEQAL-A-
-----------------------------------------------------------RALHAGQVADP--TTKSRAVPIYATTSYQFDSTEHAAALFGLAEFGNIYSRLMNPTVDVLEKRIAALDGGVTGLCFASGQAAITAAVLAIAHSGQNIVSSTSLYGGTWTLFTQTLKNLGIEVRFFDPDHPEQIHGLVDE-NTRLVYMESIGNPRNDVPDFKAIADAAHSAPIPVLCDNTVMTPYLLRPIDHGIDIVIYSTTKFLGGHGTHIGGCIVGNFKWADQPEKWPRDTGAAMSPFAAFLFLQGIETLHLRMPRHCENAMKVAEFLEAHDAVEWVNYPGLKTHSHNKLAEQYLTNGKGILGFGIKGGMEAGKKFINACQLCSHLANIGDAKTLVIHPASTTHQQLAEDEQRRAGVSPEYIRVSVGIEDIDDILDDLKQAL-A-
-----------------------------------------------------------LAVHAGQAPDP--TTRAVAVPIYQTAAYAFDSARHGADLFDLKVPGNIYTRIMNPTNDVLEKRVAALEGGIAALALASGMAAITYAIQTIAEAGDNIVSASTLYGGTYNLFAHTLPRQGIITRFADPRDPASFARHIDG-RTKAVFVESIGNPLGNVTDIAALARVAHDHGVPLIVDNTVPSPYLLRPIEHGADIVVHSLTKYLGGHGNSIGGAIVGKFPWGEHKERFARNTGATLSPHNAFLILQGIETLALRMDRICDNTLAVAQYLQQHPKVAQVRYAALPGHPDHAITQRLLGGRASILSFELRSSQAAGARFLDALQLFTRLVNIGDARSLATHPASTTHRQLGPEELQQAGVAEGMVRLSVGIEHIDDLTADLAQAL-D-
-----------------------------------------------------------LQLHAGQEVDP--TTGARAVPLYQTTSYAFKDASHGANLFALKEFGNIYTRIMNPTTDVFEKRIAALEGGVAALATASGQSAQFIALNNILQAGENFVSTSFLYGGTYNQFKVAFKRLGIEVRFADGDKVASFEQLIDE-KTKAIYVETIGNPEFNVPDFEAIAALAQRH-LPLVVDNTFGAAYLCRPIEHGASIVTASATKWIGGHGTSIGGVIIGKFNWGNGK-YPQRDFGPAISPFNSFLLLQGLETLSLRVQRTVDNALALSQWLAQHEQVESVNYAGLATSEYHQLAKKYLKGFGGVLSFKVKGGREKAEAFVNSLELVSHLANVGDAKTLIIHPASTTHQQLSDEAQLAAGVHPAQLRVSVGIEHIDDIKGDFEQAF-A-
-----------------------------------------------------------LQVHAGQEPAP--GTNARAVPIYQTTSYTFDSSEHGARLFELQEFGNIYTRMMNPTTDVFEKRVAALEGGIGGLATASGHSAQFLTLATLCQVGDNIVSSSFLYGGTYNQFKVAFPRLGIDVKFVEGNDPEAFRQLIDE-HTKAIYVESIGNPRFVIADFEALAKIAHENGIPLIVDNTFGCAYLCRPIDFGADIVVASATKWIGGHGTSIGGIIVGKFDWNSG-RFPIRDFGPALSPFNAFLLLQGLETLSLRVQRHADNSQALAEWLAVHPQVEWVSYPGLAADSNHALAKKYLRNGFGILSFGIKGGAKSGETFINSVKLASHLANVGDAKTLVIHPASTTHQQLSEAEQIAAGVSPDMIRVSVGIEHIDDIKADFEQAF-A-
-----------------------------------------------------------IAIHGGNYRSD-PTTNAVAVPIYRTTSYEFTSTDHAANLFALKEFGNIYTRIMNPTNDALEKRVAALEGGLACLTVSSGQTASTFAILNVAQAGDNIISSTDLYGGTVSLFTHTLSKLGIEIRYADPSDPKNFEKLVDD-KTRAFYGETLPNPYLRVFPIKEVSDIGRKYNIPLIMDNT-ASPVICKPIEHGAAIVIHSLTKYIGGHGTAVAGSIVGNFDWTADPNRQPRDLGSALAPDNAFAIIQGLETVALRMKQHCENAQKVVNFLKTHDEVTKVIYSTEHEKTIADRASKYLKGGNGMVGIELKGGIEAGKKFIESLKMFYHVANIGDARSLAIHPASTTHSQLNEKELAASGVTQSYVRLCIGIEHIDDIIDDLNQALN--
-----------------------------------------------------------LQIHAGQEVDK--TTHARALPIYQTSSYVFEDAKDGADLFGLRKFGNIYTRLQNPTTDVFERRVAALEGGVTGLATSSGQSAQFIALNNILQVGDNLVSTSHLYGGTYNQFKSQFKRLGIEVRFSPNDNPAEFEKHIDK-NTKAIYLETIGNPELNVPDFDAIASVARIH-IPLIVDNTFGAGYLFRPIEHGASIVVHSATKWIGGHGTSVGGVIVGTFNWGNG-KFPTRDWGNTISPFNSFLLVQGIETLSLRLERHVQNAQILAEWLEQHSKIEYVNYPGLKNSKYYDLAKKYFPKGTGVLTFKIKGNPSNADKLIDNVKLLSHLANVGDAKSLIIHPAATTHEQLSPEEQKSTGVKLGLLRISVGIENIEDIKDDIQQAL-D-
----------------------------------------------------------VAAIHGGYDRA--AHGEAANPPIYASAAFDMVSAAHGDALGAGEAEGFSYSRVANPTVDVFERRLAELEGGVSAVAVASGMAAVSYALLCAAEGGGRIISPTNLYGASVDAMETFFPQFGVHADFVDINDLDEVASKIGP-DTRAIYTESVANPSTEITDIEPLAELAHRNGIPLIVDNTVPTPYLFRPIEFGADIVVHSTTKGITGHGNAIGGVVIGNFDWANG-RFPQRTFGAVPSPFNTYLSMVGLETLAVRERQEVESAMHIAEHLTHAPHVLKVNYSGLGNTGQYDLVAKYFPKGIGILSFLVDGDENNVRRILDGTEVFSYVPNIGDARSLIVDPARITHREVPLEYRHAAGVSDNLIRLSIGLENVDDLIADLDQAI-A-
-----------------------------------------------------------LALHAGQESPD-SATGSRAVPIYATSSYVFESPEHAADLFGLRAFGNIYTRIMNPTTDVFEKRIAALEGGVAAVAVASGQAAQTLAILNLAEAGNNIVASRSLYGGTVSLLGNTLPRLGIRTRFVDIHDHKAVAAAIDD-QTRAIYVETVGNPALDVPDIEALANLAHQYNLPLVVDNTF-APVLCKPIEHGADIVVHSATKWIGGHGTSIGGVIVGRFDWGATARFRSRDIGAALSPFNAFLFLQGLETLPLRIRQHSANALRIAQYLESHPSVAWVKYPGLATHASHGQATKYLKGFGGVLTFGVRGGEAAARRFIKETKLFSLLANVGDAKSLVIHPWTTTHEQLSETERRAAGVTSDLVRLSIGLEDADDLIADLDRAL-A-
-----------------------------------------------------------LQLHAGQQPDP--VTNSRAVPLYQTTSYVFNNAEHAANLFALKEFGNIYSRIMNPTNDVFEKRVAALEGGVAALATASGHSAQFLAINNITTVGDNFVTTSFLYGGSYNQFKNSFKNIGVEARFADGDDVSSFEKLIDD-KTKFIYLETIGNPSYSVPDFEAFAALANKY-LPLIVDNTFGAAAIFQPIKHGAHVVVQSATKWIGGHGTSIGGVIVGTYNWGNG-KFPQRDWGPSLSPFNSFLFLQGLETLSLRVERIAENALKLAQWLEKHPKVESVNYIGLEGNKYHELAKKYLTGFGGVLSFSLKGDKKTAEQFVDNLKLISNLANVGDAKTLIIHPASTTHSQLSEEEQLSAGVLPTQLRISAGIEHIDDIIADIEQAI-A-
-----------------------------------------------------------LCLHAGQSVDP--TTGSRAVPLYQTTSYVFNSTDHAARLFALQEFGNIYTRLMNPTTDVLEKRLAALEGGSGALCVASGQAAESIALLNLCEAGDNFVSGTSLYGGTYNLFHYTFPKMGIHGKFVDQSKPENFARAIDD-KTKAIYLETIGNPRVDVPDFEAIADIAHKAGVPLIVDNTLASPVLCRPFDFGADILVESCTKFIGGHGTSIGGVIIGGFPWNNG-RFPSRDLGPAMSPFNAFMFLQGLETLHLRMERHSSNALAVAKFLEAHPKVSWVNYTGLESHPSYHLGKKYLAKGCGIMGFGIKGATENGIKLINNVKLFSHLANVGDSKSLIIHPSSTTHQQLTPEEQVSTGVTPDFIRLSIGTEAIEDIIADLSQAL-D-
-----------------------------------------------------------LQVHAGQVADP--TTGSRAVPIYQTTSYVFENAEHGANLFALKQFGNIYTRIMNPTTDVFEKRIAALEGGVAAVAVASGQAAQFIALNNILESGENFVAGSNLYGGTYNQFKVAFKRLGIEVRFAQDSEAEQIESLIDD-KTKAIYIETIGNPSFNIPDFEKIAAIAKKH-IPLIVDNTFGAGYLFKPLEHGAHVVVESATKWIGGHGTSIGGVIVGNYNWGNG-KFKQRDFGPALSPFNSFLLLQGLETLSLRVQRHVDNALEVAQWLEAHPQVEKVSYPGLKSSPYHNNAQKYLRNGFGVLSFAIKGDPQKANEFIDSLQLISHLANVGDTKSLIIHPAATTHQQLSEEAQIGAGVYPGLLRISVGIEHIDDIKADLQQAFE--
-----------------------------------------------------------LQLHAGQEVDP--TTNARAVPIYQTTSFVFNDSAHGADLFALKAFGNIYTRIMNPTSDVFEKRVAALEGGVAALAVASGQAAQFIALSNILSAGDNFVTTSFLYGGTYNQFKVSFKRLGIEARFADGDKPESFAKLIDE-NTKAIYLETIGNPGFNIPDFDAFAALAKEY-LPLIVDNTFGAGYLFRPLEHGAAVVVESATKWIGGHGTSIGGVIVGTYNWGNG-KFPQRDWGPAISPFNSFLLLQGLETLSLRVDRTVQNALALAQWLEQHEQVEAVNYPGLESSPYHELAKKYLKGFGGVFSFKVKGGNEAANEFVNSLKLVSHLANVGDSKTLIIHPAATTHQQLSEQEQASAGVEVGVLRVSAGIEHIDDIKADFEQAF-A-
-----------------------------------------------------------LMLHAGSHRRD-LSTNSVAVPIYQTTSYEFDSTEHAGKLFALQELGNIYTRITNPTTQVLEERVTALEGGATAVAVSSGSSAVSLAIQNVASSGDNIVASPHLYGGTYNLFTNTLPKMGIEVRFADPSNPDSFAELSDD-HTRAYFGETLPNPKLVPFPIAEVSDIGRKKGIPLIVDNT-AAPITCRPFDHGAAVIVHSLTKFIGGHGTSIGGIIIGNFDWLENPDQQPRDLGQALSPFNAFQLIQGLETLPLRFNKHQENAEKLTGYLTSHKDIISVTYPSLFKGPDKTLADKYLSSGNGLIGIELKGGADAGRSFIDNLKLIYHVANIGDARTLAIHPASTTHSQLSADDQLKAGVTPGYVRLSVGIEHIDDIIADIDQAL-S-
-----------------------------------------------------------LQLHAGQEVDP--TTQSRAVPIYQTTSYVFKDSNHGANLFALKEFGNIYTRIMNPTTDVFEKRIAALEGGVAALATSSGQSAQFIALTNILQAGDNFVTTSFLYGGTYNQFKVSFKRLGIEARFAEGDQVASFEKLIDA-KTKALYVETIGNPEFNIPDFEAFAALAKKH-LPLIVDNTFGAGYLFRPLEHGANVVVESATKWIGGHGTSVGGVIVGNYNWGNG-KFPQRDFGPSQSPFNSFLLLQGLETLSLRVDRHVQNAQKLAEWLEQHADVATVNYPGLQSSKYHNLAKKYLKGFGGVLSFEIKGGKSRAAQFINSLKLASHLANVGDAKTLIIHPASTTHQQLSDEEQKVAGVSAGLLRVSVGIEHIDDIIADFEQAFE--
----------------------------------------------------------ELALHFGYTSE--ASTKAAAVPIYQTTSYTFDDTQHGADLFDLKVAGNIYTRIMNPTTDVLEQRLAAIEGGIGALAVASGMAAITYAIAALTQVGDNIVSTSQLYGGTYNLFAHTLPRQGVEVRMAAFDAFDELEALIDD-KTKALFCESIGNPAGNIVDLQALAEIAHRHGVPLIVDNTVATPVLCRPFEHGADIVIHSLTKYIGGHGTTIGGAIIGKFDWVANKDRFARNTGAALAPHSAFLLLQGLETLSLRMERHCSNALALAQYLQQHPNVSWVNYGALENSPYKDNCNKITSGQASIVSFGIKTQAVAGGRFIDALKMILRLVNIGDAKSLACHPASTTHRQLSPEELAKAGVSEDLIRISVGIEHIDDIIADVEQAL-A-
-----------------------------------------------------------LGLHGGNYRKD-AVTNAVAVPIYQTTSYQFDSAEHAQKLFGLQELGNIYTRIMNPTTQALEERLASIEGGVAALAVASGSSAVALSIQNVASAGDNIVASPHLYGGTYNLFTNTLKEMGIEVRFADPGEPESFRALSDD-KTRAYFGETLPNPKLVPFPIEEVASIGRELGIPLIVDNT-AAPITCRPFDFGATIVVHSLTKYIGGHGTSIGGVIIGTFDWVANPNQQPRDLGSALSPTNAFNIIQGLETLALRFDRHQKNASEVVEFLSSHPNVVSVIYPSEFSGSEKNKVRKYKKGFGALVGIELSGGIEAGKEFIDNLKMFYHVANIGDARSLAIHPASTTHSQLSAEDQIAAGVTPGYVRLSIGIEHIEDIIADLKQALE--
-----------------------------------------------------------LAVHGGYKPDP--TTKAVAVPIYQTVAYAFDSAQHGADLFDLKVPGNIYTRIMNPTQDVLEQRVAALEGGIAALALASGQAAVTYAILTIAEAGDNIVASSALYGGTYNLLAHTLPQYGIATRFADYRDPASFEPLIDG-KTKAVFVESLGNPQGNITDIAKIAEVAHRHGVPLIVDNTVPSPYLSRPFEHGADIVVHSLTKYLGGHGNSVGGAIVGKFPWAQHKERFKRNTGAAISPFNAFLILQGIETLALRMDRICSNALAVAKYLQRHAKVGWVNYAGLEDHPDHALVQKYLSGKASLLTFGIKSPAEAGARFLDALGLFTRLVNIGDAKSLATHPASTTHRQLSPEELLKAGVGEDTVRLSLGIEHIDDLLADLEQAL-A-
-----------------------------------------------------------IALHAGYASDP--TTKAAAVPIYQTVAYTFDSAQHGADLFDLKVPGNIYTRIMNPTNAVLEQRVAALEGGIGALALASGMAAITAAIQTICEVGDNIVSAGTIYGGTYNLFAHTIPQQGIEVRFANSSEPDTFAAHIDE-RTKAIFCESIGNPLGNVTDIARLADIAHAHGIPLIVDNTVPSPYLCRPIEHGADIVVHALTKYMGGHGNSIGGIIVGKFPWAEHKARFKRNMGAALAPMNAFLILQGIDTLALRMERICANTQALAKYLQTHKKVAWVKYAGLPDHPDHALAQKYMDGKASILSFGVKSNDAAGARTLDALQLFMRLVNIGDTKSLATHPASTTHRQLDEVELAKAGVSEDMIRLSVGIEHIDDLIADLDQAL-A-
----------------------------------------------------------QKALHSSFKFDP--STNAVAVPIYQTSSYAFNSSEHAANLFSLSEFGNIYTRLMNPTTDVLEKRMADIEGGTGALACASGMSAIFLAVTTVASSGDHIISSASLYGGTETLFRYTLKKFGIEVTFLEDFSSANIQSAVKE-NTKLVYAESIGNPQGDVIDFEEIAESAHQNGIAFMVDNTF-APVFFKPFQHGVDIVVYSCTKWIGGHGTSIGGLIIGNFNWGQGRY--DRNIGMCPSPFNSFQVIQGLETLPLRLEKHAENALALAHYLESHEKVSWVNFTGLENHPSHERAKKYFASGQFVFGFGIKGGVEQAKKFIDSVEMAYHLANVGDSRTLVIHPASTTHQQLSEENLLKIGIKPDFVRVSVGIESIEDIIADFDQAL-A-
-----------------------------------------------------------IKVRGGYNPKE--HNDAVSVPIYATASFEVGEAERFDRLASLSEEGFIYSRLGNPTVSVLENRIASLDGGIAAVGVASGMAAITYALLAVAEGGGRILTTHQLYGGTVDALKKLYPKFGIQIDRIDDNDIEEFRKSIKE-DTKAIFIETISNPNAALYDIGAIAKIAHENNIPLIVDNTFATPYLFNPIKYGADIVIYSATKALSGHGNVIAGVIVGKFNWANGRY-PQTYFGAVLSPFDAYLILIGLETLSERVQKQINNTRKIIDYLKNEESVAWINYPEIEGSPYKFLADKYFAKGVGTFTFGFKGNTEQIYKLINSVKLFSYQANVGDARSLIVNVPKTTHGELTEEQLKLAKIPQETIRLSIGLEDSEDLINDLRQAFK--
----------------------------------------------------------GLGLHAGQENPD-PTTGARAVPIYQTTSYVFENSEHAANLFSLKQFGNIYTRLMNPTTDVFEKRVAAIEGGNSALALSSGMAAITFSLLNLSSPGDEIVSANNLYGGTFQLFNHTFPELGRKVNFVESTDLNEFENAITN-KTKAIYVESIGNPKLDVPDYKSISKIAHDAGIPFVVDNTTGIG-LVRPIEHGADITVLSATKFIGGHGTSIGGVIVGNFDWNNK-K-FPRDIGAVLSPFNSFLFLQGLETLDLRVKRHSENALKVAEFLKSHEMVEWVNYPGLLGNQTHENAKKYLDGGFGLVTFGIKGGVENAKAFINNLKLFSHVANIGDSKSLAIHPASTTHQQLTKEEQISTGVSPNLIRLSIGTEDIKDIILDIKNAI-S-
-----------------------------------------------------------VKVRGGYDPK--AHNLAVSVPIYQTASFELGDTERVERLLRFKELGFVYTRLGNPTVQVLEERIAALDGGSAAIAVGSGMAAVTYALFNVAEGGGRILTTRNLYGGTEDSFKKLFPTFGIGIDQVDDDDVDQFRRGIKP-ETRAIFVESISNPNATLLDLERIADVAHENGIPLIVDNTFATPYLFNPLKHGADIVVYSATKALGGHGNTIAGVIVGTFDWGNG-KFPQVYFGAVLSPFDAYLILQGVETLSERVQKQMTNTEKIIRYLESKGEVAWIKHPSAKESPYRALAERYFPKGAGTFTFGFRGDEAQRDAFINSVRLFSYQANVGDSRSLIINSPKTTHGELTPDELALADIPPETIRLSLGLEDANDLIADLEQAF-A-
-----------------------------------------------------------QAIHAGQPVDS--DTGARNLPLYLTTSYVFNSAEHAKQRFALEDIGPIYSRLTNPTNEVLENRLAALEGGVYAVSFASGQAAETAAILNLAQAGDHIVASPRLYGGTLTLFTGPLERLGISTTFVDPDDPASWQAAVQP-NTKAFYGETFANPQADVLDIPAIAEVAHRNNVPLIVDNTIATAALVRPLELGADIVVASLTKFYTGNGSVIGGIVIGKFDWTVKNSAGERDMGAALSPFNAWLSVQGLDTLFLRLERHNANAKQVAEFLAQHPKVKRVNYAGLPDSPWYKVKEKLGLKYTGVLSFDIDGGQDEAWAFIDALKLHSNLANIGDTRSLVVHPATTTHSQGDAAELQRAGISPATVRLSVGIENVDDIIADLQTGF-A-
---------------------------------------------------------ESRLLHGGYEPG---ETGSRAVPIYQTTSYVFKSSEHAANLFGLKEFGNIYSRIMNPTNDVLEKRLADLEGGTGALSLSSGQAAITFSVLNITAAGQNIVASSSIYGGTYNLFKYTLGRLGIEVRFVDGTDPESFIKAADE-NTRAFYTESIGNPAGRLADIRGISDLAHEAGIPLIVDNTI-TPYIFKPFDHGADIVVYSLTKFISGNGTSIGGAVIGDFNWANGRYP-ERDLGSCLSPYSANQILLGLETLPLRIKKHCENSLTVAEFLAKHPKVSWVNYAGLSDHPDHKKASEILKHGYGIIGFGIKGGLESGKKFIESVKVFSHLANVGDARSLVIHPASTTHQQLTTEERISAGVTDDYVRLSVGIEDVSDLIADLEQALE--
----------------------------------------------------------KRSLHAGQDPDE--TTGARAPPLHQTTSYVFEDAETAADLYALDADGDVYSRISNPTVRTLEDRLAALEGGVAAVATASGMAALDAATSVLARAGNNIVVAADMYGGTATYFRQMATRRGITIRTVDTLAYDEYTEEIDS-ETAFVHVETIANPSLKTPDIERIADIAHNAETPLVVDNTFATPALSRPIEYGADIIWESTTKWLHGSGTTVGGILVGTFPWEHADY-DERTLGNQQSPFDAWQTLQGLETLPLRMERHCANAKTVGIFLRNHNDVAWVSYPGFEDHPTHDKATQYLSGYGGMLTFGLEGGFEVAKRTCEETSVISFLANVGDAKTLIIHPASTTHAQLSAEEQQAAGLTPDMLRLSVGLEDPDDIIDDLNQAI-H-
-----------------------------------------------------------RSVHAGYSPDP--TTKAVAVPIYQTAAYAFDNAQHGADLFDLKVPGNIYTRIMNPTTDVLEKRIAALEGGVGALAVASGQAAVTAAIQTITEAGDNIVASSALYGGTYNLLAHTMPQFGVTTRFADHRCPESFEALIDD-RTKAVFVESIGNPAGNVTDIAKIAAIAKRHGVPVIVDNTVATPYLLRPFEHGADIVVHSLTKYLGGHGTSIGGAIVGKFPWAKYPSRFPRNMGAALSPFNAFLILQGIETLGLRMDRINDNTLAVARHLSQHAKVGWVNYAGLEDNQDYALAKKYMNGKASLLTFGVKAADAAGARFLDALQLFTRLVNIGDVRSLATHPASTTHRQLSPEELAQTGVGLDTVRLCVGIEHIDDLLADIDQALQ--
-----------------------------------------------------------IAVHGGYTPDP--TTKAVAVPIYQTVAYAFDNTQHGADLFDLKVAGNIYSRIMNPTNAVLEARMTALEGGIGALAVASGMAAIAYAIQTITEAGDNIVASSALYGGTYNLFAHTFPQMGIEVRFADPRDPGSFAPLIDA-RTKAVFCESVGNPLGNVTDIAALAGVAHAGGVPLIVDNTVSSPYLCRPFEHGADIVVHALTKYLGGHGTTLGGVIVGKFPWAEHKARFRRNMGAALSAMAAFQILQGIETLALRMDRICDNALAIAYFLKNHPKVAWVNYAGLPEHRDHALVQQYMGGKASIISFGVKSQAAAGSRFQDALQLFTRLVNIGDAKSLACHPASTTHRQLNPAELAKAGVSTDMVRLSVGIEHIDDLLADLEQAL-A-
-----------------------------------------------------------LSLHAGAAPDP--ATGARATPIHFTSSFAFKSSEHAASLFNMERAGHVYSRISNPTNAVLEERIAALEGGVAGIATASGQAAMHLGLCTIAGAGSHIVASRALYGGSHNLLAYTLKRFGIATTFVDPRDVDAWRAAIRP-DTKVLFAETLGNPGLDVLDIPTIAALAHEHQLPLMLDSTFTTPYLLRPFEHGADLVFHSATKFLCGHGTAIGGLLVGTFDWQAAYDRTGRDFGAVMSPHNAFAILQGIETLGLRMDRHVANTRKVIDFLLANPAVESVSYPELPSHPDYELAKTLLKGAGGVFTFRLRGDRAAGQRFVDSLKIFSHLANVGDAKSLVIHPASTTHFRVPDDQLEQAGITQGTMRLSVGLEDADDLIEDLARGLK--
-----------------------------------------------------------LALHGGSYRAD-PTTGAVAVPIYQTTSFQFQNADHASRLFALEEIGQVYTRIKNPTQDAFEERLAAIEGGVGALAVSSGQTASAFAIFNLAQAGDNVVSSTDLYGGTWTLFSQTLKQFGIEVRFVDPSDPENFRRATDD-KTRAYYAETLPNPKLNVFPIKEVADIGRSLGVPLILDNT-ASPLIARPFEHGAAIVVYSTTKYIGGHGTSIGGAVIGNFDWEKYAARFPRDLGASLAPQNAFQFIQGLETLPLRLRQHNENAIKVADFLSKHPAISNVIFPGLQTGENRRRADAYLKGGYGLVGFELKGGVEVGRRFIDALQLFYHVANIGDVRSLAIHPASTTHQQLSPEEQLAAGVTPGYVRLSVGIEHPDDILADLTQAL-D-
-----------------------------------------------------------LALHAGSPPD--AATGARAVPLYLSTSFVFESAEHAASLFNLERPGHVYSRLSNPTTAVFEERMAALDGGVGALATASGQAALLLAITTLAGAGQHLVASSALYGGSHNLLAYTLPRLGIETTFVRPGDIDGWRAAIRP-NTRLLLGETLGNPGLDVLDIPTLAQLGRDHGLPLLVDATFATPWLQRPTELGAALVMHSATKFLCGHGTVVGGVLVGNFDWQAAHDAHGRDFGACMSPHTAWLMLQGIETLALRMARHIENTRRVVEFLTAQPMVARIAYPELPDHPDHALAQRLLPRGCGVFSFDLRGSRAQGAAFIEALEIFSHLANVGDSRSLVIHPASTTHFRMDDAALAAAGIGPGTIRLSIGLESADDLIDDLKRALK--
-----------------------------------------------------------RALHVGQDLDG--NSNSRNVPIHQTTSYVFDSAEHAANRFNLSDAGPIYTRLTNPTTGALEARIASLEGGVDAVAFASGQAAQTAALINLASAGDHIVSSPRLYGGTNTLFTITLARLGIEVTLVDNDDPQSWADAVKP-NTRAFYAETFGNPIADILDIPAVAEVAHNNQVPLIVDNTIATAAVARPLELGADIVVASTTKFYSGNGSSIGGILVGKFDWTVERDGKPRDTGAALSPFNAWVTLTGLETLQLRIDKHGENAQKVAEYLEAHDKVTKVNYAGLDSSPYKEVKERLGYTSTGVLSFEIDGGKDEAWAFIDALKLHSNLANIGDTRSLVVHPATTTHSQSDEEGLRVAGITQSTVRLSVGIENIADIIADLELGF-T-
----------------------------------------------------------GTSLHAGQVPDP--TTGSRVVPLYQTSSYVFKDTEQAENRFGLKELGNIYTRLMNPTTDVFEKRIAAIEGGTGAIATASGAAAITYAILNITRPGDDIVSADNLYGGTFEFFHYTLPKFGRHVIFVDSTKPEEYKKAITP-NTRALYAETIGNPKLDTPDLEAISKIAHDNGIPFIVDNTTGVG-LVRPIDFGVDVVVHSATKYIGGHGNSIGGVIVGKFAWNNG-KFPERDTGAVLSPFNAWLFLIGLETLHLRVPRHSENAFAVAKFLSTHPKVAWVTYPGLPEDPNHELTKKYLTGGFGLVGVGIKGGEVASRKFIDNLKLFSNLANIGDSKSLVIHPASTTHLQLTVEEQKKTGITPDFVRLSIGTEDIEDIIDDLKQALE--
-----------------------------------------------------------LAVHGGQVPDP--TTGSRAVPIYQTTSYVFKDTEQAANLFGIKELGNIYTRLMNPTNDVFEKRMALFEGGTGGLAVASGMAAITNTLLGITELGDEIVSGDNLYGGTYEAFNYTFPRLGRTVTFVDSTKPEAFRAAITD-KTRVIYIEAIGNPKLDIPDFAAIAKIAHEAGIPLVVDNTTGVG-LVHPIEHGADIVVFSATKYIGGHGTSIGGVIVGTFNWGNG--KFPRDLGGCLSPFNSFLFLQGLESLPLRVKKHSENALKVATFLSTHPKVAWVNYAGLSGHQSHELAKKYLDGGFGLVGFGVKGGAEEGKRVIERLKLFSHLANIGDAKSLVIHPASTTHQQLTEEEQRSTGVTGDFIRLAIGLEDIDDLIRDLDQAL-A-
-----------------------------------------------------------KQIHVGQSADA--ATNARALPIYQTTSYTFNDTQHAANLFGLAEPGNIYTRIMNPTQDAVEQRIAALEGGVAALLLASGQAAETYAILNIVEAGGHVVSSPRLYGGTFNLFHYTLPKLGVEVSFVDDEDLDSWQAAIKD-NTRALYGETISNPNNEILDVPGIAEVAHRNGLPLIVDNTVATPYLLNPLKHGADIVVHSATKYIGGHGTAIGGVIVGTFDWRGQRDGKDRDTGAAISPFNAFLLAQGLETLSLRVERHVANAQRVAQFLNDHAQVESVAYAGLTSSQWYDRGQKLLPKGQGIVSFEIAGGVDAGKRFVDALTLHSHVANIGDVRSLVIHPASTTHSQLVPEEQLAAGVTPGLVRLAVGIEGIDDILADLETGF-A-
----------------------------------------------------------RRALHAGGIPD--ATTGARAVPIYQTTSFVFDDTADAANLFALQKYGNIYSRIGNPTVAAFEERLASLEGGIGAVATASGMAAEFLVFAALAGAGDHIVASAQLYGGTVTQLDVTLRRFGVETTFVPGTDPADYAAAIRP-ETKAVYTEVIANPSGEIADLAGLAEVAHAAGVPLVVDSTLSTPYLVRPIEHGADVVIHSATKFLGGHGTTLGGVIVGRFDWGNG-RFPTRDIGPALSPQSAFQLLQGVETLPQRLDAHLANAREVATWLESDPRIAKVQWAGLPSHPHHERAQRYLPLGPGVFAFRLAPAGEIGARFIESLQLASHLANVGDARTLVIHPGSTTHQQLSAAQLEAAGVPEDLVRISVGIEDAEDILWDLDQAL-T-
----------------------------------------------------------KRAIHAGQPVDS--ETSSRNLPIYLTSSYVFDSAEHAKQRFGLEDEGPIYSRLTNPTVAAVENRLASLEGGTHAVLFASGQAAETAAFLNIARSGSHIVSSPRLYGGTETLLAHTFRRLGIEVTFVDPDDPQSWDAAAKD-NTVAFYGETFANPQADILDIPAIAEVAHEHSVPLIVDNTVATAAAVRPLELGADVVVASLTKFYTGNGSGLGGVLIGKFDWTVERDGKPRDTGATPSPFNAWVTAQGLDTLSLRIAKHNENAQKVAEYLESNPKVTKVNFPGLKSSPWYSVKEKLLKYPGSVFSFDIDGGRDTAWKFIDALKLHSDLANVGDVRSLVVHPASTTHSQSDEPALRAAGINESTIRLSVGIEDIDDIINDLKQAFE--
----------------------------------------------------------RRALHAGGIPD--ATTGARAVPIYQTTSFVFDGTDDAANLFALQKYGNIYSRIGNPTVAALEERIASLEGGIGAVATASGMSAEFLVFAALAGAGDHIVASSQLYGGTVTQLDVTLRRFGVDTTFVPGTDPAAFAEAIRP-ETKAVYTEVVANPSGEVADLAGLAAVAHDAGVPLVVDATLATPYLVRPIEHGADIVVHSATKFLGGHGTTLGGVVVGRFDWGNG-RFPHRDIGPALSPLAAFQLLQGVETLPQRMDAHLANARIVAEWLDADPRVAYVNWAGLPSHPHHERAARYLPGPGAVFAFGLATPDALGSTFIESLQLASHLANVGDARTLVIHPASTTHRQLTPGQLVAGGVGEDLVRISVGLEDPEDILWDLDQAL-D-
----------------------------------------------------------STSLHAGQRADP--ATGSRTVPIYQTTSYVFRDADHAAALFGLSELGNIYTRLMNPTSDVLEQRIAALEGGSGALAVASGQAAITYALLSITRLGDEIVAANNLYGGTYTLLKYTFAKLGRTVIFVDSQDPEAFRKAITP-KTRAIYAETLGNPKLDVPDFRTIADIAHEAGIPLIVDNTSAVG-LVKPIEHGADIVVHSATKFIGGHGNSIGGLIVGKFNWGNG-KFPERDMGAAISPFNSFLLLQGFETLPLRIRQHSENGLAVAKFLKAHPKVAWVNYPGLPDNPAYELATKYLKGGYGLLGFGVKGGVEEGKKVINALQLFSHVANIGDSKSLVIHPASTTHQQLSPEQQLATGVTPDYIRLSIGIENVEDIIEDLDQAL-A-
-----------------------------------------------------------LALHGGTYRAD-PTTGSVAVPIYQTTSYQFENTGQAARLFALQELGNIYSRLTNPTTDAFEQRIAAIEGGVAALAVSSGQAASTFAVLNLAQAGDNIVSSTDLYGGTWALFASTFKQFGIEVRFVDPTDPENFRKATDE-RTRAYYAETLPNPKLNVFPIREVADIGRSLGVPLIVDNT-AAPLIARPFDHGAAVVVYSTTKYIGGHGTTIGGVIIGTFPWEDFPDRFPRDVGAAISPLAVFQLIQGLETLPLRIRQHNENALKVATFLKDHPKIARVIYPGLQTGELRRRADAYLTGGYGLVGFELHGGAEAGRAFIESLRLFYHVANIGDARSLAIHPATTTHSQLSEEDQLLTGVTPGYVRLSIGIEHPADIIEDLSQAL-D-
-----------------------------------------------------------LALHGGSYRAD-PTTGAVAVPIYQTTSYQVHDTAHAARLAGLEEIGFAYTRIGNPTQDAFEQRLAALEGGVAALALASGQAASAIAVLTLAQAGDNIVTSTDLYGGTWNLFANTLRTLGIEARFVDPADPEAFRRATDA-RTRLYYGETLPNPKLTVFPIAEVAAIGRSLGVPLIIDNT-ATPLIARPFDHGAAVVVYSTTKYIGGHGTTIGGAIIGTFPWADHAERHARDLGASIAPVSAFNLIQGLETLPLRLARHNANAIKVADYLASHPKVSSVTFPGLQSGEARRRADAYLKGGYGLIGFELAGGEEAGRRFIEALRLFYHVFNIGDARSLAIHPATTTHSQLSPEDQRATGVTPGFVRLSIGIEHPDDIIGDIAQAL-D-
-----------------------------------------------------------RSIHAGQSVDS--DTSARNLPIYLTSSYVFNDAEHAANRFNLSDAGPVYSRLTNPTVAAVEERLANLEGGVHAVLFASGMAAETAAILNIARAGSHIVSSPRIYGGTETLFAVTLARLGIETTFVENDDPASWEAAVQD-NTVALYGETFANPQADVLDIPAIAEVAHKHQVPLIVDNTLATAALVRPLELGADVVVASLTKFYTGNGSGLGGVLIGNFDWTVTRNGEPRDTGAAPSPLNAWITAQGLDTLSLRVQRHNENALAVAQFLANHEKVAKVNYAGLPDSPWYPVKEKLGFDYTGVLSFDVKGGKNEAWRFIDALKLHSNLANVGDVRSLVVHPATTTHSQSEESALLAAGINQATIRLSVGIESIDDIIADLTAGF-D-
-----------------------------------------------------------RSIHAGQPVDS--DTGSRNLPIHLTTAFVFDSAEHAKQRFALEDLGPVYTRLTNPTVEAVENRINNLEGGAHTVFFASGQAATTAAILNLGGAGSHVVTSPRLYGGTETLFLVTLKRLGIEFTFVENDDPESWQAAVRD-NTIAFFGETFANPQADVLDIPAVSEVAHRNQVPLIVDNTIATAALVRPIELGADIVVASLTKFYTGNGSALGGALVGKFDWTVERDGKPRDTGAAPSPFNAWVTNQGLDTLSLRLERHNENAIKVAEFLNNHEKVTKVHFAGLPDSPWYATKEKLGLKYTGVLTFELAGGKDEAWAFIDALKLHSNLANIGDVRSLVVHPATTTHSQSDEAGLARAGITQGTVRLSVGIENVEDIIADLERGF-A-
-----------------------------------------------------------LATHFGYNSK--DGHGTMAVPIYQSTAYDFGSCETAANRFALKELGQIYSRLTNPTLDVFEARIAALEGAKAAISTSSGQAAIFYSIANLAEAGDNIIVAQKIYGGATTLLTHTIKRFGIKAKIFDSDNADDLEALIDD-KTKAIFFETLSNPQIAISNVDKIVQIANRHNVITIADNTVATPILFNPLKKGVDVVVHSASKYISGQGLSVAGAIADNDKLVGN----PRDIGATLSAFNAFQLIQGLETLSIRIKEHSKNALKVAEFLEKHPKVKSVNYPGLASSKLNSYVKANFTDGLALLSFDVGDG-KTAAKILNNVKIFSVVVNIGDSKSIITHPASTTHQQLSKKELEDAGVSEGLIRLSIGLENADDLINDLKEAMQ--
-----------------------------------------------------------LAVHAGQEEHD-PATNSRAVPIYQTTSYVFNDTEHAANLFSLAEPGNIYTRIMNPTQDVFEQRMTQLEGGVGALAVASGSTATTYAVLNLTYAGDNIVALSTLYGGTYALFAHTLPQFGIEVRFVDPDRPEDLAKVVDD-KTRLVFGETVGNPRINVVDIPAWAEAAHALGLPLIIDNTAPTPYLVRAFDQGADVVVHAATKYIGGHGTSIGGVIVGKFDWAAHADRFPRNTGGATTPMNSWLFLQGLETLHLRMERHSENALQVAEFLNGHEGVSWVNYPGLADSPHKETFDRIGTGKGYLLSFGLKSGREGGKRFIEALGLFSHLANIGDAKSLAIHNATTTHSQLTPDELEAAGVPEDMVRLSIGIENVEDIIADLDQAL-A-
-----------------------------------------------------------LALHAGASPDP--ATGARAVPLHLSTAFVFASSDHAAALFNLERGGHVYSRISNPTNAVLEQRVAALEGGAGAIATASGQAALHLTLATLMGAGSHIVASSALYGGSQNLLHYTLRRFGIATTFVKPGDIDAWRAAVRP-DTRLFFGETVGNPGLAVLDIPTVSAIAHEAGVPLLVDSTLTSPWLMQPFEHGADLICHSATKFLSGHGTVVGGIVVGGFDWDGPRSAGKRDFGACMSPHTAWLILQGIETLPLRMERHMRNTAKVVEFLAAQPFVARVGHPMLASHPDHALAQKLLPRGAGVFSFDLKGSREQGKKFVETLKVFSHLANVGDCRSLVIHPASTTHSRMGAQALQDAGITQGQIRLSIGLEDADDLIDDLQRAL-R-
-----------------------------------------------------------KQIHSGAQPDP--TTNARATPIYKTTAYVFNDADHAKNLFALAEFGNIYTRIQNPTQDVVEQRVAALEGGTAALLLASGQSATTFAVLNIAQAGDHIVSSSSIYGGTYNLFKYTLAKLGIETTFVENDDAAEWAAAVRP-NTKLLFAETIGNPRINVLDIRTVADVAHAAGVPLIVDNTIATPYLIRPFEHGADIVVHSATKFLGGHGTVLGGVIVGKFEWSKNVEKFPRDLGASISPDSAFSLIQGIETLSLRIERHVQNAQDVAEWLDNHDDVDVVYYAGLPSSPWYANANKYAKGVGGVLSFELKGGVEAGRSFVNGVSLFSHVANIGDVRSLIIHPASTTHSQLSPEQQLTAGVTPGLVRLSVGLESIEDIKADLQAGF-D-
-----------------------------------------------------------IVLHAGWRADP--TTGSVAVPIHQTTSYLFRDTDHAANLFALSELGNIYTRIMNPTQDVLEQRITALEGGVAALATSSGQAASTFAVTNLCQAGDNFVTSTDLYGGTWNLFANTLKQFGIEARFVDPTDPEAFVRATDD-KTRCWYAETLPNPKLQAFPIKEVAALAEKTGVPLIMDNTA-CPVLCRPIEHGAHIVVYSTTKFIGGHGTSIGGMIVGKFDWEKHGARFPRDIGAAMSPLNAFQFIQGLETLPLRMRVHSDNAAAVALWLTKHPKVEKVIYPGVMQGESRRRADAILKHGYGLLGFELKGGAEAGKRFINKLEMFYHVANIGDARSLAIHPASTTHSQLSDADKLATGVTPGYVRLSVGLEHIDDILADLTQAL-D-
-----------------------------------------------------------LALHAGYRADP--TTGAVAVPIYQTTSYQFRDADHASALFALQELGNIYTRLGNPTTDVLEQRIAALEGGAAALAVASGQAASAYSIQNLAKAGDNIVSSTDLYGGTWNLFANTLKDQGIEVRFVDPADPQAFLRASDD-RTRAWYAETLPNPKLEVFPIAEVAALGRPLGIPLIVDNT-AAPLLVRPFDHGAAIVVYSSTKYLGGHGTSIGGLIVGNFDWAAHPARQPRDLGAALSPFNAFLTLQGIETLPLRIERHSQNAARVAEFLSGRPEVSRVIHPGFQTGVAAERAAKYLPHGQGLVGFELAAGREAGRRFIDALQLFYHVANIGDARSLAIHPASTTHSQLTAEDQLRTGVTPGYVRLSIGIEHIDDILADLEQALE--
-----------------------------------------------------------LALHAGWRADP--TTGSVAVPIHQTTSYQFNSTEHAANLFALSELGNIYTRIMNPTTDVLEQRLAAVEGGVAALALASGQAASASAIRTLTRAGENVVASTDLYGGTWNLFANTLRDQGIEIRFVDPTDPENFRRATDD-KTRAYYAETLPNPKLAVFPIAEVAAIGRPLGIPLIMDNT-AAPLLCRPFDHGAAIVIYSTTKYIGGHGTSIGGMIIGNFDWAAHPARQPRDEGAALSPFNAFQLIQGLETLPLRMARHCENAEKVVDFLSSHPDVVRVIHPGVATGEARRRTETYLTGGRGLVGFELAGGAASGRKFIEALRMFYHVANIGDARSLAIHPASTTHSQLSAEEQAATGVTPGYVRLSIGLEHIEDIIADLDQAL-A-
-----------------------------------------------------------LALHAGWRADP--TTGAVAPPIYQTTSYQFHDAGHAARLFALEELGNIYTRIGNPTTAILEDRIAALEGGAAALAVASGQAASAYAIQNLARAGDNIVAGTHLYGGTWNLFANTLRDQGIEVRFVDPADPQGFVAASDD-RTRAWYVETLPNPKLVVCPIAELAAAGRPIGIPLIVDNT-AAPLIARPLDHGAAIVVYSTTKYIGGHGTSIGGVIVGNFDWEAFPDRQPRDLGAALSPFNAFQILQGLETLPLRMPRHCENALAVVRFLSGRADVTRVIHPSVQTGEERARADRVLTGGQGLLGFELAGGVEAGRRFIDALRLFYHVANIGDARSLAIHPASTTHSQLSAEEQAAAGVSPGYVRLSIGLEHIDDILADLDQAL-R-
-----------------------------------------------------------QQVHAGSGPDP--ATGARITPVHLTAGFVFDDFEQARARFAGEDDGYVYTRTGNPTTAALETRLATLEGGTDALVVGTGQAAITVALLGILGAGDHVVAAGDLYEGSRGLLLDNFGRLGISVDFVDTGDPAAWEARVRP-DTRAFFAESIANPKAVVLDVPAVAAVAHRHGIPLVVDNTFATPYLLRPLEHGADVVVHSASKFLAGHGAALGGAVVP--TTREAFDW-SSRLGPTISPFNAFLVQQGLETLSLRVARQSATALELARWLQARPEVASVDHAGLASHASHDVAARLLPRGSGVFSFTLEGGRPAAQRFVDAVRLFTRMTHVGDVRSLVIHPASTTHAHRSEGERLAAGIWPGLVRLSIGLEEPEDLLADLLPAL-A-
-----------------------------------------------------------LAIHAGYDTN--SGFGTMAVPIFQSTAYDFGSAQTAAARFNLTDSGHIYTRLGNPTTDVFETRVAALEDGAAAIATASGQAALFYSIVNIASAGDNIIIAKKIYGGTTVLFTHSLKRFGIEAKIFDSDTADDLENLIDE-RTRAIFFETLSNPQISIPNIEKIVSIADKHGVITIADNTVPTPILIQPFKHGVDVVVHSASKYMSGQGLSLGGVVVK--HLNDKIKGNARDIGAVISPFNSWQLIQGLETLSIRMQKHSQNALEIAKFLNSHKFIKSVAYPGLPSNVDHKKAQKYFKNAMSLFCFETDSFE-RAQKLLSKVKLFKIVVNIGDTKSLITHPASTTHHQLTAEELKKAGISKELIRISVGLEDAEDLIADLAQALE--
-----------------------------------------------------------LATHYGYNQK--SGFGAMAVPIYQTTAYDFGTGEIAADRFALRNIGQIYTRLTNPTTDVFEARISALEDGAAAIATSSGQAASFAAIANLVKAGENVILSNKVYGGTSTLFVHSLKRFGIETRIFDPEKADDLESQIDD-KTRAIFFETLSNPQISVANTPKIAKIANKYGIVSIADNTCATPILYTPFKDGVDVVIHSASKYISGQGLSIAGVVVK--TLNKKLVKNPRDFGMTLSPFNAFQLIQGLETLSIRVQKHSSNALKIAEFLQNHPKVKSVNYPGLRSSPNYDFVSKNFKNGLALLSFEVENYE-FAKKVLNSTKIFAVVVNIGDSKSIITHPASTTHSQLSKQELKDSGISEGLIRLSVGLEDAEDLINDLSEALK--
-----------------------------------------------------------AAIHVGYDTNE--GFGTMAVPIFQSTAYDFGSAETAAARFDLKDSGYIYTRLSNPTTDIFEKRVAALEGGAAAIATASGQSALFYSIINLAQAGDNIIIAKKIYGGTTVLFTHTLKRFGIEARVFDSDTADDLEGFIDD-KTRAIFFETLSNPQISIPNIEKIVEIANKYGIISITDNTVPTPIIFQPLRHGVDVCVHSASKYMSGQGLSLAGVVVN--HLNEKLKGNKRDIGAVISPFNSWQLIQGLETLAVRVERHSQNALKVAKFLNSHKHIKSVAYPGLADNVDHAKAQKYFKDGMALFCFETDSFE-RSKKMLERVKLFKIVVNIGDTKSLITHPASTTHQQLSSEELIKAGITKELIRVSIGLENAEDLIADLAQALE--
-----------------------------------------------------------LALHAGYRADP--ATGAVAVPIYQTTSYQFRDTEHAANLFALKELGNIYTRIMNPTCDVLEQRIAAIEGGVGALAVASGQAASAFAVQNLAKIGDNIVSSTDLYGGTWNLFANTLKDQGIEVRFVDPSDPENFARATDK-RTRAYYAETLPNPKLQVFPIKEVADLGRGFGIPLIIDNT-AAPLLCRPFDHGAAVIVYSTTKYIGGHGTSIGGLIVGNFPWDQFKERQPRDLGSAQSPFNAFQTIQGLETLALRMRAHCENAAKVSDFLKDHPSVERVIFPGLQDGEARRRADTYLKGGYGLVGFEIKGGKDAGRAFIDRLKLFYHVANIGDARSLAIHPATTTHSQLSPEDQIATGVSDGYVRLSVGIENIDDILADLSQAL-D-
-----------------------------------------------------------LAVHAGWRADP--TTGSVAVPIHQTTSYQFQSAEHAASLFALQEMGNIYTRIMNPTTDVLEQRVAALEGGVGALAVASGQAASAFALQNLARAGDNVVSSTSLYGGTWNLFANTLKDQGIEVRFVDPADPENFRRATDE-RTRAYYGETLPNPKLEVFPIAEVAAIGREFGVPLIMDNT-AAPLLCRPLEHGAAIVVYSATKYLGGHGTSIGGLIVGNFDWESRPERQPRDLGAALSPFNAFQLIQGVETVALRMERHCANTQRVADYLAGRKGVTRVIHPSQQSGEARARADRYLKGGYGLLGFELEGGVEAGRKFIDALQLFYHVANIGDARSLAIHPASTTHSQLTAEEQAAAGVSPGYVRLSIGIEHIDDILADLDQALK--
----------------------------------------------------DNVTALF----------------SATPVVVRTATYVYACTEWVDDAFHGKEFTQIYSRLLNPTNISLANAIVDMEAGPYAWNFNSGMAAIDACLSNVLSHGDVLIVSRNVYGGVYQLLHDYFARMDIQIAWFDGYDTQSFAKFMQQGANMHVYLESPCNPHGYVLDVPGICELAHAQNALVMLDSTLATPVLHQPLQHKPDYVIHSYTKDLCGSGATTAGVVIGHRMFQPKGSSVNYIKGAFLDSEKAFDVLNGMKTLEQRMMTKVINTQVFTSFLNAHNQIR-VNCHAMPEHENAGLREKQHTHGWPLFTVDMAPANDVFVRFFDALEAFSHQVSIGQNNTIVLCPALTSHSELSSDEQKKAGIELTTMRIAMGTDNVKQLIAHFM----LA
-----------------------------------------------------------KCLHAGQEPDP--TTKSRGVPVYRTTSYVFDNTEHAANLFALKELGNIYTRIMNPTQDVLEKRVAAMEGGAAALALASGTSAIFYTIINLAQHGDNIVSANNLYGGTYTQFSNILPAFGINVKFVDPTDPEAVANSIDE-HTRAVFCESVGNPGLDVTDIQALADVAHARGLPLVVDATFSTPYLTRPIEHGADIVVHSLTKWLGGHGAGIGGIVVGAFNWANGNF--PRNLGACISPDNSWFILQGIETLHLRMERHCENALAVAKHLQSLDTVDWVKYPGLEDNPNYEKAQKYLDGKGGMVVFGIKGGAPAGSRFIDALELLSHLANVGDAKSLAIHPATTTHSQLSQEEQRLGGISPELIRLSVGIENVSDIIADIDQAL-A-
-----------------------------------------------------------LQLHAGAFPD---ALNSCSVPIYTTAAFGFNNAEHGVRLLNVSEFGNIYSRITNPTVSVFQNRMAALEGGVAACAVASGSAAVSMTLMALAGIGDNIVASFHVHGGTLHQFKVLAPQLGIESRFVTSNDPEDFRSKIDE-KTKFIFVESISNPKYVVPDLEALAKIAHSKGIPLIVDNTFGCAYFCRPIDHGADIVLHSATKWICGHGTTLGGVIIGTFDWGAQDDKFPRDIGSSMSPQAAQQLIIGLESLAVRCDRHTSNTRALATWLEQQPSVAWVRYLGNEDHPSHKNAERYLHGYGGVFSFGIKGGKQAGFKLCDGLKLIINTANLGDSKTLVVHPWTTTHQQLTDAERLDAGVDEDHMRLSVGIEHIDDLKDDFCQAF-A-
-----------------------------------------------------------LQLHTGNFRD---QFGACSVPVYSSASFWFPDSKTANSMVNFTADAYVYSRTSNPTVHVFEQRIAALEGGTAAVAFSSGAAAVLVAVLSLARAGSNIISTRSIHGGTYHQFHTLLSGLGIEARFVDEASIEEIRQLIDE-NTRLIFTETIGNPSFTVADFDVLSEAAHQNGIPLVVDATFSAAYFCRPIDHGADIVIHSATKWIGGHGTTLGGVIVGKFDWGANPEKFPRDIGSTLSSQAAHELLIGLETLSLRAERQASNAMQLAEWLEKHPLVSWVQYLGLENHPSHQLALKYLSRFGSVLAFGVKGGQNAGLKLADNLELIGHTANVGDSKTIIIHHRSTTHSQLTEEECLAIGVTDDLIRLSAGTEHIDDLKEDLDQAL-A-
-----------------------------------------------------------LALHAGWRADP--STGAVAVPIFQTTSYQFRDADHAANLFALKELGNIYTRVTNPTTEVLEQRAALLEGGAAAVAVASGQAAAALAIQNLARAGDNIVSATDLYGGTWNLFANTLKEQGIEVRFVDPTDPESFRRATDE-RTRAYYGETLPNPKLTVFPIAEVAAIGRPLGIPLILDNT-AAPLLARPFAHGAAVVVYSTTKYLGGHGTSIGGLIIGRFDWSAHPERQPRDLGPALSPFNAFQILQGLETLPLRIARHAENALAVATYLSRRPEVARVIHPAFQTGVQRERADRYLAGGYGLVGFELAAGREAGRRFIEGLRLFYHVANIGDARSLAIHPASTTHSQLSPQDQRATGVSEGYVRLSIGLEHIDDILADLERGL-A-
-----------------------------------------------------------IATHYGYDTK--AGPGATAVPIYQTTAYDFGSAETAAMRFALEAPGHVYTRLGNPTTDVLESRIAALEEGSASIVTASGQAATFYAIANLAAAGDNIIISKKVYGGTMVLCMHTFKRFGIEARVFDSDSADDLENLIDG-KTRAIFFETLSNPQIAIPNFKKIVEIADRHGVVTIADNTVPTPIIFQPLNHGIDVVVHSASKYICGQGLSLAGAVVK--NLNAKLVGNARDIGATISPFNSWQLIQGLETLSVRIERHSQNAQKIAEFLNSHKHVKRVTYPTLKSDPEHEKAQKYFKDGMALMCFETDSYE-RAVKMLGKVKLFKIVVNIGDSKSLITHPASTTHQQLSSEELAKAGITKELIRISVGLENADDLIADLAQALE--
-----------------------------------------------------------LALHAGWRADP--TTGAVAVPIYQTTSFQFRDTEHAANLFALKELGNIYSRIGNPTVDVLEQRIAAIEGGVAALALASGQAASAFAIQNLAKVGDNIVSSTDLYGGTWNLFANTLKDQGIEVRFVDPTDPENFRRATDE-RTRAYYAETLPNPKLTVFPIAEVASIGREFGIPLIVDNT-AAPLLARPFDHGAAVVVYSSTKYLGGHGTSIGGLIVGNFDWEAHKERQPRDLGAALSPFNAFQLLQGIETLPLRIERHVKNAAAVADYLAKRPEIAKVIYPSQQSGVWRERANKYLKGGYGLVGFELKDGLDAGRQFIDGLELLYHVANIGDARSLAIHPASTTHSQLTAEEQAASGVSPGYVRLSIGIEHIDDIIADIQRGL-D-
-----------------------------------------------------------RQVHAGAAPDP--ATGARATPIYQTTSFTFADSAHAADVCALRDLDHAYSRIGNPTTAVAEARLADLEGGVAAVALASGQAAITLALLNLARTGDHVVASAALYGGTRVLLAHTFTELGIGVDFVDADDPAAWRAAVRP-NTRAFFAEVVGNPLGNVLDLRAVADVAHEAGVPLVVDNTVPTPYLCRPLEHGADVVVHSTTKFLAGHGSSVGGAVVGRFDYAADPDRWPRDLGPAASPFNSFLLLQGIETLSLRVERHVANAGVVARWLAGRPEVARVHYAGLPDDPWHAAGQRYLPLGVGVVAFELVGGLEAGRRLVDRVRLFSHLANIGDVRSLIIHPASTTHAQLEPAEQVAAGVTAGLVRLSVGLEGVADLVADLEQAL-G-
-----------------------------------------------------------LALHADYTFD---TQRTLSVPIYQNTAYSFESLEQAAARFALQELGNIYSRLANPTLNVLGNRLAAVEGGAFGVPTASGTAAIFYALVNLAQNGDNIVYSNKIYGGTQTLIAHTLKRFGIEARAFDIDNIEKLEKVINE-KTKVIFFESLSNPQIAIADVEKITKIAKKYGIITLCDNTVATAFLHKPFNFGVDLVVYSLSKYINGQGNALGGVVIKNSLIVDNPRYAPRNIGATLSPQNAWLIIQGLETLELRIKKHSQNALEVARFLQSHPKVKAVFYPSLENNPYHSLLQKYFKDSQALLSFEVESYE-KAKSVCNALEIFEIVANIGDSKSLVIHPASTTHSQLNENELKSAGITPCTIRLSIGLESPQDLITDLKQALE--
----------------------------------------------------------SAGIHAGWDAAA-DGHGALTPPIHTASAYAQPSHAALKALFQRRADGFAYSRSGNPTTAVLEERITALEQGIGAIAVASGQAATTIALCALAAPGGHVVASSRLYGGTTEFLDDTLADFGVTCTVVDPWDLGAWEAAFTD-STRAAIVESIANPGAELVDLPALSAIAHER-VPVVVDSTLASPALYRPGEHGADVVVHSATKYLCGHGTTIAGLIVGRFDPRRCPDRWSTDFGTTLPASSAQQILVGIETLDLRMQRISEDAAALASRLHGRPGVAHVAHPTLPGRPDAHLAERDFPGTSGVFSIELEGGEAAAAAFCDALRLWTIAVNIGDARSLVCHPATTTHSHLTDAQREACGVRPGTVRLSVGLEDREDLWADLEAGL-A-
-----------------------------------------------------------LALHAGWRRDP--ATRAVAVPIYQTTSYQFDDTAHAADLFGLRQLGNIYTRLGNPTNDVLEQRIAALEGGAAALAVASGQAASAYAIQNLARAGDNIVSSTDLYGGTWNLFAHTLRDQGIEVRFVDPTEPAAFVRASDD-RTRAWYAESLPNPKLDVFPIAEVAALGRPLGIPLIIDNT-AAPLLIRPLEHGAAIVVYSATKYLGGHGTSIGGLIVGQFDWAAYPERQPRDLGAAISPFNAFLLLQGVETLPLRIDAHSRNASIVADWLASRKEVIRVIHPNHQTGAARARADKYLPGGKGLVGFELAGGAEAGRRFIDRLKLFLHVANIGDARSLAIHPATTTHSQLDETALAATGVSPSYVRLSIGLEHIDDILRDLDQALE--
-----------------------------------------------------------IALHGGHEPD---ATGSRAVPIYQTAAYVFNDAEHAANLFALKAFGNIYTRLMNPTTDVLEKRVAAIEGGTGALGVASGMSAITLAALAVTQLGDEIVSANNLYGGTYQLFNHTFPKLGRKVNFVDSTKPDDFEKAITE-KTRAIYVEIIGNPKLDIPDLEKIAEIAHNAGIPLIVDNTVGVGI-VKPIDYGADIVVLSATKFLGGHGTSIGGIIVGNFSWDNG-KFPERDLGPAMSPFNAFQFIQGVETLSLRVKRHGENALAVARHLNSHPLVEWVNYPGLEDHPSHELAQKYLNGSYGILGFGVKGGLEAGKKFIENVELLSHLANIGDAKTLVIHPASTTHQQLTKEEREQTGVTDDFIRMSVGLEDIDDIIADIDQALE--
-----------------------------------------------------------LAVHGGYTPEP--TTKAVAVPIYQTVAFAFDDTQHGADLFDLKVAGNIYSRIMNPTCGVLEARVAAMEGGIGALAVASGMSAIAYAIQTITEAGDNIVSASTLYGGTYNLFAHTFPQMGIEVRFADYRDPASFAKLIDA-RTKAVYCETIGNPLGNITDLAALATVAHAHGVPLIVDNTVASPYLCRPFEIGADIVVHSLTKYLGGHGTTIGGIIVGKFPWAEHKERFKRNMGAALSALAAFQILQGIETLALRMDRICDNALRIAQHLQAHAKVGWVNYAGLPDSADHALVQKYLGGRASIITFGLKASDAAGARFQDALKLFTRLVNIGDAKSLACHPASTTHRQLNAEELAKAGVKPDMVRLSIGIEHIDDLLDDLDQAL-A-
-----------------------------------------------------------LTVHAGCEPDP--TTKARITPIYQTASYVFDSAEHAANLFALAEFGNIYSRIMNPTNAALEAKIAALEGGVAALGVASGHAAQFIVFHTLMEPGCEIVAAKKLYGGTLNQFAHGFAKFGWKAVFVDADDPAAVAAAITD-KTRGVFIESLANPGGVVQDIAAIAEVAHAAGVPLIVDNTMASPALCRPIEHGADIVVHSCTKFLNGHGNSIGGLIVGRFDWAASDKFPSRDLGPAMAPMNAFLTLTGMETLALRIERHCANALHLAQWLQNHPKVAWVSYAGLPEDPYHQLAKQYLGGKGGVFTFGVKGGYEAGVKLVQSVKLFSHLANIGDTRSLIIHPASTTHSQLGEEELVAAGAGPDTVRVSVGIEHIDDIVADLAQALE--
-----------------------------------------------------------LVLHAGYRSDE--ATNAVAVPIYQTTSYQFRDTEQAANLFALKELGNIYTRIMNPTCDALEQRVAALEGGVAALAVSSGQTASTFAVLNLCQAGDNFVTSTDLYGGTWNLFANTFKQMGIEARFVDPSDPEAFRRATDE-KTRCYYAETLPNPKLHVFPIAEVAAIGRALGVPLIVDNT-AAPVLCRPLALGAAVVVYSATKYIGGHGTSIGGIVVGNFDWEAHGARFPRDIGAALSPFNAFLLIQGLETLPLRMRAHCENALKVVDFLKSHPQVTTVIHPSVQTGELARRRDGALHGQGALVGFELKGGLEAGRAFIDALKMLYHVANIGDARSLAIHPASTTHSQLSAEDQLATGVSQGYVRLSIGIEHADDIIGDLKQALE--
-----------------------------------------------------------IVLHAGYRADP--ATGSVAVPVYQTTSYQFRDSEHAANLFALKELGNIYTRLMNPTTDVLEQRLAALEGGVAALAVASGQAASTFAILNLAQAGDNFVTSTDLYGGTWNLFANTFKQLGIEARFVDPADPEAFVRATDD-KTRAWYAETLPNPKLQVFPIAEVAKLANQVGVPLIVDNT-ASPVIAKPLSLGAHIVVYSCTKYIGGHGTSIGGAIVGTFDWEKHAKRFPRDIGAAISPFNAFQVLQGMETLPLRMREHCRNASAVAQFLAGHHKVAHVIHPSLQDGEYRRRADAALKGGYGLLGFELKGGAEAGRRFIDALKLLYHVANIGDARSLAIHPASTTHSQLSADDQLASGVTPGYVRLSIGIEHIDDILADLKQAL-D-
-----------------------------------------------------------KQIHSGAAPDP--VTNARATPIYQTTSYVFDNAEHAKNLFALAEFGNIYTRIQNPTQAVVEERVTALEGGTGALLVASGQTAETFAVLNIAQAGDHIVSSSSIYGGTYNLFKYTFAKLGIETTFVENDDAEEWRRAVRP-NTKLFFAETIGNPKINILDIELVAQAAHEDGVPLIVDNTIATPYLIRPFEYGADIVVHSATKFLGGHGTVIGGIVVGAFAWSENVETFPRDLGAAIAPASAWQLIQGIETLSLRVERHTQNAQEIAEFLESHPDVASVNYSGLPTSPWYPAANKYAKGVGAVLSFELAGGVDAGAALVDSLQLFSHLANIGDVRSLVIHPASTTHSQLTPEQQLTAGVTPGLVRLSVGLENIDDLKADLSAGL-A-
-----------------------------------------------------------LAIHHGYTTDA--TTKAVATPIYQSVAFEFDNAQHGADLFDLTVPGNIYSRIMNPTHDVLEQRVAELEHGIAALAVASGMAAIEYALITLASQGDNIVTTPQLYGGTYTLFRHMLPSFGIEVRFAENDTAEAVAALIDD-NTKAVYCETIGNPAGNVADLEGLAEVAHAQGVPLVVDNTVASPVLCKPIDFGADIVVHSLTKYIGGHGTSVGGLIVGRFDWVKHKDRFPRNTGAAISPFNAFLILQGLETLPLRIERHCENALKVAEYLREHPQVEWVRFAGFEDDAYYQRVQKYINGGVPLLTFGIKGGFEAGVRFYDALALFKRLVNIGDAKSLACHPASTTHRQLNEQEQAAVGVTPEAIRLCVGIEHIDDIIGDLEQALQ--
----------------------------------------------------------GTCVQGGYHPG---DAEPRQVPIYQSTTWKYDTSEHMGKLFDLEESGYFYSRLQNPTCDLVAAKICEMEGGTAAMLTSSGMAANFLAIFNVAGAGDHVVASSAIYGGTYNLLAHTMGRMGVTCTFVAPDCTEELEAAFEP-NTKLVFGETIANPALAVLDIERFAKAAHDHGVPLMVDNTFPTPVMCRPFEWGADIVTHSTTKYMDGHAAYLGGVIVGQFDWMAHADKFPRDLGPMQNPQAAFFLNSSLESLHVRMPRHCENGLAVAKFLQSHPKVRFVSYPGLEGDKYYDIAQKYMPNGTCVVSFGFNGGRAAAETFMKSLKLAQIATHVADARTCCLHPANATHRQMNDEELIACGISADMVRLSCGLEDTADLIADLEQALE--
-----------------------------------------------------------LQLHAGQQPDP--ATNSRAVPIYATTSFVFNDSAHGARLFGLKQFGNIYSRLANPTVDVFEKRVAALEGGVAAVATASGQAAQFMTILALAHAGDNIVSTSNLYGGTYNQFKVMFPRLGIQTKFVDGDKPEDLIAAIDD-KTKAVYLESIGNPRYNIPDFEKITKLAHEKGVPVVVDNTFGAGYFVRPIEHGADIVVHSATKWIGGHGTTIGGIIVGKFDWGANSKRFPRDLGACLSPFAAQQLILGLETLSLRAERHAQNALALARHLEKSPYVAWVSYPGLESHGSHENAKKYLKGFGGVLSVGVKGGGAAGSQVVDGFKMISNLANVGDSKTLAIHPWTTTHEQLSEQERISSGVTEDLIRISVGTEHIDDIIADFEQSFK--
-----------------------------------------------------------LQLHVGQENPD-PVTDARAVPIYQTSSYVFRNCDHAEARFGLADAGNIYGRLTNPTEDVFEKRIAALEGGVAALAVASGAAAIAYTIENLAQNGDHIVAAKNIYGGTYNLLEHTLPAYGISTTFVDPFNFDEIENAIQD-NTKAVFIETLGNPNSDVVDIEKIAEIAHAHKIPLVIDNTFATPYLVRPIEHGADIVVHSATKFIGGHGTTIGGVIVGKFDWEASGKFESRDTGATISPFHAFIFLQGLETLSLRVERHVENALKVVQYLKNHPQVEAVHHPSVSDDPQQELYKKYFPNGGGIFTFEIKGDDRKAKDFIDNLQLFSLLANVADVKSLVIHPASTTHSQMTEEELLGSGIKPNTIRLSIGTENVDDIIEDLDEAFK--
----------------------------------------------------------NNCIHAGYRPG---NGEPRNIPIVQSTTFRYATGEQMGALFDLEASGYFYTRLQNPTNDYVAAKICALEGGTAAMLTSSGQAANFYAVFNIASCGDHVVASSAIYGGTYNLFAVTMKRMGIEFTFVDPESEAELEAAFKP-NTKAVFGETIANPALTVLDIEKFAKAAHAHGVPLIVDNTFPTPVNCRPFEWGADIVTHSTTKYMDGHANAVGGAIVGKFDWNAHADKFPRDLGSIPSPQNCYYLNIGLETLPLRMKQHCSNALAVAQYLQSHEKVAWVKYPGLEGDQYHAMAAKYMPNGTCVVSFGVKGGREAASKFMAGLELASIATHVADAKTCVLHPASTTHRQMNDAELAAAGVSPDLVRLSVGIEDPADLLADIEKAL-A-
-----------------------------------------------------------LALHAGQEIEP--TTRARAVPVYRTTAYNFKSSQHGADLFALREPGNIYARLMNPTNDVLEKRLAQLDGGAAALTLSSGTAAIYFAVTNILRQGDELVSANNLYGGTFTQFDAILPQQGITVRFAPVNDFAATEAAINE-KTRALYIETVGNPALDVADIEGYAAIAKKHHLPLIVDATFTPPTLLRPIEHGANIVIHSLSKWIGGHGTGIGGVVVGNFDWTDPKFS-LRNQGPTLAPDAAWLFLQGVESLPLRMERHSSNARKVAEFLKHHPKVAWVRYPGLFGDPSHDLAQKYLPDGAGMVVFGVRGGSAEGIKLVDNIGLFSILANVGDAKSLIIHPASTTHSQLSDEDQRKAGLTPELVRLSIGLEHVDDIIAALDEALK--
-----------------------------------------------------------LQLHAGHEPD--SATNARAVPIYATTSFTFNDSAHGARLFGLKESGNLYSRIANPTVEVFEKRIAALEGGRGAVASASGQAAQFMAFAALAHAGDNIVSTTNLYGGTYNQLKVFLPRLGINTKFVQGDKAEDFAKAIDE-NTKAVYIESIGNPKYNVPDFEAIAKVAHDAGVPLVVDNTFGAGYFCRPIDHGADIVVHSATKWIGGHGTTIGGVVIGKFDWGKHGKRFPRDLGSSLSPFGAFQLIQGLETLSLRGERHAQNSLALAKWLEKNPHVSWVSYPGLENHPSHELAKKYLRGFGGVLSFGVKGGGEAGSQVVDGFKLISNLANVGDLKTLAIHPWSTTHEQLSHDERLASGVTEDLIRISVGTEHIDDIIQDFEQSFE--
-----------------------------------------------------------KQLHIGQEQAD-PVTDARAVPIYATTSYVFHDSQHAADRFGLRDAGNIYGRLTNPTQDIFEQRIAALEGGVAALAVASGAAAIAYAFQALAKAGEHIVASKTIYGGTYNLLAHTLPLNDVTTTFVDPEKEGSFEAAIQE-NTKAIFVETLGNPNSNLIDLEKVAEIAHRHNIPLVVDSTFATPYLIRPIEHGADLVIHSATKFIGGHGTAIGGVIVGKFDWKASGKY-PRDTGATLSPFHSFIFLQGLETLSLRVERHVSNALKIVEYLANHPQVEAVHHPSLETESTHELYKRYLPNGGGIFTFEIKGDAQTAQAFIDQLSIFSLLANVADVKSLVIHPATTTHSQCTEEELLDQGIKPNTIRLSIGIEKVEDLIADLDAAFK--
----------------------------------------------------------NTCVQGGYEPG---NGEPRQVPIYQSTTFKYATSEDMGKLFDLEADGYFYSRLQNPTNDLVAKKICQLEGGAAAMLTGSGQAANFYAVFNIANCGDHVVASNSIYGGTYNLFAVTMKKMGIDFTFVDPDSEDEIRAAFRP-NTKALFGEIIANPALTVLDIEKFAKVAHEQGVPLIVDNTFPTPINCRPIEWGADIVTHSTTKYMDGHGAAIGGCIVGKFDWMKYADKFPRDFGSVQSPQSAFILNLGLESLHVRVKRHCENALAVAKYLEQNDKVAYVNYCGLENDKYHALAEKYLPNGSCVVSFGVKGGRKAAEEFMKHLKLGSIETHVADARTCCLHPASATHRQMNDEELTACGVYPDLVRYSCGLEDAEDLIADLEQAF-A-
-----------------------------------------------------------IAIHLGYNKKQ--GNGEMSVPISQTTAYAFRDSEHAANLFALKELGPIYTRLTNPTTDVLEQRYAALEGGAAAICTSSGQAASFYAVANVAEAGDNILISDKLYGGSVTLLTYTLKRFGIKTKVFKSDDASNLEELIDD-KTKAIYFESLSNPQIAIPAVEKIVEVAKKHGVITICDNTVATAALFNPIKWGVDVVVHSTSKYTNGQGTAIGGIVVD--GLAEFFKA-NRDIGATQSPLNSWLLIQTLETLALRVDKHSDNALVIAKFLESHPKVKSVSYPGLKNDKYYDKAQKYFKDGKSLISFEVSTFE-EAKKIIDSVKLFSVVVNIGDSKSLITHPASTTHSQLSEEELAKAGVNPVTVRLSIGLENTADLIADLTQAL-D-
-----------------------------------------------------------TQLHGGQEQPD-PSTGARSVPIYQTSSYVFDNCDHAAARFNLSDPGNIYSRLTNPTLDVFEQRMAQLEGGVAALATASGAAALSYTFQNLTRAGDHIVSSGHIYGGTYNYLAHTFPEYGVETTFVDPADLEAVEAAIRD-NTKAVFIETLGNPNSDIADIEKIASIAHRHQIPLVIDNTFATPYLVRPIEYGADIVVHSATKFIGGHGTAVGGVIVGRFDWAASKKFPGRDTGATLSPFHGFLFLQGLETLSLRVERHVENALKVVEYLNAHPQVEAVHHPSVSRDPQQQLYKTYFPRGGGIFTFEIRGGAENARKFIDNLELFSLLANVADVKSLVIHPASTTHSQMHEKELLEQGIRPGTIRLSIGTEHIDDILEDLEEAF-R-
-----------------------------------------------------------ICVQGGYTPG---NGEPRQIPIIQSTTFKYATSEDMGKLFDLEADGYFYSRLQNPTCDMVAKKICELEGGTAAMLTSSGQAANFFALFNICEAGDHIVASSTIYGGTFNLISVTMAKMGITATFVDPLCTEELNAAFRP-NTKVVFGETIANPALTVLDIEKFAKAAHAHGVPLMVDNTFPTPVNCRPFEWGADIVTHSTTKYMDGHGAVLGGAIVGKFDWMAHAEKFPRDFGSMQSPMNAYMLNLGLESLHVRMQRHCANGMAVAQFLENHPKVAYVNYCGLESSPYHALAQKYLPNGSCVVSFGLAGGRQAASTFMKELKLAAIETHVADARTCCLNPASSTHRQMNDEQLAAAGVPAELVRMSCGLESAEDLIADIAQAL-D-
-----------------------------------------------------------LQLHVGQETAD-PVTDARAVPIYQTSSFVFHNSQHAADRFALKDAGNIYGRLTNPTEDVFERRIAALEGGVAALAVGSGAAAVTYTIQNLALAGDHIVAAKNIYGGTYNLLAHTLKDYNVDTTFVDPLDPQAFEDAIQE-NTKALYIEVLGNPNSEVSDIETIAKIAHAHKIPLVIDSTFATPYLVRPIEYGADIVVHSATKFIGGHGTTIGGVIIGNFDWKASGKFPQRDTGATISPIHSWIFLQGLETLSLRVERHVSNALKVVEYLNNHPLVEKVNHPSVSTDPEQRLYKKYFPNGGGIFTFEIKGDAETAKKFIDNLEIFSLLANVADVKSLAIHPASTTHSELNEAELIDQGIKQNTIRLSIGTENIDDIIEDLDEAFK--
-----------------------------------------------------------MCIQAGYQPK---NGESRMIPIVQSTTFKYDTSEDMGKLFDLEASGYFYTRLANPTNDYVAAKICALEGGSAAVLTSSGQAATFFSVFNIAGAGDHVVASSTIYGGSFNLFAVTMKRMGIDFTFVDPDSDEELEAAFRP-NTKAVFGETIANPALIVFDIERFANAAHAHGVPLIIDNTFATPINCRPIEWGADIVTHSTTKYMDGHDATVGGAIVGKFDWMAHADKFPRDLGPIPAPMNSYMLNLGLESLHVRMPRHCENALAVAQFLEQHEKIAWVNYPGLPGNKYYERAKKYMPDGTCVVSFGVKGGRSAAEKFMKGLKVAMIATHVADAHTCVLHPASATHRQMNDEELLAAGVSPDLVRLSVGIENVKDIIADLENAL-A-
-----------------------------------------------------------QALHAGYRGR--EQQRSAAVPIYQSTSFVFDSAQHGANLFGLVEEGDVYSRTANPTLAVLEQRIAALEGGVAALALASGMAAIDVALATLASAGDHVVVASQLYGGTHNFIAHVLASRGVQSTAVAKDDFQALRRAIGP-RTKAVFVESVGNPSGGIADLRQLADISHAAGVALVVDNTVASPLLLRPFDWGADIVVHSATKAIGGHGNVLGGLIVGRFDWVAHARRYPRNCGAALAPHSAFLLLQGLETLGLRQERASRNTLAVIDFLQRHPLVERIHHASQSGHADHALALRQLRGGHVLLGFELRGGRPAARAFYDALRLFLRLVNIGDSKSLAAIPAETTHSLLSDEELARVGIAPGLVRLSIGIEHPQDLLADLAQALE--
-----------------------------------------------------------LQLHVGQETPD-PVTDARAVPIYQTSSYVFKNCDHAAARFGLSDAGNIYGRLTNPTEDVFEQRMAALEGGVAALAVASGAAALSYTFQNLAQSGDHIVAANNIYGGTYNYLEHTFPEYGVKTTFVDPSDLKSIEDAIQE-NTKAVFIETLGNPNSDVVDIEAIAKIAHDNKIPLVIDNTFGTPYLIRPIEHGADIVVHSATKFIGGHGTTIGGVIVGKFDWEASGKFPSRDTGATLSPFHAFFFLQGLETLSLRVERHVENALKVVEYLNNHPQVEKVHHPSITDDPEQQLYKKYFPNGAGIFTFEIKGDAQKAKDFIDNLELFSLLANVADVKSLVIHPASTTHAQLNEEELLACGIKPNTIRLSIGTEHIDDIIQDLEEAFK--
-----------------------------------------------------------IQLHGGQTPD--SATNARAVPIYASTSFVFNDSAHGADLFGLRALGHIYSRIGNPTVDVFENRMAALEGGVAAVATSSGQSAQFLAISALAGAGDNIVSTSYLYGGTYNQFKVTFKHFGIGVKWVTETTPEAFAAAIDD-KTKAIYVESIANPKYNVSDIPALAKIAHDHGIPLIVDNTFGMGYLTRPIQHGADIVVHSATKWIGGHGTTIAGVIIGKFDWTKSGKFPGRDIGPALNPFGAFLLLQGLETLSLRGQRHSDNALALAKYLETHPNVAWVSYLGLPSHGSYKLAGKLLRAYGGTLSFGVKGDVKTASKVVDSLKLASNLANVGDAKTLVIHPASTTHSQLTEAEQLTSGVTPDLVRVSVGIEDIKDIIADFEAALQ--
-----------------------------------------------------------LQLHVGQEQAD-PATDARAVPIYQTSSYVFHDSEHAAARFDLSDAGNIYGRLTNPTQDVFEQRIAALEGGAAALATASGAAAITYTIQNLAQNGDHIVAAKNIYGGSYNLLAHTLPEFGVETTFVDIFEDGAVEAAVKE-NTKAVFIETLGNPHSDVADIEKMAEIAHRHRIPLVIDNTFGTPYLIRPIEYGADIVVHSATKFIGGHGTAIGGVIVGNFDWEASGKFPSRDMGAALSPFHAFLFLQGLETLSLRVERHVENALKTVEFLSQHPQVEAVHHPSVTDEEQKKLYEKYFPNGGGIFTFEIKGDDRTAKEFIDNLEIFSLLANVADVKSLVIHPASTTHSQLNEEELKEQGLRANTIRLSIGTENIDDILEDLSEAFK--
-----------------------------------------------------------KCLHSGYTPK---KGEPCALPIYQSTTFKYDTTDEMGQLFDLKAEGYFYTRLQNPTNDAVAAKIADLEGGVAGLLTSSGQAANFYAIFNICEAGDHVVAASTIYGGTFNLLGVTLKKLGIDCTFVDTASAEEIAAAFKP-NTKVLFAETIANPALVILDIEKFAKVAHEHEVPLIVDNTFATPINCRPFEWGADIVTHSTTKYMDGHAVQVGGAIIGNFDWDAYGHKYHRDLGSIPSPENCFLLNLGLETLPLRVERHCENAQKVAEFLDAHEKVSHVIYAGLPDDKYHELAQKYMDEGRTVISFELTGGRDAAVRFMDSLKLANIATHVAASKTMVLHPASHTHRQMNDEQLREAGVSPGMIRLSVGIESAKDIINDLKEALE--
-----------------------------------------------------------LQLHVGQEQPD-PVTDARAVPIYQTSSYVFRNCDHAAARFGLADAGNIYGRLTNPTEDVFEQRIAALEGGVAALAVASGAAAITYAIENITKAGDHVVAAKNIYGGTYNFLEHTLPDYGIETTFVDIFNEDEVRAAIQD-NTKLLFIETLGNPNSDVVDIEKAAAIAHEHNIPLIVDNTFATPYLVRPIEYGADIVVHSATKFIGGHGTTIGGVIIGKFDWEASGKFPSRDTGATLSPVHAFIFLQGLETLSLRVERHVQNALKVVEYLKNHPAVEKVNHPSVSDDPQQELYKKYFPNGGGIFTFEIKGDAQKAKDFIDHLELFSLLANVADVKSLVIHPASTTHSQMTEEELLGSGIKPNTIRLSIGTENIDDIIEDLEEAFK--
-----------------------------------------------------------KQIHSGAAPDP--TTGARAVPIYQSTSFVFRDTQHAADVFSLAEPGNIYTRIHNPTQDVLEQRIAALEGGVAAVALASGQAAETLAILTLAGAGGHIVSSPSLYGGTYNLFRHTLPRFGIEVTFVDPEDLAAWRAAVRP-NTRAFFAETLGNPRGDVLDVRGVADTAHAAGVPLIVDNTVPTPYLLRPIEHGADIVVHSATKFLGGHGTTIGGVVVGAFDFGAHPERFPRDFGPALSPHSAFLLLQGVETLSLRLERHTSNALELARWLEGRDEVETVHYAGLESNRWYEAGQRYLPRGAGVLAFELKGGVEAGRRFVDAVELFSHLANIGDVRSLIIHPASTTHSQLTEEQLLATGATAGLVRLSVGLENVDDLKADLEAGF-R-
-----------------------------------------------------------LQLHAGQEPDP--ATNSRAVPIYATSSYVFNDSAHGARLFGLKEFGNIYSRIMNPTIDVFEKRIAALEGGVAAVAASSGMAAQFMAIAALAHSGDNIVSTSNLYGGTYNQFKVLFQRFGITTKFVTGDKPEDFAAVIDD-KTKAVYIESIGNPRYNVPDFEKIANIAHEHGIPVVVDNTFGAGYFVRPIEHGADIVVHSATKWIGGHGTTIGGVIVGKFDWGKHGKRFPRDLGACLNPFGAQQLLLGIETLSLRAERHASNALTLARYLEASPYVAWVSYPGLESHPSHELAKKYLKGFGGVLSFGVKGGGAAGSQIVDSFKLISNLANVGDSKTLAIHPWTTTHEQLTDEEKISSGVSEDLIRVSVGTEHIEDIVADFEQAFK--
-----------------------------------------------------------LCVQAGWAPK---KGEPRVLPIYQSTTFKYETSEQMAKLFDLEEAGFFYTRLQNPTNEAVARKIAELEGGVAAILTSSGQAASFFAIFNICEAGDHIVSASAIYGGTYNLFAVTFRKMGIEVTFVDQDAPEEIAKAFRP-NTKAFFAETISNPTLCVLDIRKMADIAHAHGVPLIVDNTFATPINCRPFEWGADIVTHSTTKYMDGHAAAVGGVIVGNFDWEAHKDKFPRDLGSIQSPQNAFLLNLGLETLHLRVPRHCENAQKVAEFLQGQEDVAWINYPGLSSNEYYELAQKQFRGGQSVVTFGIKGGRERSIKFMDSLKLAAIVTHVADSRTCVLHPASHTHRQLTDEQLMEAGVRPDLIRFSVGTEAAEDIIADLKQALE--
-----------------------------------------------------------LQLHAGHTPDK--ETNSRAVPIYATTSFVFNDSDHGARLFGLKEFGNIYSRIMNPTVDVFEKRIAALEGGVAALATSSGQAAQFITIAALAHAGDNIIATSNLYGGTYNQLKVFFPRLGIQTKFINGDKPEDFKAAIDD-KTKAIYIESIGNPKYNIPDFEKIVAIAHEAGVPVVVDNTFGAGYFIRPIDHGADIVVHSATKWIGGHGTTIGGVIVGKFDWGKHGKRFPRDLGAALNPFAAQQLLLGVETLSLRAERHASNALTLAKWLETNENVSWVSYPGLESHPSHALAKKYLRGFGGVLSFGVTGGGKAGSQVVDNFKLISNLANVGDAKTLAIHPWTTTHEQLSDEEKINSGVTEDLIRISVGIEHIDDIISDFEQSFK--
-----------------------------------------------------------LALHAGQPVD---QTQSRGIPVYRTSSYIFKNTKHAANLFALKELGNIYTRLMNPTTDILEQRITELEGGAASVALASGTAAIFNAVITLAEAGDGIIAANNLYGGTYTQFDAILPKLGIDVTFVDPHKPENFERAITE-KTRAIFIETIGNPALDYTGVKAVADVAHRNGLPLIVDATFTTPYLLRTIELGADIVVNSLTKWIGGHGAAVGGSITGRFDWKKGRHPLFRNLGSCISPDNSWIFLQGLETLPVRMARHCENALYVAEYLEHHPNVAWIRYPGLKNDTSHAAASKDLKGFGGMVVFGVKGGYDAAVRLIDSIGLFSHLANVGDAKSLILHPASTSHSQLSEEQQRQGGLSPELIRLSIGLEHPDDLIEALDNALQ--
-----------------------------------------------------------KQVHAGAVPDP--ATGARATPIYQTSSFVFRDTRHAADLFSLAEPGNIYTRIHNPTQDVFEQRIAALEGGVAAVAVASGQAAETLALLTLARAGDHVVSSASLYGGTYNLFRHTLPRLGIEVSFVDDDDPEAWRAAARP-GTKAFFAETLGNPRGNVLDIHAVADVAHAVGVPLVVDNTVPTPYLLRPLEHGADVVVHSATKFLGGHGTAIAGVVVGTFDFGAHAERFPRDLGPALSPHSAFLLLQGVETLSLRIERHTANAAALATWLEGRDEVSAVHYAGLESSPWYEKGRTYLPRGAGIVSFELRGGVEAGQRFVNAVELFSHLANIGDVRSLIIHPASTTHSQLGEEELRATGTAPGLVRLSVGIENLADLKADLETGF-R-
-----------------------------------------------------------KCVQSGYKPG---NGEPRQLPIYQSTTFKYDTSSDMGKLFDLESDGYMYSRLANPTCDFVAKKIADLEGGTAAMLTSSGQAANFFAVFNIAEAGDHIVSSATIYGGTFNLFSVTMKKMGIDFTFVSPDTEEELNRAFRP-NTKAVFGETIANPVLTVLDIEKFAKAAHAHGVPLIVDNTFATPINCRPFEWGADIVTHSTSKYMDGHASAIGGCIVGKFDWTKYPDKFPRDFGSNQQAQIAYLLNIGLESLHLRVKRHCDSALKVAKFLEENENIAWVNYPGLESNKYYETASKYLPNGSCVISFGVKGGRKAAEEFMGKLKIANIETHVADSHTCCLHPASSTHRQLSDEQLVDAGVSADLVRLSIGLEDPKDIIEDLKQAL-L-
-----------------------------------------------------------LQLHAGQEVDP--TTRSRAVPIYATTSYVFRDSDHGGRLFGLQEGGYIYSRMNNPTSDVFEKRMAALENGAAAVATSSGQSAIFMALTTLAAAGDNIVSTSFLYGGTYNLFNTTLPRLGITTKFVEGDNADDLAAAIDD-NTKAVYVESIGNPKYNVPDLEKIAKIAHAAGVPLVVDNTFGGGYLIRPIDHGADIVCHSATKWIGGHGTTVGGVMVGKFDWVKNAKRFPRDLGGNANPFGTFLLIQGLETLSLRMERHVSNALALAKYLEKHPQVAWVSYPGLASHPSHEIAKKYLKNFGAMLSFGVKGGADASKKTVNRLKLASQLANVGDAKTLVIAPAYTTHLQLTDEEQLSAGVTKDLIRVAVGIEHIDDIVADFEQALQ--
-----------------------------------------------------------LQLHVGQEQPD-PVTDARAVPIYQTSSFVFRNSQHAADRFALKDAGNIYGRLTNPTEDVFERRIAALEGGVAALATASGAAAVTYTIQNLALSGDHIVAAKNIYGGTYNLLAHTLVDYGVTTTFVDPTDPADFEAAIQD-NTKALYIETLGNPNSEVVDIEAVAAIAHAHKIPLVIDNTFGTPYLIRPIEHGADIVVHSATKFIGGHGTTIGGVIVGKFDWAASGKFPQRDTGATLSPLHSWIFLQGLETLSLRVERHVENALKVVQYLNSNPLVEKVNHPSVSDDPQQELYKRYFPNGGGIFTFEIKGDDNTAKKFIDNLQLFSLLANVADVKSLVIHPASTTHAELNEAELADQGIKPNTIRLSIGTEHIDDIIEDLEGAFK--
-----------------------------------------------------------LQLHVGQEQAD-PATDARAVPIYQTTSFVFHNAQHAADRFALKDAGNVYGRLTNPTEDVFSKRIAALEGGVAAVAVASGAAAVTYTLEALVHHGQHIVAATTIYGGTYNLFEHTFPNYGIETTFVDPTKVEVFEEAIKE-NTRAVYIESVGNPNANLIDIQAVADIAHKHKIPLVVDSTFATPYQLRPFEYGADIVVHSATKFIGGHGTTLGGVLVGKFDWIASGKFPQRDEGATLSPFNAFLLLQGTETLSLRVERHVENALKVVDYLAKNPHVDKVNHPSLPNHPDHELYKKYFPNGGIIFTFEIKGGAEAAKKFIDHLKVFSLLANVADVKSLVIHPASTTHSQMNEQELAASGITPSTIRLSIGTEHIDDIIYDLDQAFK--
-----------------------------------------------------------LQLHVGQEQAD-PTTDARAVPIYQTSSYVFRNCDHAAARFGLSDAGNIYGRLTNPTEDVFEKRIAALEGGVAALAVASGAAAVTYTVLNLAQNGDNIVSAKNIYGGSFNLFEHTLPQYGIQTTFVDIFNEKEVENAINE-KTKALYIETLGNPNSDVVDIESVARIAHRHKIPLVVDNTFATPYLVRPIEYGADIVVHSATKFIGGHGTSIGGVIVGKFDWEASGKFDSRDTGATVSPFNAFLFLQGLETLSLRVERHTYNALKVVEYLNNHPQVESVSHPSVSTDPQQELYKKYFPNGGGIFTFDIKGDAQKAKDFIDNLELFSLLANVADVKSLVIHPATTTHSQCTEEELLDQGIRSNTIRLSIGCENIDDIIQDLDEAFK--
-----------------------------------------------------------LALHAGWRADP--ATGAVAVPIYQTTSYQFRDTQHAADLFALRELGNIYTRIGNPTLDVLEQRVAAIEGGVAALALASGQAASAFAVQNLARAGDNIVSATDLYGGTWNLFANTLKDQGIEVRFVDPDDPEAFRRATDA-RTRAYYAETLPNPKLTVLPIAEIAAIGRALGIPLIVDNT-AAPILCRPLDHGAAIVVYSATKYLGGHGNSIGGLIVGNFDWEGHKERQPRDIGAALSPFNAFLLLQGIESLPLRIERHVSNAEAVARYLSRHAGVKTVIYPSLQSGATRERADRYLKGGYGLVGFELSSAE-EGRKFIDSLELFYHVANIGDSRSLAIHPATTTHSQLSGEDQLSTGVTPGYVRLSVGVEHIDDIIADLDQAL-A-
-----------------------------------------------------------LQLHVGQENPD-PATDARAVPIYQTTSYVFRNSQHAADRFGLRDAGNIYGRLTNSTQGVFEDRVAALEGGVAGLAVASGAAAVTYALQNILQNGDHIVAADNIYGGTYNLITHTLSTQGVSYTIVDPRNFEQVEAAIQD-NTKALYAETFGNPNSDVTDIDKLAEIAHRHNIPLIIDNTFGTPYLIRPIEHGADIVVHSATKFIGGHGSSLGGVIVGKFDWKANADKFPRDTGATISPFNAWILLQGLETLSLRVERHVQNALKVVEYLENNPKVAKVNHPAVPSHPDHELYKKLFPNGGGIFTFDIKGGEKEAWEFIDHLRIFSLLANVADVKSLVIHPATTTHSQLSPEELEEQHIYPSTVRLSIGIENIDDLIEALDEAF-T-
-----------------------------------------------------------CCVQGGYQPK---NGEPREVPIVQSTTFAYENSSQMGDLFDLKASGYFYSRLQNPTLDNVAAKICELEGGSAAMLTASGMAAAFFSIFNIAEAGSHVVAVSTIYGGTFNLLSTTLPKMGVECTFVSPASDEEIAAAFRP-TTKCVFGETIANPALVVLDIERWAKAAHVHGVPLIVDNTFATPVNCRPIEWGADIVIHSTTKYMDGHGVAVGGAIVGTFDWMAHKDKFPRDLGAIQSPQNAFYLNLGLESLHVRMAQHCKNGQAVAEALAANERVEWVRYPGLPTDPYFELGKKYLPQGSCVVSVGIAGGREAAEKFLGNLKIFRIETHVADARSCALHPASSTHRQLSDEELIGAGITPNTVRLSCGIEGTQDLVADVEQAL-A-
----------------------------------------------------------NLCVQGGYHPG---NGEPRQIPIVQSTTFKYDSSDEMGKLFDLEASGYFYSRLQNPTCDTVAAKITELEGGTAGMLTSSGQAANFFALFNLCNAGDHIVSSSSIYGGTFNLIAVTMAKMGITATFVSPDTEEELDAAFTP-NTKVVFGETIANPALTVLDIEKFAAAAHRHGVPLVVDNTFATPVNCRPLSWGADIVTHSTTKYMDGHGGCVGGAIVGKFDWMAHADKFPRDLGCVQSPMSAYMLNLGLESLHVRMARHCENGQAVAEFLASHPKIAYVNYCGLPGDKYHALAQKYLPNGSCVVSFGVKGGREAAANFMAHLKVAAIETHVADARTCCLHPASSTHRQMNDEQLIAAGVQPDLVRMSCGLEDKRDLIADIEQAL-A-
-----------------------------------------------------------IQLHAGQERPD-PATGARAVPIYQTSSFVFDNCAHAEARFNLSDAGNIYGRLTNPTQDVFEQRMAALEGGVAALATASGAAALAYTFENLTRAGDHLVAAQNIYGGTYNFLAHTLAEYGVTTTFVDPSDLKAVEQAIRE-NTKGVFIETLGNPNSDVSDIRAIADIAHRSGIPLVIDNTFGTPYLIRPIEHGADIVVHSATKFIGGHGTTLGGVIVGRFDWAASGKFPGRDMGAALSPMSAFLLLQGLETLSLRVERHVENALKVVEYLNGHPAVEAVHHPAVSADPQQRLYREYFPEGGGIFTFEIKGGGKAARTFIDNLELFSLLANVADVKSLVIHPASTTHSQLSRGELAAQGIRPGTIRLSVGTEHIEDILQDLEEAF-R-
----------------------------------------------------------GKCVQGGYTPG---NGEPRQIPIVQSTTFKYETSEAMGRLFDLEEEGYFYSRLQNPTNDTVARKICELEGGSAAMLTSSGQAASFYAVFNIASCGDHIVSSSSIYGGTYNLFAVTMKRMGIDFTFVSPETEEELNAAFQP-NTKAVFGETIANPALTVLDIEKFAKAAHAHGVPLIVDNTFATPVNCRPFEWGADIITHSTTKYMDGHGAGLGGCIVGNFDWTKYPDKYPRDFGSMQSPQNAFILNLGLESLEVRMKRHCDNGLAVAQFLQQHEKVTYVNYCGLEGDKYHALAEKYLPNGSCVVSFGVKGGRKAAENFMKHLKIAAIETHVADARTCCLHPASATHRQMNDEELEACGVKPDLIRYSCGLENAEDLIADLAQAL-D-
-----------------------------------------------------------LQLHVGQESAD-PVTDARAVPIYQTSSFVFHNSQHAADRFGLKDAGNIYGRLTNPTVDIFEQRVAALEGGVAALATASGAAAVTYAIQNVALAGDHIVAAKNIYGGTYNLLAHTLVDYGVETTFVDPLKPEEFEAAIKE-NTKALYIEALGNPNSEVTDIEAVAEIAHKHNIPLLIDNTFGTPYLLRPLEHGADIVIHSATKFIGGHGTSIGGVIVGKFDWKASGKFPQRDTGATLSPLHAFIFLQGLETLSLRVERHVENALKVVEYLKNQPLVEKINHPSVSEDPEQQLYKKYFPNGAGIFTFEIKGDAETARKFIDNLELFSLLANVADVKSLVIHPASTTHAELNEQEQADQGIKPNTIRLSIGTEHIDDIIEDLDEAFK--
-----------------------------------------------------------LQLHVGQEEPD-PVTDARAVPIYQTSSYVFHNSKHAADRFGLRDAGNIYGRLTNPTEDIFEQRIAALEGGVAALAVGSGAAAVTYTIENLAQAGDHIVSAKNIYGGTYNLLAHTLVDFGVTTTFVDPFNLEEVEGAIKD-NTKAVYIETLGNPNSEVVDIEALAEIAHKHKIPLVIDNTFGTPYLIRPIEYGADIVVHSATKFIGGHGTTIGGVIIGKFDWAASGKFPQRDTGATLSPIHAFIFLQGLETLSLRVERHVENALKVVEFLEKQPLVEKVNHPSVSEDPEQRLYKKYFPNGGGIFTFEIKGDDKKAQEFIDHLQLFSLLANVADVKSLVIHPASTTHAELNEEEQAEQGIKPNTIRLSIGTENIDDILYDLQEAF-D-
-----------------------------------------------------------LQLHVGQEQPD-PSTGARAVPIYMSTSYVFKDSAQASDRFALKDAGFIYSRLGDPTSDVLEKRLAALEGGVGALVTATGAAAISYTIQALCHKDDHIVAATTIYGGTYNLFAHTLPDFGIETTFVDPTKGSSFEGAIRE-NTQLLYIETVGNPNANLIDIGAVAEIAHKHGIPLVVDNTFATPYLVRPFEFGADIVVHSATKFIGGHGTTLGGVIVGKFDWAASGKFPWRDLGATLSPFAAFMLLQGTETLSLRVERQVENALKVVDFLAHDPHVAKVNHPSLDNHPDHELYRRYFPHGGIIFTFEIKGGPEAARTFIDHLKVFSLLANVADVKSLVIHPASTTHSQMTEEELLSSGITPSTIRLSIGAEHIDDILEDLKTGF-A-
-----------------------------------------------------------LQVHAGQMPDP--ATNSRAVPIYATTSYTFNDSKHGADLFGLRAFGNIYSRIMNPTNDVFEKRVAALEGGVGAVVVSSGMSAQFLAITTICQVGDNIVSTPSLYGGSYNQFKVTLPRLGINVKFAKDDEPASFEAL-------AIYVETIGNPRFSVPDFRALKAVAKKHGIPVICDNTFGACYVCQPLRHGADIVVESATKWIGGHGTTVGGVIVGTMDWNNGKHPVFRDVGMCQSPHGSFNFILGLETLSLRMERHCANTLALAKFLEAHPMVTWVSYPGMSDHPYHRRAVEYFRADSFVLTFGVKGGLEQGRKFIDAVKLASQLANVGDAKTLVIHPSSTTHEQLTEEEQTASGVTSDMIRVSVGIEHIDDICADFAQAL-D-
----------------------------------------------------------ERCVQGGYQPG---CGEPRQVPIIQSTTFKYDESMQLGELFDLKAAGYFYSRVQNPTLDNVASKICALEGGTAAMLTSSGQAANFFAVFNIAEAGDHFIALSTIYGGTFNLFAITLKKMGVECTFISPDATEEINAAFRS-NTKCVFGETIANPALVVLDIERWAKAAHDHGVPLIVDNTFATPVNCRPLEWGADIVTHSTTKYMDGHGCAVGGAIVGNFDWATHADKFPRDFGSIQSPQSAFYLNLGLESLHVRMAQHCKNGQAVAEALANNPKVAHVSYPDLPGDTYYDLAQKYLPGGSCVITVDVAGGREAAEKFLGNLKVFSIATHVADARSCCLHPASSTHRQLTDEELVAAGITPGTVRLSCGIEGTEDLINDVEQAL-A-
----------------------------------------------------------STCVQGGYRPG---DGEPRQIPIYQSTTWKYDTSEHMGRLFDLEEAGYFYTRLANPTNDFVAAKIAELEGGTAAMLTSSGQAANFFAVFNIAGAGDHVVASSAIYGGTYNLLAVTMKRMGLECTFVSPDCTEELEAAFRP-NTKAVFGETIANPALAVLDIERFAAAAHAHGVPLIVDNTFPTPVNCRPIEWGADIVTHSTTKYMDGHGASVGGAIVGKFDWTAHADKFPRDFGAIQSPQNAYLVNLGLESLHLRMAQHSKNGLALAQHLAAHPKIAWVRYPGLPGDDQYELAQKYLPNGASVVSFGVAGGRAAAETFMANLKLAQIATHVADARTCVLHPANATHRQMNDAELAAAGITPDLIRLSCGIEATEDLVADIDQAL-A-
----------------------------------------------------------GRCVHAGQEEPD-PATGARAPPIYQTTSYVFEDADTAAQRYALDDTGNVYSRFDNPTVSMLERRLASLENGTAAVATGSGMAALDAGTSILASAGDNVVTAASIYGGTHSYLANMGPRRGIETRFVDTLDPQAYADAIDD-DTAYVHFETIGNPSLVTPPMEAIAEIAHDRGVPVFVDNTFGTPYLCNPLDHGVDLVWESTTKWIHGSGTTVGGVLVGSFPWAEYPEKFPRSLGDGQKPFDAWATLQGCETLKLRMQQHCESAMAVAEHLRDHPEVAWVTYPGLESHETHDNASRYLDGGYGIVTFGLEGGYDAGREVCERTDLAQFLANIGDAKTLVIHPASTTHAQLSEDEQRASGVTPDLIRCSVGIEDTEDVVADLDRAI-A-
-----------------------------------------------------------DALHVGQETPE-SHANARAPPIYQTTSYVFEDAEDAAAQFALEKPGHIYSRLMNPTTGMLQERIAALEGGVGAVATSSGMAALNLATFLLADAGDNIVTASSLYGGTYTYFTHTAPRNGVEARFVDTLDYEAYEEAIDE-DTAYVHCETIGNPSLVTPDFERLAEIAHDNGVPLFVDNTFATPYLSNPIEHGADIVWNSTTKWIHGHGTTVGGVLVGSFPWNEHAEKYPRDMGNQQSPFDAWNTIQGLETLPVRMERHCENAMAVAEHLADHPEVSWVTYPGLDDHETHDNASEYLDGGYGMITFGLEDGYDAARGTVESTEIASLLANVGDAKTLIIHPASTTHQQLTDEEKQAAGVTNDLVRLSVGLESADDIIADLDQAIE--
----------------------------------------------------------HDALHVGQEEPD-PATGARAPPLYQTTSYVFEDSEDAAAQFALEKEGHIYSRLMNPTNSILQQRLAKLEGGVGAVATSSGMAALNLATFLLADVGDNVVTASALYGGTYTYYTHTAPRQGVEARFVDTLDYDAYEEAIDE-DTAYVHFETIGNPALVTPDIERIADIAHDHGVPLLVDNTFATPYLCNPIEHGADLVWNSTTKWIHGSGTTVGGILVGSFPWDEYAEDYPRDLGNQQAPFDAWQTIQGLESLPMRMERHSENALAVAEYLEAHQDVAWVNYPGLESHETHEEASKYLDGGYGMITFGLDAGYEAARDTVESTELASLLANVGDAKTLIIHPASTTHQQLSDDEKAAAGVTDDMVRLSVGVEDPDDIIDDLDQAI-T-
-----------------------------------------------------------KQVHAGTQPDP--ATGARAVPIYQTTSYVFRDTQHAANLFSLAETGNIYTRIMNPTQDAFEQRIAALEGGVGAVALASGQAAETMAILNLARSGDHVVSSASLYGGTYNLFRHTLPKLGIEVSFVDPDDLDAWRAAVRP-NTKAFFGESIGNPRGNVLDIEGVAGVAHEVGVPLIVDNTVPTPYLLRPFEHGADIVVHSATKFLGGHGTTVAGVVVGSFDFGAHGDRFPRDIGPAIAPFSAFLLLQGVETLSLRMERHSANALELAKWLEQRDEVAAVHYPGLESSRWYGAAQKYLPRGAGIVSFELRGGIEAGRRFVEGVQLFSHLANIGDVRSLIIHPASTTHSQLSEEELASTGVTPGLVRLSVGIENVDDLKADLEAGF-R-
-----------------------------------------------------------KAIHVGQEQAD-PATGARAVPIYQTTSYVFDNSDHAADRFALRNAGNIYGRLTNPTQGVLEARVAALEGGVAALAVASGAAAVTYAFKAIAHKGDHIVSAKNIYGGTYNFLKHTFPEFGVETTFVSPTDLAEAEKAIQE-NTKALYIESLGNPNGDAIDIEAWANLAHKHGIPLIVDNTFATPYLIRPIEYGADIVVHSATKFIGGHGSSLGGLVVGKFDWAESKK-WPRDEGAAISPFNAWVLIQGLESLALRVERHRDNALKVVEYLKKHPKVESVSHPAASTDPQQALYKKYLPNGGGIFTFTVKGNERTAKDFIDNLELFSLLANVADVKSLAIHPASTTHSEGTKEELLEQGIQENSVRLSIGIENVEDIIEDLEEAFK--
-----------------------------------------------------------KQIHAGAQPDP--TTGSRATPIYQTTSYVFRDTQHGADLFSLAEPGNIYTRIMNPTQDVLEQRVAALEGGVAALAFSSGSAATTAAVLNVAGAGDHVVSSPALYGGTYNLFKYTLAKLGVEVTFVDQDDLDAWRAAAKP-NTKLFFAETLANPGSNVLDIRGVADVAHEIGVPLVVDNTIPTPYLLRPIEHGADVVVHSATKYLGGHGTTIAGVLVGTFDFGAHPERFPRDTGSAIAPLNSFLILQGIETLSLRMERHVSNAQALAEWLEQRDEVEKVYYAGLPSSPYYEAAKKYLPKGVGVVSFELRGGVEAGRAFVDGTELHSQLVNIGDVRSLIVHPASTTHSQLTPQEQLAGGVTPGLVRLAVGLEGLEDLKADLEAGF-R-
-----------------------------------------------------------ICVQGGYHPG---DAEPRQIPIYQSTTWKYETSEHMGRLFDLQESGYFYTRLQNPTNDAVAAKIAELEGGTAGMLTSSGQAANFFAIFNIAGCGDHIVSSTSIYGGTFNLFAVTMKRMGIDFTFVDPNTDEELEAAFKP-NTKAVFGETIANPALTVLDIERFAKAAHAHGVPLIVDNTFPTPINCRPIEWGADIVTHSTTKYMDGHGAAVGGAIVGKFDWDAHADKFPRDFGSIQSPQNAFLLNMGLESLHVRMAQHVKNGQAMAEFLQNHPKVTWVRYSGLPTDPYYEVAKKYLPNGGCVVSFGVEGGRPAAEKFMAGLKMAQIATHVADARTCCLHPASSTHRQMTDEELLAAGVSPDLVRLSCGIEGTEDLIADVAQAL-D-
----------------------------------------------------------GKCVQAGYTPK---NGEPRQVPIIQSTTFKYDSCEGMGKLFNLEASGYFYSRLQNPTNDSAAAKIAALEGGTAAMLTSSGQAANFFAIFNICECGDHLICSSSIYGGTFNLIGVTLPKMGIEVTFISPDTEEELNAAFKP-NTKAVFGETLANPALSVLDIEKFAKVAHANGVPLIVDNTFPTPVNCQPIKWGADIVTHSTTKYMDGHGSGVGGAIVGNFDWMAHADKFPRDLGSIQSPQNSYLVNLGLESLHVRMREHSKNGQTVAEFLANHEKVLSVSYPGLKTDKYHALAEKYLPGCSGVVSFEIKGGRDAAEKFMTKLKLIAIETHVADAKSCCLCPSITTHRQLTDEQLATAGIPAGLIRVSCGIEDAEDLVNDIKQALE--
-----------------------------------------------------------LQVRVGQEEAD-PVTDARAVPIYQTTSYVFHNAQHAADRFALKDPGNIYGRLMNPTQDVFEKRIAALEGGTAALAFASGAAAITATIQALAHQGDHVVAQQSIYGGTYNFLAHTAKDWGIDVSFVEPAGAQGFADAIRP-NTKCVFIETVGNPNADLVDIEAVAQAAHAQGVPVVIDNTFATPYLLRPIEHGADIVVHSATKFIGGHGSSLGGVIVGTFDWKASGRFPHRDTGAAIAPFNAFLFLQGLETLSLRVERHVSNALKIVDFLVKHPKAERVNHPSLPHHPDHAIYERYFPQGGIIFTFDIAGGQEAAFRFIDHLKLFSLLANVADVKSLVIHPATTTHSQMNDAELAASGIGRGTIRLSVGIEHIDDLLADLTTAF-D-
-----------------------------------------------------------TQLHAGQEHPD-TATGSRAVPIYQTSSYVFDDCDHAQARFNLSDAGNIYSRLTNPTLDVFEARMAALEGGVAALATASGAAALAYTFQNLTRSGDHIVASSHIYGGTYNYLAHTFPEYGVETTFVDPANLKGLEEAVKD-NTKAIFIETLGNPNSDIADIESIADIAHRHQIPLVIDNTFATPYLVRPIEYGADIVVHSATKFIGGHGTTVGGVIVGHFDWVTSGKFPGRDTGATLSPFHGFMFLQGLETLSLRVERHVENALEVVDYLKNHPLVEAVHHPAVSQNPGQQLYRKYFPNGGGIFTFEIKGGAGQARKFIDSLELFSLLANVADVKSLVIHPASTTHSQLNEAELLEQGIRPGTIRLSIGTEHIDDILEDLEEAF-N-
-----------------------------------------------------------LQLHAGQEPD--AATSSRAVPIYATTSYVFRDCDHGGRLFGLQEPGYIYSRMMNPTADVFEKRIAALEHGAAAIATSSGTSALFMALTTLAKAGDNIVSTSYLYGGTYNLFKVTLPRLGITTKFVNGDDPNDLAAQIDE-NTKAVYVESIGNPMYNVPDFERIAEVAHAAGVPLMVDNTFGGGYLVRPIDHGADIVTHSATKWIGGHGTTIGGVIVGKFDWKKNSKRFPRDVGGNANPFGVFLLLQGLETLSLRMERHVQNAFALAKYLEKHPKVNWVSYPGLESHVSHKLAKKYLKNGYGVLSFGAKGGPDQSRKVVNALKLASQLANVGDAKTLVIAPAYTTHLQLTDEEQISAGVTKDLIRVAVGIEHIDDIIADFAQALE--
-----------------------------------------------------------LAIHAGYSPDP--TTKAVAVPIYQTTSYAFDNTQHGADLFDLKVEGNIYTRIMNPTNAVLEQRVAELEGGIGGLAVASGMAAITYALQCITRSGDNIVSTSKLYGGTYNLFAHTMPNFGIEVRMASHDDFDRLEALIDG-KTKAVFCETVGNPSGELADIGRLAEIAHRHGVPLIVDNTVPTPFLWRPIDDGADIVVHSLTKFMGGHGTTVGGVIVGKFPWADHGERFPRNTGAALSPMNAFQLLQGIETLHLRMERHSENALAVAQHLQNHPQVTWVKYAGLESSPDDPLVQKYMRGGMAILSFGIRGGKEAGAKFIDALQLITRLVNIGDAKSLATHPATTTHRQLNEAELEQAGVSQDMVRIAVGIEHVDDIIADIDQALE--
-----------------------------------------------------------LALHAGQSVD---ATQSRGVPVYRTSSYLFKNTEHAANLFALKELGNIYTRLMNPTTDVLEQRVTQLEGGAASVALASGTAAIFNTIITIAEAGDEIVSANNLYGGTYTQFDAILPKLGITVKFVDPKDPANFERAITE-KTRALYIETIGNPVLDYSDVKAIAEVAHRNGLPLIVDATFTTPYLLKTIDLGADIVINSLTKWLGGHGTGIGGIVTGRFNWKGGKHPLFRNLGASISPDNSWIFLQGIETLPVRMVRHSENALKIAEYLAAHPEVTWVRYPGLKNDPSYPLASRDLKGFGGVVVFGVKGGYDAAVKIIDSIKLFSHLANVGDAKSLILHPASTSHSQLTEKQQLESGLSPDLIRLSIGLEHPDDLIEALDEVL-H-
---------------------------------------------------FDNVTALF----------------SATPVVVRTATYVYACTEWVDDAFQGKESTQIYSRLLNPTNISLANAIVDLEAGYLAWNFNSGMAAIDALLSNVLSHGDVLIVSRNVYGGVYQLLHDFFARLNIQLEWFDGAEFSAFLAHVKNNQSLHVYLESPCNPHGYVLDVAAISKISHGEGHLVMLDSTLATPVLHQPLQREPDYVVHSYTKDICGSGATTAGVVISYRMFQAKGDSVNYIKGAFLDSEKAFDVLTGMKTLEMRMLQKVINTSVFSHFMASHLDVN-VNCHAIEGHANSQLRANQMHNGWSLFTMDMQRAEDTFVRFFDALEAFSHQVSIGQSNTIILCPALTSHSELDTDTQHKGGIYLTTMRVAMGTDNVKALIGHL-----IN
-----------------------------------------------------------QVLHAGYQPDP--TTGSRAVPVYRTSSYQFRDTEHAANLFALKELGNIYTRLMNPTTDVLEQRVAALEGGAGALALASGTSAIFYSIINLAQAGDEIVASSHLYGGSYTQFNDILPQLGIKVVFVDPADPHNFAEAITD-KTKAVFTEVIGNPKLDVADIEALATIAHDHGLPLIVDSTFATPYLLRPIDHGADIVIHSLTKWLGGHGAGIGGIVVGRFDWTTGKHPLLRNLGACISPDNSWFFLQGIETLPLRMERHSENALKVARFLRDHPQVDWVSYPGLEDDPSYAKAQKYLKKGCGMVVFGINGGEKAGQNFIERLQLFSHLANVGDARSLAIHPTSTTHAQLTTEQQASGGITPELIRLSIGVEHIEDILADLEQAL-T-
-----------------------------------------------------------LQLHAGQEPDP--ATNSRAVPIYATTSYVFNDSAHGARLFGLKEFGNIYSRIMNPTVDVFEKRIAALEGGVAAVAASSGQAAQFMAIAALAHSGDNIVSTSNLYGGTYNQFKVLFSRFGITTKFVNGDSPEDIAAAIDD-KTKAVYIESIGNPRYNVPEFEAIAKVAHDAGVPVVVDNTFGAGYFVRPIDHGADIVVHSATKWIGGHGTTVAGVVIGKFDWGKNAKRFPRDLGPCLNPFGAQQLLIGLETLSLRAERHAQNALALARYLEKSEYVSWVSYPGLESHQSHETAKKYLKGFGGVLSFGVKGGGAAGSQIVDGFKLVSNLANVGDSKTLAIHPWTTTHEQLSDEEKVSSGVTEDLIRISVGTEHIDDIIADFDQAFK--
-----------------------------------------------------------LALHAAQPVD---GTLSRGVPVYRTTSYLFKSTEHAANLFALKELGNIYTRLMNPTTEVLEARMTALEGGVASVVVASGTAAIFNTIITLAEAGDHIVSANNLYGGTYTQFDAILPKLGITTTFVDPKEPANFEAAITD-KTRALYIETIGNPVLDFTDVKAIADVAHRNGLPLIVDGTFTTPYLLRTIELGADIVINSLTKWLGGHGAAIGGSITGRFNWAAGKHPLFRNLGACIAPDNSWLLLQGIETLPVRMERHCSNALTVAQFLSQHPTVAWVRYPGLPNDPTYATASQYLTGFGGMVVFGVKGGYDAAVKIIDTIDLFSHLANVGDAKSLILHPASTSHSQLTQEQRIASGLSDDLIRLSIGLEHPDDLIEALDKALQ--
-----------------------------------------------------------LALHAGQAVD---ATQSRGVPVYRTSSYLFKNTEHAANLFALKELGNIYTRLMNPTTDVLEQRVTQLEGGAASVALASGTSAIFYTVITLAEAGDNIVSANNLYGGTYTQFDAILPKLGIDVTFVDPKDPANFEKAINE-KTRALYIETIGNPVLDYTDVKAIAEVAHRNCLPLIVDATFTTPYLLKTIELGADIVINSLTKWLGGHGAGIGGIITGRFDWKAGRHPLFRNLGACISPDNSWLFIQGIETLPVRMARHSENALKVAEHLKAHPKVAWVRYPGLKDDPSYPIASRDLKGFGGMVVFGVKGGYDAAVKIIDTIDLFSHLANVGDAKSLILHPASTSHSQMTKEQQAQSGLTSDLIRLSVGMEHPDDLITALDEVL-A-
-----------------------------------------------------------KQIHAGAAPDP--ATNARATPIYQTTSYVFRDTQHGADLFSLAEPGNIYTRIMNPTQDVLEKRVAALEGGVAAVAFASGSAAITAAVLNLAGAGDHIVSSPSLYGGTYNLFRYTLPKLGIEVTFIDQDDLDEWRAAARD-NTKLFFAETLPNPANNVLDVRAVADVAHEVGVPLMVDNTVPTPYLQRPIDHGADIVVHSATKFLGGHGTTIAGIVVGTFDFGAHGDRFPRDTGAAISPFNSFLILQGIETLSLRMERHVANAQALAEWLESRDEVAKVYYPGLPSSPYYEAAKKYLPKGAGIVSFELHGGIEAGRAFVDGTELFSQLVNIGDVRSLIVHPASTTHSQLTPEEQLASGVTPGLVRLSVGLEHVDDLRADLEAGL-R-
-----------------------------------------------------------LAIHHGYETDP--TTKSVATPIYQTVSYEFDNAQHGADLFDLAVEGNIYTRIMNPTNDVLEKRVAELEHGVAALAVASGMAAIEYALITLARQGDNIVTTPQLYGGTYTLFQHMLPSFGIEVRFAESDKAEDIGKLIDG-KTKAVFCESIGNPAGNIADLEGYAEVAHQHGVPLVVDNTVATPILCKPIDFGADIVVHSLTKYIGGHGNSVGGLIVGGFDWVKQKQRFPRNTGACLSPFNAFLLLQGLETLPLRIERHCENALKVAEYLQSHPSVDWVNFAALPEHTNYERAKKYIKNGVPLLTFGVKGGYDAGVEFYDKLKLFKRLVNIGDAKSLACHPASTTHRQLSAGEQAAVGVKPEAIRLCVGIENAEDIIADISQAL-A-
-----------------------------------------------------------DALHVGQEEPD-AEARSRAPPLYQTTSYVFEDAEDAAKQFALEKPGHIYSRLMNPTVGMLQERLAALEGGVGAVATASGMASLNLATFLLADVGDNVVTASSLYGGTYTYYTHTAPRNGVETRFVDTLDYDAYAEAIDE-NTAYVHCETIGNPSLVTPDFERLAEIAHDHGVPFFVDNTFATPYLCNPIEHGADLVWNSTTKWIHGHGTTVGGVLVGSFPWEEHADKYPRDLGCQQSPFDAWQTMQGLETLPARMDRHCDNAMGVAEFLADHPEVSWVTYPGLEDHETHDTASKYLDGGYGMITFGLDAGYDAARTTVESTEIASLLANVGDAKTLIIHPASTTHQQLTDEEKAAAGVTDDMVRLSVGTESVEDIKADLDQAI-G-
-----------------------------------------------------------LAIHGGFSPDP--TTKAVAVPIYQTTSYAFDNTQHGADLFDLKVPGNIYTRIMNPTTDVLEKRVAAMEGGIAALAFASGMAAITAAIQTICRCGDNIVSVSELYGGSYNLFAHTLPQQGIEVRMAKSDDFAAIAAHVDD-KTRAIFCESIGNPAGNVADISRLAEIAHSAGVPLIVDNTVPTPCLCRPIEFGADIVIHALTKFMGGHGTSIGGIVVGKFPWAEHGERFPRNMGAAISPFNAFQILQGIETLPLRMERHCENTERVASYLSSHPQVSWVRYAALPDSPARSLADQYMGGKASILCFGIKGGREAGAKFIDALQLIVRLVNIGDAKSLACHPATTTHRQLNDAELVNAGVSADLIRLAIGIEHIDDILADVSQALE--
-----------------------------------------------------------LAIHHGYQSDP--TTHSVAVPIYQTVAFEFDNAQHGADLFNLAVPGNIYSRIMNPTNDVLEQRMAALEGGVGALVVSSGSAAINYAILTLAEAGDNIVSTPQLYGGTYTLFAHMLPKMGIDVRFAKDDSPESIAELIDD-NTKAVFCESIGNPAGNVVDLTGISDAAHAKGVPVIVDNTVATPVLCKPFSFGADIVVHSLTKYVGGHGTTLGGAIVGKFPWAEHAERFPRNTGAALSPMNAFQLMQGLETLSLRMERHTENTFKVAEFLNNQDSVAWVSYAGLEDSKYFSLAQKYMQGKPSILSFGLKGGFEAGEKFYDALQLFKRLVNIGDAKSLACHPASTTHRQMSPAEQKEAGVSPEMIRLSIGIEHIDDILADLSQAL-S-
-----------------------------------------------------------IAVHGGYSPDP--TTKAVAVPIYQTTSYAFDDTQHGADLFDLKVQGNIYTRIMNPTTAVLEQRVAALEGGIGALAVASGMAAITYAIQTIAEAGDNIVSASTLYGGTYNLFAHTLPQLGVEVRFADQRDPASFGRLIDE-RTKAIFCESVGNPLGNITDFAALAAVAHANGIPLIVDNTVPTPYLCRPFEHGADIVVHSLTKYLGGHGNSIGGIIVGKFPWRQHKERFRRNTGAALSPFNAFLILQGIETLALRMDRICANTLEVARFLKQHGKVEWVNYAGLPDHADHGLVQKYLGGHASILSFGVKGGYAAGGRFQDALKLVTRLVNIGDAKSLACHPASTTHRQLAPAELAKAGVSPDMVRLSIGIEHIDDLLADIGQAL-D-
----------------------------------------------------------ELALHCGYESE--ATTKAAAVPIYLTTSYTFDDTQHGADLFDLKVPGNIYTRIMNPTTDVLEKRIAAMEGGIGALAVASGMSAITYAIQCICEVGTNIVSSSQLYGGTYNLFAHSLPKQGIEARMVNFDDYQGFEDAIDE-NTRAVFCESIGNPAGNIVDLEKLAEIAHRHGVPLIVDNTVATPVLCRPFEFGADIVVHSLTKYIGGHGTCIGGIIVGKFDWVANKKRFARNTGAAISPMNSFQIMQGLETLCLRMERHCENAEKLAAYLSTHEKVEWVNYAALKSSPYYSICQKICGGKASILSFGIKGGAVSGGQFIDALEMILRLVNIGDAKSLACHPASTTHRQLNPDELKATGVSEDLVRISVGIENIDDIIADVEQAL-A-
-----------------------------------------------------------LALHAGFKSDP--TTKAATTPIYQTTSYTFDDTQHGADLFDLKVQGNIYTRIMNPTNAVLEERMAALEGGIGALAVASGMAAITYALQTICKVGNNIVSTSQLYGGTYNLFAHSLPNQGIECKMVPHDDFAAVENAIDD-QTRALFCESIGNPAGNVVDIQKWAEIAHRHGIPLIVDNTVATPFLCRPFEHGADIVIHSLTKYIGGLGTTVAGIVVGKFDWKASADKFPRNTGSALSPFNSFLIMQGLETLALRMERHCDNAQKVAQFLQDHPAVEWVNYAGLANSPYKATCDKICGGKASILSFGIKGGREAGAKFIDALDLILRLVNIGDAKSLACHPATTTHRQLNADELKSAGVSEDLVRLSIGIEDADDIIADITQALE--
-----------------------------------------------------------QAVHAGYSPDP--TTRAVAVPIYQTTSYAFDDTQHGADLFDLKVEGNIYTRIMNPTNAVLEQRVAAMEGGIGGLAVASGMAAITYAIQAITRAGDNIVSTSRLYGGTYNLFAHSLPIHGIEVRFAAQDDYERLEAQIDE-RTKALFCESVGNPSGEVVDVERLAEIAHRHGIPLMVDNTVPTPYLWRPIDNGADIVIHSLTKYMGGHGTTVGGVIVGKFPWADHGDRFPRNMGAALSPFNAFQLLQGIETLPVRMDRHCDNAQRVAEYLQAHPRVSWVKFAGLEDSPYKPLADRYMGGRAAILSFGVQGGFEAGARFIDALQLITRLVNIGDAKSLACHPASTTHRQLNDEELESAGVSRDLVRLSIGLEHVDDILADIDQALQ--
----------------------------------------------------------ELALHHGYESE--ATTKSAAVPIYQTTSYTFDDTQHGADLFDLAVPGNIYTRIMNPTTSVLEQRLAAMEGGIGALAVASGMAAITYAIQCICEVGSNIVSTSQLYGGTYNLFAHTFPRQGIDVRMVNADDYAAFEEAIDE-NTKAIFCESIGNPAGNIVDIKRLADIAHKQGVPLIVDNTVATPVLCRPFELGADIVVHSLTKYIGGHGTSIGGVIIGKFDWAANKVRFARNTGAAISPMNTFQILQGLETLCLRMERHCENAEQLAQYLLSHPKVEWVNYAALSTSPYYQSCQEICAGKASILSFGIKGGIASGTKFIDALQMILRLVNIGDAKSLACHPASTTHRQLNSEELAKAGVSEDLVRISVGIENIQDIIADVEQAL-S-
----------------------------------------------------------EIALHEGYKSEE--TTKAAAVPIYQTTSYTFDDTQHGADLFDLKVQGNIYTRIMNPTTGVLEQRMTALEGGVGALAVASGMAAITYAIQAICEAGDNIVSTSQLYGGTYNLFAHTLPRQGIEARLISHDDYEGFEKAIDD-KTKLLFCESIGNPAGNVVNIAKLAEIAHKYGVPVIVDNTVATPVLCRPFEHGADIVIHSLTKYIGGHGTSVGGVIVGKFDWVANKARFPRNTGAAISPMNAFQIMQGLETLCLRMERHCENAEKLANYLQQHEKVSWVNYAALEDSPYKATCEKICGGKASILSFGIKGGRDAGARFIDALQMVLRLVNIGDAKSLACHPATTTHRQLNAEELASAGVSEDLVRISVGIEHIDDIIADVEQAL-A-
-----------------------------------------------------------IAIHGGYQPEP--TTKAVAVPIYQTTSYAFDSTQHGADLFDLKVPGNIYTRIMNPTNAVLEERVAKMEGGVAALAVASGMAAIEYAIETIAEVGDNLVTTTKLYGGTYNFFAHSLPRRGLEARFVAQDDFEGIAARIDE-RTKAVFCETVGNPAGNIVDIERVAEIAHAHGVPLIADNTVPSPYLWRPIEHGADIVVHALTKYMGGHGNSIAGVIVGKFPWAQHKERFRRNTGAALSPFNAFLVLQGIETLPLRMERHCENTQKVAEHLQGHPQVSWVNYAGLPDSPDHALAEKYMGGKASILSFGIKGGAEAGAKFIDALGLIVRLVNIGDAKSLACHPATTTHRQLNDEELAKAGVSRDLVRLSIGLEHIDDILADIDQAL-V-
-----------------------------------------------------------LQLHVGQESAD-PASDSRAVPIYQTTSYVFRNSQHAADRFGLADAGNIYGRLTNSTQGVFEDRIAALEGGVAGLAVASGAAAITYTLQALAQAGDHVVAQKTIYGGSYNLLEHTLSQFGVETTFVDAHNLDEVEGAIKD-NTTVIYLETLGNPNSDIPNIDAISEIAKKHGLPVVVDNTFGTPCLFRPLEHGANIVVHSATKFIGGHGTSLGGVIVGNFDWKASGKYAQRDEGACISPFNAWVLLQGTETLSLRVDRHVENTKKVVEFLTGDSHVAKVNHPSLPEHPDHELYQKYFPNGGAIFTFEIKGGQEAAWKFIDHLQVFSLLANVADVKSLVVHPATTTHSQLSAEELAEQNITPSTIRLSIGTENAEDIIWDLKQAF-A-
-----------------------------------------------------------LAIHAGYSPDP--TTRAVAVPIYQTTSYAFDDTQHGADLFDLKVPGNIYTRIMNPTTDVLEQRVAALEGGVAALAVASGMAAITYAIQTIAEVGDNIVSVAKLYGGTYNLFAHTLPRQGIEVRFAAHDDIAALEALIDD-RTKAVFCESIGNPAGNVIDLAALAEAAHRHGVPLIVDNTVATPMLCRPFEHGADIVVHSLTKYMGGHGTSIGGIVVGKFPWAQHKERFARNMGAAISPFNSFLILQGLETLALRMERHCENALKVAEFLQAHPQVAWVKYAGLPDHPEHELARRYMGGTPAILCFGIEGGMEAGARFIDALKLVVRLVNIGDAKSLACHPASTTHRQLNAEELARAGVSQDLIRLSIGIEHIDDILADLAQAL-S-
-----------------------------------------------------------IAIHAGYEPE--GTTKAVAVPIYQTAAYAFDSADHGAALFNLEVEGYRYSRISNPTTAVLEKRVAELEGGVGALAVGTGQAALHFAFVNLADGGGNIVSVPQLYGTTHTLLGHILPRQGITGRFAESDQPDAIERLIDA-NTKAVFAETIGNPAGNVCDIEALAKVAHRNGVPLIVDNTVATPILLRPFDYGADIAVHSLTKFLGGHGTTLGGMLVGNFPWKDHADRFPRTMGAVLSPFNAFLLLQGIETVALRMERHVENARKVAEFLHRDSRVAWVNYAGFPDSPYYPLVQKYLDGRASLFTFGIKGGLEAGKAFYDALKLITRLVNIGDAKSLACHPASTTHRQMPPEDQRKAGVPPEAIRLSIGIEHIDDIIEDLDQAL-A-
-----------------------------------------------------------LAIHAGYSVEP--TTKAVAVPIYHTSSYAFDDTQHGADLFDLKVAGNIYTRIMNPTNAVLEERVAALEGGIGALAVASGMAAITYAVQTICEAGDNIIAASTLYGGTYNFFAHTLPRQGIEVRFFDHKNPAAIHDLVDE-KTKMVFAESIGNPLGNIIDIEAIADAAHKHGVPVVIDNTVATPAICRPFEFGADIVVHSLTKYMSGTGTSIGGAIVGQFNWGDYPERFPRNTGAALSPLNAFSILQGIQTLSLRMERHVQNAQAVAEYLKAHDKVAWVKYAGLADHPDHQLAQKYMKGTPSILTFGVKGGREAGAKFIDALNLITRLVNIGDAKSLASHPATTTHRQLNDEELANAGVSEDMIRLSIGIEHIEDIKADLAQAL-A-
----------------------------------------------------------GICVQGGWKPT---KGEPRVLPIYQSTTFKYDTSEQMGRLFDLEDSGYFYTRLQNPTNDAVASKICELEGGAAAMLTSSGQAANFYAVFNICEAGDHFIASSNIYGGTFNLFAVTMKKMGIDVTFVDPDSPEDLDKEFRP-NTKCVFGESISNPSLVVFDFEKFSKAAHAHGVPLIVDNTFPTPINCRPFEYGVDIVTHSTTKYMDGHAMAVGGAIVGNFDWKAHADKFPRDLGSIPAPMNSFLLNVGLETLHLRMPKHCENALKVAKWLKNNDKVAWVNYPGLEGDKYYDLAQKYMPNGTCVLTFGIKGGREASIKFMDNLKFVAIVTHVADARSCVLHPASHTHRQMTDEQLIEAGVQPDLIRFSVGIEDAEDIIADLEQALN--
-----------------------------------------------------------LALHAGFNGDP--TTNAATTPIYQTTSYTFDDTQHGADLFDLKVQGNIYTRIMNPTNAVLEERMAQLEGGVGALAVASGMAAILYSLQTICKVGNNIVSTGQLYGGTYNLFAHSLPNQGIDCRMVRHDDFEAVEKAIDD-NTRALFCESIGNPAGNVVDIQRWADIAHKHGIPLIVDNTVATPFLCRPFEHGADIVVHSLTKYIGGHGTTVAGVVVGKFDWVTNKAKFPRNTGAALAPFNAFLIMQGLETLGLRMERHCENAEKVANFLQNHPSVEWVNYATLADSPYKATCDKICGGRASILSFGITGGLENGAKFIDALQLIYRLVNIGDAKSLACHPATTTHRQLNPEELASAGVSEDLVRLSIGIEHVDDIIADISQAL-D-
-----------------------------------------------------------LCVQAGWQPK---KGEPRVLPIYQSTTFKYETSEQMAKLFDLEESGYFYTRLQNPTNEAVAAKIAALEGGVAAMLTSSGQAASFFAFFNICEAGDHIVSATSIYGGTYNLLAVTLKKLGIECTFIDQDSEEEISKAFRP-NTKAMFGEMISNPGVMVLDVEKFARIAHNHGVPLIVDNTFATPINCRPFEWGADIVTHSTTKYMDGHATSVGGCIVGNFDWEAHAEKFPRDLGAIQSPQNAFLLNLGLETLHLRVPQHCKNALAVAQWLQKCDKVAWVHYPELEGNPYHELAKKYLPNGSCVLSFGLKGGREVAIKFMDSLKLAAIVTHVADARTCVLHPASHTHRQLSDEQLIEAGVAPDLIRFSVGIENADDIIADIEQALN--
-----------------------------------------------------------LQIHVGQEKPD-SATDARAVPIYQTTSYVFRNSEHAAARFGLSDAGNIYGRVTNSTQDVFESRVAALEGGIAGLAVASGAAAITYSIENITRAGDHIVSAKTIYGGSYNLLANTLPTYGITTTFVDPEDLSNFENAIQD-NTKAIFIESLGNPNSNIIDVDGLSAIAHKHKIPLIVDNTFGTPYLFRPIEHGADIVVHSATKFIGGHGTTLGGVIVGKFDWLGSGKFPQRDTGASISPFNAFILLQGLETLSLRVERHVENTLKVIEFLNKHPKVEKVNHPSLPENADNELYNKYFPNGAGIFTFEIKGDAKEAQDFIDKLEIFSLLANVADVKSLVIHPASTTHSQLSVEELLDQGIKPNTIRLSIGTEHIDDIIYDLSQAFE--
-----------------------------------------------------------LQLHVGQEQPD-SATDSRAVPIYQTTSYVFKNSAHAAARFGLADAGNIYGRLTNSTQDVFEKRVAALEGGVAALAVASGAAAITYALQNITKAGDHIVAEKTIYGGSYNLLAHTFPTNGVTTTFVDPSDLSNFENAIQD-NTKAILIESLGNPNSNILDVKALAEIAHKHKIPLIVDNTFGTPYLFRPIEHGADIVVHSATKFIGGHGTSLGGVIVGKFDWIGSGKFPQRDTGACISPFNAFILLQGLETLSLRVERHVENALKVVEFLKSHPRVESVNHPSLPESADNALYKKYFPKGAGIFTFEIKGGAKEAQEFIDKLQIFSLLANVADVKSLVIHPASTTHSQMNETELAESGIKPNTIRLSIGTEHIDDIIYDLSQAFE--
----------------------------------------------------------ELALHHGYKSE--ATTKAAAVPIYQTTSYTFDDTQHGADLFDLKVQGNIYTRIMNPTTDVLEQRVAAMEGGIAALAVASGMAAITYAVQCICDVGSNIVSTSQLYGGTYNLFAHSFPRQGIETRMVSADDLAGFEAAIDE-NTRAIFCESIGNPAGNIVDIEALAAIANKHGVPLIVDNTVATPFLCRPFELGAHIVVHSLTKYIGGHGTTVGGIIVGKFDWVANKKRFPRNTGSALSPHSAFLIMQGLETLGLRMERHCSNAEKLAAFLQNHDKVNWVNYAALPDNKYNEMSKRITSGKASVLSFGIKGGIEAGTQFIDSLQMVLRLVNIGDAKSLACHPASTTHRQLNDEELAKAGVSRDLVRISVGIENIEDIIADISQAL-D-
-----------------------------------------------------------LQIHAGQAPDP--ATGARALPIYQTTSYAFRDTDHAAALFGLAEAGNIYTRIMNPTQDAVEQRIAALEGGIGALLVASGQAAETLAILNIASVGDHVVSSPRLYGGTHNLFHHTLPKMGISVTFVDPDDAASWAAAVRP-ETKLFYGETISNPAGDVLDLEVVAAVAHEHGVPLVVDNTIATPYLIRPFEHGADVVVHSATKYLGGHGTSVAGVVVGRFDWAASGRFPGRDLGPAVAPFNAFLIAQGLETLSLRMERHVRNAQAVAEFLDARDDVLSVNHASLPSSPWHAQQRKYAPKGSGVLAFEIAGGVAAGKAFVDALVLHSHVANIGDVRSLVIHPASTTHSQLTPEAQLASGVTPGLVRLAVGLEGIEDVLADLRVGF-A-
-----------------------------------------------------------LQLHVGQEAPD-PATGARAVPIYQTTSYVFRDCAQAAARFGLAEGGNIYGRLTNSTQEVLENRVAALENGAAGLAVASGAAAITYAIEAVARSGDHIVSQNTIYGGTYNLLNTTLKAFGVDTTFVNIHDLDQVKKAVRP-ETKAIYLETLGNPNSDIPDIEALAQLAHKHQIPLIIDNTFGTPYLIRPIEHGADIVVHSATKFIGGHGTSLGGVIVGTFDWEASGRFPQRDTGASISPFNAFLLLQGLETLSLRLERHVENTLRVVEFLSRHPQVERVNHPSLSGHPDHKLYEKYFPKGAAIFTFEIKGEEKEAQAFIDHLELFSLLANVADVKSLVIHPATTTHAQLSREAQLKAGIRPNTIRLSIGTEHIDDILVDLEHGF-A-
-----------------------------------------------------------QQIHAGAQPDP--TTGARAVPIYQTTSFVFRDTDHAAALFALGEPGNIYTRIMNPTQDVFEQRVAALEGGVGALATASGQAAETLAILNLAEAGDHIVSSANLYGGTYNLFHYTLPKFGVSVSFVDNDDLDAWRAAVRP-ETRAFYGETIGNPRGDVFDTEGVAAVAHEAGIPLIIDNTLATPYLHRPFEHGADIVVHSATKFIGGHGTSIGGIIVGRFDYGASGRFANRDLGPAVAPLNSFLFLQGLETLSLRMERHSANAQRVAEWLRARDEVSWVAYPKLAGSPWYERASRVLPRGAGVLAFGIEGGAAAGRKFVEGLELFSHLANIGDVRSLVIHPATTTHSQLTDAEQAATGVTPDLIRLSVGIEGIDDILADLDAGF-R-
-----------------------------------------------------------LQLHAGQQPDP--TTNARAPPIYASTSFVFDNSAHGADLFGLRTSGNIYSRIGNPSVDVFEQRMAALEGGIGAVAASSGQSAQAMALLSLANQGDNIVSSSYLYGGTYNQFKVLLPKMGVHTKFVSDSTPESLERAIDS-RTKAIFLESISNPKYDVPDLRRVCDMAHKHGIPVVVDNTFGMGFLIRPFDHGVDIVVHSATKWIGGHGTTVAGVIVGHFDWMKSGHFPQRDLGACMNPFASFLLLQGIETLSLRAERHCQNAMALARWLEQHKQVKWVLYPGLASHPRHELAKRYLKNFGGVLSFGLLGTVQQASQFVDTLKLASNLANVGDMKTLIIHPASTTHQQLSDEEQVASGVTQDLIRVSVGCEHIDDILADFEQAF-S-
-----------------------------------------------------------ICIQGGWEPK---NGEPRQLPIYQSTTFKYTTSEQMGRLFDLEENGYFYTRLANPTNDAVASKICQLEGGVGAMLTSSGQAATFYAILNICQAGDHVISSSTIYGGSTNLFTVTFPKMGVECTLVNPADEAELAKAFRP-NTKVVFAESIANPALTVLDFEKFARLAHSHGVPLIVDNTFATPINCRPFEWGADIVTHSTTKYMDGHAATVGGCIVGNFDWEAHHDKFKRDLGSIQSPQNAFLINIGLETLHLRVPRHCESAFKVASYLQSREDVAWVKYPGLPGDKYYELAQKYMPKGTCVISFGLKGGRQAASVFMDKLKLCSIETHVADSRTAVLHPASHTHRQLTDEQLVEAGVDPSMIRFSVGLESAADVIEDIRQALE--
-----------------------------------------------------------LQLHVGQEQAD-PATDARAVPIYQTTSYVFRNSQHAADRFGLADAGNIYGRLTNSTQDVFEKRIAALEGGVAALATASGAAAITYTIQALAQAGDHIVAQKTIYGGSYNLLAHTLTQFGVNTTFVDAHDLAQVEAAIQP-NTKAVYLETLGNPNSDIPDIDAIAAIAHKHGLPLVIDNTFGTPYLIRPIEHGADIVVHSATKFIGGHGTTLGGIIVGNFDWKASGRYPNRDTGATISPFNAFLLLQGTETLSLRIERHVENTKKVVEFLANHPQVEKVNHPSLPDHPDHALYQKYFPNGGAIFTFNIKGGREEAFTFIDNLKIFSLLANVADVKSLVIHPASTTHSQLTDAELAEQQIYQNTIRLSIGTEHIDDILADLEAGF-A-
----------------------------------------------------------SICVQGGYEPK---NGESRVVPIVQSTTFKYESSEKMGDLFDLKDSGYFYTRLANPTNDAVANKICQLEGGVAAILTSSGQAANLYAILNIASAGDHIISTSAIYGGTYNLIANTMKNLGIESTFVDPDSVEELESKFKP-NTKLIFGETISNPSLNILDIEKFAKVAHKNGVPLIVDNTFPTPIFCRPFEWGADIVTHSTTKYMNGSANAVGGAVVGNFDWTKYSEKYPRDLGSIPSPQNSFYLGVGLETLHLRMERHFENALALAKHLEKHPKVSWISFSGLENDSQHELAQKYLPNGSCVISFGIKGGREAAVKFMDSLRLAAIVTHVADTRTCVLHPASTTHRQMNDEELIAAGVSPDLIRLSVGIEDIRDLIDDIDQALE--
-----------------------------------------------------------LAVHAGAAPDP--TTGARATPIYQTTAYVFDDVDHAASLFNLQTFGNIYSRLSNPTVAVLEERIAALEGGHGTTCTASGHSAQLLALFALMGPGDRFVASTRLYGGSITQFGRTFKKFDWHCDFVDVEDLDATRAALHP-KCKAIFAESLANPGGVITDMQALARIADEAGVPLIIDNTMATPYLCRPFEHGADIVVHSTTKFLSGHGNAMGGAVVGKFDWSKNDKFPSRDLGPTMAPMNAYLTITGIETLALRMERHVANAQKIAEWLNAHPKVAWVSYAGLPGNRYHELANRYLPKGAGVFTFGVVGGYQAGVRAVERCRLLSHLANIGDTRSLILHPASTTHRQLTDEQRTTAGAGDDVIRLSIGLESAEDIMADLDRAL-G-
-----------------------------------------------------------LQLHVGQENAD-IATDARAVPIYQTTSYVFHNADHATARFNLTDAGNIYGRLTNPTQDVFEKRISALEGGVAALAVASGAAAITYTIMNLAQSGDHIVASKDIYGGSYNLLAHTLKEYGITTTFVDASDVENVKYAIKD-NTKGVFIESLGNPNSNVLDIEAIAKIAHENKIPLVIDNTFATPYLLRPIEYGADIVVHSATKFIGGHGTSIGGVIIGKFDWEASGKFSSRDTGAALSPFHAFMFLQGLETLSLRVERHVENALKVVEFLNKHPNIEKVNHPSLKESESHELYQKYFKKGAGIFTIEIKGGEKEAKEFIDKLQIFSLLANVADVKSLVIHPASTTHSQMNEEELKNSGIKPNTVRLSIGTEHIDDILYDLEKAL-D-
-----------------------------------------------------------KCIQSGWEPK---KGEPRVVPVYQSTTFKYDTSDQMGRLFDLEDAGYFYTRLQNPTNDAVAAKICDLEGGVAAMLTSSGQAANFYAIMNIAEAGDHIICTTALYGGTYNLFAHTLRKMGVEATFVDPESEEDLNAAFRD-NTKAVFGETISNPSLVVLDFEKFAKAAHGHGVPLIVDNTFATPINCRPFEWGADIVTHSTTKYMDGHAVCVGGAIVGNFDWDAQGDKFARDLGSIQSPQNAFYLNIGLETLHLRVARHCENAKAVAAWLRDNDKVAWVHCPMLEGDEAYERAQKYMPNGACVITFGLKGGREASIQMMDSLKLVAIVTHVADSRSCVLHPASHTHRQMNDQELLEAGVQPDLIRFSVGIENAEDIIADLDQAL-S-
-----------------------------------------------------------IQLHAGQETPD-PASDARAVPIYQTTSYVFKNSAHAAARFGLADAGNIYGRLTNSTQGAFETRIAALEGGVAALATASGAAAITYAIQALAYAGEHIVAQKTIYGGSYNLLAHTLPQYGISTTFVDAHNLEEVENAIQD-NTKAIYLETLGNPNSDIPDIDAIAEIAHKHGLPLIIDNTFGTPYLIRPIEHGADVVVHSATKFIGGHGTTLGGVIVGKFDWKKSGKYAPRDTGATISPFNAFLLLQGTETLSLRLDRHIENTKKVVEFLANHPKVEKVNHPSLPDHPDHALYTKYFKNGGAIFTFNIKGGQEEAHKFIDSLQIFSLLANVADVKSLVIHPATTTHSQLTDEELADQGIGRNTIRLSIGTEHIDDIIADLSQAF-D-
-----------------------------------------------------------LQLHVGQEQPD-PATDARAVPIYQTTSYVFRDCQHAADRFGLADAGNIYGRLTNSTQDVFEKRMAALEGGAAALGVASGAAAITYTFQNLAQTGDHIVASKYIYGGSYNLLEHTLPTQGIATTFIDPDKEGAWEAAIQE-NTKALFVESIGNPGANLVDIEKVAEIAHRHGIVLVVDSTFATPYLLRPLAYGADIVVHSATKFIGGHGTALGGVIIGRFDWDASGKYPQRDMGATIAPLHAFLFLQGIETLSLRVERHVQNTLKVVEYLEKHPKVERVNHPALPDSRYHGLYQKYFPKGGAIFTFEIKGGEEEARRFIDHLQIFSLLANVADVKSLVIHPASTTHSQMTEEELKASGIQKNTVRLSIGTEHIDDIIEDLEQAFQ--
-----------------------------------------------------------LQLHVGQEQPD-SATDARAVPIYQTTSYVFRDCAHAAARFGLEDPGNIYGRLTNPTQEILEKRLAALEGGTAALALASGAAAITYTIQALAQAGDHIVAQKTIYGGSFNLLAHTLPQFGITATFVDAHSLSDLEDAVQS-NTKAIYLETLGNPNSDIPDIESIAAIAHKHGLPLVIDNTFGTPYLIRPIEHGADIVVHSATKFIGGHGTTLGGIIVGRFDWKASDRFAPRDTGAAISPFNAFLLLQGVETLSLRLERHAENTKKVVAFLQNHPQVERVNHPSLPDHPDHGLYKKYFPNGGAIFTFEIKGGQEKAHRFIDNLKIFSLLANVADVKSLVIHPATTTHSQLTQEELLDQGIKPNTIRLSIGTEHIDDLIADLERGF-A-
-----------------------------------------------------------LQLHVGQEEAD-PTTGARAVPIYQTTSYVFDNSQHAKDRFGLKDTGNIYGRLTNPTQDVFEKRVAALEGGKAGLATASGAAAITYAVLNITRAGDHIVSSSEIYGGSYNLFAHTLKDYGIETTFLSGADPDNFKKAIKE-NTKAIFIETLGNPNSTIIDIETIANIAHEN-IPLIVDNTFATPYLFRPIKYGADIIVHSATKFIGGHGTSLGGVIVGNFDWKKSGKFPMRDTGASLSPFNAFILLQGLETLSLRVERHVENALKVVEFLKNHPKVEKVNHPSLNGGKQKELYDRYFTNGAGIFTFEIKGTEKDAKEFIDRLKVFSLLANVADVKSLVIHPASTTHSQMNEEELLKSGIKPNTIRLSIGTEHIDDIIYDLENAFK--
----------------------------------------------------------GKCVQGGYQPK---SGEPRILPIIQSTTFKYGTSEEMGKLFDLEAEGYFYTRLQNPTNDMVAQKICELEGGEAAMLTSSGQAANFYAVMNIAEAGDHIICSSAVYGGTYNLYAHTIRKMGVECTFVDPDIKEELDKAFKE-NTKAVVGESIANPALVVLDIEKFAEAAHEHGVPLIIDNTFPTPINCRPFEWGADIVTHSTTKYMDGHAATVGGCIVGNFDWDAYKDKFPRDLGSIQSPENAFLLNIGLETLHLRMKRHCENALAIAEFLSEHEKVAWVNYAGLKGNKYYELAKKYMPNGTCVISFGLKGGRDASVKMMDNLELAAIVTHVADARTSVLHPASHTHRQMNDQELIEAGVQPDLIRLSVGIEDVEDIKTDLAKALE--
-----------------------------------------------------------LAVHGGYSPDP--TTKAVAVPIYQTVAYAFDDTQHGADLFDLKVAGNIYSRIMNPTNAVLEQRLADLEGGIASLAMASGMAAITAAIQTIAESGDNIVSSSTLYGGTYNLFAHTLPQQGIETRFADPRDPAAFAALIDA-RTKAVFCESIGNPLGNITDLRALADVAHAAGVPLIVDNTVPTPYLCRPFEHGADIVVHSLTKYLGGHGNSVGGAIVGKFPWAEHKARFRRNMGAALSPFNAFLILQGIETVALRMDRICANAKAVAQHLRGHAKVKWVNYAGLEDHADHALAQRYLGGRSGILTFGVEGGRDGGARFQDALKLVTRLVNIGDAKSLACHPASTTHRQLGPEELAKAGVTVETVRLSIGIEHIDDLIADIDQAL-A-
-----------------------------------------------------------RQIHVGQESPD-PATDARAVPIYATTSYVFKDSEQAAGRFALAEPGNIYNRLMNPTADVFEKRIASLEGGTAALAVSTGAAAVTYAIQNIARAGDHIVSSSTVYGGTYNLFANTLADAGIETTFVDARDVQNFSRAIRN-NTKALYVESLGNPNCDIVDMEALAEVAHAHGIPLIVDSTFATPFLFRPLEHGADIVVHSATKFIGGHGTVMGGVIVGKFDWTQNDKFPGRDTGATISPFNSFLLLQGLETLSLRVERHVQNALRVADYLASHPQVERVNHPSLPDHPDHDLYKRYYPNGGGIFTFEIKGGAEKARKFCESLELFSLLANVADVKSLVIHPASTTHSQMTEEELKAGGITPSTVRLSIGTEHIDDILEDLEQGF-R-
-----------------------------------------------------------LQLHVGQEQAD-PATDARAVPIYQTTSYVFHNSAHAAARFALQDPGNIYGRLSNPTQDVFEKRMAALEGGVAALAVASGAAAITYAFQNITRTGDHIVAANTIYGGTYNLLAHTLPASGVTTTFVDPCQVKNFEQAIQE-NTKLIFIETLGNPNSNIIDIAAVAQIAHAHKIPLIIDNTFGTPYLIRPIEHGADIVIHSATKFIGGHGTSLGGVIIGNFDWKASGKFPQRDTGAAISPFNAFLLLQGLETLSLRVERHVANALQVVDYLSKHPKVEAVHHPSLPQHPDNKLYKRYFPKGGGIFTIDIKGGIKEAQRFIDSLEIFSLLANVADMKSLVIHPATTTHSQLNEKELEEQHIKPGTVRLSIGTEHIDDLIADLAQALE--
-----------------------------------------------------------KCVQSGYEPG---NGEPRVLPIYQSTTFRYTSSEQMGRLFDLEESGYFYTRLQNPTNDAVAAKICDLEGGAAAMLTSSGQAANFYAIMNIAEEGDHIVCASALYGGTYNLFAHTIRKMGVTATFVDPDTEEELEAAFQD-NTKAVFGETIANPALVVLDFEKFAKAAHKHGVPFIVDNTFATPINCRPFEWGADIVTHSTTKYMDGHATCVGGAIVGNFDWAAYGDKFARDLGSIQSPQNAFLLNLGLESLHLRVPRHCENAIKMAEYLQGHEKVAWVNCPSLPGNKYYDLTQKYMPNGSCVITFGLKGGREAAVKMMDKLKLVAIVTHVADARSCVLHPASHTHRQMNEQELLEAGVQPDLIRFSLGIENIEDLIADVKQALE--
-----------------------------------------------------------LQLHVGQENPD-PATDARAVPIYQTTSYVFHDSAHAAARFSLEDSGNIYGRLTNPTQSVLEQRVAALEGGVAALAVASGAAAISYAFENITRTGDHIVSARTIYGGTYNLLAHTFPSRGIHTTFVDAEEPANVEQAIQP-NTKAIFIEGLGNPNCTLVDIARIAEIAHCHQIPLLIDNTFATPYLLRPIEHGADIVIHSATKFIGGHGTSLGGIIVGKFDWKASGKFPQRDTGAAISPFNAFLLLQGLETLSLRVERHVENALKVVDFLQHHPKVKKVNHPSLPEHTSPALYQKYFPKGAGIFTFEIQGGRTEAHRFIDHLEIFSLLANVADVKSLVIHPASTTHSQLNDQELAEQGITQSTIRLSIGTEHIEDLLADLSQALE--
----------------------------------------------------------EIALHSGYTSE--STTKAATTPIYQTTSFTFDNTQHGADLFDLKVEGNIYSRIMNPTNAVLEQRIAEMEGGIGALALASGMAAITYSIQCITRAGDNIISANQLYGGTFNLFAHTFPQQGIEVKMVDASDFDLIEQSIDD-KTRAIYCESIGNPLGNVVDIESLAKIAHKHGIPLIVDNTVPTPYLCRPIDFGADIVVHSLTKYIGGHGTTVGGVIVGKFDWAKNKERFPRNTGSALSAFSAFQILQGLETLGLRIERHCENAQALAEHLRNHASVNWVNYAGLATDKYHDVCKKISKGKASIISFGVNGGREAGAKFIDALQMILRLVNIGDAKSLACHPASTTHRQLNPEELKSAGVSEDMVRISVGIEHIEDIIADIDQALK--
----------------------------------------------------------ELALHHGYKPEQ--TTKAANTPIYQTSGFTIDDTQHGADLFDLKVEGNIYSRIGNPTNAVLEQRVAAMEGGIAGLSLASGMSAITYAVQCLAGPGDNIISTNQLYGGTYNCFTHSFPKQGIKVKMVDGADFQAIENAIDG-NTKALYCESIGNPSGIIIDIKKFAEIADKHGIPLIVDNTVATPYLCRPIDLGASIVVHSLTKYIDGHGSTIGGIIVGKFDWTKDPKKFPRETGACLSPHSAFLIMLGLESLGVRMERHCDNALALAKHLEKHDRVAWVNYAALPDDKYHETCKKITGGKASIISFGIKGGMRAATKFIDALQMILRVLSMGDAKSLACHPASTLHRQLNSDQLALAGVSEDMIRISVGIEHIDDIIADVDQAIK--
-----------------------------------------------------------KCIQSGWQPK---KGEPRVLPIYQSTTFKYETSEQMGRLFDLEDNGYFYTRLQNPTNDTVASKICDLEGGVAAMLTSSGQAANFYAIMNIAEAGDHIVCAAAIYGGTYNLYAHTLRKMGIEATFVDADSEEELHAAFQE-NTKAVFGETIANPALVILDIEKFAKVAHEHGVPLIVDNTFATPINCRPFEWGADIVTHSTTKYMDGHAACVGGCIVGNFDWEAYGDKFKRDLGSVQSPQNAFLLNLGLETLHLRVQRHCENAQKVAEYLVNHEKVAWVNYAGLPDNKYHALAQKYMPNGTCVISFGLKGGRDASVKMMDQLKLAAIVTHVADARTSVLHPASHTHRQMNEQELLEAGVQPDLIRFSVGIENADDIIADLEQAL-A-
-----------------------------------------------------------LQLHVGQEQAD-VATDARAVPIYQTTSYVFHDSAHAAARFGLSDAGNIYGRLTNSTQDVLEKRIAALEGGVAALAVASGAAAIAYTIEALAQAGDHIVAQKTIYGGTYNLLENTLTRQGIQTTFVNVHDIQEVEDAVQE-QTKAIYLETLGNPNSDIPDIEAIAEIAHRHNIPLVIDNTFGTPYLIQPIQYGADIVVHSATKFIGGHGTSLGGIIVGKFDWKKSGKYPNRDKGACISPFNAFLLLQGVETLSLRLERHIENTKKVVAFLENHPKVKRVNHPSLSEHPDHALYEKYFPNGAGIFTFDIVGGEKEAHKFIDSLQIFSLLANVADVKSLVIHPATTTHSQLSKEELEEQQIYDSTVRLSIGTEHIEDILEDIGQALE--
-----------------------------------------------------------LQLHVGQEEPD-ATTGARAVPIYQTASYVFRDAQHAADRFGLADAGNIYGRLTNSTQAVLEERVAALEGGVAALAVASGAAAITLTIQALAQAGAHVVAQKTIYGGTYNLLAHTLAAFGIETTFVNAHDLDEVEAAIRP-NTALVYLETLGNPNSDIPNIDAISALAHTHGVPVVVDNTFGTPYLFRPLEHGADIVVHSATKFLGGHGTSLGGIIVGTFDWAASGKYAPRDEGPCISPFNAWILLQGVETLSLRLDRHSENTRRVVEYLAASPHVDRVNHPSLSDHPDHALYERYFPRGGAIFTFEIRGGQEAAWKFIDHLKVFSLLANVADVKSLVIHPATTTHSQLTAAELADQGITPSTIRLSIGTEAAEDIIWDLDQAF-A-
-----------------------------------------------------------LQVHVGHKPD--SATKSRAVPIYATASFVFTDTEHAKRVCTNQEGGYVYSRISNPTVEVFERRAAALEGGTAAVATASSQSAVFQTIIALAGSGDNIISSRNLYGGSYSMFKTLLPRLGIKVRWASSDKPEEIAGYIDE-KTKMVFVETIGNPRCSVPDLQGIADVAHRQGVPFVVDNTFGACAFCRATDHGADIVVHSATKWIGGHGTSVGGVIIGQFDWGQSAARFPMEVGSVLGPFAAQQLLLGLETLNLRCEKIGSNALKIARFLESDPRVAWVNYPGLENSEYYGLAKRYLVGFGGVISFGVAGGARTSDILIDRLRIISNMTNVGDSKTMITHPWSSTHVITSEEDRIGAGITEEMFRLSVGTEDVEDLIHDFDQAL-A-
-----------------------------------------------------------RAIHAGAAPDP--TTGARATPIYQTTSYVFDDVEDAAALFNLEKVGFIYSRLTNPTVSVLEARLADLEGGAGATCTSSGHAAQLLALFPLLTPGDEIVASRQLYGGTLNQFANSFPRFGWKTVFVDSDDPENFRRALTP-KTKAIFIESLANPGGVVLDIEAIARIADGAGIPLIVDNTLATPYLCRPLDHGATLVVHSTTKFLGGHGNSVGGVVIGRFDWSKDGRFPARDLGPSQAPLNAFLTLTGIETLALRMERHSANALAVAQHLKQHPAVAWVNYAGLPDSRYHALARKYLPRGAGVFTFGLKGGYEAGVKLVESVKLFSHLANIGDTRSLIIHPASTTHSQLSPEGLAAAGAGPDVVRLSVGIESVEDIIADLDQAL-A-
-----------------------------------------------------------KCVQSGWQPK---NGEPRVLPIIQSTTFKYESSDEMGALFDLEKSGYFYSRLQNPTNDYVAQKICDLEGGCAAMLLSSGQAANFYATFNICEAGDHMISSSAIYGGTFNLFGVTMKKLGIECTFIDPDSEEEIEAAIRP-NTKLIFGETIANPALTILDIEKFANVAHRHGMPLIVDNTFATPVNCRPFEWGADIVTHSTTKYMDGHAVALGGCIVGNFDWEAHADRYPRDLGSMQSPQNAFLLNLGLESLALRVRKHCENADKVAEYLNNNDKVAWVNYAGLPGNRYYDLARKYMPDGICVISFGLKGGRDTAVKFMDSLKLVAIVTHVADARTSVLHPASHTHRQMTDEQLIEAGVQPDLIRLSVGIENADDIIADIEQAL-T-
-----------------------------------------------------------KCLHAGYEPK---NGEPREVPIYQSTTFKYDSSLQMGRLFDLEDSGYFYSRLQNPTNDIVASKIAALEGGIAAMLTSSGQAANFFAVFNICEAGDHLIASSAIYGGTYNLFGVTMKKMGIDCTFVDPESEEDLQKEFKP-NTKCVFGETITNPTVRIFDIEKFAKVAHANGVPLIIDNTFATPIMCQPIQWGADIVTHSTTKYMDGHASCVGGAIVGNFNWLEHADKYPRDLGSIQAPQNAYYLNLGLESLAVRMKAHCQNALAVAKYLEANEDVAWVKYADLESDPHHELAKKYCPNGTCVLSFGLKADRDQTEKFMDSLKLASIVTHVADAKTCLLHPASHTHRQMSEEQLKEAGVAPDLIRFSVGLEDAQDIINDLQQAL-D-
-----------------------------------------------------------KCIQSGWKPK---KGEPRMMPIYQSTTFKYDTTEEMGRLFDLKDNGYFYTRCQNPTNDLVAAKIADLEGGVAAVLTSSGQSAIFYSIFNICEAGDHVICASAIYGGTLNVLGVTAKKMGIECTFVDVDAPEELEKAFKP-NTKAVIAETIANPSLVVLDIEKMANLAHSHGVPLVVDNTFATPVNCQPFKWGADIVVHSTTKYMDGHAAQVGGAIVGNFDWEAHADKFPRDLGSVPSPMNSFILNLGLESLVLRVERHCYNAQKVAEYLDAHPLVGKVNYPGLPQDKYHDLAQKYMPKGTCVISFELKKGREAAVKFMDSLKLASIVTHVADAKTSVLHPASHTHRQLNDEQLVAAGVSPGMIRFSVGIEHIDDIIADLSQALE--
-----------------------------------------------------------LQVHAGQEKPD-SASGARAVPIYQTTSYVFNDCAHAEARFNLTDPGNIYSRLTNPTQDALEQRVAALEGGVAALATASGAAAVSYALQNLARAGDHIVAAKTLYGGTYNLLAHTFKDSGIETTFVDPGQTDFFEPAITP-RTRAIFVESMGNPHSNIVDMKALANLAHHHSIPLVVDNTFATPWLMRPIEHGADIVVHSATKFMGGHGAALGGIIVGHFDWASAGKFSHRDLGAAMAPLHAFLILQGLETLSLRVERHVQNALAVVRHLHKHPKVEAVNHPSLPQSPSHALYKRYFPHGGGIFTIEIKGGAAEARAFIDRLRIFSLLANVADAKSLVIHPASTTHSQMTEQELASTGIRPNTVRLSIGIEHIDDILADLDQAL-A-
-----------------------------------------------------------IALHEGYDGDP--ATNAATTPIYQTTSFTFDNTQHGADLFNLVVPGNIYSRIMNPTNAVLEARLTALEGGVGALAVASGMAAIRYAIETIASQGDNIVSTSQLYGGSYNLFAHTFPRQGIDVRMASADDLDGAARLIDE-NTKALYCESIGNPAGNVVDIEAWAKLAHEHGVPLMVDNTVATPFLCKVFDYGADIALHSLTKYIGGHGTTVGGAIVGRFDWTADKEKFARNTGAALAANSAFLIMQGLETLGLRMERHCANSLAAAEFLSGHEAVNWVNYAALPDSPYKANCDRLCGGQASILSFGIRGGAEAGAKFIDALQLILRLVNIGDAKSLACHPASTTHRQLSPKELNSAGVSEDMVRLSIGIEHIDDIILDIEQAL-H-
----------------------------------------------------------TVSLHGGQEPDP--VNGSRAVPLYQTAAYNFSDAADGASKFAWSKDGYVYTRMGNPTNSVFETRMSMLEGGVGAVATASGHAAQFMAITNCCSPGQNFVSTSWLYGGTYNQFRVYMKKFNIDVKWVHGNDPAEVDKAIDE-NTRAVYIETISNPKHSVPDIEAIAAVAHKHGIPLIVDNTFGMGYLARPLTLGADIVTHSCTKWIGGHGTSMGGIVIGHFDWSASGKFPGRDLGPCMSPFNAWLFLQGLETLSLRGKRHCETTLALAEWLEAHPSINWVLYPGLKSHPDYEHVRKIMPNGAGVLTFGVAGSVEEVRAVVNNLKLCSHLANVGDAKTLIIHPWVTTHQQLPDEEKIKGGVTPDLIRLSVGLEDFEDIKHDFEQAF-I-
---------------------------------------------------------ASICVQGGYEPK---NGEPIEVPIYQSTTFKYDNSDEMAMLFDLKKEGYFYTRLQNPTNDVVAKKIAELEGGVGAVLTSSGQAANFYAVFNICEAGDHIVTSNEIYGGTFNLFGVTLKKLGIECTFVNPNDEEEIQKAFRP-NTKVVFGETISNPGCAVLDIEKFARIAHKNGVPLIVDNTFATPINCRPFEWGADIVTHSTTKYMDGTASQVGGVVVGNFDWMAHADKFPRDLGSIPAPMNSFILNLGLQSLHLRMRQHCANAQKVAEFLQNDERVAWVHYSGLEGDEYHALAQKYMPNGTCVIAFGLKGDRETAIKFMDSLDMINIVTHVADARTCVLHPASHTHRQLSEEQLKEAGVAPDLIRLSVGIEDVEDILDDIKQAL-D-
----------------------------------------------------------RRSVHAGSSPDP--ATGARATPIYQTTSYEFENADHAARLFALEEAGNVYSRIMNPTNAALEERIASLENGVGAVATSSGMAAFDLATFMLASAGDNIVSSSALYGGTYTYLTHSVERRGVSTRFVDPLDYEGYADAIDE-DTAYVHLETIGNPALVTPDIERIADIAHDHGVPLFVDNTFATPYLCRPLDHGADLVWESTTKWLTGNGTTVGGVLVGSFPWSEYAEKYPRDLGDQQSPFDAWNTLQQTESLPLRMERHCENAGIVAEYLDEHDDVAWVNYPGLESHETHDEASEYLEGGYGMITFGLEGGYEAAKGTVENADLASLLANVGDAKTLVIHPASTTHQQLTEEEQEAAGVTGDMVRLSVGIEDPADIVADLEAAIE--
-----------------------------------------------------------LALHAGQKPD--SATNARAVPIYQTTSFVFNDSDHAARLFGLQEFGNIYTRIMNPTSDVFEQRVAALEGGVAALAVASGQSAITLAILTLAHAGDEIISATSLYGGTYNLFHYTLPQMGITVRFVDPADPENFRKAITP-KTRLIYGETVGNPKLDTLDIEKVAAIAHENGLPLIIDNTMPSPYLVQPLKHGADIVVHSATKFIGGHGTSIGGVIVGTFNWGNG-KFPERDVGPAVSPFNSFLFLLGLETLHLRMERHSTNALAVAQFLKNHPKVAWVNYPGLPDNQSYKIASKYHTRGLFMAGFGIKGGSEDGKKFIDALKLHSLLANIGDAKSLVIHPASTTHQQLTPEEQLSAGVTPDFIRLSVGIENVDDLIADLDQAL-A-
-----------------------------------------------------------LQLHVGQEEPD-PASDARAVPIYQTTSYVFKNSAHAAARFGLADAGNIYGRLTNSTQDVFEKRIAALEGGVAALATASGAAAITYTIEALAADGGHIVAQKTIYGGSFNLLEHTLTHYGITTTFVDAHNLKEVEDAIQD-NTRAIYLETLGNPNSDIPDIDAIAEIAHKHGLPLVIDNTFGTPYLIRPIEHGADIVVHSATKFIGGHGTTLGGIIVGKFDWKASGKYPARDMGATISPFNAFLLLQGTETLSLRIDRHVENTKKVVEYLSNHPMVEHVNHPSLPNHPDHALYEKYFPNGGAIFTFEIKGGQEEAHKFIDNLKIFSLLANVADVKSLVIHPATTTHSQLTEEELLDQGIKPNTIRLSIGTEHIDDIIADLEGGF-A-
-----------------------------------------------------------LQLHAGQEQPD-PASDARAVPIYQTTSYVFRDCQHAADRFSLADAGNIYGRLTNSTQDVFEKRMAALEGGVAALGVASGAAAITYTFQNLAQAGGHIVASKYIYGGSYNLLEHTLPSQGITTTFIDPDEEGAWEAAIQD-NTKALFLESIGNPNANLADIGKAAEAAHRHGIVLVMDSTFATPYLLRPFEYGADIVVHSATKFIGGHGTAIGGVIIGGFDWKASGRYPQRDTGATMAPLHAFLFLQGLETLSLRVERHVQNTLKVVEYLSSHPKVERVNHPSLPDSPYHELYKKYFPDGGCIFTFEVKGSGEEAKRFIDRLEIFSLLANVADVKSLVIHPASTTHSQMTEEELENSGIRQNSVRLSIGTEHIDDIIYDLEQALN--
-----------------------------------------------------------KCLHSGWVPK---KGEPRMLPIIQSTTFKYDTTDEMGRLFDLKDDGYFYTRVQNPTNDMVAAKIADLEGGVAALLTSSGQAANFYATLNLCEAGDHLISTSTIYGGTFNLFAVTFKKLGIECTFVDPASSEEIEKAFRP-NTKLVFGETIANPALTVLDIEKFAKLAHSHKVPLIVDNTFATPVNCQPFKWGADIVTHSTTKYMDGHAAQVGGAIVGNFDWESNAEKFSRDLGSIPSPMNAFILNLGLESMPLRVERHCYNAQKVAEFLNAHEKVSSVNYAGLPSDKYHERAKKYMPKGTCVISFELKGGRESAVHFMDSLKLATIATHVADAKTCVLHPASHTHRQMNDEQLKEAGVSPGMIRFSVGIENIDDILSDLEQALK--
-----------------------------------------------------------ICIQGGWEPK---NGEPRQLPIYQSTTFKYTTSEQMGRLFDLEENGYFYTRLANPTSDAVAAKICELEGGVGAMLTSSGQAANFYAVLNICQAGDHIVASSAIYGGSTNLFTVTFPKMGVECTLVSPDTEEELNAAFKS-NTKVLFAESIANPALTVLDFEKFAKVAHEHGVPLIVDNTFATPINCRPFEWGADIVTHSTTKYMDGHASCVGGCIVGNFDWEAHHDRFTRDLGSIPSPQNSFLLNLGLETLHLRMPRHCESALKIAAYLQSREDVDWVRYPGLPGDKYYQVAQKYMPGGTCVISFGLKGGREAAAEFMDKLKLCSIETHVADSRTAVLHPASHTHRQLTNEQLVEAGVDPSMIRFSVGLESADDIIEDIRQALE--
-----------------------------------------------------------IALHAGYQSEP--TTKSAAVPIYQTTSYTFDNTQHGADLFNLDVAGNIYTRIMNPTTAVLEERVARLEGGIAALAVASGMAAITYAVQTLVEAGDNIIATKTLYGGTYNFFAHSLPRQGIEVRFIDPAKPEEIAANTDS-RTKLVYCESIGNPAINVVDIQAFAQASHAQGLPLMVDNTVATPTLFRPIEHGADIVIQSLTKYIGGHGTTIGGAIIGKFQWASNPRFDRRNTGAALSPHSAFLLLQGLETLALRMERHCENALKVAEFLKKHPQVEWVNYPALPDSPYKNLIDRDYGGKASLLSFGIKGGREAGAKFIDALQLFLRLVNIGDAKSLATHPATTTHRQLDDTELAAAGVSPDMVRLSVGIEHIDDLLADLAQALE--
-----------------------------------------------------------TCIQGGWQPE---NGEARILPIYQSTTFKYSTSEQMGRLFDLEENGYFYTRLANPTNDTVANKICEMEGGVAAMLTSSGQAANFYSVFNICSAGDHFICAATVYGGTSNLFTVTMKKMGIDVTLVDPDSEEELDAAFRP-NTKCVFGESIANPALVVLDIEKFAKAAHSHGVPLIIDNTFPTPINCRPFEWGADIVTHSTTKYMDGHAMTVGGCIVGNFDWEAHKDKFPRDLGSIQAPMNAFLLNIGLETLHLRMPRHCENALKVAEYLKSREDVAWVNYPGLEGDKYYELAKKYMPGGTCVISFGLKGGREAASVFMDKLKLAAIVTHVADARTCVLHPASHTHRQLTDEQLVEAGVDPAMIRFSVGIENADDIIEDIRQALE--
-----------------------------------------------------------LCLHEGYETDP--VTKSCAVPIYQTVAYEFDNAQHGADLFNLDVPGNIYSRIMNPTWDVLEKRVAALEGGLAALAVSAGSAAIHYAILTIAEAGDNIVTTPQLYGGTYTLFAHMLPKLGIEVRFAATDQPEAMASLIDD-NTKAVFCETIGNPAGNIIDIEAVAQLAHAQGVPLIVDNTVATPALLRPIDYGADIVVHSLTKYMGGHGTTLGGIIVGKFPWTQHKAKFPRNTGSALSPMNAFMLLQGIETLPLRMERHCENAAAVAEFLSQHDKVEWVNYAGLETDKYHRLAQKYFDGKPSLLTFGIKGGFEAGVKFYDALNMIKRLVNIGDTKTLACHPASTTHRQLEPHELKTAGVTPEMLRLCVGIEHIDDILADISQAFE--
-----------------------------------------------------------QQVHAGAAPDP--TTGARATPIYQTTSFAFRDTAHGAALFSLAEPGNIYTRINNPTQDVLEQRVAALEGGIAAVAFASGQAAETATILNLARAGDHLVSSASLYGGTYNLLHHTLPKLGITTTFVDDDDLDAWRAAIRP-NTKLLFAETLANPRSNVLDITAVADVAHAAGVPLVVDNTVPTPYLLRPLEHGADIVLHSATKFLGGHGTAIAGVVVGKFDFGDAARFPDRDTGAAIAPLTSFLVLQGIETLSLRLERHVANARALAEWLDGRDEVERVHYAGLPSSPWHSLAQRYLPRGAGIVSFELVGGADAGRAFVDGLELFSQLANIGDVRSLVIHPASTTHSQLTAEQQVTSGVTPGLVRLSVGIEAVEDLKADLESGF-R-
-----------------------------------------------------------LAVHGGYRPDP--TTRAAAVPIYQTTSYAFDSTQHGADLFDLKVAGNIYTRIMNPTTDVLEQRVAAMEGGVGALAVASGMAAVTYAIQTIAEAGDNIIATSTLYGGTYNLLAHTLPQLGIEVRFVDYRDPRAVTGLVDA-RTKAVYCESIGNPLGNVVDFAAFAEVAHAGGVPLIVDNTVPSPYLCRPFEHGADIVVHSLTKYMGGHGTSIGGIIVGRFPWGEHKEKFVRNMGAAISPMNSFQILQGIETLPLRMDRICSNTQRVAEFLAAHPAVDWVEYAGLEGNPSKPLVDKYMGGRASILSFGVKGGVEAGARFIDALQLFVRLVNIGDAKSLACHPASTTHRQLSVEEQRKAGVRPEMVRLSIGIEHVDDLIEDLEQAL-A-
-----------------------------------------------------------KALHGGYAPD---ATGSRAVPVHRTSAYLFKDADHVADLFALRQLGNIYTRLGGPTQEALETRLAQLEGGKAALALASGTAAIHYTVINICRQGDELVSSSTLYGGTHTMFAAILPDAGITTRFVDIHNADAVHAAINE-RTRLIYTEVIGNPALDVANIEALSLIAHEHNLPLVVDATFTTPYLFRPLEYGADIVVHSLTKWIGGHGTAIGGAVIGTFDWTDP-KFALRNLGACLSPDNCWIFLQGLETLALRMERHSENALQAAEFLAGHPKVSWVRYPGLPGDPSYDLARTMFRGFGGMVVFGVKGGLEAGRDFINRLRLISHLANVGDAKSLAIHPASTTHSQLSEEEQTAGGITPDLVRFSVGIEHIDDILADLDQALE--
----------------------------------------------------------SRSLHAGQDPD--AATGARAPPIYQTTSYVFDDAEDAAGQFALEKEGYIYSRLMNPTVATLQERLASLEGGVGAAATASGMAAFDLATFLLASAGDNIVSASSLYGGTYTYLTHTVERRGITTKFVDTLDYDAYDEAIDE-DTAFVHVETIGNPALVTPDFERLADIAHDHGVPLFVDNTFATPYLCQPLEHGADLVWESTTKWIHGAGTTIGGILVGSFPWTDYADKYPRDLGNQQSPFDAWNTLEKVESLPMRMERHCENAQVVAEFLESHDEVSWVNYPGLESHETHEEASKYLDGGYGMITFGLEAGYDAARETVNHVELASLLANVGDAKTLVIHPASTTHQQLTEEEQVAAGVTPDMVRLSVGVEDADDIVADLQQAIE--
----------------------------------------------------------GRCLHAGQSPDP--ETGAVAPPIYQTTSYAFEDADRAADLYALEAEGNVYSRFDNPTVRSLERRLASLESGVDAVATASGMAALDATTTALASAGENIVSAASIYGGTHSYLTTTARERGIEARFVDTLDYGAYAATIDD-ETAYVHLETIGNPSLVTPDIERIADIAHDHGAPLVVDNTFATPYLCNPIEHGADVVWESTTKWIHGSGTTVGGVVIGSFPWADHPEKYPRNVGDGQKPFDAWATLQGAETLAVRMERHCENATRVAEFLADHPAVEWVSYPGLESHETNEQASEYLQGFGGMVTFGLSGGYEGAKRLCEETDLAQFLANVGDAKTLIIHPASTTHAKLSPEEQRASGVAPDMIRLSVGIEDVRDIIGDLKEGI-E-
-----------------------------------------------------------LQLHAGYSPDP--TTGARQVPIYATTSYQFKDADHAARLFGLQEFGNIYTRIMNPTTDVLEKRIAALEGGVAALATSSGHAAQFLAITNIAQAGDNFVSTPNLYGGSINQFKVTLPRLGIESRFTDSESVDDFIRLTDD-KTRFWYLESLGNPALNIPDFELIAQAAQERGIALIVDNTFGHGYLFRPIEWGANVVTHSGTKWIGGHGAAIAGLIVGNFNWDNGRYPLIRDQGQCLGPFEAFLLLLGLETLSLRSERHVQNTLALAHWLREQDEVAWVNYPGLDDHPSYAKAQKYFKGRPGVLTFGLKGGYEAAKSFINRLELVSHLANVGDTRTLAIHPASTTHSQLSPEEQVRAGVNPELVRISVGLEAIEDIQADLKQAL-R-
-----------------------------------------------------------LQLHAGYTPDP--STGARQVPIYATTSYQFKDADHAARLFGLQEFGNIYTRIMNPTTDVLEKRIAALEGGAAALATSSGHAAQFLAITNIAQAGDNFVSTPNLYGGSINQFKVTLPRLGIESRFTSRETAEEFIAQTDA-NTRFWYLESVGNPALNIPDFENIAQAAQERGIALFVDNTFGQGYLFRPIEWGANVVVHSATKWIGGHGAAIAGLIVANFNWENGRYPLLRDQGQALGPFEAWLLLLGLETLSLRAERSVHNTLALAHWLREQDEVAWVNYPGLEDHPSYHKAVKYFKGKPGVLTFGLKGGYEAAKQFIYGLELISHLANVGDTRTLAIHPASTTHSQLSAEEQVRAGVNPELVRLSVGIEALEDLQADIAQAL-R-
-----------------------------------------------------------RMLHAGHIPD--AVTGARAVPIYQTTSYVFDDVDYAAQLFELKQYGNIYTRINNPTTAVFEERMASLENGTGAVATSSGMAAQFLTLMTLLQPGDEVVASKHLYGGTKTQLTHTIKKLGVTVHFVDPTDFDAWEAAITP-RTRAFYGETIGNPQGSILDIERLAELAHAHRIPLIVDNTFATPYLCRPIDWGADIVVHSATKFIGGHGNSIGGVVVGTFDYSHFPTIADRDVGACLSPFNAFLLIQGLETLSIRMERHVANARAVAEFLKDHPKVAWVAYAGLPDSPYYELAQKYTPGPGAVFTFGLKYGSAAGKKFIESLQLFSHLANVGDVRSLVIHPATTTHQQLSDEELEEAGIKPEMIRLSIGLETLEDLLWDLDQAL-H-
-----------------------------------------------------------ICVQGGYEPK---KGEPRVVPIVQSTTFKYETSRQMGDLFDLKEPGYFYTRLANPTNDAVANKICQLEGGVAAILTSSGQAANFYAIFNIAGAGDHVIASSAIYGGTYNLIAKTMKNMGIETTFVDPDSPEELDSKFRP-NTKLVFGEVLANPALKILDIEKFAKVAHQHGVPLIVDNTFPTPIFCRPFEWGADIVTHSTTKYMNGFANSVGGAVVGNFDWTKYSEKFPRDLGSIPSPQNSFYLGVGLETLHLRMERHYENALALAKHLEKHPKVSWVSFSGLENDSQHELAKKYLPKGSCVISFGVVGGREAAVKFMDSLKLAAIVTHVADARTCVLHPASTTHRQMNDEELLAAGVSPDLIRMSVGIEDVQDIIADVDQALE--
-----------------------------------------------------------LQLHVGQEQAD-PATDARAVPIYQTTSYVFHNSAHAADRFGLRDAGNIYGRLTNTTQSVFEDRIAALEGGVAGLALASGAAAITYTILALAQAGGHVVAQKTIYGGTYNLLQHTLRPFGVETTFVDTQDLQAVEDAIQD-NTRVIFIETLGNPNSDIPDIDAIAHIAHRHGVPLAIDNTFGTPYLIRPIEHGADIVVHSATKFIGGHGTTLGGVIVGTFDWNASGKFPQRDTGAAISPFNAFLLLQGTETLSLRLDRHAENTKKVVEYLVAHPQVEKVNHPSLPDHPDHDLYQRYFPNGGGIFTFNIKGGVQEAHAFIDHLQLFSLLANVADVKSLVIHPATTTHSELTPEELIDQGILPNTIRLSIGTEHIDDILYDLDQAF-A-
-----------------------------------------------------------LQLHVGQEEAD-PVTDARAVPIYQTTSYVFHNSKHAADRFGLADPGNIYGRLTNSTQEVLEKRIAALEGGSAALALASGSAAITYTIEALAANGGHIVAQKTIYGGSYNLLAHTLPQYGIETSFVDIHNLSEVEASIKD-NTRAVFIETLGNPNSDIPDIDAVSQLAHKYGLPVVVDNTFGTPYLIRPIEHGADIVVHSATKFIGGHGTTLGGVIIGKFNWKESGKFVNRDTGATLSPFNAFLLLQGVETLSLRLDRHSENTKKVIEYLKNHPKVEKVNHPSIEEHPDHNLYKKYFPNGGAIFTFEIKGGQEEAWKFIDNLKIFSLLANVADVKSLVIHPASTTHSQLSKEELAEQNIKPNTIRLSIGTEHIDDIIADLEEGF-A-
-----------------------------------------------------------LALHVGQEAAD-PATDSRAVPIYQTTSFVFDNCDDAEARFALKAAGNIYGRLTNPTEDIFEKRMAALEGGVAALAVASGAAAVTYAFKAVAKAGDHLVSANNIYGGTANFLEHTFEDFGVKTTFVNPTDLRAAEDAILD-NTRALYIESLGNPSGEVVDIEAWADLAHKHGLPLIVDNTFGTPYLIRPISYGADIVVHSATKFIGGHGTTLGGVIVGTFDYGTG--KWPRDEGGCISPISAWILLQGLETLSLRVERQTQNALKVVDFLKNRPEVEFISHPSVSGDPQQALYRKYLPNGGSIFTFDIRGDEKRTRDWIDQLRLFSLLANVADVKSLVVHPASTTHSESSREELERIGIKGNTVRLSIGTENIDDIIEDLTEAFE--
----------------------------------------------------------NICVQGGYEPK---NGEPRVLPIVQSTTYKYESSKQMGDLFDLKESGYFYTRLANPTNDAVADKICKLEGGVAAILTSSGQAANFYAIFNIADAGDHVIASSAIYGGTYNLIANTMKNMGIEATFVDPDIEEELESKFKP-NTKLVFGEVISNPSLQILDIEKFAKAAHKHGVPLIVDNTFPTPVFCRPFTWGADIVTHSTTKYMNGTANAVGGAIVGNFDWTKYSEKFPRDLGSIPSPQNAFYLGVGLETLHLRMERHYENALALARHLKEHPKVSWVSFPGLENDSQYALAKKYLPKGSCVISFGIAGGREAAVQFMDSLTLAAIVTHVADTRTCVLHPASTTHRQMNDEELMAAGVSPDLIRMSVGIEDIRDIIADVDQALE--
-----------------------------------------------------------LALHHGFQNDP--TTKSVAVPIYQTVAYEFDNAQHGADLFNLEVPGNIYTRIMNPTNDVLEKRLAALEGGIAGLVVSAGSAAINYAIQTLTRAGDNIVSTPQLYGGTYTLFAHMFPSFGVDVRFARDDSPEAIAELIDD-KTKAVYCESIGNPAGNIVDLEGLARVAHAKGVPLVVDNTVASPVLCKPIQFGADIVVHSITKYVGGHGNSLGGVIVGKFPWAEHAERFPRNTGSTLSPMNAFLLLQGLETLSLRMERHVENARKVAEFLQNHAKVAWVSYAGLPNHPHHALAQKYMNGTPSILSFGLKEGYEAGVRFYDALKIFKRLVNIGDAKSLACHPASTTHRQMTLEEQAKAGVKPEMIRLSVGIEAIEDILEDLDQALK--
-----------------------------------------------------------IAVHGGYSPDP--TTKAVAVPIYQTTSYAFDDTQHGADLFDLKVQGNIYTRIMNPTTAVLEQRVAQLEGGIGALAVASGMSAITYAIQTIAEAGDNIVSASTLYGGTYNLFAHTFPQFGIEVRFADYRDPDSFAALIDA-RTKAIYCESVGNPLGNVTDIGRLAEIAHKAGVPLIVDNTVPSPYLCRPFEHGADIVVHALTKYLGGHGNSIGGVIVGKFPWAEHKARFKRNTGAAISPFNSFLILQGIETLALRMDRICTNTIKVAEYLKKHAKVEWVNYAGLPDHADHALVQKYMGGRASILSFGVKGGFEAGGRFQDALKLITRLVNIGDAKSLACHPASTTHRQLSPAELAKAGVSPDMVRLSIGIEHIDDIVADLEQAL-A-
-----------------------------------------------------------LAVHGGYRPDP--TTRAVAVPIYQTVAYAFDDTQHGADLFDLKVPGNIYTRIMNPTQDVLEQRVAALEGGVAALALASGQAAVSYAIQTIAEAGDNIVSASTLYGGTYNLFAHTLPLSGIQTRFADPRESESFASLIDA-RTKAIFVESVGNPLGNLTDIAKLAELAHSHGIPLIVDNTVPSPFLLRPIEHGADIVVHSLTKYLGGHGTSLGGAIVGAFPWVEHKARYPRNTGAAISPFNAFLILQGIETLALRLERITDNALRVAQLLKQHARVEWVNYVGLPEHPDHALAQRYLGGRGPILTFGVKGGRAAGAAFQDALRLFTRLVNIGDAKSLATHPASTTHRQLSPDELRQAGVSEETVRLSIGIEHIDDLLADLDQAL-T-
-----------------------------------------------------------QQVHAGYEPA--APHRPVVPPIHQTTAFRFPDHATAASMFRLETPGFTYSRTGNPTVAVFENRLAALEGGIGAIATATGQAAVALSLLALLQGGKHLVASSQLYGGTVDLLTDTFADFGIEVTFADPADPPAWAAAVRP-DTRAFFLEAITNPLATLPDLPALADLAHAAGVPVVVDSTLATPALYRPLEHGADVVVHSATKFLGGHGAVLGGAIVGTFDYGAVPDRWPHDLGPTLAPASAAQFIQGLETLDLRVARHTATALAVAEHLAGHPAVARVHHPGVAGHPSAALAARDFPDGVGVFSFDLACGPEAVAPFLDALELFQLVVNVGDARSLVSHPATMTHCRLTRQQREAAGIAETTVRLSIGLECPDDLIADLDRAL-A-
-----------------------------------------------------------LSVHAGYSPEP--TTRAVAPPIYQTVAYAFDSAQHGADLFDLKVPGNIYTRINNPTQDVLEQRVAALEGGIAALALASGQAAVTYAIQTIAEAGDNIVSSTALYGGTYNLFAHTLPQFGITTRFADHRDPSSFERLFDE-KTKAVFVESLGNPAGNVTDIAAIAEIAHRHGVPLIVDNTVPSPYLSRPIEHGADIVVHSLTKYLGGHGTSIGGAIVGKFPWAEHKQRFRRNTGAAISPFNAFLILQGIETLALRMDRISSNALSVAQHLKTHKAVNWVNYAALEDHPDHALAKKYFGGRSSVLTFGIGAGREGGAKFLDALKLFTRLVNIGDVRSLATHPASTTHRQLSPEELARAGVTEDTVRLSVGIEHIDDLVADLDQAL-A-
-----------------------------------------------------------ICIQGGWQPE---NGGPRQLPIYQSTTFKYTTSEQMGRLFDLEENGYFYTRLANPTNDAVAAKICELEGGAGAMLTSSGQAASFYAILNICQAGDHIVSSSTIYGGTSNLFTVTFPKMGVECTLVNPADEEELKKAFRP-NTKVVFAETIANPALTVLDIEKFARLAHSHGVPLVVDNTFATPINCRPIEWGADIVIHSTTKYMDGHAMTVGGCIVGNFDWEAQHDKYKRDLGSIQSPQNAFLINVGLETLHLRMPKHCENAMRVAQYLQAREDVAWVNYPGLPGDRYYELARKYMPEGTCVISFGLKGGRKAAAEFMDKLKMCSIETHVADSRTAVLHPASHTHRQLNDEQLVEAGVDPSMIRFSCGIEDAADIIEDIRQALE--
-----------------------------------------------------------LALHAGYTYD---SQRTLSVPIYQNTAYSFKNLEQAAARFGLQELGNIYSRLTNPTTDVLGARLAAIEGGAFGVPTASGSAAIFYTLVNLAQNGDNIVYSNKIYGGSQTLIVHTLKRFGIEARVFDIDDIESLPKVIDS-KTKAIFFESLSNPQIAIADTQKITQIAKTHKIISICDNTVATAFLHKPFDFGVDIAVYSLSKYINGQGSALGGAVIQLNELIKDN---PRNIGATLSPQNAWIILQGLETLELRIQKHSQNALEVARFLESHPKVKSVNYPGLPNNPYHKLLGKYFKNNHCLISFEAQSFE-EAQKICNSLEIFAIVANIGDSKSLIIHPASTTHSQLSPKELESAEITPATIRLSIGLESPKDLIADLKQALE--
-----------------------------------------------------------LALHGAQEPDP--INGSRAVPLYQTCAYNFEDAADGASKFAWSKEGFVYTRMGNPTNSVFEQRMAMLEGGVGAVAAASGHAAQFMAITSICEPGHNFVSTMNLYGGTFNQFRVYFKKFNIQCKFVEGHDAQEIKKAIDE-NTRAVYIETIGNPQFNVPNIAAIADVCHEAGVPLIVDNTFGMGYLCQPIKLGADIVTHSCTKWIGGHGTSMGGIVIGHFDWSASGKFPCRDLGPCMAPFNAWLFIQGLETLALRADRHVSNTLALAHWLQKSPYVSWVNYPGLESHTDYALAQKVLRGQGGVLTFGVAGNIAEVAAVVDNLKLCSHLANVGDAKTLIIHPWRTTHQQIPDEEKIKGGVTPDLIRVSLGLEHISDIIHDFEQAF-D-
-----------------------------------------------------------ICIHEGYETDP--TTKACAVPIYQTVAYEFDDAQHGADLFDLAVPGNIYTRIMNPTWDVLEKRVAALEGGVAALVVSAGSAAINYAILTIAEAGDNIVATPQLYGGTYTLFAHLLPKQGIEVRFAETDKAEDLAKLMDE-KTKAVFCETIGNPAGNIVDIEPIANMAHEHGVPLMVDNTVATPALLNPIEYGADIVLHSLTKYMGGHGNSLGGIIVGKFPWAEHKERFPRNTGAALSPMNAFMLMQGMETLPLRMERHCDNAIAVAEYLKAHPKVEWVSYAGLEGDKYYPMAKKYFNGRPSLMTFGIKGGFEAGVKFYDALKLIKRLVNIGDTKTLACHPASTTHRQLNEDELKSAGVSPEMLRLCIGIEHIDDIQADLKQAF-D-
-----------------------------------------------------------RTLHAGQEPDP--TTGARAPPLYQTTSYVFDDADDAAQQFALEKEGYIYSRLMNPTVATLQERLASLEGGIGAAATASGMAALDLATFLLASAGDNIVTASSLYGGTYTYFTHTVERRGVSARFVDTLAYDEYAEAIDD-DTAYVHIETIGNPALVTPDIERIADIAHEH-TPLFVDNTFATPALCRPIEHGADLVWDSTTKWIHGAGTTVGGVLIGSFPWGEHPEKYPRDLGNAQSPFDAWNTLEKLESLPMRMEQHCTNAMAVAEFLDSHEAVSWVNYPGLTDHETHAEATSYLKGGYGMITFGLDAGYEAARDTVNNVELASLLANVGDAKTLVIHPASTTHQQLTESEQEAAGVTPDMVRLSVGIENVDDIIADLTQAI-D-
-----------------------------------------------------------LAIHAGYTVEP--TTKAVAVPIYHTSSYAFDNTQHGADLFDLKVAGNIYTRIMNPTNAVLEERVAALEGGIGALAVASGMAAITYAIQTICEAGDNIVAVSTLYGGTYNLFAHALPRQGIEVRFFDHKNPAAIRDLIDD-KTKMVFAESIGNPLGNIIDIQALSDIAHEYGVPVVIDSTVATPALCRPFEFGADIVIHSLTKYMSGTGTSIGGAIVGTFPWDDYPERFPRNTGAALSPLNAFSILQGLQTLGLRMERHVQNAQAVAEYLRDHDKVAWVKYAGLPDHPEHELAKKYMKGTPSILTFGVKGGLEAGARFIDALQLITRLVNIGDAKSLACHPATTTHRQLNEQELEKAGVSIDMVRLSIGIEHIEDIKADLEQAL-A-
-----------------------------------------------------------VAVHGGYEPDP--TTKSVAVPVYQTTSYAFDDAQHGADLFDLKVQGNIYTRIMNPTQDVLEKRVAEMEGGIAALAVASGMAAITYTLQTLAETGDNFISTSELYGGTYNLFAHTLPRQGIECRFVNKDDFAAIEAQIDD-RTKAIYCESVGNPSGGIADIEKLAEIAHRNGVPLVVDNTVPSPALWRPIEHGADIVVTAATKYIGGHGNSLGGVIIGNFPWADNAERFPRNMGAALSPMNAFLLLQGLETLALRMERINENTKKVAQFLESHDEVSWVKYAGLESHKDFALAQKYMDGQASILSFGVKSGREGTRKFYDALQIFLRLVNIGDCKSLASIPAETTHRQLNDEELASAGVSPEMVRLSVGIEHIDDLLADLDQAL-A-
-----------------------------------------------------------ILLHGGQESDP--STGSRAVPIYQTTSYQFRDTEHAANLFSLKESGNIYTRLMNPTTDVLERRIALLDGGAGALATASGQAAITLALLNIAQAGDEIVSADNLYGGTYNLFHYTFPRLGIRVRFVKSNDLKALEQAITP-KTKAFYAESLGNPKLDVADLEGISAITRVHGIPFVLDNT-VSPYLLKPLDFGVDIIVYSATKFIGGHGTSLGGLIVGKFDWTNGKFPLIRDMGPALSPFNAFLFLQGLETLHLRMIRHAENALAVAHYLEKHPKVSWVNYPGLPGSPEKAKADKYLPAGAGIIGFGIKGGLESGKKFIDSLSLVSHLANVGDAKTLAIHPATTTHQQLSPEEQLATGVTPDFIRLSIGIEHIDDILNDLEQAFE--
----------------------------------------------------------ELALHYGYKSE--ASTKAAAVPIYQTTSYTFDNTQHGADLFDLKVAGNIYTRIMNPTNAVLEQRLAEMEGGVGGLAVASGMAAITYAIQCIANAGDNIVSTSQLYGGTYNLFAHTFPRQGIEVRMASHEDFDGIEQRIDA-KTRAIFCESIGNPSGNVIDIEKIADIAHRHGVPLIVDSTVSTPYLCQPFKLGADIVVHSLTKYIGGHGTTVGGMIIGQFDWAKHKDRFPRNTGAALAPHSAFLILQGLETLGLRMERHCENALKVAQYLEAHPVVERVNYAGLPSSKYHELCNRISKGKASLLSFEIKGGAVAGSEFIDALKMILRLVNIGDAKSLACHPASTTHRQLSPDELKSAGVSPGLVRISVGIEHIDDIIGDIAQAL-D-
-----------------------------------------------------------LALHAGQKPDP--STKARAVPIYQTTSYVFDDADHAARLFGLEEFGNIYTRLMNPTTDVLEQRVAALEGGVAALAVASGQSAITLALLTLAHAGHEIVASTSLYGGTYNLFRYTLPQFGIGVKFVDPSDPENFQAAITD-KTRAVFAETLGNPKLDTLDIAAVADIAHKHGVPLVIDNTVASPYLVNPIAHGADIVVHSATKFIGGHGTSLGGVIVGNFDWTNG-KFPQRDVGPALSPFNAFLLLQGAETLHLRMERHSTNAAKVAEFLQNHPKVGWVNYPGLSTHPSYEQARKYFHRGLFLIGFGIKDGGAEGKRFIDHLQLHSLLANIGDAKSLVIHPASTTHQQLSPEDQLATGVTPDFIRLSVGLEHVDDIIADLEQAL-D-
-----------------------------------------------------------IAVHGGYSPDP--TTKAVAVPIYQTTSYAFDSTQHGADLFDLKVAGNIYTRIMNPTQDVLEKRVAEMEGGIAALCLASGMAAITAAIQTIAEAGDNIVTSSTLYGGTYNLFAHTLPQYGIEVRFADYRDPQAFEKLIDG-KTKAVFCESVGNPLGNVVDFEKLAEVAHKHGVPVIVDNTVPSPYLCRPFEHGADIVVHALTKYLGGHGNSIGGIIVGKFPWAEHKAKFKRNMGAAISPFNAFLILQGIETLALRMDRICENSLKIANFLKSHPKCSWVNYAGLPDHKDHALVQKYMGGRASILNFGVKGGREGGGKFQDALKLVTRLVNIGDCKTLACHPASTTHRQLSPEELAKAGVSEDMIRLSVGIEHVDDLIADLDQALN--
----------------------------------------------------------EIALHEGYKSE--DTTKAAAVPIYQTTSYTFDDTQHGADLFDLKVQGNIYTRIMNPTTDVLEKRIAAMEGGIGSVCVASGMAAITYALQCICETGDNIVSTSELYGGTYNLFAHALPKQGIESRMVKHDDFEGFEQSIDA-KTKAIFCESIGNPAGNVVDISRLADIAHKHGVPLIVDNTVATPYLCRPFELGADIVVHSLTKYIGGHGTSIGGVIIGKFDWVANKERFPRNTGAAISPMNSFQILQGLETLGLRMDRHCENAEKLAAYLQQHDKVEWVNYAALPDSPYRANCEKITSGKASILSFGITGGLESGTKFIDALQMILRLVNIGDAKSLACHPASTTHRQLNEKELAAAGVSSDLIRISVGIEHIDDIIADVSQAL-D-
-----------------------------------------------------------LQLHAGQEVDP--ATNALAVPIYANSSFAFNDSAHGADLFGLRKFGNIYSRLMNPTNDVFEKRIAALEGGAAALATSSGQAAQGMVVMGLCGSGDNIVSSSYLYGGTYNAWANLFPRLGITTKFVKSESPEAYAAAIDA-KTKAIYIESIANPKYIVHDIAALAKVAHDHGIPLIVDNTFGAGYLVRPIEHGADVVVHSATKWIGGHGTTIGGVIIGKFDWSKSGKFPQRDLGPCQNPFGSFLLLQGLETLSLRVGRIVENALALAQWLEAHPQVSWVSYPGLKSHPSHEIAKKYLQGFGGVLSFGIKGDAATGSAFVDSLKLATNLANVGDAKTLIIHPASTTHQQLSDEDQLSSGVTKDLIRVSVGYEWIEDIKADFAQAFE--
-----------------------------------------------------------LAVHGGYSPDP--TTKAVAVPIYQTTSYAFDDTQHGADLFDLKVQGNIYTRIMNPTQDVLEKRVAALEGGIAGLAMASGMAAITAAIQTIAEAGDNIVTSSTLYGGTYNLFAHTLPQYGVEVRFADYRDPEAFERLIDG-RTKAVFCESVGNPLGNITDFQKLADVAHGKGVPLIVDNTVPSPYLCRPFEYGADIVVHALTKYLGGHGNSLGGIIVGKFPWAQHKARFRRNMGAAISPFNAFLILQGIETLALRMDRICENSVRIASFLKNHAKVSWVNYAGLPEHEDHGLVQRYMGGRASILTFGVQGGSAAGARFQDALKLVTRLVNIGDCKTLACHPASTTHRQLSPDEMAKAGVSEDMIRLSVGIEHIDDLIADLDGAL-A-
----------------------------------------------------------GRCVHAGQEEPD-PATGARAPPIYQTSSYVFEDADTAADRYALNDDGNVYSRFDNPTVRMLENRIASLENAVDAVATGSGMAALDAGTFVLAANGDNIVTASSIYGGTHSYYSNTASRRGIETRFVDTLDPDAYAEAIDE-DTAYVHFETIGNPSLVVPPMEEIAEVAHDHGVPVFVDNTFGTPALCNPLDHGVDLLWESTTKWIHGSGTTVGGVLVGSFPWDEYPEKFPRSLGDGQKPFDAWATLQGAETLSLRMERHCENAMAVARHLEDHPEVAWVTYPGLESHETHDLAQQYLSGFGGIVTFGLEAGYDAGRRFCEETDLAQFLANIGDAKTLVIHPASTTHAQLSEAEQRASGVTPDLLRFSVGIEDPEDIIADIDEAIE--
----------------------------------------------------------ELALHHGYEADK--ATRAATVPIYQTSSYTFENSQHGADLFDLKTPGNIYTRIMNPTTDVLEKRIAAMEGGLAALALASGMAAITCAIHNICLLGDNIVSTSQLYGGTYNLFKYLLPARGIEVRMAECDDYQAIAEAIDI-KTRAIYCESIANPAGNVADIKKLAEIAHEHGIPLIVDNTVATPYLCRPIELGADVVVHSLTKYIGGHGTSLGGIIVGKFGWAKEAGKFPRDTGAAISPMNSFQILQGLETLGLRMERHCENAEKLALYLGEHKEVAWVRYAALSASPYYESCQKITGGRASILSFGLVGGFAAGIAFVDALKMILRLVNIGDAKSLACHPASTTHRQLSDSDMKASGVSSDLIRISVGIENIEDIILDVSQAL-D-
----------------------------------------------------------ELALHHGYESE--ATTKSAAVPIYQTTSYTFDDTQHGADLFDLKVAGNIYSRIMNPTNAVLEQRLAAIEGGIGALVLSSGMAAIAYSLQALTQVGDNIVSTSQLYGGTYNLFAHTLPRQGVDVRMASFDDFATLESLIDE-RTRAVFCESIGNPAGNIVDISKIAEIAHRHGVPVIVDNTVATPVLCRPFEHGADIVVHSLTKYIGGHGTTIGGAIIGKFDWVANKARFPRNTGAALSPHSTFLLLQGLETLSLRIERHCSNAEVLASYLNQHPLVTWVNYGALPDSPYKANCDKITSGKASIISFGIKGGKTSGGHFIDALKMILRLVNIGDAKSLACHPASTTHRQLNAEELAKAGVSEDLVRISVGIEHIDDIIADVAQALE--
-----------------------------------------------------------RSVHAGYSPDP--TTKAVAVPIYQTVAYAFDSAQHGADLFDLKVPGNIYSRIMNPTNDVLEQRIAALEGGIGALAVASGQAAVTYAIQTIAEAGDNIVSSTALYGGTYNLLAHTLPQFGITTRFADHRDPGSFEPLIDE-RTKAIFVESLGNPSGNITDIAKVAEIAHRHGIPLIVDNTVPTPYLSRPIEHGADIVVHSLTKYLGGHGTSLGGAIVGKFPWAQHKARFKRNTGAALSPFNSFLILQGIETLALRLDRISDNALRIAQHLKRHPRVKWVNYAGLEDHPDHALVNQYLSGKASLLTFGVDGGREAGARFLDGLKLFTRLVNIGDVRSLATHPASTTHRQLSPEELAKAGVTEDTVRLSIGIEHIDDLLADLDQAL-A-
-----------------------------------------------------------LAIQAGYEKGK--GEKSIAVPIYQTTAYKFDDTEHGANLFDLKELGNIYTRIMNPTTDVLEKRVALLEGGVAALASASGMASIFYAVANLAQSGENIIATTQLYGGTLNQFTHTLSRFGIEVRFFDGNHPQEARALIDS-KSRALFFESLTNPSIDVPEIDTLAKIADEYGIVSIVDNTVATPAICRPIEHGVDVVVHSASKYMGGQGLAIGGVLVA--RVAEKLRGNPRDIGATLSPFDSWLFIQGIETLSVRMREHSLSAMKIAHYLQNHPKVQAVYYPGLESDKNHANAVKYFDEGMFLLSFEVGDFE-LAQKIADSVKIFTLATNIGDTKSIITHSASTTHRQVSAEGLKKAGVTPGLVRLSIGLEDYRDLIEDLAQAI-D-
-----------------------------------------------------------LAVHAGYSPDP--TTKAVAVPLYQTTSYAFDSTQHGADLFDLKVQGNIYTRIMNPTTDVLEKRIAALEGGVGALAVASGMAAVSYSIQTIAEAGDNIVATRTLYGGTYNLFAHTFPQLGIEVRFVDYQDPAAIAALVDD-RTKAVFCESIGNPLGNVVDFAAFAAEAHRHGLPLIVDNTVPSPYLCRPFEHGADIVVHSLTKYLGGHGNSIGGAIVGKFPWGRHKTRFKRNMGAALSPFNAFLILQGIETLALRMDRICDNALKVAGFLKESAAVEWVEYAGLPDHPSKPLADRYLGGRASILSFGIKGGAEAGGRFIDALRLVTRLVNIGDAKSLACHPATTTHRQLSPEEQLSAGVKPELIRLSIGIEHIDDILADIGQALK--
-----------------------------------------------------------LALHAGYTYD---TQRTISVPIYQNTAYSFESLEQAAARFGLQEIGNIYTRLSNPTTDVLGARLAAVEGGIFGVPTASGSAAIFYAIVNCAQSGDNIVFSNKIYGGTQTLFVHTLKRFGIQTKVFDIDNIESLESVIDD-KTKAIFFESISNPQISIADTEKITAIAKKHKIISICDNTIPTAFLHKPFDYGVDISIYSLSKYINGQGSALGGAIIGLNELIKDNPRYERNIGATLSPQASWIILQGLETLELRIKKHSQNALKVAEFLQSHPKVQSVAYAGLTSNPYNRLLQKYYKDSQALISFEAQSFE-EAQKICNATEIFAVVVNIGDSKSLIIHPASTTHSQLNADELSSAGITPCTIRLSIGLESADDLIQDLKKALE--
-----------------------------------------------------------LAVHGGFESDP--ATKAVAVPIYQTASYAFDSADHGAALFNLEVDGFRYTRIGNPTNAVLEKRVAALEGGIEALSVACGQAAVNYAVVNLAEMGSNVVSVPQLYGTTHTLFAHILPRQGIAVRFSDDDRPESVERLIDD-DTRAVFCESVGNPAGNVCDIQAMADAAHRHGVPLIVDNTVPTPILLRPIEYGADIVVESLTKFMGGHGTTLGGIIVGRFPWAEHRRRFPRTTGAVLAPMNAFLLLQGIETVALRIERHVENGAKVAQFLRNNRRVEWVNYAGFHDSPYFVLTQKYLGGRACLLTFGVAGGFEAGKRFYDALKLCKRLVNIGDAKTLACHPASTTHRQMSAEEQDKAGVRPEMIRLSVGIEHIDDIVADLDQAL-C-
-----------------------------------------------------------IAIHAGYEPE--ATTHAVAVPIYQTAAYAFDSADHGAALFNLEAEGFRYSRIANPTSAVLEKRISQLEGGVGALAVATGQAALHFAFVNVADHGGNIVSVPQLYGTTHTLLSHILPRQGITGRFAESDKPDAIEKLIDE-NTRAVFAETIGNPAGNVCDIEALAKIAHAHGVPLIVDNTVATPILLKPFDYGADIAVHSLTKFLGGHGTTLGGAIVGNFPWAKYADRFPRTMGSVLSPFNAFLLLQGIETVALRMERHVENARKVAEFLRTDPRVAWVNYTGFPDSPYYPLVQKYLDGNASLFTFGIKGGMEAGKTFYDALKLITRLVNIGDAKSLACHPASTTHRQMSAEQQRLAGVLPETIRLSIGIEHAADIIEDIDQALE--
-----------------------------------------------------------TAIHAGSAPDP--ATGARQVPIYQTTAYVFQDAAHAARLFGLREVGYIYSRLTNPTVAALQARVAELEGGAGAVCCSSGHAAQIMALFPLMGPGKNVIASTRLYGGTITQFSQTIKRFGWSCKFVDLDDLDALRAAVDD-DTRAIFCESISNPGGYVTDIPAVAKVADQVGLPLIVDNTLATPWLCKPIEMGATLVVHSLTKYMTGNGTVTGGVIVGKFDWSASGKFPSRDLGMTMNPQAAHYTLMGIETLGLRMERHVGNAQKVAEWLEADPRVTSVTYAGLASSPWNATARRVYKGAGALFTFAIKGGYDAAVKLVDNLKLFSHVANLGDSRSLVIHSASTTHSQLTDEQKIAAGAGPDVVRLSIGIEDAADIIADLDQAL-A-
-----------------------------------------------------------LQVHAGQEPDP--TTNARAVPIYQTTSYTFDSVAHGSDLFALKAFGNIYTRLMNPTTDVLEKRVAALEGGAAALALASGHSAQFIAITNLCQAGDNIVSSSYLYGGTYNQFKVTFPRLGIKVKIVDGQSPEAFRAAIDE-QTKALYVESIGNPAFHVPDFDALAELSREYGIPLIVDNTFGCAYLARPLDHGASIVVESATKWIGGHGTSMGGVIVGTFNWGNG--KFPRDIGPAISPFNSFLLLQGLETLSLRVQRHADNTLALARWLEKHPSVAWVNYAGLEGHQTWELAKKYLQNGFGVLTFGIRGGYEKAVGFIESVRLASHLANVGDAKTLVIHPASTTHQQLSSGEQESAGVSSDMIRVSVGIEHIEDIKDDFKQAF-N-
-----------------------------------------------------------LALHAGQSPDP--VHGSRATPIHFTTSYVFSDADQAAALFNLERPGHVYSRISNPTTAVLEERVAALEGGVGAIAVASGQAALHLAITTLMGAGGHIVASRALYGGSHNLLGYTLPRFGIHTTFVDPHDLDAWRAAIRP-ETRLFFGESVGNPGLDVLDIPAVSALAHQHRLPLLVDATLVSPLLQRPLDLGADLVMHSATKYLGGHGVAVGGVIVGRFDWEASGLFPTRDFGACLSPMNAFQILQGLETLPLRMRAHVANARAVAEHLAAHPLVEKVAYPGLPGHRDHALAARLLPHGCGVMSFDLKGGREGGRAFIGALRLFSHLANVGDAKSLVIHPASTTHFRMSAADLAAAGIGEGTVRLSVGIENTADLIADLDRGL-A-
-----------------------------------------------------------LALHAGAVPDP--ATGASAVPIHLTTSFVFESSDHAASLFNLERPGHVYSRVSNPTNAVLEQRVAALEGAAGAIAAASGQAALHLAISTLMGAGGHIVASTALYGGSQNLLHYTLRRFGIETTFVQPDDLDGWRAAIRP-ETRLLFGETVGNPGLQVLDIPAVAEIAHAAGVPLLVDSTLTTPWLMRPLEHGADLVCHSATKFLSGHGTVIGGVLVGSFDWEASGRFPERDFGACLSPHTAWLILQGIETLPLRMERHMRNTERVVEFLASHPFVSRVGHPMLESHPSHALAKRLLPRGAGVFSFDLRGDRAQGRAFIESLKVFSHLANVGDCRSLVIHPASTTHFRMDDAALAQSGIAQGTIRLSIGLEDADDLIDDLKRALK--
-----------------------------------------------------------LQVHAGQKPDP--TTGSRAVPIYQTTSYVFNSPEHAANLFALKEPGNIYTRIMNPTTDVFEQRMAALEGGVGALAVASGSAAITYAILNIAGAGDEIVSASTLYGGTYNLFAATLPRIGIKTVFVDPDDPENFRKAINE-KTKALYIESLGNPGINIVDIEAVAKIAHENGIPLIVDNTFGTPYLIRPFEFGADIVVHSATKFIGGHGTSIGGVIVGKFDWAGSGKFPVRDTGACISPFNSFLLLQGLETLSLRVERHVSNAKKIAEYLQNHPKVAWVNYPSLKGNKYYDLAQKYFPKGAGIFTFGIKGGYEAAKKFIENLEIFSLLANVADAKSLVIHPASTTHSQLSEEEQRSCGVTPDQIRLSIGIEDVDDLIYDIEQALE--
-----------------------------------------------------------LQIHAGAEPD--TATGARQVPIYQTTAYVFRDADHAAALFNLAEVGNIYSRLTNPTVSALANRICALEGGAGAICCSSGHAAQIMALFPLMSPGTNVVASTRLYGGTVQQFSNTIKKFGWSAKFVDFDDEAAVAAAIDD-DTRAVFCESIANPGGYITDLPAIAAISDAAGVPLIVDNTSATPYLCNPIEHGATLVVHSTTKYLTGNGTVTGGCVVGKFDWMASEKFPSRDLGMTMNPQGAHYTLMGIETLSLRMERHVSNAQKIAAWLEADPRVAAVTYAGLDSSPYKDRVAKICPRGAGLFTVSLKSGYEGCVKFVNALNLFSHVANLGDARSLVIHSASTTHRQLTEEQQIGAGAAPNTVRLSVGIELADDLIADLDQAL-A-
-----------------------------------------------------------LALHAGHSPDE--RHGSRAVPIHQTTSYVFQDTEHAAALFNMEVGGHIYSRLTNPTVAVLEQRLAALDGGVAAVATASGMSALFVTVMALCSAGDHIVSSSQMYGANINLFEHTLSRYGVTTTFVAPNDPEAIKAAIQP-NTKMVFGEVIGNPGMDIMDIRAVGKISAEAGIPLVIDATFNTPWMIQPLKHGANIVIHSLTKWMGGHGTALGGAVIGNFDWGQNDKFPMMNVGPCLAPMNAFLIMQGIETLGLRMEKHMSNTTKMLAFLSEHEQVAWVKHPSLPDHPDNKVAVELMPKGQGIIAVGIKGGREAGRAFIENVQLASHLANVGDAKTLVIHPGSTTHSHLTPEAMQAAGLTEDLVRVSVGLEDIDDLIADFKAAL-R-
-----------------------------------------------------------LQIHAGARPDP--ATGARQTPIYQSTAYVFRDADHAAALFNLQEVGYIYSRLTNPTVAVLQERIATLEGGQGAVCCSSGHAAQIMALFPLMGPGKNVVVSTRLYGGSITQFSQTIKRFGWSATFVDFDDLDAIEAAIDD-DTRAIFCESIANPGGYITDLDAVAKVAEGAGLPLIVDNTSATPYLCRPIEHGATLVVHSMTKYLTGNGTVTGGVVVGNFDWSASGKFPSRDLGMTLNPQAAHYTLMGIETLSLRMERHSANARKVAEWLEKDPRVAHVTYAGLESSPYHDRLARICKGAGGLFTFALKDGYEACVKLVDSVEIFSHVANLGDTRSLIIHSASTTHRQLTPEQQEAAGAAPDVVRLSIGIEDPDDLIADLDQAL-S-
-----------------------------------------------------------LQVHAGTAPDP--ATGARQVPIYQTTSYVFKDADHAARLFNLEEVGYIYSRLTNPTVGALADRIVALEGGAGGVCTSSGHAAQIMALYPLMAPGRNIVASTRLYGGTYTQFTQVFKRFGWSCTFVDFDDPAAIEAAIDE-DTRAIFCESLANPVGYPIDLEAVAKVADKAGLPLVVDNTSATPYLCRPIDHGATLVVHSTTKYLTGNGTVTGGAIVGKFDWSASGKFPSRDLGMTMNPQAAHYTLMGIETLSLRMRKHVENAQKVAEWLEAHDKVDKVNYAGLKSSPAHEVGKRIFPRGTGLFTVALKGGYEDCVKLVSNLKLFSHVANLGDTRSLIIHSASTTHRQLTDEQREAAGAGNNVVRLSIGIEDADDIIADLDQAL-A-
-----------------------------------------------------------LQVHAGQQPDP--VTKSRAVPIYQTTAYTFDSAEHGADLFALKAPGNIYTRLMNPTTDVFEQRVAALEGGKAALAVASGHSAQFIAISSLCQAGDNIVSSSYLYGGTYNQFKVSFARFGIGVSFVDMTDPESFRRAINE-HTKALYLESIGNPAFHVPDFEAIAAIADAH-IPLIVDNTFGCGYLCRPLEHGASIVVESATKWIGGHGTSMGGIIVGSFNWDNG--RFPRDFGPAISPFNSFLLLQGLETLSLRVDRHASNTMELARWLDSHPAVAWVNYPGLESHPSHELGKRYLQGFGGVLSFGIKGGYPEAVSFINSVRLASHLANVGDAKTLVIHPASTTHQQLSAEEQASAGVSSDLIRVSVGLEHIDDIKADFQQAFE--
-----------------------------------------------------------KAVHAGAAPD--AATGARTTPIYQTASYVFEDTDHAASLFNLHSFGYIYSRLTNPTVSVLEERVASLEGGRAAVAAASGHAAQFLTFFTLLEPGDHFVASRNLYGGSLTQFGLSFKKLGWHCTFVDPHDADNFKAAIGD-NTKAIFIESLANPGGIVVDIEAVAKVAHDAGIPLIVDNTLATPFLCRPFEWGADIIVHSTTKFLAGHGNSLGGCVIGKFDWSANGKFPSRDFGPAMAPMNAFFTITGIETLHVRMERHCANAMKVAEFLAAHPAVEWVSYAGLPGSKYAALRDKYLPLGAGVFTFGLKGGFEAGKKLVEKVRLFSHLANIGDTRSLILHPASTTHRQLTEEQQITAGAGPEVIRLSVGLEDAADLIRDLDRAL-S-
----------------------------------------------------------TRQLHAGYNPAE--HYRSKAVPIYQTAAFELGDVERCIRLFDYSEEGHSYVRFSNPTNTVLERRLASLEGGIEAIALGSGMAAISNTFLNIAKSGDEIVAVNTLYGGSTTLLNSILPDYGIVGRFVEDNDIESYRKVITE-KTKAIYSESLGNPGMNIIDIEAVANLAHEHGIPLIVDNTFATPYLLRPFEYGADIVCYSATKYLAGHGTTIVGAVVGGFDWLNG-KFPQTDLGAHLSPTSAFYLLQGIETLSLRMREHAANAQKVAEFLEGHPKVLSVAYPGLKSNKYHELAKKYFKGPGAIMSIRLKGGIEAARKVLEEVKVFDYMVNVGDTKSLIVHSATSTHFGQSKEEREKAGVYDDTLRLSIGIEEAEDLIADLKHAL-D-
-----------------------------------------------------------LAIHAGYDKD---AMGTMAVPIYQTTAYEFRDTEHAANLFALKELGNIYTRLMNPTTDVFEKRFAALEGGAAAIGTASGMAAIFYAIANVAEAGDNIIVAKQVYGGTTTLTGHTIKRFGIETRYFDVTDPSQIEGLIDE-KSKLIIFESITNPSIDVADIDAIVAIADRH-ILTCVDNTVATPILCKPLAQGVDLSVHSTSKYTTGQGLALGGIIVERENLVEKIKGNDRDLGGAPSPFNSWLHIQGLEHLPLRMKQHSASALAIAVFLEAHPKVKKVNYPGLKSSPQHYLIEKYFKDGMALLSFEVESRE-MAQKIADSTEIFAVVVNIGDSKSIITHPASTTHQQLSAQELIDAGVPGGLIRLSVGLEDTQDLIDDLSNAL-G-
-----------------------------------------------------------LAIHAGAQPDP--TTGARATPIYQTTSFVFEDVDHAASLFGLQAFGNIYTRITNPTTAVLEERVAALEGGTAALAVASGHAAQMLIFHTMLQPGDRFVAVRQLYGGSINQFGHAFRKFGWEVDWADGTDPASIKSAIGP-KTKAVFIESIANPGGLVLDIAAIAKVAHDAGVPLIVDNTLASPYLCRPLEHGADLVVHSATKFLGGHGNSMGGIIVGKFDWSKDGKYPTRDLGPAISPFNAFMIQTGIETLPLRMQRHCDNALKVAKFLKTHPKVSWVSYAGLDDDPSHALMKKYSPKGAGVFTFGLKDGYDAGVKLVNGVELLSHLANVGDTRSLIIHPASTTHRQLTEDQQKAAGAGPDVVRLSVGIEDADDIIADLNKALK--
-----------------------------------------------------------LAIHAGAQPDP--TTGARATPIYQTTSFVFDDVDHAAALFGLQTFGNIYTRIGNPTVAVLEERVAALEGGTAALAVASGHAAQHLVFHTLLTSGDEFVASRKLYGGSINQFNHAFKSYGWNVAWADPDNVSSFERAITP-KTKAIFIESLANPGGIVTDIKAISAVAKKAGIPLIVDNTLATPYLWRPIEHGADIVIHSATKFLGGHGNSIGGVIVGTFDWTASGR-YPRDLGPALSPFNAFLILTGIETLGLRVQRHSDNALAVANFLSTHPAVEGVSYAGLPGDRYHDLAKAYLPKGAGVFTFRLKGGYQAGVNLVSNVELFSHLANIGDTRSLIIHPASTTHRQLSDEQKTLAGAGPEVVRLSVGIEDVADIIADLDQAL-A-
-----------------------------------------------------------RQIHAGTRPDP--TTGARAVPIYQSTSFVFPDAAYAAGLFALTETGFTYTRVVNPTQDALEQRVADLEGGVAALATASGQAAQTLAVLNLASAGDHLVSSASLYGGTYALFRHTLADLGIETTFVDDDDLDAWRAAIRP-NTAAFYGETIGNPRGNVLDIAGVAGVAHEAGIPLLVDNTLASPYLARPLEHGADVVLHSATKFIGGHGTSIGGIIVGRFDWGNGRY--PRDLGPALAPMNAFLLLQGLETLSLRMERHSANALRVAEWLAARDEVGWVAYPGLRSSPWHAAAARYLPRGTGVVAFGLRGGAAAGPAFIEALELHSHLANVGDVRSLAIHPASTTHAQLREDERLTSGVSADLVRLCVGLEGVDDILADLDGAF-R-
-----------------------------------------------------------LSLHAGQQPDP--ATGARAVPIYQTTSYVFRDVDHAASLFNLERAGHIYSRISNPTTAVLEERVAALEGGVGAIATASGHAALFLAISTLMGQGGHIVASSALYGGSHNLFSHTLPRFGIETTKVHPRDHDGFRKAIRP-ETRLVYGETIGNPGLEVMDIAALAAIAHDAGVPLLVDSTFATPHLCRPIDHGADLVLHSATKWLGGHGVAIGGVLVGTFDWEASGKFPTRDFGACMSPANAFHILQGVETLPLRMDRHVANARAVVAFLAAADEVSWVAYPELDSHPDKALAATLLPKGAGMVAFGIKGGRDAGRAFIERLQLWSHLANVGDAKSLVIHPASTTHQQMDAATMEAAGLSEDLVRLSVGLEDAKDLIDDLKQAL-R-
-----------------------------------------------------------LAVHAGAQPDP--TTGARATPIYQTTAYAFRDADHAAALFGLKEFGNIYTRIMNPTQAVLEERVAALEGGTAALAVASGHAAQLLVFHTLMQSGDNFVAARQLYGGSINQFGHAFKGFDWQVRWADAADPASFEAQINE-RTRAIFIESLANPGGTFVDIAAIADVAHRHGLPLIVDNTMASPYLLRPLEHGADIVLHSLTKFLGGHGNSMGGIIVGTFDWSATDRFPARDLGPAISPFNAFLILTGIETLPLRVQRHSDNALAVAKWLKAHPKVGWVHYAGLEDSDNHAIQQHYSPKGAGVFTFGVKGGYAAGKALVEGLQLFSHLANIGDTRSLVIHPASTTHAQLTPEQQTAAGAGPDVVRLSIGIEDVKDIIADLEQSF-A-
----------------------------------------------------------NLAIHAGAQPDP--ATGARATPIYQTTSFVFEDADHAASLFGLKAFGNIYTRIMNPTQAVLEERLAALEGGTAALAVASGHAAQLLVFHTIMSPGDNFIAANRLYGGSINQFGQSFKSFDWHVRWADPADMASIEAQIDD-RTKAIFIESLANPGGTFVDINAIAEVARKHGLPLIVDNTMASPYLIQPIEHGADIVVHSLTKFIGGHGNSMGGVIVGSFDWSKSGKYPMRDFGPAISPFNAFMILTGIETLALRMQRHSDNALEVANWLAKHDKVAWVSYAGRSEHENHALQQRYSPKGGGVFTFGLKGGYDSGVKFVEGLEMFSHLANIGDTRSLVIHPASTTHRQLTPEQQVAAGAGPDVVRLSVGIEDVKDIIADLEQAL-A-
-----------------------------------------------------------LQIHGGQEPD--SATGSRAVPIYQTTSYCFDSVQYGADLFALKEEGHIYSRISNPTVQVFEDRMALLEGGVGAVAFSSGMGAINAAILNIMKAGDEIVAAPTLYGGTYNLLSNMLPKFGIKVHFVDPDDPESFRAAINE-NTRLVYAETIGNPGINLIDIEAIADIAHENKIPFMLDNTFGTPYLIKVFEHGVDIVVHSATKFIGGHGTTLGGVVVGNFDWLESGKFPCRDSGACLSPFNAFMLLQGLETMSLRIERHISNTKAITEFLNNHPQVAWVNYPGLKENKYYKLGQKYLPKGAGIFTFGIKGGLEAGKKFIESLQIFSHLANVADAKSLVIHPASTTHAQLNEEEQASAGVRPDMIRMSVGIEDINDLLWDIDQALK--
-----------------------------------------------------------LQVHAGQQADP--ATGSCAVPIHQTVAYTFESAEKSAAVFALTEPGYIYTRLNNPTTAVFEERIAALEGGTGAVATASGMAAQMLAITNIAQAGDNIVSTSYLYGGTTNQFKYTLRRLGIEVRFAQGDDPKSISTLIDD-RTRAIYIETIGNPAFNIPDFEAIAEIGRKHGIAVIADNTFGAGYLCQPIKWGANVVLHAATKWIGGHGNSMGGVAIGNFDWGNGRYPLIRDTGACQSPFNSFLLLQGLETLSLRVQRSVDNALEMAQWLEKHPKIESVNYPGLKSSPFHDLAKKYLTGFGGVLTFRVKGSAEQASSLLNHLEIISHLANVGDTRSLLVHPASTTHSQLNERELVASGVYPNMLRFSLGIEHIDDLKEEIGNALK--
-----------------------------------------------------------LMVHAGTQPDP--DTHAVALPIYQTTAYTFDSVDHAARLFELKEAGNIYSRMSDPTVDALERRIAALDGGIGALAMSSGHAVMFNTFLNLAGAGDEIVSSICIYGGAINMMGVTLDRIGIKVRFVDPDDLDAWEAAVNE-RTKAFFVEGIGNPNANVADIGAIAEIAHRHGIPMVVDSTFTTPYLQRPIEYGADFVIHSATKFLGGHGTAMCGIVTGTFDFSGNPRFPLRDLGACCAPLNAFLIMQGIETLSLRMRRISDSALEIARHLKAHPDVAFVNYPGLESSRYYDRVQRYLKGAGGVFTFGLHGGRERGARLIDSLELIMHVTNVGDARTLISHPASTTHSQLSDGQLAESGIRPETVRLSVGLEDPADLIADLDQAI-A-
-----------------------------------------------------------IALHEGHVPDQ--DTLSRAVPIYQTTSYVFRDVDHAANLFALKEPGHIYTRIDNPTTDVLEKRLAALDGGVGALALSSGQSAITLSILNICAAGDEIVAATSLYGGTYNLFTHTLPRLGVKIRFVDPSNPDNFRAAINE-KTKAIYGETIGNPKCDVLDIEAVAAVAHEAGIPLIVDNTFGTPALCRPIDFGADIVVYSATKFIGGHGIAIGGVIVGKFDWTQNDKFPGRDMGNCISPFNAFLLLLGVETLSLRMERHVSNTRRVVDFLRNHPLVSWVSYPECSDHASCDLAKKYLPKGAGILTFGIKGGVEAGRRFIDSLQIFSHLANVGDAKSLVIHPASTTHSQLSEEALRAAGVSPDLVRLSIGLEDPDDLIEDLAQAL-R-
-----------------------------------------------------------VAVHGGQEIDP--TTFSRAVPIYQTTSYGFRDTDHAANLFSLQEFGNIYTRLMNPTTDVFEKRVAELEGAPAALAVASGQAAITYSIMNIAEAGDEIVSATSLYGGTYNLFSTTLPKLGIQVKFVDPSNPENFRAAITE-RTKALYAETVGNPKGDILDIEAVAAIAHENGIPLIVDNTFPSPYLLRPIEHGADIVVHSATKFIGGHGTSIGGVIVGNFDWKASGKFPGRDMGAALSPFNSFLLLQGLETLHLRMERHSSNALKVAEFLESHEAVEWVSYPGLESHPSYELAKKYLPDGQGILTFGIKGGVDAGKKVINSVKLFSHLANVGDSKSLIIHPASTTHQQLSAAEQEAAGVTAGLIRLSIGTEGIKDILADLDQAL-R-
-----------------------------------------------------------RAIHAGAAPDP--ATGARVQPIYFTNGFVFDSTEQAADIFAGRRTGFSYSRGSNPTVAALERRIADLEGAKAGVAVSSGQSAMQLVLMTLMKSGDAYVASPRLFGGSLGLMRRLDGRYDLKPRFARGMAPEDFEAAITP-DCRAIFCESIVNPCASVVDLDGIAAVARRHNLPLVVDNTLASPALIRPIEHGADIVWHSTSKFLSGSGQTIGGVICGRFDWAKAGGY-NRDLGPGLSPMNAFLTLMGIETLPLRMERHCANARAVAAFLKDHPAVAWVSYPMLPGQPGEDLARRYTPDGPGIFTFALKGGEPAALRFIAGLELISHLVNIGEIKSLAIHPSSTTHRQLPEHEKAAAQVGPETVRLSIGLENEADLIADLKQAL-D-
-----------------------------------------------------------LQLHAGQEVDP--TTKSRAVPIYQTTSYVFDNAQEGEDLFGLKKPGNIYSRIGNPTVEVFENRIAALENGVGAVATSSGMAAITYAVLGLAHAGDHVVAATTLYGGTFNLLKETLPRYGVTTTFVDVANLEEVEAAIKD-NTKLVLIETLGNPVINIPDIEKIADIAHAHKIPLVTDNTFGTPYLINVFSHGVDIAVHSATKFIGGHGTTIAGVVVGNFDWETSGKFPQRDTGAALSPFSAFLLLQGLETLSLRIDRHIENTKKIVDFLSNHPKVEKVNYPSLPSSPYYDLAQKYFPKGAGIFTFHIKGGQEEAHKFIDNLEIFSDLANVADAKSLVVHPATTTHQQLSEEDLKACGVTRNQIRVSVGLENAEDLIEDLRLAFE--
-----------------------------------------------------------LQVHAGQQPDP--TTKSRAVPIYQTTSYTFDSAAHGADLFALREFGNIYTRLMNPTTDVFEQRVAALEGGKAALAVASGHSAQFIALTSLCQAGDTIVSSSYLYGGTYNQFKVAFGRLGITVKFVDGNDPSAFREAVDD-RTKALYLESIGNPAFHVPDFEAIAAVAGEHGIPLVVDNTFGCCYLCRPLQHGASIVVESATKWIGGHGTSMGGVIVGTFDWGNG-KF-PRDFGPVISPFNSFMLLQGLETLSLRVQRHADNTLELARWLAAHPSVAWVNYPGLEEHPTHRQALRYLTNGFGVLTFGIKGGYEETVRFIESVRLASHLANVGDAKTLVIHPASTTHQQLSPEEQSAAGVSLDMVRVSVGIEHIDDIKADFEQAF-A-
-----------------------------------------------------------LQVHAGQEPDS--STNSRAVPIYQTTSYVFNSAEHGANLFALKEFGNIYTRLMNPTTDVLEKRMAALEGGKAALVLASGHAAQFIALTNICQAGDSIVSSSFLYGGTYNQFKVSLPRLGISVRFAEDLSPDTFESLIDD-TTKAIYLESIGNPAFHVPDFEAIAAVAHKKNIPLIVDNTFGCAYLCRPIDHGADIVVSSATKWIGGHGTSMGGVIVGTFDWSNG-K-FPRDFGPAISPFNSFMLLQGLETLSLRVQRHADNTMALALWLQDHPAVAWVNYPGLPDHPTHRNARKYLENGFGVLTFGVKKGYEGAVSFIDNVKLASHLANVGDAKTLVIHPASTTHQQLSEAEQDAAGVKSDMVRVSVGIEHIDDIMEDFEQAF-S-
-----------------------------------------------------------LAVHAGQELDP--TTLSRAVPLYQTTSYGFKDSEHAANLFALKEFGNIYTRIMNPTTDVFEKRIAALEGGAGALATSSGQAAITFSILNIAGAGDEIVSSSSLYGGTYNLFSNTLAKLGIKVHFVDSTDPENFRQAING-KTKALFAETIGNPQGNVLDVEAVAAIAHENGIPLIVDNTFPSPYLLRPIEYGADIVVHSATKFIGGHGTSIGGVIVGKFDWTANDKFPGRDIGASLSPFNSWLLLQGLETLHLRVERHSENALKVAKYLENHEAVEWVSYAGLPSHPSYELAQKYLPKGQGILTFGIKGGAAAGQKVIENVKLFSHLANVGDSKSLIIHPASTTHQQLSEDEQLTAGVNPELLRLSIGTESIDDILYDLEQAI-A-
-----------------------------------------------------------LQVHAGQEPDP--VTRSRAVPIYQTTSYVFDSAEHGADLFALKEFGNIYTRLMNPTTDVLEKRLAALEGGKAALAVASGHSAQFIALGNICSSGDSIVSSPFLYGGSYNQFKVSFQRLGINVRFSADLNPDNIRACIDE-TTRAIYLESIGNPAFHVPDFEAIAAIAHEFAIPLIVDNTFGCGYLCRPLDHGADIVVASATKWIGGHGTSMGGIIVGRFDWGSG-KFAERDFGPAISPFNSFLLLQGLETLSLRVQRHADNTMALARWLVEHPAVAWVNYPGLSNHPTYDAASRYLRNGYGVLAFGLNAGYDGAVRFIDSVRLASHLANVGDAKTLVIHPASTTHQQLSADEQLSAGVKRDMIRVSVGIEHIDDIREDFEQAF-S-
-----------------------------------------------------------LQIHAGARPDP--ATGARNTPIYQTTAYVFRDAEHAAALFNLQEVGYIYSRLTNPTVAVLQERIATLEGGVGAVCCSSGHAAQIMALFPLMQPGNNVVVSTRLYGGTITQFSQTIKRFGWEAKFVDFDDEEAVKAAIDD-DTRAVFCEAIANPGGYITDLDAISAISDAAGIPLIVDNTAATPYLCRPIEHGATLVVHSTTKYLTGNGTVTGGCVVGKFDWTASDKFPSRDLGMTMNPQAAHYTLMGCETLSLRMQRHVENAQTVAGWLEKNDHVEYVTYAGLPSSPYNNRVAKICKGAGGLFTFALKAGYEGCIKLVNSLEVFSHVANLGDTRSLVIHSASTTHRQLSPEQQEAAGAGPNVVRISIGIENAEDLIADLDQAIK--
-----------------------------------------------------------LAIHHGYERD---SQGTTAVPIYQTTAYAFKSAKHASDLFSLQDLGNIYTRLNNPTTAVLEARLAEIEGGVSALATSSGQAAIFYAITNLVKAGDNIILSDKVYGGSVTLLKHTIKRFGIEARVFNLDDPSTIEALVDD-RTKAIFYESLSNPQIAVADIDAISAIAQKHGIISICDNTVATPLLVNPIAHGADIVVHSCSKYISGQGLALGGAIID--GLTE---FFKRDIGATPSPFNSWSLIQSLETLSLRIEKHSHNALKVAKFLESHPKVFNLNYPGLEGNSYNALANKYFKDGQCLISFEVEDKE-SAWKVLDATKLFSIVVNIGDSKSIITHPSSTTHQQIPLVEQKKIGITEGLIRLSVGLENSDDLIADLKAAL-D-
-----------------------------------------------------------KALHAGYEKD---TQGTMAVPIYMTTAYEFRDVQHAANLFSLKELGNIYTRLNNPTTDVFEKRFAELEGGAAAIATSSGMSAIFFAIANAAESGDNIVCAKQLYGGSLTQTAHTLKRFGIEARYFDVHQPEQIEALVDA-KTKVIFFESLTNPSIDVADIEAITAIANKHGILTVVDNTVATPVLCRPFEFGADITVHSASKYTTGQGLAIGGIMVN--GIVDKLKGNDRDIGAVSSPFNSWLFIQGMEHLSLRMREHSKNALALAEFLEAHPRVNKVNYPGLKSNSNYEMAQKYFEDGACLLSFEVDSLE-EATKIVNATELYSLVVNIGDSKSIITHPASTTHQQLTPDELIACGVPAGLIRISCGLESIKDLIADIKQALE--
-----------------------------------------------------------LAIHAGAAPDP--TTGARVTPIYQTASFVFNDADHAASLFGLQTFGNIYTRLGNPTTAVLEERVAALEGGTAAVAAASGHAAQVMAFHTLLQPGDEFIASRRLYGGSINQFTHAYKNFGWKVVWADADDISTFERAVSP-KTKAIFAESVANPGGAITDLEAVANVARQAKVPFIVDNTLASPYLLKPIDHGADIVVHSLTKFLCGHGNSLGGIIVGTFDWSQDNRY-PRDLGPAISPFNSFMILTGIETLALRMQRHVDNTKAIAEWLSKHPAVSWVNYASLPGDRYYNLARKYTPKGAGVFTFGLKGGYDAGVSLVSNVKLFSHLANIGDTRSLIIHPASTTHSQLTDEQKIMAGAGPDVVRLSIGIEDKEDLIADLDQAM-N-
-----------------------------------------------------------LAIHAGAKPDP--TTGARATPIYQTTSFVFDDVDHAASLFGLQAFGNIYTRITNPTTAVLEERVATLEGGTAALAVASGHAAQLLTFHALMTPGCNIVASKRMYGGTINQLNHSFKSFGWDVKWAEGLDGQSFADQIDE-NTRAVFIESVANPGGVVMDIEGISAVAKEAGVPLIVDNTMATPYLCQPIKHGADIVLHSLTKFMGGHGNSMGGAIVGTFDWAASGKYPMRDLGPAISPQNAFMLITGIETLALRMQKHSDNALKVAEFLQGHPAVSWVSYAGLANDPFYQAHQKYCPKGAGVFTFGLKGGYEAGVELVKSLELFSHLANIGDTRSLVIHPASTTHRQLSDEQKTAAGAGPDVVRVSIGIEDAADIIADLKQALE--
-----------------------------------------------------------MALHAGAQPDP--TTGARATPIYQTASFTFPDSDYAASLFNIERAGHVYSRLSNPTNAVLEERIAALEGGVGAIATASGQAALHLAIVTLMGAGSHIVASAAVYGGTHNLLAYTLPRFGIETTFVDPRDPQSFAAAIQD-NTRLVFAETLGNPGLDVLNIPEVAAVAHDAGLPLMVDSTFTTPYLIKPFELGADLIQHSATKFLSGHGVVIGGLLVGCFDWEASGKFPTRDFGACMSPTSAFHILQGIETLGMRMQRHVQNTRSIVEFLHSQDIVAKVSYPEMDGHPDQSLASELLPRGCGVFSFDLKGGRGAGIAFVDALDLFSHLANVGDAKSLVIHPASTTHHRMDAAALAAGGISEGTIRLSIGLEDCDDLIGDLKQGL-R-
-----------------------------------------------------------LQLHAGQEVDS--ASHSRAVPIYQTTSFTFDDTQHAADLFGLNALGNIYSRLTNPTVAVFETRVAELEGGSAGVAVSSGMAAITYAVQTVAEAGDHIVASSTLYGGTYTLFNHTLPKYGIDVSIVDSKNLDEVKNAIKD-NTKAIYIETIGNPEGNVEDVEALAEIAREAGIPLIVDNTFASPYLFRPIEHGANIVVHSATKFIGGHGTSMGGVVVGNFDWKQNDKFPGRDTGACLSPLNAFLLLQGLETLSLRMERHVENAEKVAEFLNNHEKVEWVKYAGLPTSEYYDLKEKYLPKGACIFTFGVKGGYDAGIKFIESLELFSLLANVGDAKSLVIHPASTTHAQLTPEEQLSAGITPETIRISVGLEHIDDILNDLEKGL-D-
-----------------------------------------------------------LAIHAGAQPDP--TTGARTTPIYQTTSFVFQDADHAAALFGLQQFGNIYTRIMNPTQAVLEERVAALEGGTAGLAVASGHAAQLLVFHAIMQPGDNFVAAKRLYGGSINQFGHSFQNFDWHVRWADSDDPATFEAQIDG-RTRAIFIESLANPGGTFVDIAAIAAIARKHGLPLIVDNTLASPYLIRPLEHGADIVVHSLTKFIGGHGNSMGGVIIGTFDWSASGNYPMRDLGPAISPFNAFLILTGIETLPLRMQRHSDNAIAVARWLKGHDKVVWVNYAGLEDHPNHALQQRYSPKGAGVFTFGLKGGYEAGKGFVEALELFSHLANIGDTRSLVIHPASTTHKQLTDEQRIGAGAGPDVVRLSIGIEDVKDIIADLEQAL-A-
-----------------------------------------------------------LAVHAGAQPDP--ATGARTTPIYQTTAFVFENTDHAAALFGLKQFGNIYTRIMNPTQGVLEERVAALEGGTAALAVASGHAAQMLVFHTLMQPGDNFVAAKKLYGGSINQFGHAFQNFGWQVRWADTDNPASFEAQIDE-RTKAIFIESLANPGGTFVDIAAIADVARRHGLPLIVDNTMASPYLVRPLEYGADIVVHSATKFLGGHGNSMGGVIVGTFDWSQSDKFPSRDLGPAIAPMNAFLILTGIETLPLRMQRHCDNALKVAHWLKAHAKVSWVHYAGLPDDPNHALQQRYAPRGAGVFTFGLKGGYEAGKTLVEGLQLFSHLANIGDTRSLVIHPASTTHAQLTPEQQVAAGAGPEVVRLSIGIEDPDDIIADLHQAL-S-
-----------------------------------------------------------LAVHAGQAPDP--ATGARAVPIYQTTSFVFHDADHASQLFNLDEPGHIYTRISNPTVEVFEKRVAYLEGGVAAVATASGQAATTLAILNIARAGDEVVASTSLYGGTVALFANTLSDLGITVRFVEPSDPENFRRAITE-RTKCIYAETIGNPRLDVLDIEAVARIAHEHGIPLIIDNTFATPYLCRPIEWGADIVVHSATKWIGGHGIAIGGVVVGRFDWGNG-KFPRRDVGACMSPFNAFLLLVGLETLHVRMDRHCANALEIARWLARHPAVAWVAYPGLPEHPSHHLARKYLREGCYVVVFGVKGGMEAGIKVIDNVALWSHLANVGDAKSLIIHPASTTHRQLTPEQRVAAGVGDDLIRLAVGIEHVEDLKADLDRAL-R-
-----------------------------------------------------------LQVHAGQEVDP--TTRSRAVPIYQTTSYVFENSENGADLFALKTPGNIYTRIMNPTTDVFEKRIAALEGGAGALAVASGAAAISYSIQNLANAGDHIVSASTVYGGTYNLFANTLPHSGIATTFVNPDDPQNFEAAIKD-NTKAFFVESLGNPNGNIIDLEAVADIAHRHGIPVIVDNTFATPYLFRPIEHGADIVVHSATKFIGGHGTSIGGVLVGKFDWAASGRFPNRDTGAALSPFNAFLFLQGLETLSLRLERHNENALKVVEFLSNHPQVECVHHPSLPSNPYHSLAQRYFPRYQGIFTFQIKGGSDEAKKFVDSLKLFSNLANVADAKSLAIHPASTTHSQLTTEQLEAGGIFANTIRLSIGIEHAADLIADLTQAF-D-
-----------------------------------------------------------IAVHGGQQVDP--ATLARAVPLYQTTSYVFQDPDHAARLFALQEFGNIYTRIMNPTTDVFEQRVAQLEGGVGALAVSSGQAAITYSILNIAEAGDEIVSSTSLYGGTYNLFAHTLPKMGIHVRFVAPDDLEGFRRAMTQ-RTKAIYVETIGNPKGDIPDLEAIADLAHEHGLPLIVDNTFATPYLCRPIEHGADIVIHSATKFIGGHGTSIGGVMVGKFNWRESGRFRGRDIGASLSPFNAWLFLQGLETLHLRMARHSENALAVAQFLEQHPVVESVSYPGLASHPHHSRALRFLPKGQGILTFEVRGGVEAGRKVIQSVRLFSHLANVGDSKSLIIHPASTTHQQLTEEEQRAAGVTPGMIRLSVGTEHIDDILEDLDHAL-R-
-----------------------------------------------------------IAIHGGYRPDE--KTGATQVPIYHSNAFEFKGIDHAVSLFDLKAPGHIYSRLSNPTVEVLENRIAMLEGGSAAVCTAAGQFATYMAITTLAEAGDNIVASGKLYGGTYNLFVHTFKKLGIEFRLVDQDNLDAYRANIDS-KTKAIYIESVSNPASDIPDIDAVSAIAKEYKVPLIVDNTYTSPFLFKPIEHGADIVLHSMTKFIGGHGSAMGGVVVGTFDWKGSGRFPGRDVGGCLSPSNAFQILCGLETLALRMERHCANAYKLAGFLLGCEDVEWVNYPDLPDNRNYHRVKELMPKGSGMMCFGLKGGFERAKTFIENVKIAIHATNLGDVRTIVTHPASTTHRQLSEEQLNAAGIPQELIRVAVGIENIDDIIEDFEQAMK--
-----------------------------------------------------------LALHFGYDKQ---SFGAMSVPVYQTTAYDFGSAETAANRFALKELGPIYTRLNNPTTDVLESRIAAVENGGAAIATASGQAAIFYAVANLAEVGDNIIVAKKVYGGSTSLLTHTLKRFGIEARVFESDEADDLEALVDE-KTKAIFFESLSNPQIAIPNIEKIVAVAQKYNIISICDNTVATPILFQPFAHGIDVSVHSASKYINGQGSAIGGLVVKNAKLIGN----PRDIGATISPYNAWLLIQGLETLSLRVKEHSRNAYKIAKFLASHPKVKKVSYPGLESDALHIRAKQYFKEAQTLLSFEVEDF-EFAKHILNSTKLFSVVVNIGDSKSIITHPASTTHQQLSHEELELAGVKEGLIRLSIGLENADDLIEDLSKAL-G-
-----------------------------------------------------------LALHAGYTYD---TQRTMSVPIYQNTAYCFESLEQAAARFGLKELGNIYTRLTNPTTDVLGSRLAAVEGGIFGVPTSSGSAAIFYAIANCAESGDNIVFANKIYGGTQTLFTHTLKRFGIEARTFDIDNIASLESVIDS-KTKAIFFESISNPIISIADTTAITAIAKKHGIISICDNTVATAFLHKPFDFGVDISVHSLSKYVNGQGSALGGAVIA--GLNELLKDNPRNIGATLSPQSAWILLQGLETLELRIKKHSQNALEVARFLESHSLVKSVAYPGLESSPYHALLQKYYAQSSGLISFEAQSY-EAAQKICNSTEIFAMVVNIGDSKSLIIHPASTTHSQLSEKELQSGGITPCTIRLSIGLESSKDLIADLKQAIE--
-----------------------------------------------------------LAIHAGQVPDS--DTGSRALPIHQTTSFVFPSAQSAADRFALTEAAPIYTRITNPTQAAVEDRIAALEGGAAGLLLASGQSAITLSILNLAGAGDSVAVSPSLYGGSFNLFKHTLTRLGITPQWVDPTDPASWRAAADE-TTRAFFVESIPNPKQDIPDLRAIADVAHEVGVPLIVDNTVATPFLLRPLEHGADVVVHSATKFLGGHGTSIAGAIVNSFDFAAHAEKYPRDLGPAVSPFNAFLIGQGLETLPLRMERHLENTRKVADFLEADERVGTVTWASLDSSPYKQTADRYLPRGAGVLGFVLPGGLEAGKRFVDALTLHSHVANIGDVRSLVIHPASTTHSQLSEEEQRAAGIEPGFVRLSVGLEHIDDILADIEQGL-V-
-----------------------------------------------------------TQIHAGSAPDP--ATGARQVPIYQTTAYVFRDADHAAALFGLQEVGYIYSRLTNPTIGALQARLAALEGGAGAVCCSSGHAAQIMALFPLMGPGKNIVASTRLYGGTITQFTQTFKRFGWSAKLIDTEDLAAVKGAIDE-NTRAIFCETIANPGGYISDLDALAKIADEAGIPLIVDNTTATPYLCRPIEHGATLVVHSLTKYMTGNGTVTGGAIIGKFDWSASDKFPSRDLGMTMNPQGAHYTLMGIETLSLRMEKHVANAQKIAAWLETHPAVKSVTYPGLASSPYKDRAVRITKGPGALFTVQLKGGYDACMKFVAALKLFSHVANLGDARSLVIHSASTTHRQLTDEQQIAAGAAPDVVRLSIGIEGTEDLIADLDQALN--
-----------------------------------------------------------IAIHAGYETDP--TTKSVAVPIYQTVAYEFDNAQHGADLFNLAVPGNIYTRMMNPTNDVLEKRVAALDGGIAGLAVSAGSAAITYAIQTIATAGNNIVTVPMLYGGTYTLFAHMLPGQGIDVRFAENDSPEALEKLIDE-KTSAIYCESIGNPAGNIVDLEAICAMADKHGVPVIVDNTV-APSLIRPIDYGAAIVVYSLTKYMGGHGNSLGGMIVGKFPWAEHAERFPRNTGSALSPMNAFLILQGIETLTLRMERHCDNAMAVAKHLQNHPAVNWVQYAGLPDSPYHALAQKYCNGRPSLLTFGVKGGFEVAEKFYDALGMFKRLVNIGDTKSLAAHPASTTHRQLTESELKTAGVTPDMIRLCIGIEHIDDIIADIDQAL-A-
-----------------------------------------------------------LSLHAGFTPDE--RHGSAAVPIHQTTSYVFKNSEHAAALYNLEIGGHLYSRISNPTVAVLEQRVAALDEGIGAVATSSGMAALFVTVLALCSAGDHIVSSSQMYGANINLFQHTLSRYGITTTFVAPNDPEAFAEAIQP-NTKMVFGEVIGNPGLDIMDITRVGKIANDAGVPLVIDATFNTPYLLKPLKNGANIVIHSLTKWMGGHGVALGGIVVGNFDWGQNDRFPTYNVGPCLSPTNAFHLMQGIETLSLRMDRHIENTKKMLAFLSSHESISWIKHPTLPEHPDYEVAKRLMPKGAGVIACGLKGGREAGQSFIESVQVASHLANVGDAKTLVIHPGSTTQSHLSPEAMKAAGLTDDMLRISVGLEDFDDLKSDFEQALK--
[truncated: 719,399 more chars]
