# Supplementary material for: New methods to measure residues coevolution in proteins
Source: BMC Bioinformatics. 2011 May 26;12:206. doi: 10.1186/1471-2105-12-206 (PMC3123609; doi:10.1186/1471-2105-12-206)
Supplement: Additional file 2 — Results. A zip file (Addtional-File-2.zip) contains all results on above data sets. [file 1471-2105-12-206-S2.ZIP]

Archive with 1,989 entries (1,984 files):
- Addtional-File-2/
- Addtional-File-2/MI-result/
- Addtional-File-2/MI-result/132l_A-mi-result.txt
- Addtional-File-2/MI-result/135l_A-mi-result.txt
- Addtional-File-2/MI-result/13pk_A-mi-result.txt
- Addtional-File-2/MI-result/1a05_A-mi-result.txt
- Addtional-File-2/MI-result/1a0j_A-mi-result.txt
- Addtional-File-2/MI-result/1a2t_A-mi-result.txt
- Addtional-File-2/MI-result/1a4i_A-mi-result.txt
- Addtional-File-2/MI-result/1a4s_A-mi-result.txt
- Addtional-File-2/MI-result/1a4y_B-mi-result.txt
- Addtional-File-2/MI-result/1a50_B-mi-result.txt
- Addtional-File-2/MI-result/1a65_A-mi-result.txt
- Addtional-File-2/MI-result/1a69_A-mi-result.txt
- Addtional-File-2/MI-result/1a6d_A-mi-result.txt
- Addtional-File-2/MI-result/1a6d_B-mi-result.txt
- Addtional-File-2/MI-result/1a7u_A-mi-result.txt
- Addtional-File-2/MI-result/1a8h_A-mi-result.txt
- Addtional-File-2/MI-result/1a8q_A-mi-result.txt
- Addtional-File-2/MI-result/1a8s_A-mi-result.txt
- Addtional-File-2/MI-result/1aa6_A-mi-result.txt
- Addtional-File-2/MI-result/1aam_A-mi-result.txt
- Addtional-File-2/MI-result/1adn_A-mi-result.txt
- Addtional-File-2/MI-result/1af7_A-mi-result.txt
- Addtional-File-2/MI-result/1afw_B-mi-result.txt
- Addtional-File-2/MI-result/1aj0_A-mi-result.txt
- Addtional-File-2/MI-result/1aj8_A-mi-result.txt
- Addtional-File-2/MI-result/1akm_A-mi-result.txt
- Addtional-File-2/MI-result/1ako_A-mi-result.txt
- Addtional-File-2/MI-result/1al6_A-mi-result.txt
- Addtional-File-2/MI-result/1ald_A-mi-result.txt
- Addtional-File-2/MI-result/1alk_A-mi-result.txt
- Addtional-File-2/MI-result/1am5_A-mi-result.txt
- Addtional-File-2/MI-result/1aop_A-mi-result.txt
- Addtional-File-2/MI-result/1apt_E-mi-result.txt
- Addtional-File-2/MI-result/1apx_A-mi-result.txt
- Addtional-File-2/MI-result/1apy_A-mi-result.txt
- Addtional-File-2/MI-result/1apy_B-mi-result.txt
- Addtional-File-2/MI-result/1aq0_A-mi-result.txt
- Addtional-File-2/MI-result/1aq2_A-mi-result.txt
- Addtional-File-2/MI-result/1aql_A-mi-result.txt
- Addtional-File-2/MI-result/1arz_A-mi-result.txt
- Addtional-File-2/MI-result/1ast_A-mi-result.txt
- Addtional-File-2/MI-result/1asy_A-mi-result.txt
- Addtional-File-2/MI-result/1at1_A-mi-result.txt
- Addtional-File-2/MI-result/1aui_A-mi-result.txt
- Addtional-File-2/MI-result/1auk_A-mi-result.txt
- Addtional-File-2/MI-result/1auo_A-mi-result.txt
- Addtional-File-2/MI-result/1auw_A-mi-result.txt
- Addtional-File-2/MI-result/1aw8_A-mi-result.txt
- Addtional-File-2/MI-result/1aw8_B-mi-result.txt
- Addtional-File-2/MI-result/1ay4_A-mi-result.txt
- Addtional-File-2/MI-result/1azw_A-mi-result.txt
- Addtional-File-2/MI-result/1azy_A-mi-result.txt
- Addtional-File-2/MI-result/1b02_A-mi-result.txt
- Addtional-File-2/MI-result/1b2r_A-mi-result.txt
- Addtional-File-2/MI-result/1b3r_A-mi-result.txt
- Addtional-File-2/MI-result/1b5t_A-mi-result.txt
- Addtional-File-2/MI-result/1b66_A-mi-result.txt
- Addtional-File-2/MI-result/1b6t_A-mi-result.txt
- Addtional-File-2/MI-result/1b73_A-mi-result.txt
- Addtional-File-2/MI-result/1b8f_A-mi-result.txt
- Addtional-File-2/MI-result/1b8g_A-mi-result.txt
- Addtional-File-2/MI-result/1b9h_A-mi-result.txt
- Addtional-File-2/MI-result/1bcr_A-mi-result.txt
- Addtional-File-2/MI-result/1bcr_B-mi-result.txt
- Addtional-File-2/MI-result/1bd0_A-mi-result.txt
- Addtional-File-2/MI-result/1bd3_D-mi-result.txt
- Addtional-File-2/MI-result/1bf2_A-mi-result.txt
- Addtional-File-2/MI-result/1bg0_A-mi-result.txt
- Addtional-File-2/MI-result/1bgl_A-mi-result.txt
- Addtional-File-2/MI-result/1bh2_A-mi-result.txt
- Addtional-File-2/MI-result/1bix_A-mi-result.txt
- Addtional-File-2/MI-result/1bjo_A-mi-result.txt
- Addtional-File-2/MI-result/1bmt_A-mi-result.txt
- Addtional-File-2/MI-result/1bol_A-mi-result.txt
- Addtional-File-2/MI-result/1bp2_A-mi-result.txt
- Addtional-File-2/MI-result/1brw_A-mi-result.txt
- Addtional-File-2/MI-result/1bs0_A-mi-result.txt
- Addtional-File-2/MI-result/1bs4_A-mi-result.txt
- Addtional-File-2/MI-result/1btl_A-mi-result.txt
- Addtional-File-2/MI-result/1bvv_A-mi-result.txt
- Addtional-File-2/MI-result/1bvz_A-mi-result.txt
- Addtional-File-2/MI-result/1bwz_A-mi-result.txt
- Addtional-File-2/MI-result/1bxr_B-mi-result.txt
- Addtional-File-2/MI-result/1bzc_A-mi-result.txt
- Addtional-File-2/MI-result/1bzy_A-mi-result.txt
- Addtional-File-2/MI-result/1c2t_A-mi-result.txt
- Addtional-File-2/MI-result/1c4t_A-mi-result.txt
- Addtional-File-2/MI-result/1c4z_A-mi-result.txt
- Addtional-File-2/MI-result/1ca0_B-mi-result.txt
- Addtional-File-2/MI-result/1ca0_C-mi-result.txt
- Addtional-File-2/MI-result/1ca3_A-mi-result.txt
- Addtional-File-2/MI-result/1cbg_A-mi-result.txt
- Addtional-File-2/MI-result/1cbx_A-mi-result.txt
- Addtional-File-2/MI-result/1cc1_L-mi-result.txt
- Addtional-File-2/MI-result/1cd5_A-mi-result.txt
- Addtional-File-2/MI-result/1cel_A-mi-result.txt
- Addtional-File-2/MI-result/1cev_A-mi-result.txt
- Addtional-File-2/MI-result/1cg6_A-mi-result.txt
- Addtional-File-2/MI-result/1cgk_A-mi-result.txt
- Addtional-File-2/MI-result/1chd_A-mi-result.txt
- Addtional-File-2/MI-result/1ci8_A-mi-result.txt
- Addtional-File-2/MI-result/1cl1_A-mi-result.txt
- Addtional-File-2/MI-result/1cms_A-mi-result.txt
- Addtional-File-2/MI-result/1cns_A-mi-result.txt
- Addtional-File-2/MI-result/1cqg_A-mi-result.txt
- Addtional-File-2/MI-result/1cqj_A-mi-result.txt
- Addtional-File-2/MI-result/1cqj_B-mi-result.txt
- Addtional-File-2/MI-result/1cs1_A-mi-result.txt
- Addtional-File-2/MI-result/1ctn_A-mi-result.txt
- Addtional-File-2/MI-result/1cwy_A-mi-result.txt
- Addtional-File-2/MI-result/1d0s_A-mi-result.txt
- Addtional-File-2/MI-result/1d1q_A-mi-result.txt
- Addtional-File-2/MI-result/1d2r_A-mi-result.txt
- Addtional-File-2/MI-result/1d4c_A-mi-result.txt
- Addtional-File-2/MI-result/1d6m_A-mi-result.txt
- Addtional-File-2/MI-result/1d6o_A-mi-result.txt
- Addtional-File-2/MI-result/1d7r_A-mi-result.txt
- Addtional-File-2/MI-result/1d8d_B-mi-result.txt
- Addtional-File-2/MI-result/1d8t_A-mi-result.txt
- Addtional-File-2/MI-result/1daa_A-mi-result.txt
- Addtional-File-2/MI-result/1dae_A-mi-result.txt
- Addtional-File-2/MI-result/1db3_A-mi-result.txt
- Addtional-File-2/MI-result/1dbt_A-mi-result.txt
- Addtional-File-2/MI-result/1dci_A-mi-result.txt
- Addtional-File-2/MI-result/1dco_A-mi-result.txt
- Addtional-File-2/MI-result/1dd8_A-mi-result.txt
- Addtional-File-2/MI-result/1ddj_A-mi-result.txt
- Addtional-File-2/MI-result/1dfo_A-mi-result.txt
- Addtional-File-2/MI-result/1dgs_A-mi-result.txt
- Addtional-File-2/MI-result/1dhf_A-mi-result.txt
- Addtional-File-2/MI-result/1dhp_A-mi-result.txt
- Addtional-File-2/MI-result/1dj0_A-mi-result.txt
- Addtional-File-2/MI-result/1dj1_A-mi-result.txt
- Addtional-File-2/MI-result/1djl_A-mi-result.txt
- Addtional-File-2/MI-result/1djo_A-mi-result.txt
- Addtional-File-2/MI-result/1dl2_A-mi-result.txt
- Addtional-File-2/MI-result/1dli_A-mi-result.txt
- Addtional-File-2/MI-result/1dnp_A-mi-result.txt
- Addtional-File-2/MI-result/1do8_A-mi-result.txt
- Addtional-File-2/MI-result/1dpg_A-mi-result.txt
- Addtional-File-2/MI-result/1dqa_A-mi-result.txt
- Addtional-File-2/MI-result/1dqr_A-mi-result.txt
- Addtional-File-2/MI-result/1dtw_A-mi-result.txt
- Addtional-File-2/MI-result/1dtw_B-mi-result.txt
- Addtional-File-2/MI-result/1dub_A-mi-result.txt
- Addtional-File-2/MI-result/1dup_A-mi-result.txt
- Addtional-File-2/MI-result/1dxe_A-mi-result.txt
- Addtional-File-2/MI-result/1dzr_A-mi-result.txt
- Addtional-File-2/MI-result/1e0c_A-mi-result.txt
- Addtional-File-2/MI-result/1e19_A-mi-result.txt
- Addtional-File-2/MI-result/1e2a_A-mi-result.txt
- Addtional-File-2/MI-result/1e6e_A-mi-result.txt
- Addtional-File-2/MI-result/1e7q_A-mi-result.txt
- Addtional-File-2/MI-result/1eag_A-mi-result.txt
- Addtional-File-2/MI-result/1ebf_A-mi-result.txt
- Addtional-File-2/MI-result/1ecf_A-mi-result.txt
- Addtional-File-2/MI-result/1ecx_A-mi-result.txt
- Addtional-File-2/MI-result/1eed_P-mi-result.txt
- Addtional-File-2/MI-result/1ef8_A-mi-result.txt
- Addtional-File-2/MI-result/1eg7_A-mi-result.txt
- Addtional-File-2/MI-result/1eix_A-mi-result.txt
- Addtional-File-2/MI-result/1els_A-mi-result.txt
- Addtional-File-2/MI-result/1emd_A-mi-result.txt
- Addtional-File-2/MI-result/1eq2_A-mi-result.txt
- Addtional-File-2/MI-result/1eso_A-mi-result.txt
- Addtional-File-2/MI-result/1eug_A-mi-result.txt
- Addtional-File-2/MI-result/1euy_A-mi-result.txt
- Addtional-File-2/MI-result/1evy_A-mi-result.txt
- Addtional-File-2/MI-result/1ex1_A-mi-result.txt
- Addtional-File-2/MI-result/1exp_A-mi-result.txt
- Addtional-File-2/MI-result/1ey2_A-mi-result.txt
- Addtional-File-2/MI-result/1eyi_A-mi-result.txt
- Addtional-File-2/MI-result/1f2d_A-mi-result.txt
- Addtional-File-2/MI-result/1f2v_A-mi-result.txt
- Addtional-File-2/MI-result/1f6d_A-mi-result.txt
- Addtional-File-2/MI-result/1f75_A-mi-result.txt
- Addtional-File-2/MI-result/1f7l_A-mi-result.txt
- Addtional-File-2/MI-result/1f7u_A-mi-result.txt
- Addtional-File-2/MI-result/1f80_D-mi-result.txt
- Addtional-File-2/MI-result/1f8m_A-mi-result.txt
- Addtional-File-2/MI-result/1fc4_A-mi-result.txt
- Addtional-File-2/MI-result/1ff3_A-mi-result.txt
- Addtional-File-2/MI-result/1fft_A-mi-result.txt
- Addtional-File-2/MI-result/1fgh_A-mi-result.txt
- Addtional-File-2/MI-result/1fiq_C-mi-result.txt
- Addtional-File-2/MI-result/1fnb_A-mi-result.txt
- Addtional-File-2/MI-result/1fo6_A-mi-result.txt
- Addtional-File-2/MI-result/1fps_A-mi-result.txt
- Addtional-File-2/MI-result/1fq0_A-mi-result.txt
- Addtional-File-2/MI-result/1fua_A-mi-result.txt
- Addtional-File-2/MI-result/1fug_A-mi-result.txt
- Addtional-File-2/MI-result/1fuq_A-mi-result.txt
- Addtional-File-2/MI-result/1fva_A-mi-result.txt
- Addtional-File-2/MI-result/1fwk_A-mi-result.txt
- Addtional-File-2/MI-result/1g64_A-mi-result.txt
- Addtional-File-2/MI-result/1g6t_A-mi-result.txt
- Addtional-File-2/MI-result/1g72_A-mi-result.txt
- Addtional-File-2/MI-result/1g79_A-mi-result.txt
- Addtional-File-2/MI-result/1g8p_A-mi-result.txt
- Addtional-File-2/MI-result/1g99_A-mi-result.txt
- Addtional-File-2/MI-result/1gal_A-mi-result.txt
- Addtional-File-2/MI-result/1gdh_A-mi-result.txt
- Addtional-File-2/MI-result/1geq_A-mi-result.txt
- Addtional-File-2/MI-result/1get_A-mi-result.txt
- Addtional-File-2/MI-result/1ghs_A-mi-result.txt
- Addtional-File-2/MI-result/1gim_A-mi-result.txt
- Addtional-File-2/MI-result/1glo_A-mi-result.txt
- Addtional-File-2/MI-result/1gns_A-mi-result.txt
- Addtional-File-2/MI-result/1goj_A-mi-result.txt
- Addtional-File-2/MI-result/1gp1_A-mi-result.txt
- Addtional-File-2/MI-result/1gp5_A-mi-result.txt
- Addtional-File-2/MI-result/1gpa_A-mi-result.txt
- Addtional-File-2/MI-result/1gpj_A-mi-result.txt
- Addtional-File-2/MI-result/1gpm_A-mi-result.txt
- Addtional-File-2/MI-result/1gpr_A-mi-result.txt
- Addtional-File-2/MI-result/1gq8_A-mi-result.txt
- Addtional-File-2/MI-result/1gsa_A-mi-result.txt
- Addtional-File-2/MI-result/1gtp_A-mi-result.txt
- Addtional-File-2/MI-result/1gxs_A-mi-result.txt
- Addtional-File-2/MI-result/1gz6_A-mi-result.txt
- Addtional-File-2/MI-result/1h2r_L-mi-result.txt
- Addtional-File-2/MI-result/1h4g_A-mi-result.txt
- Addtional-File-2/MI-result/1h7o_A-mi-result.txt
- Addtional-File-2/MI-result/1hdh_A-mi-result.txt
- Addtional-File-2/MI-result/1hfe_L-mi-result.txt
- Addtional-File-2/MI-result/1hfs_A-mi-result.txt
- Addtional-File-2/MI-result/1hka_A-mi-result.txt
- Addtional-File-2/MI-result/1hpl_A-mi-result.txt
- Addtional-File-2/MI-result/1hpm_A-mi-result.txt
- Addtional-File-2/MI-result/1hqc_A-mi-result.txt
- Addtional-File-2/MI-result/1hr6_B-mi-result.txt
- Addtional-File-2/MI-result/1hrd_A-mi-result.txt
- Addtional-File-2/MI-result/1hrk_A-mi-result.txt
- Addtional-File-2/MI-result/1hti_A-mi-result.txt
- Addtional-File-2/MI-result/1hv9_A-mi-result.txt
- Addtional-File-2/MI-result/1hxq_A-mi-result.txt
- Addtional-File-2/MI-result/1hy3_A-mi-result.txt
- Addtional-File-2/MI-result/1hzd_A-mi-result.txt
- Addtional-File-2/MI-result/1hzf_A-mi-result.txt
- Addtional-File-2/MI-result/1i1i_P-mi-result.txt
- Addtional-File-2/MI-result/1i29_A-mi-result.txt
- Addtional-File-2/MI-result/1i6p_A-mi-result.txt
- Addtional-File-2/MI-result/1i7q_A-mi-result.txt
- Addtional-File-2/MI-result/1i7q_B-mi-result.txt
- Addtional-File-2/MI-result/1i8d_A-mi-result.txt
- Addtional-File-2/MI-result/1i8t_A-mi-result.txt
- Addtional-File-2/MI-result/1ig8_A-mi-result.txt
- Addtional-File-2/MI-result/1im5_A-mi-result.txt
- Addtional-File-2/MI-result/1ima_A-mi-result.txt
- Addtional-File-2/MI-result/1iph_A-mi-result.txt
- Addtional-File-2/MI-result/1ir3_A-mi-result.txt
- Addtional-File-2/MI-result/1itx_A-mi-result.txt
- Addtional-File-2/MI-result/1ivh_A-mi-result.txt
- Addtional-File-2/MI-result/1iyd_A-mi-result.txt
- Addtional-File-2/MI-result/1j00_A-mi-result.txt
- Addtional-File-2/MI-result/1j09_A-mi-result.txt
- Addtional-File-2/MI-result/1j49_A-mi-result.txt
- Addtional-File-2/MI-result/1j53_A-mi-result.txt
- Addtional-File-2/MI-result/1j70_A-mi-result.txt
- Addtional-File-2/MI-result/1j79_A-mi-result.txt
- Addtional-File-2/MI-result/1j7g_A-mi-result.txt
- Addtional-File-2/MI-result/1jfl_A-mi-result.txt
- Addtional-File-2/MI-result/1jhf_A-mi-result.txt
- Addtional-File-2/MI-result/1jkm_A-mi-result.txt
- Addtional-File-2/MI-result/1jnr_A-mi-result.txt
- Addtional-File-2/MI-result/1joa_A-mi-result.txt
- Addtional-File-2/MI-result/1jqn_A-mi-result.txt
- Addtional-File-2/MI-result/1js4_A-mi-result.txt
- Addtional-File-2/MI-result/1k0w_A-mi-result.txt
- Addtional-File-2/MI-result/1k4l_A-mi-result.txt
- Addtional-File-2/MI-result/1k82_A-mi-result.txt
- Addtional-File-2/MI-result/1kae_A-mi-result.txt
- Addtional-File-2/MI-result/1kas_A-mi-result.txt
- Addtional-File-2/MI-result/1kc7_A-mi-result.txt
- Addtional-File-2/MI-result/1kfu_L-mi-result.txt
- Addtional-File-2/MI-result/1knp_A-mi-result.txt
- Addtional-File-2/MI-result/1kqf_A-mi-result.txt
- Addtional-File-2/MI-result/1kra_C-mi-result.txt
- Addtional-File-2/MI-result/1ksj_A-mi-result.txt
- Addtional-File-2/MI-result/1kyw_A-mi-result.txt
- Addtional-File-2/MI-result/1kzl_A-mi-result.txt
- Addtional-File-2/MI-result/1l0o_A-mi-result.txt
- Addtional-File-2/MI-result/1l1d_A-mi-result.txt
- Addtional-File-2/MI-result/1l1r_A-mi-result.txt
- Addtional-File-2/MI-result/1l7n_A-mi-result.txt
- Addtional-File-2/MI-result/1lam_A-mi-result.txt
- Addtional-File-2/MI-result/1lcb_A-mi-result.txt
- Addtional-File-2/MI-result/1ldm_A-mi-result.txt
- Addtional-File-2/MI-result/1lj1_A-mi-result.txt
- Addtional-File-2/MI-result/1ljl_A-mi-result.txt
- Addtional-File-2/MI-result/1lnh_A-mi-result.txt
- Addtional-File-2/MI-result/1lvh_A-mi-result.txt
- Addtional-File-2/MI-result/1lxa_A-mi-result.txt
- Addtional-File-2/MI-result/1lya_A-mi-result.txt
- Addtional-File-2/MI-result/1lya_B-mi-result.txt
- Addtional-File-2/MI-result/1lz1_A-mi-result.txt
- Addtional-File-2/MI-result/1m21_A-mi-result.txt
- Addtional-File-2/MI-result/1m53_A-mi-result.txt
[truncated: 1,689 more entries]
