# Supplementary material for: New methods to measure residues coevolution in proteins
Source: BMC Bioinformatics. 2011 May 26;12:206. doi: 10.1186/1471-2105-12-206 (PMC3123609; doi:10.1186/1471-2105-12-206)
Supplement: Additional file 2 — Results. A zip file (Addtional-File-2.zip) contains all results on above data sets. [file 1471-2105-12-206-S2.ZIP › Addtional-File-2/MI-result/1a65_A-mi-result.txt]

453-12
452-9
448-8
457-8
109-7
446-7
67-7
66-7
401-7
451-7
104-7
78-7
77-6
402-6
444-6
64-6
461-6
399-5
396-5
