# Supplementary material for: New methods to measure residues coevolution in proteins
Source: BMC Bioinformatics. 2011 May 26;12:206. doi: 10.1186/1471-2105-12-206 (PMC3123609; doi:10.1186/1471-2105-12-206)
Supplement: Additional file 2 — Results. A zip file (Addtional-File-2.zip) contains all results on above data sets. [file 1471-2105-12-206-S2.ZIP › Addtional-File-2/MI-result/1aop_A-mi-result.txt]

335-9
369-7
381-7
371-7
365-7
320-7
364-7
274-6
251-6
115-5
361-5
141-5
99-5
103-5
100-5
101-5
140-5
367-5
