# Supplementary material for: New methods to measure residues coevolution in proteins
Source: BMC Bioinformatics. 2011 May 26;12:206. doi: 10.1186/1471-2105-12-206 (PMC3123609; doi:10.1186/1471-2105-12-206)
Supplement: Additional file 2 — Results. A zip file (Addtional-File-2.zip) contains all results on above data sets. [file 1471-2105-12-206-S2.ZIP › Addtional-File-2/MI-result/1cwy_A-mi-result.txt]

212-11
343-11
213-10
291-10
255-10
247-10
342-9
48-9
57-8
394-8
314-6
159-6
295-5
