# Supplementary material for: New methods to measure residues coevolution in proteins
Source: BMC Bioinformatics. 2011 May 26;12:206. doi: 10.1186/1471-2105-12-206 (PMC3123609; doi:10.1186/1471-2105-12-206)
Supplement: Additional file 2 — Results. A zip file (Addtional-File-2.zip) contains all results on above data sets. [file 1471-2105-12-206-S2.ZIP › Addtional-File-2/MI-result/1d8d_B-mi-result.txt]

337-14
86-8
178-8
284-7
139-7
235-7
275-7
274-7
327-6
278-5
283-5
138-5
130-5
287-5
349-5
328-5
