# Supplementary material for: New methods to measure residues coevolution in proteins
Source: BMC Bioinformatics. 2011 May 26;12:206. doi: 10.1186/1471-2105-12-206 (PMC3123609; doi:10.1186/1471-2105-12-206)
Supplement: Additional file 2 — Results. A zip file (Addtional-File-2.zip) contains all results on above data sets. [file 1471-2105-12-206-S2.ZIP › Addtional-File-2/MI-result/1d8t_A-mi-result.txt]

13-11
16-7
22-6
19-6
17-6
56-6
58-6
21-6
380-6
51-6
53-6
57-6
20-6
14-6
52-6
48-6
277-5
9-5
