# Supplementary material for: New methods to measure residues coevolution in proteins
Source: BMC Bioinformatics. 2011 May 26;12:206. doi: 10.1186/1471-2105-12-206 (PMC3123609; doi:10.1186/1471-2105-12-206)
Supplement: Additional file 3 — Perl Code. A zip file (Perl-codes.zip) contains all Perl codes used in the study. [file 1471-2105-12-206-S3.ZIP]

Archive with 3 entries (2 files):
- Perl-Code/
- Perl-Code/mi-mib-code.pl
- Perl-Code/mip-mibp-code.pl
