# Supplementary material for: New methods to measure residues coevolution in proteins
Source: BMC Bioinformatics. 2011 May 26;12:206. doi: 10.1186/1471-2105-12-206 (PMC3123609; doi:10.1186/1471-2105-12-206)
Supplement: Additional file 3 — Perl Code. A zip file (Perl-codes.zip) contains all Perl codes used in the study. [file 1471-2105-12-206-S3.ZIP › Perl-Code/mi-mib-code.pl]

# mi-mib-code.pl - Copyright Hongyun Gao 2010 - Last Update: 04/25/11
#This program is free software; you can redistribute it and/or modify
# it for non-commercial use. 
#
# Please cite us if you use any of the code.
##########################################################################


#open the MSA file
$id = "1a2t_A";                         
open(IN, "./$id.txt")||die;
@in = ();
@in = <IN>;
chomp @in;
close IN;

#put the original MSA into an array
@array = ();                  
for($i = 1; $i < @in; $i++){
	@temp = ();
	@temp = split(//, $in[$i]);
	push @array, [@temp];
}

#the size of the MSA
$seq_n = @in-1;             
$len = @temp;               
print $seq_n, " ", $len, "\n";

#Find out the columns that the gaps in the column is less than 25%, and put the orginal column number to the array "column_left". 
@colunm_left = ();         
$sign = 0;
@managed_array = ();
for($j = 0; $j < $len; $j++){
	$count = 0;
	for($i = 0; $i < $seq_n; $i++){
		if($array[$i][$j] eq "-"){
			$count++;
		}
	}
	if( ($count / $seq_n ) < 0.25){
	  for($i = 0; $i < $seq_n; $i++){
	  	$managed_array[$i][$sign] = $array[$i][$j];
	  }
	  $column_left[$sign] = $j;
	  $sign++;
	}
}
print $sign, "\n";
#Output the column numbers that are calculated in below
for($i = 0; $i < $sign; $i++){                              
	print $column_left[$i], "\n";
}

#create a file that is used to write the results
open(OUT3, ">./".$id."-mi-mib-result.txt")||die;    

#create the amino acid array and corresponding the background distribution
@pro_sorts = qw(A C D E F G H I K L M N P Q R S T V W Y);
@pro_pair_sort = ();
@back_pair_prob = ();
@back_prob = qw(0.078 0.024 0.052 0.059 0.044 0.083 0.025 0.062 0.056 0.092 0.024 0.041 0.043 0.034 0.051 0.059 0.055 0.072 0.014 0.034);
for($i = 0; $i < @pro_sorts; $i++){
	for($j = 0; $j < @pro_sorts; $j++){
		$pro_pair_sort[20*$i+$j] = $pro_sorts[$i].$pro_sorts[$j];
		$back_pair_prob[20*$i+$j] = $back_prob[$i]*$back_prob[$j];
	}
}

#count the number of amino acids in every column 
@count_array=(); 
@back_count_array=();
for($j = 0; $j < $sign; $j++){
	$temp_count = 0;                 
	$add_back_sum = 0;               
	@count = ();                     
	for($i = 0; $i < $seq_n; $i++){
		for($k = 0; $k < @pro_sorts; $k++){
			if($managed_array[$i][$j] eq $pro_sorts[$k]){
				$count[$k]++;
				last;
			}
		}
	}
	
	
	#calculate the frequencies of the amino acids(add the background distribution into amino acids frequencies) in every column              
	for($k = 0; $k < @pro_sorts; $k++){
			$count_array[$k][$j] = ($count[$k]+0)/$seq_n;                                            
			$back_count_array[$k][$j] = ($count[$k] + 0)/($seq_n*$back_prob[$k]);      
			$add_back_sum += $back_count_array[$k][$j];                                   
		}
	for($k = 0; $k < @pro_sorts; $k++){
			$back_count_array[$k][$j]/=$add_back_sum;                                 
		}
}

for($j = 0; $j < $sign; $j++){
	for($i = 0; $i < 20; $i++){
		print $back_count_array[$i][$j], " ";
	}
	print "\n";
}

#calculate the MI and MIB scores
@mi = ();                                                                          
@b_mi = ();                                                                        
%sort_hash = ();                                                                   
%b_sort_hash = ();                                                                 
@entroy = ();
for($j = 0; $j < $sign; $j++){
	for($l = $j + 1; $l < $sign; $l++){
		$temp_pair_frequency = 0;                                                      
		%pair_hash = ();                                                               
		$temp_pair_count = 0;                                                          
		@count = ();                                                                   
		for($i = 0; $i < $seq_n; $i++){
			$pair_hash{$managed_array[$i][$j].$managed_array[$i][$l]} = $pair_hash{$managed_array[$i][$j].$managed_array[$i][$l]} + 1;
		}
		
		for($k = 0; $k < @pro_pair_sort; $k++){
			$pair_hash{$pro_pair_sort[$k]} += 0;
		}		
		
		for($k = 0; $k < @pro_sorts; $k++){                                                              
		  for($t = 0; $t < @pro_sorts; $t++){
		  	if($pair_hash{$pro_sorts[$k].$pro_sorts[$t]} != 0 && $count_array[$k][$j] != 0 && $count_array[$t][$l] != 0){
		  		$temp_pair_frequency = $pair_hash{$pro_sorts[$k].$pro_sorts[$t]} / $seq_n;
		  		$entroy[$j][$l] += $temp_pair_frequency * log $temp_pair_frequency;
		  		$mi[$j][$l] += $temp_pair_frequency * log($temp_pair_frequency / ($count_array[$k][$j] * $count_array[$t][$l]));
		  		$b_mi[$j][$l] += $temp_pair_frequency * log($temp_pair_frequency / ($back_count_array[$k][$j] * $back_count_array[$t][$l])); 
		  	}
		  }
		}
		if($entroy[$j][$l] != 0){
		   $b_mi[$j][$l] /= (-$entroy[$j][$l]); 
		   $mi[$j][$l] /= (-$entroy[$j][$l]); 
		  }
    print $j,"-",$l, ":", $mi[$j][$l], "_", $b_mi[$j][$l], "\n";
    $sort_hash{"$j"."_"."$l"} = $mi[$j][$l];                                                                
	  $b_sort_hash{"$j"."_"."$l"} = $b_mi[$j][$l]; 
	}
}
@score = ();                                                                                       
@b_score = ();                                                                                    
@score = sort{$sort_hash{$b} <=> $sort_hash{$a}}keys %sort_hash;                                  
@b_score = sort{$b_sort_hash{$b} <=> $b_sort_hash{$a}}keys %b_sort_hash;                           

for($i=0;$i<75;$i++){
	print OUT3 $score[$i], "\t", $sort_hash{$score[$i]}, "\t\t", $b_score[$i], "\t", $b_sort_hash{$b_score[$i]}, "\n";
}

#count the columns appear in the top 75 column-pairs
@num_column = ();                                                                                 
@b_num_column = ();                                                                 
$l = 0;                         
$b_l = 0;
for($i = 0; $i < 75; $i++){
	@temp = split (/_/, $score[$i]); 
	@{$num_column[$l]} = @temp;
	$l++;
	@temp = split (/_/, $b_score[$i]); 
	@{$b_num_column[$b_l]} = @temp;
	$b_l++;
}

%count = ();  
%b_count=();  
for($i = 0; $i < 75; $i++){
	for($j = 0; $j < 2; $j++){
		$count{$num_column[$i][$j]} = $count{$num_column[$i][$j]} + 1;
		$b_count{$b_num_column[$i][$j]} = $b_count{$b_num_column[$i][$j]} + 1;
	}
}

@num_of_column = ();   
@b_num_of_column = ();       
@num_of_column = sort{$count{$b} <=> $count{$a}}keys %count;   
@b_num_of_column = sort{$b_count{$b} <=> $b_count{$a}}keys %b_count;   

#restore the column numbers to the original numbers
@new_num_of_column = ();                                    
@b_new_of_column = ();       
for($i = 0; $i < @num_of_column; $i++){
	print OUT3 $num_of_column[$i], "_", $count{$num_of_column[$i]}, "\t", $b_num_of_column[$i], "_", $b_count{$b_num_of_column[$i]}, "\t\t"; 
	$new_num_of_column[$i] = $column_left[$num_of_column[$i]] + 1;
	$b_new_num_of_column[$i] = $column_left[$b_num_of_column[$i]] + 1;
	print OUT3 $new_num_of_column[$i], "_", $count{$num_of_column[$i]}, "\t", $b_new_num_of_column[$i], "_", $b_count{$b_num_of_column[$i]}, "\n";
}
close OUT3;
